# Supplementary material for: Nanopore Is Preferable over Illumina for 16S Amplicon Sequencing of the Gut Microbiota When Species-Level Taxonomic Classification, Accurate Estimation of Richness, or Focus on Rare Taxa Is Required
Source: Microorganisms. 2023 Mar 21;11(3):804. doi: 10.3390/microorganisms11030804 (PMC10059749; doi:10.3390/microorganisms11030804)
Supplement: Supplementary file 1 [file microorganisms-11-00804-s001.zip]

Archive with 6 entries (6 files):
- Illumina_comparison_draft_submission_Microorganisms_supplement.pdf
- Illumina_MTP_set_faecal_samples.xlsx
- Illumina_MTP_set_mock_community.xlsx
- Merged_MTP_set_faecal_samples.xlsx
- Nanopore_MTP_set_faecal_samples.xlsx
- Nanopore_MTP_set_mock_community.xlsx
