# Supplementary material for: Nanopore Is Preferable over Illumina for 16S Amplicon Sequencing of the Gut Microbiota When Species-Level Taxonomic Classification, Accurate Estimation of Richness, or Focus on Rare Taxa Is Required
Source: Microorganisms. 2023 Mar 21;11(3):804. doi: 10.3390/microorganisms11030804 (PMC10059749; doi:10.3390/microorganisms11030804)
Supplement: Supplementary file 1 [file microorganisms-11-00804-s001.zip › Illumina_MTP_set_faecal_samples.xlsx]

## Sheet: phylum
phylum
		Count																		Ratio
Taxonomy	Taxon Name	A1_S01	A1_S02	A1_S03	B1_S04	B1_S05	B1_S06	AN1_S07	AN1_S08	AN1_S09	MD01_S10	MD01_S11	MD01_S12	S1X_S13	S1X_S14	S1X_S15	S2P_S16	S2P_S17	S2P_S18	A1_S01	A1_S02	A1_S03	B1_S04	B1_S05	B1_S06	AN1_S07	AN1_S08	AN1_S09	MD01_S10	MD01_S11	MD01_S12	S1X_S13	S1X_S14	S1X_S15	S2P_S16	S2P_S17	S2P_S18
Bacteria;10BAV	10BAV	0	0	0	0	0	0	0	0	0	0	0	0	0	0	3	0	0	0	0	0	0	0	0	0	0	0	0	0	0	0	0	0	0.0033	0	0	0
Bacteria;AD3	AD3	2	0	0	0	2	0	0	1	0	2	1	4	4	0	0	0	0	0	0.0022	0	0	0	0.0022	0	0	0.0011	0	0.0023	0.0011	0.0045	0.0044	0	0	0	0	0
Bacteria;AF234118_p	AF234118_p	0	0	1	0	0	3	0	0	0	0	0	9	0	1	0	1	0	1	0	0	0.0011	0	0	0.0032	0	0	0	0	0	0.0102	0	0.0011	0	0.0011	0	0.0011
Bacteria;Acidobacteria	Acidobacteria	659	532	588	505	567	333	517	1016	628	1337	576	913	790	717	673	606	659	465	0.7138	0.5724	0.6355	0.5472	0.6186	0.3607	0.5677	1.1128	0.6896	1.5184	0.6503	1.034	0.8732	0.7899	0.743	0.6826	0.7302	0.5216
Bacteria;Actinobacteria	Actinobacteria	10254	12181	11589	17333	16216	17805	23188	20938	20115	13695	11948	13544	9690	10358	9873	6352	5434	6070	11.1071	13.1059	12.5249	18.78	17.6913	19.2885	25.4631	22.9332	22.0889	15.5535	13.4887	15.3383	10.7111	11.4108	10.8998	7.1544	6.0213	6.8093
Bacteria;Armatimonadetes	Armatimonadetes	63	27	21	54	43	41	87	20	65	32	24	62	66	52	51	50	47	63	0.0682	0.0291	0.0227	0.0585	0.0469	0.0444	0.0955	0.0219	0.0714	0.0363	0.0271	0.0702	0.073	0.0573	0.0563	0.0563	0.0521	0.0707
Bacteria;BRC1	BRC1	0	0	2	0	5	2	2	0	2	0	1	3	5	1	6	1	1	5	0	0	0.0022	0	0.0055	0.0022	0.0022	0	0.0022	0	0.0011	0.0034	0.0055	0.0011	0.0066	0.0011	0.0011	0.0056
Bacteria;Bacteria_uc	Bacteria_uc	0	0	0	0	2	0	0	0	0	3	0	0	0	0	0	0	0	2	0	0	0	0	0.0022	0	0	0	0	0.0034	0	0	0	0	0	0	0	0.0022
Bacteria;Bacteroidetes	Bacteroidetes	8590	9245	8740	10749	11106	9675	17133	16093	18894	11042	11058	11505	19455	20423	18911	23635	26105	22300	9.3047	9.947	9.4458	11.6464	12.1164	10.4811	18.814	17.6265	20.748	12.5405	12.4839	13.0291	21.5051	22.4987	20.8777	26.6208	28.9265	25.016
Bacteria;Berkelbacteria	Berkelbacteria	0	0	0	0	0	0	2	0	5	2	0	0	0	2	0	2	0	0	0	0	0	0	0	0	0.0022	0	0.0055	0.0023	0	0	0	0.0022	0	0.0023	0	0
Bacteria;Chlamydiae	Chlamydiae	10	17	9	14	21	69	32	26	35	16	9	27	16	15	16	27	21	64	0.0108	0.0183	0.0097	0.0152	0.0229	0.0747	0.0351	0.0285	0.0384	0.0182	0.0102	0.0306	0.0177	0.0165	0.0177	0.0304	0.0233	0.0718
Bacteria;Chlorobi	Chlorobi	25	5	10	15	21	15	30	6	12	8	6	23	33	8	17	22	10	17	0.0271	0.0054	0.0108	0.0163	0.0229	0.0162	0.0329	0.0066	0.0132	0.0091	0.0068	0.026	0.0365	0.0088	0.0188	0.0248	0.0111	0.0191
Bacteria;Chloroflexi	Chloroflexi	427	265	238	190	233	242	336	264	388	332	235	374	505	301	335	248	304	370	0.4625	0.2851	0.2572	0.2059	0.2542	0.2622	0.369	0.2892	0.4261	0.3771	0.2653	0.4235	0.5582	0.3316	0.3698	0.2793	0.3369	0.4151
Bacteria;Cyanobacteria	Cyanobacteria	5	18	7	12	31	15	14	33	19	129	15	17	9	20	14	12	36	17	0.0054	0.0194	0.0076	0.013	0.0338	0.0162	0.0154	0.0361	0.0209	0.1465	0.0169	0.0193	0.0099	0.022	0.0155	0.0135	0.0399	0.0191
Bacteria;DQ499300_p	DQ499300_p	0	0	3	0	0	0	0	0	1	0	0	0	0	0	2	0	1	0	0	0	0.0032	0	0	0	0	0	0.0011	0	0	0	0	0	0.0022	0	0.0011	0
Bacteria;DQ787710_p	DQ787710_p	0	0	0	0	0	0	0	0	0	0	0	0	0	0	0	0	0	2	0	0	0	0	0	0	0	0	0	0	0	0	0	0	0	0	0	0.0022
Bacteria;DQ833500_p	DQ833500_p	0	0	2	5	3	0	1	4	1	38	0	2	0	0	0	7	5	0	0	0	0.0022	0.0054	0.0033	0	0.0011	0.0044	0.0011	0.0432	0	0.0023	0	0	0	0.0079	0.0055	0
Bacteria;Deinococcus-Thermus	Deinococcus-Thermus	1	3	1	0	0	0	0	0	0	0	1	0	1	1	1	0	6	0	0.0011	0.0032	0.0011	0	0	0	0	0	0	0	0.0011	0	0.0011	0.0011	0.0011	0	0.0066	0
Bacteria;EF019318_p	EF019318_p	0	0	0	0	0	0	6	0	5	0	0	2	0	0	0	0	0	0	0	0	0	0	0	0	0.0066	0	0.0055	0	0	0.0023	0	0	0	0	0	0
Bacteria;EF688356_p	EF688356_p	0	0	0	0	0	0	0	0	0	0	0	0	0	0	0	0	1	0	0	0	0	0	0	0	0	0	0	0	0	0	0	0	0	0	0.0011	0
Bacteria;Elusimicrobia	Elusimicrobia	8	10	9	23	26	1	3	21	6	9	8	11	16	18	8	33	15	7	0.0087	0.0108	0.0097	0.0249	0.0284	0.0011	0.0033	0.023	0.0066	0.0102	0.009	0.0125	0.0177	0.0198	0.0088	0.0372	0.0166	0.0079
Bacteria;Fibrobacteres	Fibrobacteres	2	0	0	0	5	23	9	2	0	0	0	1	0	2	1	0	11	38	0.0022	0	0	0	0.0055	0.0249	0.0099	0.0022	0	0	0	0.0011	0	0.0022	0.0011	0	0.0122	0.0426
Bacteria;Firmicutes	Firmicutes	67120	65292	66437	57511	56626	58165	44842	47123	45392	51290	55866	54050	52756	52000	53829	48135	47375	48730	72.7044	70.2495	71.802	62.3122	61.7776	63.0112	49.2418	51.6134	49.8463	58.2503	63.0698	61.2104	58.3152	57.2851	59.427	54.2158	52.4954	54.665
Bacteria;Fusobacteria	Fusobacteria	1	2	0	1	0	0	154	579	285	34	37	48	70	64	85	64	53	156	0.0011	0.0022	0	0.0011	0	0	0.1691	0.6342	0.313	0.0386	0.0418	0.0544	0.0774	0.0705	0.0938	0.0721	0.0587	0.175
Bacteria;GU454958_p	GU454958_p	0	0	0	0	0	0	0	0	2	0	0	0	0	0	0	0	0	0	0	0	0	0	0	0	0	0	0.0022	0	0	0	0	0	0	0	0	0
Bacteria;Gemmatimonadetes	Gemmatimonadetes	549	481	289	374	523	339	466	541	462	360	487	793	614	620	381	529	593	520	0.5947	0.5175	0.3123	0.4052	0.5706	0.3672	0.5117	0.5926	0.5073	0.4089	0.5498	0.8981	0.6787	0.683	0.4206	0.5958	0.6571	0.5833
Bacteria;Hydrogenedentes_NKB19	Hydrogenedentes_NKB19	0	0	0	2	0	2	0	0	0	0	0	2	0	0	0	0	2	5	0	0	0	0.0022	0	0.0022	0	0	0	0	0	0.0023	0	0	0	0	0.0022	0.0056
Bacteria;Kazan	Kazan	0	3	0	0	0	0	0	0	3	0	0	0	0	0	0	0	0	0	0	0.0032	0	0	0	0	0	0	0.0033	0	0	0	0	0	0	0	0	0
Bacteria;Latescibacteria_WS3	Latescibacteria_WS3	8	1	4	5	0	4	4	0	0	0	12	11	16	5	1	7	6	12	0.0087	0.0011	0.0043	0.0054	0	0.0043	0.0044	0	0	0	0.0135	0.0125	0.0177	0.0055	0.0011	0.0079	0.0066	0.0135
Bacteria;Lentisphaerae	Lentisphaerae	6	7	11	0	2	0	0	40	47	245	362	285	94	83	98	57	56	61	0.0065	0.0075	0.0119	0	0.0022	0	0	0.0438	0.0516	0.2782	0.4087	0.3228	0.1039	0.0914	0.1082	0.0642	0.0621	0.0684
Bacteria;Microgenomates_OP11	Microgenomates_OP11	2	2	0	0	0	0	0	0	0	0	0	0	0	0	2	0	0	3	0.0022	0.0022	0	0	0	0	0	0	0	0	0	0	0	0	0.0022	0	0	0.0034
Bacteria;Nitrospirae	Nitrospirae	67	67	57	42	90	31	89	53	69	31	67	62	94	69	62	59	128	61	0.0726	0.0721	0.0616	0.0455	0.0982	0.0336	0.0977	0.0581	0.0758	0.0352	0.0756	0.0702	0.1039	0.076	0.0684	0.0665	0.1418	0.0684
Bacteria;Omnitrophica_OP3	Omnitrophica_OP3	2	0	0	19	7	1	4	0	0	6	0	0	0	0	2	8	5	0	0.0022	0	0	0.0206	0.0076	0.0011	0.0044	0	0	0.0068	0	0	0	0	0.0022	0.009	0.0055	0
Bacteria;Parcubacteria_OD1	Parcubacteria_OD1	2	0	4	7	3	2	6	7	2	41	0	11	5	5	2	9	2	8	0.0022	0	0.0043	0.0076	0.0033	0.0022	0.0066	0.0077	0.0022	0.0466	0	0.0125	0.0055	0.0055	0.0022	0.0101	0.0022	0.009
Bacteria;Peregrinibacteria	Peregrinibacteria	0	0	0	0	0	0	0	0	3	0	0	0	0	0	1	0	0	0	0	0	0	0	0	0	0	0	0.0033	0	0	0	0	0	0.0011	0	0	0
Bacteria;Planctomycetes	Planctomycetes	62	66	62	55	91	97	100	49	67	128	51	57	63	61	86	84	88	111	0.0672	0.071	0.067	0.0596	0.0993	0.1051	0.1098	0.0537	0.0736	0.1454	0.0576	0.0646	0.0696	0.0672	0.0949	0.0946	0.0975	0.1245
Bacteria;Proteobacteria	Proteobacteria	4193	4480	4240	5079	5744	5208	3692	4016	4135	3439	4259	3457	5705	5470	5655	8249	8712	9426	4.5419	4.8202	4.5824	5.503	6.2666	5.6419	4.0542	4.3987	4.5408	3.9057	4.8082	3.915	6.3062	6.026	6.2431	9.2911	9.6536	10.574
Bacteria;Rhodothermaeota	Rhodothermaeota	2	7	0	0	2	9	0	0	2	2	0	8	0	11	9	0	2	13	0.0022	0.0075	0	0	0.0022	0.0097	0	0	0.0022	0.0023	0	0.0091	0	0.0121	0.0099	0	0.0022	0.0146
Bacteria;Saccharibacteria_TM7	Saccharibacteria_TM7	45	15	34	46	83	33	10	30	28	58	15	36	24	34	39	69	73	14	0.0487	0.0161	0.0367	0.0498	0.0906	0.0357	0.011	0.0329	0.0307	0.0659	0.0169	0.0408	0.0265	0.0375	0.0431	0.0777	0.0809	0.0157
Bacteria;Spirochaetes	Spirochaetes	0	0	1	9	7	2	11	0	0	0	0	0	1	0	0	10	20	3	0	0	0.0011	0.0098	0.0076	0.0022	0.0121	0	0	0	0	0	0.0011	0	0	0.0113	0.0222	0.0034
Bacteria;Synergistetes	Synergistetes	0	0	0	0	0	0	0	0	0	2	1	0	0	0	0	0	0	0	0	0	0	0	0	0	0	0	0	0.0023	0.0011	0	0	0	0	0	0	0
Bacteria;TM6	TM6	8	9	10	8	8	5	18	21	16	15	7	13	4	6	13	5	4	6	0.0087	0.0097	0.0108	0.0087	0.0087	0.0054	0.0198	0.023	0.0176	0.017	0.0079	0.0147	0.0044	0.0066	0.0144	0.0056	0.0044	0.0067
Bacteria;Tenericutes	Tenericutes	7	14	7	0	1	0	0	21	23	66	77	64	39	45	40	30	24	31	0.0076	0.0151	0.0076	0	0.0011	0	0	0.023	0.0253	0.075	0.0869	0.0725	0.0431	0.0496	0.0442	0.0338	0.0266	0.0348
Bacteria;Verrucomicrobia	Verrucomicrobia	199	194	148	237	185	183	306	393	352	5684	3455	2904	391	379	360	468	441	557	0.2156	0.2087	0.16	0.2568	0.2018	0.1982	0.336	0.4304	0.3865	6.4553	3.9005	3.2887	0.4322	0.4175	0.3974	0.5271	0.4887	0.6248
Bacteria;WS5	WS5	0	0	4	0	8	4	3	3	0	5	0	4	1	3	2	5	6	5	0	0	0.0043	0	0.0087	0.0043	0.0033	0.0033	0	0.0057	0	0.0045	0.0011	0.0033	0.0022	0.0056	0.0066	0.0056
Bacteria;WWE3	WWE3	0	0	0	0	0	0	0	0	0	0	0	0	0	0	2	0	0	0	0	0	0	0	0	0	0	0	0	0	0	0	0	0	0.0022	0	0	0

## Sheet: class
class
		Count																		Ratio
Taxonomy	Taxon Name	A1_S01	A1_S02	A1_S03	B1_S04	B1_S05	B1_S06	AN1_S07	AN1_S08	AN1_S09	MD01_S10	MD01_S11	MD01_S12	S1X_S13	S1X_S14	S1X_S15	S2P_S16	S2P_S17	S2P_S18	A1_S01	A1_S02	A1_S03	B1_S04	B1_S05	B1_S06	AN1_S07	AN1_S08	AN1_S09	MD01_S10	MD01_S11	MD01_S12	S1X_S13	S1X_S14	S1X_S15	S2P_S16	S2P_S17	S2P_S18
Bacteria;10BAV;10BAV_c	10BAV_c	0	0	0	0	0	0	0	0	0	0	0	0	0	0	3	0	0	0	0	0	0	0	0	0	0	0	0	0	0	0	0	0	0.0033	0	0	0
Bacteria;AF234118_p;AF234118_c	AF234118_c	0	0	1	0	0	3	0	0	0	0	0	0	0	1	0	1	0	1	0	0	0.0011	0	0	0.0032	0	0	0	0	0	0	0	0.0011	0	0.0011	0	0.0011
Bacteria;Armatimonadetes;AJ306784_c	AJ306784_c	0	0	0	0	3	0	0	0	4	0	0	0	2	0	0	0	4	0	0	0	0	0	0.0033	0	0	0	0.0044	0	0	0	0.0022	0	0	0	0.0044	0
Bacteria;Omnitrophica_OP3;AQSZ_c	AQSZ_c	0	0	0	2	3	0	0	0	0	2	0	0	0	0	2	2	0	0	0	0	0	0.0022	0.0033	0	0	0	0	0.0023	0	0	0	0	0.0022	0.0023	0	0
Bacteria;Omnitrophica_OP3;AY373410_c	AY373410_c	2	0	0	11	4	1	4	0	0	4	0	0	0	0	0	1	4	0	0.0022	0	0	0.0119	0.0044	0.0011	0.0044	0	0	0.0045	0	0	0	0	0	0.0011	0.0044	0
Bacteria;Actinobacteria;Acidimicrobiia	Acidimicrobiia	132	103	87	62	90	90	107	62	125	84	81	106	172	147	97	85	102	135	0.143	0.1108	0.094	0.0672	0.0982	0.0975	0.1175	0.0679	0.1373	0.0954	0.0914	0.12	0.1901	0.1619	0.1071	0.0957	0.113	0.1514
Bacteria;Acidobacteria;Acidobacteriia	Acidobacteriia	116	72	40	118	193	21	72	608	125	928	128	244	168	120	52	138	251	28	0.1257	0.0775	0.0432	0.1279	0.2106	0.0227	0.0791	0.6659	0.1373	1.0539	0.1445	0.2763	0.1857	0.1322	0.0574	0.1554	0.2781	0.0314
Bacteria;Actinobacteria;Actinobacteria_c	Actinobacteria_c	8505	9854	9807	14179	13847	15241	21609	18300	18114	8166	6780	7903	7201	7520	7586	3492	3086	3465	9.2126	10.6022	10.599	15.3627	15.1068	16.5108	23.7292	20.0438	19.8915	9.2742	7.6543	8.95	7.9598	8.2843	8.3749	3.9331	3.4195	3.887
Bacteria;Proteobacteria;Alphaproteobacteria	Alphaproteobacteria	1514	1552	1329	1518	1984	1662	1060	835	1223	671	655	920	2028	1994	1687	2301	2854	2929	1.64	1.6698	1.4363	1.6447	2.1645	1.8005	1.164	0.9146	1.343	0.7621	0.7395	1.0419	2.2417	2.1967	1.8624	2.5917	3.1625	3.2857
Bacteria;Chloroflexi;Anaerolineae	Anaerolineae	91	41	65	38	49	123	145	10	72	6	36	53	80	51	112	58	49	180	0.0986	0.0441	0.0702	0.0412	0.0535	0.1332	0.1592	0.011	0.0791	0.0068	0.0406	0.06	0.0884	0.0562	0.1236	0.0653	0.0543	0.2019
Bacteria;Chloroflexi;Ardenticatenia	Ardenticatenia	0	4	3	0	1	0	0	0	2	0	3	2	0	0	7	0	2	2	0	0.0043	0.0032	0	0.0011	0	0	0	0.0022	0	0.0034	0.0023	0	0	0.0077	0	0.0022	0.0022
Bacteria;Armatimonadetes;Armatimonadia	Armatimonadia	1	1	2	1	2	0	1	1	6	14	2	5	1	2	1	3	0	1	0.0011	0.0011	0.0022	0.0011	0.0022	0	0.0011	0.0011	0.0066	0.0159	0.0023	0.0057	0.0011	0.0022	0.0011	0.0034	0	0.0011
Bacteria;Firmicutes;Bacilli	Bacilli	907	1524	1635	1039	1596	1166	2004	2644	2130	2306	3434	2441	1173	1846	1996	932	1589	1265	0.9825	1.6397	1.767	1.1257	1.7412	1.2631	2.2006	2.8959	2.339	2.6189	3.8768	2.7644	1.2966	2.0336	2.2036	1.0497	1.7607	1.4191
Bacteria;Bacteroidetes;Bacteroidia	Bacteroidia	8026	8771	8246	10244	10228	9138	16280	15767	18433	10630	10654	10974	18727	19774	18358	22912	24917	21345	8.6938	9.437	8.9119	11.0992	11.1585	9.8994	17.8773	17.2694	20.2418	12.0725	12.0278	12.4278	20.7004	21.7838	20.2672	25.8065	27.6101	23.9447
Bacteria;Proteobacteria;Betaproteobacteria	Betaproteobacteria	1772	2167	1746	1757	1922	1541	950	903	870	679	582	779	2024	1948	1968	2502	2557	2435	1.9194	2.3315	1.887	1.9037	2.0969	1.6694	1.0432	0.989	0.9554	0.7711	0.657	0.8822	2.2373	2.146	2.1727	2.8181	2.8334	2.7316
Bacteria;Acidobacteria;Blastocatellia	Blastocatellia	131	109	184	121	55	57	84	8	57	8	106	136	132	135	205	133	56	82	0.1419	0.1173	0.1989	0.1311	0.06	0.0617	0.0922	0.0088	0.0626	0.0091	0.1197	0.154	0.1459	0.1487	0.2263	0.1498	0.0621	0.092
Bacteria;Planctomycetes;Brocadia_c	Brocadia_c	1	0	2	3	7	0	5	0	3	0	0	1	3	0	2	2	4	2	0.0011	0	0.0022	0.0033	0.0076	0	0.0055	0	0.0033	0	0	0.0011	0.0033	0	0.0022	0.0023	0.0044	0.0022
Bacteria;WWE3;CP006914_c	CP006914_c	0	0	0	0	0	0	0	0	0	0	0	0	0	0	2	0	0	0	0	0	0	0	0	0	0	0	0	0	0	0	0	0	0.0022	0	0	0
Bacteria;Kazan;CP011216_c	CP011216_c	0	3	0	0	0	0	0	0	3	0	0	0	0	0	0	0	0	0	0	0.0032	0	0	0	0	0	0	0.0033	0	0	0	0	0	0	0	0	0
Bacteria;Acidobacteria;CP011806_c	CP011806_c	1	2	1	0	0	0	0	0	0	0	0	3	3	5	2	0	2	1	0.0011	0.0022	0.0011	0	0	0	0	0	0	0	0	0.0034	0.0033	0.0055	0.0022	0	0.0022	0.0011
Bacteria;Chloroflexi;Caldilineae	Caldilineae	4	3	5	6	4	3	7	0	16	1	4	15	5	5	9	2	8	9	0.0043	0.0032	0.0054	0.0065	0.0044	0.0032	0.0077	0	0.0176	0.0011	0.0045	0.017	0.0055	0.0055	0.0099	0.0023	0.0089	0.0101
Bacteria;Chlamydiae;Chlamydiae_c	Chlamydiae_c	10	17	9	14	21	69	32	26	35	16	9	27	16	15	16	27	21	64	0.0108	0.0183	0.0097	0.0152	0.0229	0.0747	0.0351	0.0285	0.0384	0.0182	0.0102	0.0306	0.0177	0.0165	0.0177	0.0304	0.0233	0.0718
Bacteria;Chloroflexi;Chloroflexia	Chloroflexia	53	26	35	9	19	14	25	15	57	4	31	32	61	24	26	18	36	25	0.0574	0.028	0.0378	0.0098	0.0207	0.0152	0.0275	0.0164	0.0626	0.0045	0.035	0.0362	0.0674	0.0264	0.0287	0.0203	0.0399	0.028
Bacteria;Cyanobacteria;Chroobacteria	Chroobacteria	2	0	0	0	0	1	0	0	1	0	0	0	3	0	0	0	2	0	0.0022	0	0	0	0	0.0011	0	0	0.0011	0	0	0	0.0033	0	0	0	0.0022	0
Bacteria;Armatimonadetes;Chthonomonadetes	Chthonomonadetes	7	1	4	7	3	1	4	9	5	0	3	13	4	11	4	8	6	4	0.0076	0.0011	0.0043	0.0076	0.0033	0.0011	0.0044	0.0099	0.0055	0	0.0034	0.0147	0.0044	0.0121	0.0044	0.009	0.0066	0.0045
Bacteria;Firmicutes;Clostridia	Clostridia	64073	61562	62549	53733	52522	54570	41100	42108	40930	41083	44306	43524	49083	47521	49392	41256	41108	42678	69.4039	66.2363	67.6001	58.2188	57.3003	59.1167	45.1326	46.1205	44.9464	46.6582	50.0192	49.2899	54.2551	52.3509	54.5286	46.4678	45.551	47.8759
Bacteria;Actinobacteria;Coriobacteriia	Coriobacteriia	1229	1868	1459	2874	1968	2354	1243	2014	1401	4943	4690	5055	1816	2236	1912	2487	1913	2247	1.3313	2.0098	1.5768	3.1139	2.147	2.5501	1.365	2.2059	1.5385	5.6138	5.2948	5.7247	2.0074	2.4633	2.1108	2.8012	2.1198	2.5207
Bacteria;Bacteroidetes;Cytophagia	Cytophagia	81	57	69	130	191	269	461	48	111	23	148	83	118	79	82	220	283	487	0.0877	0.0613	0.0746	0.1409	0.2084	0.2914	0.5062	0.0526	0.1219	0.0261	0.1671	0.094	0.1304	0.087	0.0905	0.2478	0.3136	0.5463
Bacteria;Berkelbacteria;DQ404828_c	DQ404828_c	0	0	0	0	0	0	0	0	5	0	0	0	0	0	0	0	0	0	0	0	0	0	0	0	0	0	0.0055	0	0	0	0	0	0	0	0	0
Bacteria;DQ499300_p;DQ499300_c	DQ499300_c	0	0	3	0	0	0	0	0	1	0	0	0	0	0	2	0	1	0	0	0	0.0032	0	0	0	0	0	0.0011	0	0	0	0	0	0.0022	0	0.0011	0
Bacteria;DQ787710_p;DQ787710_c	DQ787710_c	0	0	0	0	0	0	0	0	0	0	0	0	0	0	0	0	0	2	0	0	0	0	0	0	0	0	0	0	0	0	0	0	0	0	0	0.0022
Bacteria;DQ833500_p;DQ833500_c	DQ833500_c	0	0	2	5	3	0	1	4	1	38	0	2	0	0	0	7	5	0	0	0	0.0022	0.0054	0.0033	0	0.0011	0.0044	0.0011	0.0432	0	0.0023	0	0	0	0.0079	0.0055	0
Bacteria;Deinococcus-Thermus;Deinococci	Deinococci	1	3	1	0	0	0	0	0	0	0	1	0	1	1	1	0	6	0	0.0011	0.0032	0.0011	0	0	0	0	0	0	0	0.0011	0	0.0011	0.0011	0.0011	0	0.0066	0
Bacteria;Proteobacteria;Deltaproteobacteria	Deltaproteobacteria	291	283	262	398	431	242	316	333	510	442	414	562	562	587	560	1310	1236	1013	0.3152	0.3045	0.2832	0.4312	0.4702	0.2622	0.347	0.3647	0.56	0.502	0.4674	0.6365	0.6212	0.6467	0.6182	1.4755	1.3696	1.1364
Bacteria;Chloroflexi;EF018867_c	EF018867_c	13	2	12	11	5	7	10	5	30	6	16	9	13	5	12	8	6	6	0.0141	0.0022	0.013	0.0119	0.0055	0.0076	0.011	0.0055	0.0329	0.0068	0.0181	0.0102	0.0144	0.0055	0.0132	0.009	0.0066	0.0067
Bacteria;EF019318_p;EF019318_c	EF019318_c	0	0	0	0	0	0	6	0	5	0	0	2	0	0	0	0	0	0	0	0	0	0	0	0	0.0066	0	0.0055	0	0	0.0023	0	0	0	0	0	0
Bacteria;Chloroflexi;EF516615_c	EF516615_c	0	0	0	2	2	0	0	3	2	2	4	0	0	4	2	0	0	0	0	0	0	0.0022	0.0022	0	0	0.0033	0.0022	0.0023	0.0045	0	0	0.0044	0.0022	0	0	0
Bacteria;EF688356_p;EF688356_c	EF688356_c	0	0	0	0	0	0	0	0	0	0	0	0	0	0	0	0	1	0	0	0	0	0	0	0	0	0	0	0	0	0	0	0	0	0	0.0011	0
Bacteria;AF234118_p;EU132452_c	EU132452_c	0	0	0	0	0	0	0	0	0	0	0	9	0	0	0	0	0	0	0	0	0	0	0	0	0	0	0	0	0	0.0102	0	0	0	0	0	0
Bacteria;Chloroflexi;EU133950_c	EU133950_c	36	26	22	11	10	0	9	39	24	6	13	33	34	14	19	12	11	2	0.039	0.028	0.0238	0.0119	0.0109	0	0.0099	0.0427	0.0264	0.0068	0.0147	0.0374	0.0376	0.0154	0.021	0.0135	0.0122	0.0022
Bacteria;Planctomycetes;EU385896_c	EU385896_c	0	0	1	0	0	0	4	0	3	0	0	2	0	0	3	3	3	0	0	0	0.0011	0	0	0	0.0044	0	0.0033	0	0	0.0023	0	0	0.0033	0.0034	0.0033	0
Bacteria;Planctomycetes;EU589258_c	EU589258_c	0	0	0	0	0	0	2	0	0	0	0	0	0	0	0	0	0	0	0	0	0	0	0	0	0.0022	0	0	0	0	0	0	0	0	0	0	0
Bacteria;Elusimicrobia;Elusimicrobia_c	Elusimicrobia_c	8	10	9	23	26	1	3	21	6	9	8	11	16	18	8	33	15	7	0.0087	0.0108	0.0097	0.0249	0.0284	0.0011	0.0033	0.023	0.0066	0.0102	0.009	0.0125	0.0177	0.0198	0.0088	0.0372	0.0166	0.0079
Bacteria;Proteobacteria;Epsilonproteobacteria	Epsilonproteobacteria	0	0	0	0	1	0	0	4	0	0	1	0	0	1	1	0	0	0	0	0	0	0	0.0011	0	0	0.0044	0	0	0.0011	0	0	0.0011	0.0011	0	0	0
Bacteria;Firmicutes;Erysipelotrichi	Erysipelotrichi	1679	1713	1802	2310	2146	2090	985	1401	1386	7249	7569	7596	1957	2072	1910	4949	3964	3842	1.8187	1.8431	1.9475	2.5028	2.3412	2.2641	1.0816	1.5345	1.522	8.2327	8.545	8.6023	2.1632	2.2826	2.1086	5.5742	4.3924	4.3099
Bacteria;Omnitrophica_OP3;FP245540_c	FP245540_c	0	0	0	6	0	0	0	0	0	0	0	0	0	0	0	5	1	0	0	0	0	0.0065	0	0	0	0	0	0	0	0	0	0	0	0.0056	0.0011	0
Bacteria;BRC1;FP245541_c	FP245541_c	0	0	2	0	5	2	2	0	2	0	1	3	5	1	6	1	1	5	0	0	0.0022	0	0.0055	0.0022	0.0022	0	0.0022	0	0.0011	0.0034	0.0055	0.0011	0.0066	0.0011	0.0011	0.0056
Bacteria;Fibrobacteres;Fibrobacteria	Fibrobacteria	2	0	0	0	5	23	9	2	0	0	0	1	0	2	1	0	11	38	0.0022	0	0	0	0.0055	0.0249	0.0099	0.0022	0	0	0	0.0011	0	0.0022	0.0011	0	0.0122	0.0426
Bacteria;Armatimonadetes;Fimbriimonadia	Fimbriimonadia	42	16	9	29	15	29	64	6	37	5	7	29	40	29	30	27	18	35	0.0455	0.0172	0.0097	0.0314	0.0164	0.0314	0.0703	0.0066	0.0406	0.0057	0.0079	0.0328	0.0442	0.0319	0.0331	0.0304	0.0199	0.0393
Bacteria;Firmicutes;Firmicutes_uc	Firmicutes_uc	0	0	0	0	0	0	0	1	0	8	3	1	2	1	5	0	1	2	0	0	0	0	0	0	0	0.0011	0	0.0091	0.0034	0.0011	0.0022	0.0011	0.0055	0	0.0011	0.0022
Bacteria;Bacteroidetes;Flavobacteria	Flavobacteria	166	189	135	61	105	62	34	2	19	12	32	25	233	276	136	74	144	105	0.1798	0.2034	0.1459	0.0661	0.1146	0.0672	0.0373	0.0022	0.0209	0.0136	0.0361	0.0283	0.2576	0.3041	0.1501	0.0833	0.1596	0.1178
Bacteria;Fusobacteria;Fusobacteria_c	Fusobacteria_c	1	2	0	1	0	0	154	579	285	34	37	48	70	64	85	64	53	156	0.0011	0.0022	0	0.0011	0	0	0.1691	0.6342	0.313	0.0386	0.0418	0.0544	0.0774	0.0705	0.0938	0.0721	0.0587	0.175
Bacteria;Chloroflexi;GQ396871_c	GQ396871_c	108	65	39	48	40	51	44	27	62	10	34	103	162	73	58	72	70	64	0.117	0.0699	0.0421	0.052	0.0436	0.0552	0.0483	0.0296	0.0681	0.0114	0.0384	0.1166	0.1791	0.0804	0.064	0.0811	0.0776	0.0718
Bacteria;GU454958_p;GU454958_c	GU454958_c	0	0	0	0	0	0	0	0	2	0	0	0	0	0	0	0	0	0	0	0	0	0	0	0	0	0	0.0022	0	0	0	0	0	0	0	0	0
Bacteria;Proteobacteria;Gammaproteobacteria	Gammaproteobacteria	594	461	874	1363	1347	1721	1326	1920	1490	1626	2594	1147	1043	906	1400	2078	2009	2999	0.6434	0.496	0.9446	1.4768	1.4695	1.8644	1.4561	2.103	1.6362	1.8467	2.9285	1.299	1.1529	0.9981	1.5456	2.3405	2.2261	3.3643
Bacteria;Gemmatimonadetes;Gemmatimonadetes_c	Gemmatimonadetes_c	517	441	256	348	394	244	330	530	425	349	471	765	568	556	328	477	448	344	0.56	0.4745	0.2767	0.3771	0.4298	0.2643	0.3624	0.5805	0.4667	0.3964	0.5317	0.8663	0.6279	0.6125	0.3621	0.5373	0.4964	0.3859
Bacteria;Acidobacteria;HM185886_c	HM185886_c	0	1	0	0	0	2	4	0	0	0	0	1	0	0	0	0	1	3	0	0.0011	0	0	0	0.0022	0.0044	0	0	0	0	0.0011	0	0	0	0	0.0011	0.0034
Bacteria;Chloroflexi;HM748667_c	HM748667_c	40	30	20	22	29	5	16	19	35	9	43	31	65	42	24	29	27	14	0.0433	0.0323	0.0216	0.0238	0.0316	0.0054	0.0176	0.0208	0.0384	0.0102	0.0485	0.0351	0.0718	0.0463	0.0265	0.0327	0.0299	0.0157
Bacteria;Chlorobi;HQ014634_c	HQ014634_c	1	0	0	0	1	2	14	0	0	0	0	0	2	0	0	0	1	1	0.0011	0	0	0	0.0011	0.0022	0.0154	0	0	0	0	0	0.0022	0	0	0	0.0011	0.0011
Bacteria;Chloroflexi;HQ674362_c	HQ674362_c	0	4	0	0	0	0	0	8	2	17	0	0	0	0	0	0	0	0	0	0.0043	0	0	0	0	0	0.0088	0.0022	0.0193	0	0	0	0	0	0	0	0
Bacteria;Acidobacteria;Holophagae	Holophagae	0	0	0	4	0	0	0	3	0	5	0	2	0	0	0	4	0	0	0	0	0	0.0043	0	0	0	0.0033	0	0.0057	0	0.0023	0	0	0	0.0045	0	0
Bacteria;Hydrogenedentes_NKB19;Hydrogenedens_c	Hydrogenedens_c	0	0	0	2	0	2	0	0	0	0	0	2	0	0	0	0	2	5	0	0	0	0.0022	0	0.0022	0	0	0	0	0	0.0023	0	0	0	0	0.0022	0.0056
Bacteria;Proteobacteria;Hydrogenophilalia	Hydrogenophilalia	1	0	0	0	0	0	0	0	0	3	0	4	2	3	0	0	0	0	0.0011	0	0	0	0	0	0	0	0	0.0034	0	0.0045	0.0022	0.0033	0	0	0	0
Bacteria;Chlorobi;Ignavibacteriae	Ignavibacteriae	3	3	2	9	1	1	5	6	1	4	6	20	13	0	2	5	1	0	0.0032	0.0032	0.0022	0.0098	0.0011	0.0011	0.0055	0.0066	0.0011	0.0045	0.0068	0.0226	0.0144	0	0.0022	0.0056	0.0011	0
Bacteria;Verrucomicrobia;Kiritimatiellae	Kiritimatiellae	0	0	2	2	5	0	0	0	0	0	0	0	0	0	5	0	0	2	0	0	0.0022	0.0022	0.0055	0	0	0	0	0	0	0	0	0	0.0055	0	0	0.0022
Bacteria;Chloroflexi;Ktedonobacteria	Ktedonobacteria	9	6	5	2	19	6	5	74	20	116	10	13	22	5	1	6	27	8	0.0097	0.0065	0.0054	0.0022	0.0207	0.0065	0.0055	0.0811	0.022	0.1317	0.0113	0.0147	0.0243	0.0055	0.0011	0.0068	0.0299	0.009
Bacteria;Berkelbacteria;LBVO_c	LBVO_c	0	0	0	0	0	0	2	0	0	2	0	0	0	2	0	2	0	0	0	0	0	0	0	0	0.0022	0	0	0.0023	0	0	0	0.0022	0	0.0023	0	0
Bacteria;Parcubacteria_OD1;LCGL_c	LCGL_c	2	0	0	0	0	0	1	0	0	15	0	9	3	0	0	0	0	2	0.0022	0	0	0	0	0	0.0011	0	0	0.017	0	0.0102	0.0033	0	0	0	0	0.0022
Bacteria;Latescibacteria_WS3;Latescibacter_c	Latescibacter_c	8	1	4	5	0	4	4	0	0	0	12	11	16	5	1	7	6	12	0.0087	0.0011	0.0043	0.0054	0	0.0043	0.0044	0	0	0	0.0135	0.0125	0.0177	0.0055	0.0011	0.0079	0.0066	0.0135
Bacteria;Lentisphaerae;Lentisphaeria	Lentisphaeria	6	7	11	0	2	0	0	40	47	245	362	285	94	83	98	57	56	61	0.0065	0.0075	0.0119	0	0.0022	0	0	0.0438	0.0516	0.2782	0.4087	0.3228	0.1039	0.0914	0.1082	0.0642	0.0621	0.0684
Bacteria;Firmicutes;Limnochordia	Limnochordia	0	2	0	0	3	0	0	0	0	0	0	0	0	2	0	0	3	0	0	0.0022	0	0	0.0033	0	0	0	0	0	0	0	0	0.0022	0	0	0.0033	0
Bacteria;Gemmatimonadetes;Longimicrobia	Longimicrobia	32	40	33	26	129	95	136	11	37	11	16	28	46	64	53	52	145	176	0.0347	0.043	0.0357	0.0282	0.1407	0.1029	0.1493	0.012	0.0406	0.0125	0.0181	0.0317	0.0508	0.0705	0.0585	0.0586	0.1607	0.1974
Bacteria;Actinobacteria;MarineActino_c	MarineActino_c	0	0	0	0	0	0	1	0	0	0	0	0	0	0	0	0	0	0	0	0	0	0	0	0	0.0011	0	0	0	0	0	0	0	0	0	0	0
Bacteria;Microgenomates_OP11;Microgenomatus_c	Microgenomatus_c	2	2	0	0	0	0	0	0	0	0	0	0	0	0	2	0	0	3	0.0022	0.0022	0	0	0	0	0	0	0	0	0	0	0	0	0.0022	0	0	0.0034
Bacteria;Tenericutes;Mollicutes	Mollicutes	7	14	7	0	1	0	0	21	23	66	77	64	39	45	40	30	24	31	0.0076	0.0151	0.0076	0	0.0011	0	0	0.023	0.0253	0.075	0.0869	0.0725	0.0431	0.0496	0.0442	0.0338	0.0266	0.0348
Bacteria;Firmicutes;Negativicutes	Negativicutes	456	487	446	419	352	337	746	957	933	612	526	459	518	536	508	973	678	908	0.4939	0.524	0.482	0.454	0.384	0.3651	0.8192	1.0482	1.0246	0.6951	0.5938	0.5198	0.5726	0.5905	0.5608	1.0959	0.7513	1.0186
Bacteria;Actinobacteria;Nitriliruptoria	Nitriliruptoria	2	0	0	2	5	5	66	4	1	1	0	0	1	1	1	1	1	18	0.0022	0	0	0.0022	0.0055	0.0054	0.0725	0.0044	0.0011	0.0011	0	0	0.0011	0.0011	0.0011	0.0011	0.0011	0.0202
Bacteria;Nitrospirae;Nitrospira_c	Nitrospira_c	67	67	57	42	90	31	89	53	69	31	67	62	94	69	62	59	128	61	0.0726	0.0721	0.0616	0.0455	0.0982	0.0336	0.0977	0.0581	0.0758	0.0352	0.0756	0.0702	0.1039	0.076	0.0684	0.0665	0.1418	0.0684
Bacteria;Planctomycetes;OM190_c	OM190_c	2	2	0	4	6	30	9	0	1	0	0	0	3	0	3	5	6	25	0.0022	0.0022	0	0.0043	0.0065	0.0325	0.0099	0	0.0011	0	0	0	0.0033	0	0.0033	0.0056	0.0066	0.028
Bacteria;Chlorobi;OPB56_c	OPB56_c	21	2	8	6	19	12	11	0	11	4	0	3	18	8	15	17	8	16	0.0227	0.0022	0.0086	0.0065	0.0207	0.013	0.0121	0	0.0121	0.0045	0	0.0034	0.0199	0.0088	0.0166	0.0191	0.0089	0.0179
Bacteria;Proteobacteria;Oligoflexia	Oligoflexia	21	17	29	43	57	42	40	21	42	18	13	45	46	31	39	58	56	50	0.0227	0.0183	0.0313	0.0466	0.0622	0.0455	0.0439	0.023	0.0461	0.0204	0.0147	0.051	0.0508	0.0342	0.0431	0.0653	0.0621	0.0561
Bacteria;Verrucomicrobia;Opitutae	Opitutae	23	22	8	45	37	78	83	12	18	21	10	29	20	18	27	42	54	144	0.0249	0.0237	0.0086	0.0488	0.0404	0.0845	0.0911	0.0131	0.0198	0.0238	0.0113	0.0328	0.0221	0.0198	0.0298	0.0473	0.0598	0.1615
Bacteria;Planctomycetes;PAC000043_c	PAC000043_c	1	0	3	11	18	8	2	3	1	5	0	1	0	1	4	27	8	3	0.0011	0	0.0032	0.0119	0.0196	0.0087	0.0022	0.0033	0.0011	0.0057	0	0.0011	0	0.0011	0.0044	0.0304	0.0089	0.0034
Bacteria;Cyanobacteria;PAC000053_c	PAC000053_c	0	1	4	6	5	1	2	7	0	31	0	7	1	6	2	7	6	2	0	0.0011	0.0043	0.0065	0.0055	0.0011	0.0022	0.0077	0	0.0352	0	0.0079	0.0011	0.0066	0.0022	0.0079	0.0066	0.0022
Bacteria;AD3;PAC000071_c	PAC000071_c	2	0	0	0	2	0	0	1	0	2	1	4	4	0	0	0	0	0	0.0022	0	0	0	0.0022	0	0	0.0011	0	0.0023	0.0011	0.0045	0.0044	0	0	0	0	0
Bacteria;Chloroflexi;PAC000286_c	PAC000286_c	0	0	0	0	2	0	2	19	10	108	0	0	0	2	0	3	0	1	0	0	0	0	0.0022	0	0.0022	0.0208	0.011	0.1227	0	0	0	0.0022	0	0.0034	0	0.0011
Bacteria;Armatimonadetes;PAC000296_c	PAC000296_c	2	1	0	1	3	0	3	0	0	0	0	3	3	0	0	4	13	10	0.0022	0.0011	0	0.0011	0.0033	0	0.0033	0	0	0	0	0.0034	0.0033	0	0	0.0045	0.0144	0.0112
Bacteria;Armatimonadetes;PAC000401_c	PAC000401_c	4	0	2	2	2	0	0	0	0	3	2	4	4	2	2	0	0	4	0.0043	0	0.0022	0.0022	0.0022	0	0	0	0	0.0034	0.0023	0.0045	0.0044	0.0022	0.0022	0	0	0.0045
Bacteria;Armatimonadetes;PAC000533_c	PAC000533_c	0	0	0	0	0	0	0	0	0	7	0	0	0	0	0	0	0	0	0	0	0	0	0	0	0	0	0	0.0079	0	0	0	0	0	0	0	0
Bacteria;Armatimonadetes;PAC000535_c	PAC000535_c	7	8	4	14	15	11	15	4	13	3	10	8	12	8	14	8	6	9	0.0076	0.0086	0.0043	0.0152	0.0164	0.0119	0.0165	0.0044	0.0143	0.0034	0.0113	0.0091	0.0133	0.0088	0.0155	0.009	0.0066	0.0101
Bacteria;Planctomycetes;PAC001018_c	PAC001018_c	9	0	8	5	14	0	4	4	3	0	2	3	3	1	5	6	7	5	0.0097	0	0.0086	0.0054	0.0153	0	0.0044	0.0044	0.0033	0	0.0023	0.0034	0.0033	0.0011	0.0055	0.0068	0.0078	0.0056
Bacteria;Cyanobacteria;PAC001562_c	PAC001562_c	3	10	2	0	11	8	7	9	14	10	5	7	4	13	7	2	7	9	0.0032	0.0108	0.0022	0	0.012	0.0087	0.0077	0.0099	0.0154	0.0114	0.0056	0.0079	0.0044	0.0143	0.0077	0.0023	0.0078	0.0101
Bacteria;Acidobacteria;PAC001813_c	PAC001813_c	1	0	1	1	0	0	0	0	0	0	0	0	0	1	3	0	0	0	0.0011	0	0.0011	0.0011	0	0	0	0	0	0	0	0	0	0.0011	0.0033	0	0	0
Bacteria;Acidobacteria;PAC001852_c	PAC001852_c	19	18	21	19	20	5	18	0	14	5	11	24	8	37	27	13	15	13	0.0206	0.0194	0.0227	0.0206	0.0218	0.0054	0.0198	0	0.0154	0.0057	0.0124	0.0272	0.0088	0.0408	0.0298	0.0146	0.0166	0.0146
Bacteria;Acidobacteria;PAC002259_c	PAC002259_c	11	11	7	2	3	0	4	0	3	1	5	8	10	10	9	18	7	5	0.0119	0.0118	0.0076	0.0022	0.0033	0	0.0044	0	0.0033	0.0011	0.0056	0.0091	0.0111	0.011	0.0099	0.0203	0.0078	0.0056
Bacteria;Acidobacteria;PAC002280_c	PAC002280_c	19	24	47	12	53	20	20	19	89	18	5	32	25	41	48	26	40	25	0.0206	0.0258	0.0508	0.013	0.0578	0.0217	0.022	0.0208	0.0977	0.0204	0.0056	0.0362	0.0276	0.0452	0.053	0.0293	0.0443	0.028
Bacteria;Saccharibacteria_TM7;PAC002431_c	PAC002431_c	0	0	0	0	0	0	0	0	0	0	0	0	0	1	0	0	0	0	0	0	0	0	0	0	0	0	0	0	0	0	0	0.0011	0	0	0	0
Bacteria;Cyanobacteria;PAC002560_c	PAC002560_c	0	4	1	1	13	3	1	14	1	84	5	1	0	1	4	2	20	3	0	0.0043	0.0011	0.0011	0.0142	0.0032	0.0011	0.0153	0.0011	0.0954	0.0056	0.0011	0	0.0011	0.0044	0.0023	0.0222	0.0034
Bacteria;Chloroflexi;PDJQ_c	PDJQ_c	47	13	17	35	20	15	18	20	14	19	16	50	53	19	22	22	11	30	0.0509	0.014	0.0184	0.0379	0.0218	0.0162	0.0198	0.0219	0.0154	0.0216	0.0181	0.0566	0.0586	0.0209	0.0243	0.0248	0.0122	0.0337
Bacteria;Parcubacteria_OD1;Paceibacter_c	Paceibacter_c	0	0	4	7	3	2	5	7	2	26	0	2	2	5	2	9	2	6	0	0	0.0043	0.0076	0.0033	0.0022	0.0055	0.0077	0.0022	0.0295	0	0.0023	0.0022	0.0055	0.0022	0.0101	0.0022	0.0067
Bacteria;Peregrinibacteria;Peribacteria	Peribacteria	0	0	0	0	0	0	0	0	3	0	0	0	0	0	1	0	0	0	0	0	0	0	0	0	0	0	0.0033	0	0	0	0	0	0.0011	0	0	0
Bacteria;Planctomycetes;Phycisphaerae	Phycisphaerae	3	9	3	9	13	11	24	12	10	24	1	9	8	12	12	4	17	12	0.0032	0.0097	0.0032	0.0098	0.0142	0.0119	0.0264	0.0131	0.011	0.0273	0.0011	0.0102	0.0088	0.0132	0.0132	0.0045	0.0188	0.0135
Bacteria;Planctomycetes;Planctomycetia	Planctomycetia	46	55	45	23	33	48	50	30	46	99	48	41	46	47	57	37	43	64	0.0498	0.0592	0.0486	0.0249	0.036	0.052	0.0549	0.0329	0.0505	0.1124	0.0542	0.0464	0.0508	0.0518	0.0629	0.0417	0.0476	0.0718
Bacteria;Proteobacteria;Proteobacteria_uc	Proteobacteria_uc	0	0	0	0	2	0	0	0	0	0	0	0	0	0	0	0	0	0	0	0	0	0	0.0022	0	0	0	0	0	0	0	0	0	0	0	0	0
Bacteria;Rhodothermaeota;Rhodothermia	Rhodothermia	2	7	0	0	2	9	0	0	2	2	0	8	0	11	9	0	2	13	0.0022	0.0075	0	0	0.0022	0.0097	0	0	0.0022	0.0023	0	0.0091	0	0.0121	0.0099	0	0.0022	0.0146
Bacteria;Actinobacteria;Rubrobacteria	Rubrobacteria	152	127	77	99	110	23	37	304	268	328	170	263	195	174	84	121	125	59	0.1646	0.1366	0.0832	0.1073	0.12	0.0249	0.0406	0.333	0.2943	0.3725	0.1919	0.2978	0.2155	0.1917	0.0927	0.1363	0.1385	0.0662
Bacteria;Chloroflexi;SAR202_c	SAR202_c	2	2	0	0	0	0	0	0	2	0	2	0	2	0	0	2	2	0	0.0022	0.0022	0	0	0	0	0	0	0.0022	0	0.0023	0	0.0022	0	0	0.0023	0.0022	0
Bacteria;Bacteroidetes;SM1A07_c	SM1A07_c	0	0	0	0	0	0	0	0	2	0	0	0	0	2	0	0	0	6	0	0	0	0	0	0	0	0	0.0022	0	0	0	0	0.0022	0	0	0	0.0067
Bacteria;Saccharibacteria_TM7;Saccharimonas_c	Saccharimonas_c	45	15	34	46	83	33	10	30	28	58	15	36	24	33	39	69	73	14	0.0487	0.0161	0.0367	0.0498	0.0906	0.0357	0.011	0.0329	0.0307	0.0659	0.0169	0.0408	0.0265	0.0364	0.0431	0.0777	0.0809	0.0157
Bacteria;Acidobacteria;Solibacteres	Solibacteres	154	120	94	97	117	58	118	317	179	311	156	207	191	166	85	140	140	82	0.1668	0.1291	0.1016	0.1051	0.1276	0.0628	0.1296	0.3472	0.1966	0.3532	0.1761	0.2344	0.2111	0.1829	0.0938	0.1577	0.1551	0.092
Bacteria;Verrucomicrobia;Spartobacteria	Spartobacteria	22	46	33	8	18	23	21	14	14	3	52	71	20	54	57	22	21	37	0.0238	0.0495	0.0357	0.0087	0.0196	0.0249	0.0231	0.0153	0.0154	0.0034	0.0587	0.0804	0.0221	0.0595	0.0629	0.0248	0.0233	0.0415
Bacteria;Bacteroidetes;Sphingobacteriia	Sphingobacteriia	317	228	290	314	582	206	358	276	329	377	224	423	377	292	335	429	761	357	0.3434	0.2453	0.3134	0.3402	0.6349	0.2232	0.3931	0.3023	0.3613	0.4282	0.2529	0.479	0.4167	0.3217	0.3698	0.4832	0.8433	0.4005
Bacteria;Spirochaetes;Spirochaetia	Spirochaetia	0	0	1	9	7	2	11	0	0	0	0	0	1	0	0	10	20	3	0	0	0.0011	0.0098	0.0076	0.0022	0.0121	0	0	0	0	0	0.0011	0	0	0.0113	0.0222	0.0034
Bacteria;Synergistetes;Synergistia	Synergistia	0	0	0	0	0	0	0	0	0	2	1	0	0	0	0	0	0	0	0	0	0	0	0	0	0	0	0	0.0023	0.0011	0	0	0	0	0	0	0
Bacteria;TM6;TM6_c	TM6_c	8	9	10	8	8	5	18	21	16	15	7	13	4	6	13	5	4	6	0.0087	0.0097	0.0108	0.0087	0.0087	0.0054	0.0198	0.023	0.0176	0.017	0.0079	0.0147	0.0044	0.0066	0.0144	0.0056	0.0044	0.0067
Bacteria;Actinobacteria;Thermoleophilia	Thermoleophilia	234	229	159	117	196	92	125	254	206	173	227	217	305	280	193	166	207	146	0.2535	0.2464	0.1718	0.1268	0.2138	0.0997	0.1373	0.2782	0.2262	0.1965	0.2563	0.2457	0.3371	0.3085	0.2131	0.187	0.2294	0.1638
Bacteria;Chloroflexi;Thermomicrobia	Thermomicrobia	24	43	15	6	33	18	55	25	40	28	23	33	8	57	43	16	55	29	0.026	0.0463	0.0162	0.0065	0.036	0.0195	0.0604	0.0274	0.0439	0.0318	0.026	0.0374	0.0088	0.0628	0.0475	0.018	0.0609	0.0325
Bacteria;Firmicutes;Tissierellia	Tissierellia	5	4	5	10	7	2	7	12	13	32	28	29	23	22	18	25	32	35	0.0054	0.0043	0.0054	0.0108	0.0076	0.0022	0.0077	0.0131	0.0143	0.0363	0.0316	0.0328	0.0254	0.0242	0.0199	0.0282	0.0355	0.0393
Bacteria;Cyanobacteria;Vampirovibrio_c	Vampirovibrio_c	0	3	0	5	2	2	4	3	3	4	5	2	1	0	1	1	1	3	0	0.0032	0	0.0054	0.0022	0.0022	0.0044	0.0033	0.0033	0.0045	0.0056	0.0023	0.0011	0	0.0011	0.0011	0.0011	0.0034
Bacteria;Verrucomicrobia;Verrucomicrobiae	Verrucomicrobiae	154	126	105	182	125	82	202	367	320	5660	3393	2804	351	307	271	404	366	374	0.1668	0.1356	0.1135	0.1972	0.1364	0.0888	0.2218	0.402	0.3514	6.4281	3.8305	3.1755	0.388	0.3382	0.2992	0.455	0.4056	0.4196
Bacteria;Acidobacteria;Vicinamibacter_c	Vicinamibacter_c	207	175	193	131	126	170	197	61	161	61	165	256	253	202	242	134	147	226	0.2242	0.1883	0.2086	0.1419	0.1375	0.1842	0.2163	0.0668	0.1768	0.0693	0.1863	0.2899	0.2797	0.2225	0.2672	0.1509	0.1629	0.2535
Bacteria;WS5;WS5_c	WS5_c	0	0	4	0	8	4	3	3	0	5	0	4	1	3	2	5	6	5	0	0	0.0043	0	0.0087	0.0043	0.0033	0.0033	0	0.0057	0	0.0045	0.0011	0.0033	0.0022	0.0056	0.0066	0.0056
Unclassified in higher taxonomic rank	Unclassified in higher taxonomic rank	0	0	0	0	2	0	0	0	0	3	0	0	0	0	0	0	0	2	0	0	0	0	0.0022	0	0	0	0	0.0034	0	0	0	0	0	0	0	0.0022

## Sheet: order
order
		Count																		Ratio
Taxonomy	Taxon Name	A1_S01	A1_S02	A1_S03	B1_S04	B1_S05	B1_S06	AN1_S07	AN1_S08	AN1_S09	MD01_S10	MD01_S11	MD01_S12	S1X_S13	S1X_S14	S1X_S15	S2P_S16	S2P_S17	S2P_S18	A1_S01	A1_S02	A1_S03	B1_S04	B1_S05	B1_S06	AN1_S07	AN1_S08	AN1_S09	MD01_S10	MD01_S11	MD01_S12	S1X_S13	S1X_S14	S1X_S15	S2P_S16	S2P_S17	S2P_S18
Bacteria;10BAV;10BAV_c;10BAV_o	10BAV_o	0	0	0	0	0	0	0	0	0	0	0	0	0	0	3	0	0	0	0	0	0	0	0	0	0	0	0	0	0	0	0	0	0.0033	0	0	0
Bacteria;Actinobacteria;Rubrobacteria;AB240334_o	AB240334_o	0	0	7	2	0	3	2	1	3	0	5	3	0	3	2	2	2	6	0	0	0.0076	0.0022	0	0.0032	0.0022	0.0011	0.0033	0	0.0056	0.0034	0	0.0033	0.0022	0.0023	0.0022	0.0067
Bacteria;WS5;WS5_c;AB286410_o	AB286410_o	0	0	0	0	5	1	1	3	0	0	0	0	0	0	0	0	1	1	0	0	0	0	0.0055	0.0011	0.0011	0.0033	0	0	0	0	0	0	0	0	0.0011	0.0011
Bacteria;Parcubacteria_OD1;Paceibacter_c;AB672277_o	AB672277_o	0	0	0	0	3	0	0	0	0	0	0	0	0	0	0	0	0	0	0	0	0	0	0.0033	0	0	0	0	0	0	0	0	0	0	0	0	0
Bacteria;AF234118_p;AF234118_c;AF234118_o	AF234118_o	0	0	1	0	0	3	0	0	0	0	0	0	0	1	0	1	0	1	0	0	0.0011	0	0	0.0032	0	0	0	0	0	0	0	0.0011	0	0.0011	0	0.0011
Bacteria;TM6;TM6_c;AF268992_o	AF268992_o	0	0	2	0	0	0	0	0	0	0	0	0	0	0	0	0	0	2	0	0	0.0022	0	0	0	0	0	0	0	0	0	0	0	0	0	0	0.0022
Bacteria;Armatimonadetes;AJ306784_c;AJ306784_o	AJ306784_o	0	0	0	0	3	0	0	0	4	0	0	0	2	0	0	0	4	0	0	0	0	0	0.0033	0	0	0	0.0044	0	0	0	0.0022	0	0	0	0.0044	0
Bacteria;Planctomycetes;PAC001018_c;AM056027_o	AM056027_o	6	0	7	0	12	0	0	3	3	0	2	0	0	0	5	0	7	0	0.0065	0	0.0076	0	0.0131	0	0	0.0033	0.0033	0	0.0023	0	0	0	0.0055	0	0.0078	0
Bacteria;Latescibacteria_WS3;Latescibacter_c;AM991194_o	AM991194_o	8	1	4	5	0	4	4	0	0	0	12	11	16	5	1	7	6	12	0.0087	0.0011	0.0043	0.0054	0	0.0043	0.0044	0	0	0	0.0135	0.0125	0.0177	0.0055	0.0011	0.0079	0.0066	0.0135
Bacteria;Omnitrophica_OP3;AQSZ_c;AQSZ_o	AQSZ_o	0	0	0	2	3	0	0	0	0	2	0	0	0	0	2	2	0	0	0	0	0	0.0022	0.0033	0	0	0	0	0.0023	0	0	0	0	0.0022	0.0023	0	0
Bacteria;Omnitrophica_OP3;AY373410_c;AY373410_o	AY373410_o	2	0	0	11	4	1	4	0	0	4	0	0	0	0	0	1	4	0	0.0022	0	0	0.0119	0.0044	0.0011	0.0044	0	0	0.0045	0	0	0	0	0	0.0011	0.0044	0
Bacteria;Chloroflexi;Ktedonobacteria;AY673403_o	AY673403_o	9	6	5	2	11	5	5	61	14	85	10	8	22	5	1	6	12	8	0.0097	0.0065	0.0054	0.0022	0.012	0.0054	0.0055	0.0668	0.0154	0.0965	0.0113	0.0091	0.0243	0.0055	0.0011	0.0068	0.0133	0.009
Bacteria;Firmicutes;Negativicutes;Acidaminococcales	Acidaminococcales	61	66	55	170	59	112	70	103	113	254	210	153	173	169	157	568	293	366	0.0661	0.071	0.0594	0.1842	0.0644	0.1213	0.0769	0.1128	0.1241	0.2885	0.2371	0.1733	0.1912	0.1862	0.1733	0.6398	0.3247	0.4106
Bacteria;Proteobacteria;Gammaproteobacteria;Acidiferrobacterales	Acidiferrobacterales	1	2	1	2	2	3	15	0	0	0	0	2	2	7	0	2	9	5	0.0011	0.0022	0.0011	0.0022	0.0022	0.0032	0.0165	0	0	0	0	0.0023	0.0022	0.0077	0	0.0023	0.01	0.0056
Bacteria;Actinobacteria;Acidimicrobiia;Acidimicrobiales	Acidimicrobiales	132	103	87	62	90	90	107	62	125	84	81	106	172	147	97	85	102	135	0.143	0.1108	0.094	0.0672	0.0982	0.0975	0.1175	0.0679	0.1373	0.0954	0.0914	0.12	0.1901	0.1619	0.1071	0.0957	0.113	0.1514
Bacteria;Acidobacteria;Acidobacteriia;Acidobacteriales	Acidobacteriales	116	72	40	118	193	21	72	608	125	928	128	244	168	120	52	138	251	28	0.1257	0.0775	0.0432	0.1279	0.2106	0.0227	0.0791	0.6659	0.1373	1.0539	0.1445	0.2763	0.1857	0.1322	0.0574	0.1554	0.2781	0.0314
Bacteria;Actinobacteria;Actinobacteria_c;Actinobacteria_c_uc	Actinobacteria_c_uc	0	1	0	0	0	0	0	0	3	2	0	1	1	0	0	0	0	0	0	0.0011	0	0	0	0	0	0	0.0033	0.0023	0	0.0011	0.0011	0	0	0	0	0
Bacteria;Actinobacteria;MarineActino_c;Actinomarinales	Actinomarinales	0	0	0	0	0	0	1	0	0	0	0	0	0	0	0	0	0	0	0	0	0	0	0	0	0.0011	0	0	0	0	0	0	0	0	0	0	0
Bacteria;Actinobacteria;Actinobacteria_c;Actinomycetales	Actinomycetales	24	18	27	4	11	17	32	41	52	137	121	128	29	28	26	36	17	26	0.026	0.0194	0.0292	0.0043	0.012	0.0184	0.0351	0.0449	0.0571	0.1556	0.1366	0.145	0.0321	0.0308	0.0287	0.0405	0.0188	0.0292
Bacteria;Proteobacteria;Gammaproteobacteria;Aeromonadales	Aeromonadales	0	0	0	1	2	0	1	0	0	0	0	0	0	0	0	3	0	0	0	0	0	0.0011	0.0022	0	0.0011	0	0	0	0	0	0	0	0	0.0034	0	0
Bacteria;Proteobacteria;Alphaproteobacteria;Alphaproteobacteria_uc	Alphaproteobacteria_uc	0	0	0	1	0	4	1	0	0	0	1	1	1	2	0	4	1	3	0	0	0	0.0011	0	0.0043	0.0011	0	0	0	0.0011	0.0011	0.0011	0.0022	0	0.0045	0.0011	0.0034
Bacteria;Proteobacteria;Gammaproteobacteria;Alteromonadales	Alteromonadales	2	10	39	1	10	11	14	0	3	7	21	1	0	10	57	1	6	21	0.0022	0.0108	0.0421	0.0011	0.0109	0.0119	0.0154	0	0.0033	0.0079	0.0237	0.0011	0	0.011	0.0629	0.0011	0.0066	0.0236
Bacteria;Chloroflexi;Anaerolineae;Anaerolinaeles	Anaerolinaeles	50	28	39	16	21	83	78	8	24	4	20	24	43	35	68	22	25	104	0.0542	0.0301	0.0421	0.0173	0.0229	0.0899	0.0857	0.0088	0.0264	0.0045	0.0226	0.0272	0.0475	0.0386	0.0751	0.0248	0.0277	0.1167
Bacteria;Chloroflexi;Ardenticatenia;Ardenticatenales	Ardenticatenales	0	4	3	0	1	0	0	0	2	0	3	2	0	0	5	0	2	0	0	0.0043	0.0032	0	0.0011	0	0	0	0.0022	0	0.0034	0.0023	0	0	0.0055	0	0.0022	0
Bacteria;Armatimonadetes;Armatimonadia;Armatimonadales	Armatimonadales	1	1	2	1	2	0	1	1	6	14	2	5	1	2	1	3	0	1	0.0011	0.0011	0.0022	0.0011	0.0022	0	0.0011	0.0011	0.0066	0.0159	0.0023	0.0057	0.0011	0.0022	0.0011	0.0034	0	0.0011
Bacteria;TM6;TM6_c;Babela_o	Babela_o	8	9	8	8	8	5	18	21	16	15	7	13	4	6	13	5	4	4	0.0087	0.0097	0.0086	0.0087	0.0087	0.0054	0.0198	0.023	0.0176	0.017	0.0079	0.0147	0.0044	0.0066	0.0144	0.0056	0.0044	0.0045
Bacteria;Firmicutes;Bacilli;Bacillales	Bacillales	354	515	455	343	943	426	587	780	645	1134	1552	537	457	636	517	392	1108	627	0.3835	0.5541	0.4917	0.3716	1.0288	0.4615	0.6446	0.8543	0.7083	1.2879	1.7521	0.6081	0.5052	0.7006	0.5708	0.4415	1.2278	0.7034
Bacteria;Firmicutes;Bacilli;Bacilli_uc	Bacilli_uc	0	0	0	0	0	0	0	0	0	1	0	0	0	0	0	0	0	0	0	0	0	0	0	0	0	0	0	0.0011	0	0	0	0	0	0	0	0
Bacteria;Proteobacteria;Oligoflexia;Bacteriovoracales	Bacteriovoracales	3	0	6	7	7	5	8	0	0	0	1	1	0	0	0	5	7	5	0.0032	0	0.0065	0.0076	0.0076	0.0054	0.0088	0	0	0	0.0011	0.0011	0	0	0	0.0056	0.0078	0.0056
Bacteria;Bacteroidetes;Bacteroidia;Bacteroidales	Bacteroidales	8026	8771	8246	10244	10228	9138	16280	15767	18433	10630	10654	10974	18727	19774	18358	22912	24917	21345	8.6938	9.437	8.9119	11.0992	11.1585	9.8994	17.8773	17.2694	20.2418	12.0725	12.0278	12.4278	20.7004	21.7838	20.2672	25.8065	27.6101	23.9447
Bacteria;Proteobacteria;Oligoflexia;Bdellovibrionales	Bdellovibrionales	15	14	23	35	49	31	25	21	35	17	10	39	44	29	37	48	38	38	0.0162	0.0151	0.0249	0.0379	0.0535	0.0336	0.0275	0.023	0.0384	0.0193	0.0113	0.0442	0.0486	0.0319	0.0408	0.0541	0.0421	0.0426
Bacteria;Proteobacteria;Betaproteobacteria;Betaproteobacteria_uc	Betaproteobacteria_uc	0	0	0	0	0	1	1	0	0	1	0	0	0	0	0	0	0	0	0	0	0	0	0	0.0011	0.0011	0	0	0.0011	0	0	0	0	0	0	0	0
Bacteria;Actinobacteria;Actinobacteria_c;Bifidobacteriales	Bifidobacteriales	7857	9253	9285	13638	13124	14701	20794	17492	17079	7265	6040	7060	6437	6795	6963	2728	2267	2764	8.5107	9.9556	10.0348	14.7765	14.318	15.9259	22.8342	19.1588	18.7549	8.2509	6.8188	7.9953	7.1153	7.4856	7.6871	3.0726	2.512	3.1006
Bacteria;Acidobacteria;Blastocatellia;Blastocatellales	Blastocatellales	131	109	184	121	55	57	84	8	57	8	106	136	132	135	205	133	56	82	0.1419	0.1173	0.1989	0.1311	0.06	0.0617	0.0922	0.0088	0.0626	0.0091	0.1197	0.154	0.1459	0.1487	0.2263	0.1498	0.0621	0.092
Bacteria;Proteobacteria;Deltaproteobacteria;Bradymonadales	Bradymonadales	0	0	1	0	3	2	0	0	1	0	1	0	1	6	1	0	3	0	0	0	0.0011	0	0.0033	0.0022	0	0	0.0011	0	0.0011	0	0.0011	0.0066	0.0011	0	0.0033	0
Bacteria;Planctomycetes;Brocadia_c;Brocadiales	Brocadiales	1	0	2	3	7	0	5	0	3	0	0	1	3	0	2	2	4	2	0.0011	0	0.0022	0.0033	0.0076	0	0.0055	0	0.0033	0	0	0.0011	0.0033	0	0.0022	0.0023	0.0044	0.0022
Bacteria;Proteobacteria;Betaproteobacteria;Burkholderiales	Burkholderiales	1565	1913	1569	1476	1658	1396	630	617	700	555	425	499	1778	1681	1735	2155	2263	2192	1.6952	2.0583	1.6957	1.5992	1.8088	1.5123	0.6918	0.6758	0.7687	0.6303	0.4798	0.5651	1.9654	1.8519	1.9154	2.4272	2.5076	2.459
Bacteria;WWE3;CP006914_c;CP006914_o	CP006914_o	0	0	0	0	0	0	0	0	0	0	0	0	0	0	2	0	0	0	0	0	0	0	0	0	0	0	0	0	0	0	0	0	0.0022	0	0	0
Bacteria;Parcubacteria_OD1;Paceibacter_c;CP011209_o	CP011209_o	0	0	0	0	0	0	0	0	0	5	0	0	2	0	0	0	0	0	0	0	0	0	0	0	0	0	0	0.0057	0	0	0.0022	0	0	0	0	0
Bacteria;Microgenomates_OP11;Microgenomatus_c;CP011212_o	CP011212_o	2	0	0	0	0	0	0	0	0	0	0	0	0	0	0	0	0	3	0.0022	0	0	0	0	0	0	0	0	0	0	0	0	0	0	0	0	0.0034
Bacteria;Parcubacteria_OD1;Paceibacter_c;CP011215_o	CP011215_o	0	0	2	7	0	2	5	7	2	21	0	2	0	3	2	9	2	6	0	0	0.0022	0.0076	0	0.0022	0.0055	0.0077	0.0022	0.0238	0	0.0023	0	0.0033	0.0022	0.0101	0.0022	0.0067
Bacteria;Acidobacteria;CP011806_c;CP011806_o	CP011806_o	1	2	1	0	0	0	0	0	0	0	0	3	3	5	2	0	2	1	0.0011	0.0022	0.0011	0	0	0	0	0	0	0	0	0.0034	0.0033	0.0055	0.0022	0	0.0022	0.0011
Bacteria;Bacteroidetes;Sphingobacteriia;CP012155_o	CP012155_o	1	2	0	12	6	5	8	0	1	0	1	4	3	7	2	26	12	10	0.0011	0.0022	0	0.013	0.0065	0.0054	0.0088	0	0.0011	0	0.0011	0.0045	0.0033	0.0077	0.0022	0.0293	0.0133	0.0112
Bacteria;Proteobacteria;Betaproteobacteria;CP012157_o	CP012157_o	36	60	28	56	29	32	56	99	35	68	26	63	30	46	47	49	33	40	0.039	0.0646	0.0303	0.0607	0.0316	0.0347	0.0615	0.1084	0.0384	0.0772	0.0294	0.0713	0.0332	0.0507	0.0519	0.0552	0.0366	0.0449
Bacteria;Planctomycetes;Phycisphaerae;CP019633_o	CP019633_o	0	1	0	0	0	0	2	0	2	0	0	0	2	1	0	0	0	4	0	0.0011	0	0	0	0	0.0022	0	0.0022	0	0	0	0.0022	0.0011	0	0	0	0.0045
Bacteria;Chloroflexi;Caldilineae;Caldilineales	Caldilineales	4	3	5	6	4	3	7	0	16	1	4	15	5	5	9	2	8	9	0.0043	0.0032	0.0054	0.0065	0.0044	0.0032	0.0077	0	0.0176	0.0011	0.0045	0.017	0.0055	0.0055	0.0099	0.0023	0.0089	0.0101
Bacteria;Proteobacteria;Epsilonproteobacteria;Campylobacterales	Campylobacterales	0	0	0	0	1	0	0	4	0	0	1	0	0	1	1	0	0	0	0	0	0	0	0.0011	0	0	0.0044	0	0	0.0011	0	0	0.0011	0.0011	0	0	0
Bacteria;Actinobacteria;Actinobacteria_c;Catenulisporales	Catenulisporales	2	3	0	5	2	3	2	5	4	60	1	1	2	1	2	2	8	0	0.0022	0.0032	0	0.0054	0.0022	0.0032	0.0022	0.0055	0.0044	0.0681	0.0011	0.0011	0.0022	0.0011	0.0022	0.0023	0.0089	0
Bacteria;Proteobacteria;Alphaproteobacteria;Caulobacterales	Caulobacterales	85	188	38	58	77	108	72	45	48	43	19	27	93	234	37	84	105	197	0.0921	0.2023	0.0411	0.0628	0.084	0.117	0.0791	0.0493	0.0527	0.0488	0.0215	0.0306	0.1028	0.2578	0.0408	0.0946	0.1163	0.221
Bacteria;Proteobacteria;Gammaproteobacteria;Cellvibrionales	Cellvibrionales	2	6	7	14	14	83	75	0	2	0	2	2	1	4	10	4	20	118	0.0022	0.0065	0.0076	0.0152	0.0153	0.0899	0.0824	0	0.0022	0	0.0023	0.0023	0.0011	0.0044	0.011	0.0045	0.0222	0.1324
Bacteria;Chlamydiae;Chlamydiae_c;Chlamydiales	Chlamydiales	10	17	9	14	21	69	32	26	35	16	9	27	16	15	16	27	21	64	0.0108	0.0183	0.0097	0.0152	0.0229	0.0747	0.0351	0.0285	0.0384	0.0182	0.0102	0.0306	0.0177	0.0165	0.0177	0.0304	0.0233	0.0718
Bacteria;Chloroflexi;Chloroflexia;Chloroflexales	Chloroflexales	45	23	29	7	11	10	20	13	52	4	30	31	54	23	24	18	22	17	0.0487	0.0247	0.0313	0.0076	0.012	0.0108	0.022	0.0142	0.0571	0.0045	0.0339	0.0351	0.0597	0.0253	0.0265	0.0203	0.0244	0.0191
Bacteria;Proteobacteria;Gammaproteobacteria;Chromatiales	Chromatiales	2	9	5	2	16	5	32	5	3	13	1	0	1	1	0	7	23	9	0.0022	0.0097	0.0054	0.0022	0.0175	0.0054	0.0351	0.0055	0.0033	0.0148	0.0011	0	0.0011	0.0011	0	0.0079	0.0255	0.0101
Bacteria;Verrucomicrobia;Spartobacteria;Chthoniobacterales	Chthoniobacterales	22	46	33	8	18	23	21	14	14	3	52	71	20	54	57	22	21	37	0.0238	0.0495	0.0357	0.0087	0.0196	0.0249	0.0231	0.0153	0.0154	0.0034	0.0587	0.0804	0.0221	0.0595	0.0629	0.0248	0.0233	0.0415
Bacteria;Armatimonadetes;Chthonomonadetes;Chthonomonadales	Chthonomonadales	7	1	4	7	3	1	4	9	5	0	3	13	4	11	4	8	6	4	0.0076	0.0011	0.0043	0.0076	0.0033	0.0011	0.0044	0.0099	0.0055	0	0.0034	0.0147	0.0044	0.0121	0.0044	0.009	0.0066	0.0045
Bacteria;Firmicutes;Clostridia;Clostridiales	Clostridiales	64073	61562	62549	53733	52522	54563	41096	42108	40928	41083	44305	43523	49083	47521	49392	41255	41107	42666	69.4039	66.2363	67.6001	58.2188	57.3003	59.1091	45.1282	46.1205	44.9442	46.6582	50.0181	49.2888	54.2551	52.3509	54.5286	46.4667	45.5499	47.8624
Bacteria;Actinobacteria;Coriobacteriia;Coriobacteriales	Coriobacteriales	1229	1868	1459	2874	1968	2354	1243	2014	1401	4943	4690	5055	1816	2236	1912	2487	1913	2247	1.3313	2.0098	1.5768	3.1139	2.147	2.5501	1.365	2.2059	1.5385	5.6138	5.2948	5.7247	2.0074	2.4633	2.1108	2.8012	2.1198	2.5207
Bacteria;Actinobacteria;Actinobacteria_c;Corynebacteriales	Corynebacteriales	36	69	45	18	38	39	43	62	63	67	46	58	48	88	46	39	50	56	0.039	0.0742	0.0486	0.0195	0.0415	0.0422	0.0472	0.0679	0.0692	0.0761	0.0519	0.0657	0.0531	0.0969	0.0508	0.0439	0.0554	0.0628
Bacteria;Bacteroidetes;Cytophagia;Cytophagales	Cytophagales	81	57	69	128	165	269	455	48	111	23	148	83	118	79	82	220	246	487	0.0877	0.0613	0.0746	0.1387	0.18	0.2914	0.4996	0.0526	0.1219	0.0261	0.1671	0.094	0.1304	0.087	0.0905	0.2478	0.2726	0.5463
Bacteria;Chloroflexi;Thermomicrobia;DQ129389_o	DQ129389_o	19	37	15	6	20	14	26	13	25	9	18	28	8	57	33	13	41	23	0.0206	0.0398	0.0162	0.0065	0.0218	0.0152	0.0286	0.0142	0.0275	0.0102	0.0203	0.0317	0.0088	0.0628	0.0364	0.0146	0.0454	0.0258
Bacteria;Berkelbacteria;DQ404828_c;DQ404828_o	DQ404828_o	0	0	0	0	0	0	0	0	5	0	0	0	0	0	0	0	0	0	0	0	0	0	0	0	0	0	0.0055	0	0	0	0	0	0	0	0	0
Bacteria;Proteobacteria;Alphaproteobacteria;DQ486506_o	DQ486506_o	0	0	0	0	0	0	0	1	0	0	0	0	0	0	0	0	1	1	0	0	0	0	0	0	0	0.0011	0	0	0	0	0	0	0	0	0.0011	0.0011
Bacteria;Acidobacteria;PAC002259_c;DQ513087_o	DQ513087_o	11	10	7	2	3	0	4	0	2	1	4	8	10	10	8	16	7	4	0.0119	0.0108	0.0076	0.0022	0.0033	0	0.0044	0	0.0022	0.0011	0.0045	0.0091	0.0111	0.011	0.0088	0.018	0.0078	0.0045
Bacteria;DQ833500_p;DQ833500_c;DQ833500_o	DQ833500_o	0	0	2	5	3	0	1	4	1	38	0	2	0	0	0	7	5	0	0	0	0.0022	0.0054	0.0033	0	0.0011	0.0044	0.0011	0.0432	0	0.0023	0	0	0	0.0079	0.0055	0
Bacteria;Proteobacteria;Deltaproteobacteria;Deferrisoma_o	Deferrisoma_o	8	5	5	2	0	0	0	1	2	0	5	5	6	5	4	2	0	2	0.0087	0.0054	0.0054	0.0022	0	0	0	0.0011	0.0022	0	0.0056	0.0057	0.0066	0.0055	0.0044	0.0023	0	0.0022
Bacteria;Deinococcus-Thermus;Deinococci;Deinococcales	Deinococcales	1	1	0	0	0	0	0	0	0	0	1	0	1	1	0	0	2	0	0.0011	0.0011	0	0	0	0	0	0	0	0	0.0011	0	0.0011	0.0011	0	0	0.0022	0
Bacteria;Proteobacteria;Deltaproteobacteria;Desulfobacterales	Desulfobacterales	0	0	0	0	0	0	0	0	2	0	0	0	0	0	2	0	0	0	0	0	0	0	0	0	0	0	0.0022	0	0	0	0	0	0.0022	0	0	0
Bacteria;Proteobacteria;Deltaproteobacteria;Desulfobulbaceae_o	Desulfobulbaceae_o	0	0	0	0	0	0	0	0	0	0	0	2	0	0	0	0	0	0	0	0	0	0	0	0	0	0	0	0	0	0.0023	0	0	0	0	0	0
Bacteria;Proteobacteria;Deltaproteobacteria;Desulfovibrionales	Desulfovibrionales	94	62	67	76	83	92	35	182	202	241	274	277	303	336	336	907	797	779	0.1018	0.0667	0.0724	0.0823	0.0906	0.0997	0.0384	0.1993	0.2218	0.2737	0.3093	0.3137	0.3349	0.3702	0.3709	1.0216	0.8831	0.8739
Bacteria;Proteobacteria;Deltaproteobacteria;Desulfuromonadales	Desulfuromonadales	0	0	1	0	1	0	4	0	0	0	0	2	2	3	1	1	0	0	0	0	0.0011	0	0.0011	0	0.0044	0	0	0	0	0.0023	0.0022	0.0033	0.0011	0.0011	0	0
Bacteria;Chloroflexi;EF018867_c;EF018867_o	EF018867_o	13	2	12	11	5	7	10	5	30	6	16	9	13	5	12	8	6	6	0.0141	0.0022	0.013	0.0119	0.0055	0.0076	0.011	0.0055	0.0329	0.0068	0.0181	0.0102	0.0144	0.0055	0.0132	0.009	0.0066	0.0067
Bacteria;EF019318_p;EF019318_c;EF019318_o	EF019318_o	0	0	0	0	0	0	6	0	5	0	0	2	0	0	0	0	0	0	0	0	0	0	0	0	0.0066	0	0.0055	0	0	0.0023	0	0	0	0	0	0
Bacteria;Chloroflexi;EU133950_c;EF516361_o	EF516361_o	27	6	3	2	5	0	2	24	22	6	0	9	23	2	0	9	8	0	0.0292	0.0065	0.0032	0.0022	0.0055	0	0.0022	0.0263	0.0242	0.0068	0	0.0102	0.0254	0.0022	0	0.0101	0.0089	0
Bacteria;Chloroflexi;PAC000286_c;EF516434_o	EF516434_o	0	0	0	0	0	0	0	0	0	2	0	0	0	0	0	0	0	0	0	0	0	0	0	0	0	0	0	0.0023	0	0	0	0	0	0	0	0
Bacteria;Chloroflexi;HQ674362_c;EF516466_o	EF516466_o	0	2	0	0	0	0	0	8	2	17	0	0	0	0	0	0	0	0	0	0.0022	0	0	0	0	0	0.0088	0.0022	0.0193	0	0	0	0	0	0	0	0
Bacteria;Chloroflexi;EF516615_c;EF516615_c_uc	EF516615_c_uc	0	0	0	0	0	0	0	0	2	2	0	0	0	0	0	0	0	0	0	0	0	0	0	0	0	0	0.0022	0.0023	0	0	0	0	0	0	0	0
Bacteria;Chloroflexi;EF516615_c;EF516615_o	EF516615_o	0	0	0	2	2	0	0	3	0	0	4	0	0	4	2	0	0	0	0	0	0	0.0022	0.0022	0	0	0.0033	0	0	0.0045	0	0	0.0044	0.0022	0	0	0
Bacteria;Proteobacteria;Gammaproteobacteria;EF573277_o	EF573277_o	0	0	0	0	0	0	0	0	0	0	1	0	1	0	0	1	0	0	0	0	0	0	0	0	0	0	0	0	0.0011	0	0.0011	0	0	0.0011	0	0
Bacteria;Chloroflexi;HM748667_c;EF590008_o	EF590008_o	6	5	2	0	0	0	3	0	0	0	5	3	15	7	1	4	1	0	0.0065	0.0054	0.0022	0	0	0	0.0033	0	0	0	0.0056	0.0034	0.0166	0.0077	0.0011	0.0045	0.0011	0
Bacteria;EF688356_p;EF688356_c;EF688356_o	EF688356_o	0	0	0	0	0	0	0	0	0	0	0	0	0	0	0	0	1	0	0	0	0	0	0	0	0	0	0	0	0	0	0	0	0	0	0.0011	0
Bacteria;AF234118_p;EU132452_c;EU132452_o	EU132452_o	0	0	0	0	0	0	0	0	0	0	0	9	0	0	0	0	0	0	0	0	0	0	0	0	0	0	0	0	0	0.0102	0	0	0	0	0	0
Bacteria;Chloroflexi;EU133950_c;EU133950_o	EU133950_o	9	20	19	9	5	0	7	15	2	0	13	24	11	12	19	3	3	2	0.0097	0.0215	0.0205	0.0098	0.0055	0	0.0077	0.0164	0.0022	0	0.0147	0.0272	0.0122	0.0132	0.021	0.0034	0.0033	0.0022
Bacteria;DQ499300_p;DQ499300_c;EU134912_o	EU134912_o	0	0	3	0	0	0	0	0	1	0	0	0	0	0	2	0	1	0	0	0	0.0032	0	0	0	0	0	0.0011	0	0	0	0	0	0.0022	0	0.0011	0
Bacteria;Chloroflexi;PDJQ_c;EU335161_o	EU335161_o	23	12	8	14	7	11	14	8	8	2	4	25	21	10	10	9	8	19	0.0249	0.0129	0.0086	0.0152	0.0076	0.0119	0.0154	0.0088	0.0088	0.0023	0.0045	0.0283	0.0232	0.011	0.011	0.0101	0.0089	0.0213
Bacteria;Planctomycetes;EU385896_c;EU385896_o	EU385896_o	0	0	1	0	0	0	4	0	3	0	0	2	0	0	3	3	3	0	0	0	0.0011	0	0	0	0.0044	0	0.0033	0	0	0.0023	0	0	0.0033	0.0034	0.0033	0
Bacteria;Planctomycetes;EU589258_c;EU589258_o	EU589258_o	0	0	0	0	0	0	2	0	0	0	0	0	0	0	0	0	0	0	0	0	0	0	0	0	0.0022	0	0	0	0	0	0	0	0	0	0	0
Bacteria;Chloroflexi;Thermomicrobia;EU861898_o	EU861898_o	0	0	0	0	0	1	0	0	0	0	0	1	0	0	0	0	0	0	0	0	0	0	0	0.0011	0	0	0	0	0	0.0011	0	0	0	0	0	0
Bacteria;Berkelbacteria;LBVO_c;EU861904_o	EU861904_o	0	0	0	0	0	0	2	0	0	2	0	0	0	2	0	2	0	0	0	0	0	0	0	0	0.0022	0	0	0.0023	0	0	0	0.0022	0	0.0023	0	0
Bacteria;Proteobacteria;Deltaproteobacteria;EU937845_o	EU937845_o	0	0	0	0	0	0	0	0	0	0	0	0	0	0	0	0	1	2	0	0	0	0	0	0	0	0	0	0	0	0	0	0	0	0	0.0011	0.0022
Bacteria;Actinobacteria;Nitriliruptoria;Egibacterales	Egibacterales	1	0	0	0	0	0	2	0	0	0	0	0	0	0	0	0	0	4	0.0011	0	0	0	0	0	0.0022	0	0	0	0	0	0	0	0	0	0	0.0045
Bacteria;Elusimicrobia;Elusimicrobia_c;Elusimicrobiales	Elusimicrobiales	0	4	0	5	4	1	0	1	0	0	0	0	0	5	0	4	7	0	0	0.0043	0	0.0054	0.0044	0.0011	0	0.0011	0	0	0	0	0	0.0055	0	0.0045	0.0078	0
Bacteria;Proteobacteria;Gammaproteobacteria;Enterobacterales	Enterobacterales	29	34	31	36	31	16	294	1037	900	852	832	805	417	425	412	441	508	589	0.0314	0.0366	0.0335	0.039	0.0338	0.0173	0.3228	1.1358	0.9883	0.9676	0.9393	0.9116	0.4609	0.4682	0.4548	0.4967	0.5629	0.6607
Bacteria;Firmicutes;Erysipelotrichi;Erysipelotrichales	Erysipelotrichales	1679	1713	1802	2310	2146	2090	985	1401	1386	7249	7569	7596	1957	2072	1910	4949	3964	3842	1.8187	1.8431	1.9475	2.5028	2.3412	2.2641	1.0816	1.5345	1.522	8.2327	8.545	8.6023	2.1632	2.2826	2.1086	5.5742	4.3924	4.3099
Bacteria;Actinobacteria;Nitriliruptoria;Euzebyales	Euzebyales	0	0	0	0	0	0	0	0	0	0	0	0	0	0	0	0	0	1	0	0	0	0	0	0	0	0	0	0	0	0	0	0	0	0	0	0.0011
Bacteria;Chloroflexi;PAC000286_c;FJ465977_o	FJ465977_o	0	0	0	0	0	0	0	0	0	10	0	0	0	0	0	0	0	0	0	0	0	0	0	0	0	0	0	0.0114	0	0	0	0	0	0	0	0
Bacteria;Kazan;CP011216_c;FJ478736_o	FJ478736_o	0	3	0	0	0	0	0	0	0	0	0	0	0	0	0	0	0	0	0	0.0032	0	0	0	0	0	0	0	0	0	0	0	0	0	0	0	0
Bacteria;Armatimonadetes;PAC000535_c;FJ479425_o	FJ479425_o	2	3	0	2	2	1	0	2	9	0	1	3	7	2	4	2	2	1	0.0022	0.0032	0	0.0022	0.0022	0.0011	0	0.0022	0.0099	0	0.0011	0.0034	0.0077	0.0022	0.0044	0.0023	0.0022	0.0011
Bacteria;Peregrinibacteria;Peribacteria;FM207940_o	FM207940_o	0	0	0	0	0	0	0	0	0	0	0	0	0	0	1	0	0	0	0	0	0	0	0	0	0	0	0	0	0	0	0	0	0.0011	0	0	0
Bacteria;Chloroflexi;Ardenticatenia;FM253648_o	FM253648_o	0	0	0	0	0	0	0	0	0	0	0	0	0	0	2	0	0	2	0	0	0	0	0	0	0	0	0	0	0	0	0	0	0.0022	0	0	0.0022
Bacteria;Omnitrophica_OP3;FP245540_c;FP245538_o	FP245538_o	0	0	0	6	0	0	0	0	0	0	0	0	0	0	0	5	1	0	0	0	0	0.0065	0	0	0	0	0	0	0	0	0	0	0	0.0056	0.0011	0
Bacteria;BRC1;FP245541_c;FP245541_o	FP245541_o	0	0	2	0	5	2	2	0	2	0	1	3	5	1	6	1	1	5	0	0	0.0022	0	0.0055	0.0022	0.0022	0	0.0022	0	0.0011	0.0034	0.0055	0.0011	0.0066	0.0011	0.0011	0.0056
Bacteria;Chloroflexi;Thermomicrobia;FR749790_o	FR749790_o	0	0	0	0	0	0	0	2	5	5	0	0	0	0	0	0	0	1	0	0	0	0	0	0	0	0.0022	0.0055	0.0057	0	0	0	0	0	0	0	0.0011
Bacteria;Fibrobacteres;Fibrobacteria;Fibrobacterales	Fibrobacterales	2	0	0	0	5	23	9	2	0	0	0	1	0	2	1	0	11	38	0.0022	0	0	0	0.0055	0.0249	0.0099	0.0022	0	0	0	0.0011	0	0.0022	0.0011	0	0.0122	0.0426
Bacteria;Armatimonadetes;Fimbriimonadia;Fimbriimonadales	Fimbriimonadales	42	16	9	29	15	29	64	6	37	5	7	29	40	29	30	27	18	35	0.0455	0.0172	0.0097	0.0314	0.0164	0.0314	0.0703	0.0066	0.0406	0.0057	0.0079	0.0328	0.0442	0.0319	0.0331	0.0304	0.0199	0.0393
Bacteria;Bacteroidetes;Flavobacteria;Flavobacteriales	Flavobacteriales	166	189	135	61	105	62	34	2	19	12	32	25	233	276	136	74	144	105	0.1798	0.2034	0.1459	0.0661	0.1146	0.0672	0.0373	0.0022	0.0209	0.0136	0.0361	0.0283	0.2576	0.3041	0.1501	0.0833	0.1596	0.1178
Bacteria;Actinobacteria;Actinobacteria_c;Frankiales	Frankiales	93	90	62	109	139	46	68	113	120	187	115	129	89	112	76	130	124	75	0.1007	0.0968	0.067	0.1181	0.1516	0.0498	0.0747	0.1238	0.1318	0.2124	0.1298	0.1461	0.0984	0.1234	0.0839	0.1464	0.1374	0.0841
Bacteria;Fusobacteria;Fusobacteria_c;Fusobacteriales	Fusobacteriales	1	2	0	1	0	0	154	579	285	34	37	48	70	64	85	64	53	156	0.0011	0.0022	0	0.0011	0	0	0.1691	0.6342	0.313	0.0386	0.0418	0.0544	0.0774	0.0705	0.0938	0.0721	0.0587	0.175
Bacteria;Chloroflexi;Thermomicrobia;GQ263151_o	GQ263151_o	3	6	0	0	5	3	27	0	0	0	2	2	0	0	6	1	4	3	0.0032	0.0065	0	0	0.0055	0.0032	0.0296	0	0	0	0.0023	0.0023	0	0	0.0066	0.0011	0.0044	0.0034
Bacteria;Gemmatimonadetes;Longimicrobia;GQ263235_o	GQ263235_o	19	3	17	8	28	43	51	4	3	3	0	8	4	16	24	9	18	66	0.0206	0.0032	0.0184	0.0087	0.0305	0.0466	0.056	0.0044	0.0033	0.0034	0	0.0091	0.0044	0.0176	0.0265	0.0101	0.0199	0.074
Bacteria;Chloroflexi;GQ396871_c;GQ396871_o	GQ396871_o	108	65	39	48	40	51	44	27	62	10	34	103	162	73	58	72	70	64	0.117	0.0699	0.0421	0.052	0.0436	0.0552	0.0483	0.0296	0.0681	0.0114	0.0384	0.1166	0.1791	0.0804	0.064	0.0811	0.0776	0.0718
Bacteria;Chlorobi;Ignavibacteriae;GQ472436_o	GQ472436_o	0	0	0	0	0	0	0	0	0	0	0	2	0	0	0	0	0	0	0	0	0	0	0	0	0	0	0	0	0	0.0023	0	0	0	0	0	0
Bacteria;GU454958_p;GU454958_c;GU454958_c_uc	GU454958_c_uc	0	0	0	0	0	0	0	0	2	0	0	0	0	0	0	0	0	0	0	0	0	0	0	0	0	0	0.0022	0	0	0	0	0	0	0	0	0
Bacteria;Gemmatimonadetes;Longimicrobia;GU568020_o	GU568020_o	2	1	4	1	4	1	13	2	0	1	0	0	5	2	6	0	2	6	0.0022	0.0011	0.0043	0.0011	0.0044	0.0011	0.0143	0.0022	0	0.0011	0	0	0.0055	0.0022	0.0066	0	0.0022	0.0067
Bacteria;Actinobacteria;Rubrobacteria;Gaiellales	Gaiellales	150	122	64	94	110	20	35	302	265	326	164	256	190	158	82	119	121	52	0.1625	0.1313	0.0692	0.1018	0.12	0.0217	0.0384	0.3308	0.291	0.3702	0.1851	0.2899	0.21	0.1741	0.0905	0.134	0.1341	0.0583
Bacteria;Proteobacteria;Gammaproteobacteria;Gammaproteobacteria_uc	Gammaproteobacteria_uc	0	0	0	0	0	0	2	0	0	0	0	0	0	0	0	0	0	0	0	0	0	0	0	0	0.0022	0	0	0	0	0	0	0	0	0	0	0
Bacteria;Gemmatimonadetes;Gemmatimonadetes_c;Gemmatimonadales	Gemmatimonadales	517	441	256	348	394	244	330	530	425	349	471	765	568	556	328	477	448	344	0.56	0.4745	0.2767	0.3771	0.4298	0.2643	0.3624	0.5805	0.4667	0.3964	0.5317	0.8663	0.6279	0.6125	0.3621	0.5373	0.4964	0.3859
Bacteria;Actinobacteria;Actinobacteria_c;Glycomycetales	Glycomycetales	0	0	0	0	0	0	0	0	0	0	0	1	0	0	0	0	0	0	0	0	0	0	0	0	0	0	0	0	0	0.0011	0	0	0	0	0	0
Bacteria;Acidobacteria;HM185886_c;HM185886_o	HM185886_o	0	1	0	0	0	2	4	0	0	0	0	1	0	0	0	0	1	3	0	0.0011	0	0	0	0.0022	0.0044	0	0	0	0	0.0011	0	0	0	0	0.0011	0.0034
Bacteria;Chloroflexi;HM748667_c;HM748667_o	HM748667_o	34	25	18	22	29	5	13	19	35	9	38	28	50	35	23	25	26	14	0.0368	0.0269	0.0195	0.0238	0.0316	0.0054	0.0143	0.0208	0.0384	0.0102	0.0429	0.0317	0.0553	0.0386	0.0254	0.0282	0.0288	0.0157
Bacteria;Chlorobi;HQ014634_c;HQ014634_o	HQ014634_o	1	0	0	0	1	2	14	0	0	0	0	0	2	0	0	0	1	1	0.0011	0	0	0	0.0011	0.0022	0.0154	0	0	0	0	0	0.0022	0	0	0	0.0011	0.0011
Bacteria;DQ787710_p;DQ787710_c;HQ190335_o	HQ190335_o	0	0	0	0	0	0	0	0	0	0	0	0	0	0	0	0	0	2	0	0	0	0	0	0	0	0	0	0	0	0	0	0	0	0	0	0.0022
Bacteria;Bacteroidetes;Cytophagia;HQ324883_o	HQ324883_o	0	0	0	2	26	0	6	0	0	0	0	0	0	0	0	0	37	0	0	0	0	0.0022	0.0284	0	0.0066	0	0	0	0	0	0	0	0	0	0.041	0
Bacteria;Chloroflexi;PDJQ_c;HQ397138_o	HQ397138_o	0	0	3	0	2	0	0	0	2	0	0	0	2	0	0	0	0	2	0	0	0.0032	0	0.0022	0	0	0	0.0022	0	0	0	0.0022	0	0	0	0	0.0022
Bacteria;Chloroflexi;HQ674362_c;HQ397159_o	HQ397159_o	0	2	0	0	0	0	0	0	0	0	0	0	0	0	0	0	0	0	0	0.0022	0	0	0	0	0	0	0	0	0	0	0	0	0	0	0	0
Bacteria;Chloroflexi;Chloroflexia;Herpetosiphonales	Herpetosiphonales	6	0	0	1	8	2	1	2	0	0	1	1	2	0	0	0	7	4	0.0065	0	0	0.0011	0.0087	0.0022	0.0011	0.0022	0	0	0.0011	0.0011	0.0022	0	0	0	0.0078	0.0045
Bacteria;Acidobacteria;Holophagae;Holophagales	Holophagales	0	0	0	4	0	0	0	3	0	5	0	2	0	0	0	4	0	0	0	0	0	0.0043	0	0	0	0.0033	0	0.0057	0	0.0023	0	0	0	0.0045	0	0
Bacteria;Hydrogenedentes_NKB19;Hydrogenedens_c;Hydrogenedens_o	Hydrogenedens_o	0	0	0	2	0	2	0	0	0	0	0	2	0	0	0	0	2	5	0	0	0	0.0022	0	0.0022	0	0	0	0	0	0.0023	0	0	0	0	0.0022	0.0056
Bacteria;Firmicutes;Negativicutes;Hydrogenispora_o	Hydrogenispora_o	0	0	0	0	0	0	0	0	0	1	1	0	1	1	2	1	1	0	0	0	0	0	0	0	0	0	0	0.0011	0.0011	0	0.0011	0.0011	0.0022	0.0011	0.0011	0
Bacteria;Proteobacteria;Hydrogenophilalia;Hydrogenophilales	Hydrogenophilales	1	0	0	0	0	0	0	0	0	3	0	4	2	3	0	0	0	0	0.0011	0	0	0	0	0	0	0	0	0.0034	0	0.0045	0.0022	0.0033	0	0	0	0
Bacteria;Bacteroidetes;SM1A07_c;JQ739004_o	JQ739004_o	0	0	0	0	0	0	0	0	2	0	0	0	0	2	0	0	0	6	0	0	0	0	0	0	0	0	0.0022	0	0	0	0	0.0022	0	0	0	0.0067
Bacteria;Chloroflexi;Ktedonobacteria;JX133647_o	JX133647_o	0	0	0	0	0	0	0	2	2	13	0	0	0	0	0	0	0	0	0	0	0	0	0	0	0	0.0022	0.0022	0.0148	0	0	0	0	0	0	0	0
Bacteria;Tenericutes;Mollicutes;JX490012_o	JX490012_o	0	0	0	0	0	0	0	0	0	0	0	0	0	0	0	1	0	0	0	0	0	0	0	0	0	0	0	0	0	0	0	0	0	0.0011	0	0
Bacteria;Chloroflexi;Chloroflexia;Kallotenuales	Kallotenuales	2	3	6	1	0	2	4	0	5	0	0	0	5	1	2	0	7	4	0.0022	0.0032	0.0065	0.0011	0	0.0022	0.0044	0	0.0055	0	0	0	0.0055	0.0011	0.0022	0	0.0078	0.0045
Bacteria;Actinobacteria;Actinobacteria_c;Kineosporiales	Kineosporiales	12	12	14	21	8	15	2	1	18	3	7	12	12	14	10	23	8	11	0.013	0.0129	0.0151	0.0228	0.0087	0.0162	0.0022	0.0011	0.0198	0.0034	0.0079	0.0136	0.0133	0.0154	0.011	0.0259	0.0089	0.0123
Bacteria;Verrucomicrobia;Kiritimatiellae;Kiritimatiellales	Kiritimatiellales	0	0	2	2	5	0	0	0	0	0	0	0	0	0	5	0	0	2	0	0	0.0022	0.0022	0.0055	0	0	0	0	0	0	0	0	0	0.0055	0	0	0.0022
Bacteria;Chloroflexi;Ktedonobacteria;Ktedonobacterales	Ktedonobacterales	0	0	0	0	8	1	0	11	4	18	0	5	0	0	0	0	15	0	0	0	0	0	0.0087	0.0011	0	0.012	0.0044	0.0204	0	0.0057	0	0	0	0	0.0166	0
Bacteria;Peregrinibacteria;Peribacteria;LBOR_o	LBOR_o	0	0	0	0	0	0	0	0	3	0	0	0	0	0	0	0	0	0	0	0	0	0	0	0	0	0	0.0033	0	0	0	0	0	0	0	0	0
Bacteria;Parcubacteria_OD1;Paceibacter_c;LBQD_o	LBQD_o	0	0	2	0	0	0	0	0	0	0	0	0	0	2	0	0	0	0	0	0	0.0022	0	0	0	0	0	0	0	0	0	0	0.0022	0	0	0	0
Bacteria;Microgenomates_OP11;Microgenomatus_c;LCFQ_o	LCFQ_o	0	2	0	0	0	0	0	0	0	0	0	0	0	0	0	0	0	0	0	0.0022	0	0	0	0	0	0	0	0	0	0	0	0	0	0	0	0
Bacteria;Parcubacteria_OD1;LCGL_c;LCGL_o	LCGL_o	2	0	0	0	0	0	1	0	0	15	0	9	3	0	0	0	0	2	0.0022	0	0	0	0	0	0.0011	0	0	0.017	0	0.0102	0.0033	0	0	0	0	0.0022
Bacteria;Proteobacteria;Betaproteobacteria;LRRD_o	LRRD_o	0	0	0	0	0	0	0	0	0	0	0	0	0	2	0	0	0	0	0	0	0	0	0	0	0	0	0	0	0	0	0	0.0022	0	0	0	0
Bacteria;Firmicutes;Bacilli;Lactobacillales	Lactobacillales	553	1009	1180	696	653	740	1417	1864	1485	1171	1882	1904	716	1210	1479	540	481	638	0.599	1.0856	1.2753	0.7541	0.7124	0.8017	1.556	2.0416	1.6307	1.3299	2.1247	2.1562	0.7914	1.333	1.6328	0.6082	0.533	0.7157
Bacteria;Proteobacteria;Gammaproteobacteria;Legionellales	Legionellales	48	21	43	17	36	25	67	71	53	29	7	30	66	33	52	14	47	54	0.052	0.0226	0.0465	0.0184	0.0393	0.0271	0.0736	0.0778	0.0582	0.0329	0.0079	0.034	0.073	0.0364	0.0574	0.0158	0.0521	0.0606
Bacteria;Spirochaetes;Spirochaetia;Leptospirales	Leptospirales	0	0	1	4	4	2	9	0	0	0	0	0	1	0	0	5	9	2	0	0	0.0011	0.0043	0.0044	0.0022	0.0099	0	0	0	0	0	0.0011	0	0	0.0056	0.01	0.0022
Bacteria;Firmicutes;Limnochordia;Limnochordales	Limnochordales	0	2	0	0	3	0	0	0	0	0	0	0	0	2	0	0	3	0	0	0.0022	0	0	0.0033	0	0	0	0	0	0	0	0	0.0022	0	0	0.0033	0
Bacteria;Gemmatimonadetes;Longimicrobia;Longimicrobiales	Longimicrobiales	11	36	12	17	97	51	72	5	34	7	16	20	37	46	23	43	125	104	0.0119	0.0387	0.013	0.0184	0.1058	0.0552	0.0791	0.0055	0.0373	0.0079	0.0181	0.0226	0.0409	0.0507	0.0254	0.0484	0.1385	0.1167
Bacteria;Verrucomicrobia;Verrucomicrobiae;Methylacidiphilales	Methylacidiphilales	0	0	0	4	2	0	0	0	0	0	0	0	0	0	0	3	0	0	0	0	0	0.0043	0.0022	0	0	0	0	0	0	0	0	0	0	0.0034	0	0
Bacteria;Proteobacteria;Gammaproteobacteria;Methylococcales	Methylococcales	0	0	0	0	0	21	5	0	0	0	0	0	0	0	0	0	1	34	0	0	0	0	0	0.0227	0.0055	0	0	0	0	0	0	0	0	0	0.0011	0.0381
Bacteria;Proteobacteria;Betaproteobacteria;Methylophilales	Methylophilales	1	0	5	15	11	19	31	3	10	1	1	16	8	0	4	10	21	39	0.0011	0	0.0054	0.0163	0.012	0.0206	0.034	0.0033	0.011	0.0011	0.0011	0.0181	0.0088	0	0.0044	0.0113	0.0233	0.0437
Bacteria;Actinobacteria;Actinobacteria_c;Micrococcales	Micrococcales	194	155	118	140	157	266	406	159	270	138	111	153	184	150	161	212	186	342	0.2101	0.1668	0.1275	0.1517	0.1713	0.2882	0.4458	0.1742	0.2965	0.1567	0.1253	0.1733	0.2034	0.1652	0.1777	0.2388	0.2061	0.3837
Bacteria;Microgenomates_OP11;Microgenomatus_c;Microgenomatus_o	Microgenomatus_o	0	0	0	0	0	0	0	0	0	0	0	0	0	0	2	0	0	0	0	0	0	0	0	0	0	0	0	0	0	0	0	0	0.0022	0	0	0
Bacteria;Actinobacteria;Actinobacteria_c;Micromonosporales	Micromonosporales	78	40	71	89	79	50	73	52	193	42	81	101	125	65	92	105	74	54	0.0845	0.043	0.0767	0.0964	0.0862	0.0542	0.0802	0.057	0.2119	0.0477	0.0914	0.1144	0.1382	0.0716	0.1016	0.1183	0.082	0.0606
Bacteria;Proteobacteria;Alphaproteobacteria;Micropepsales	Micropepsales	10	5	12	2	19	8	6	89	39	82	21	25	14	13	17	11	32	6	0.0108	0.0054	0.013	0.0022	0.0207	0.0087	0.0066	0.0975	0.0428	0.0931	0.0237	0.0283	0.0155	0.0143	0.0188	0.0124	0.0355	0.0067
Bacteria;Tenericutes;Mollicutes;Moeniiplasma_o	Moeniiplasma_o	0	2	0	0	1	0	0	0	3	0	1	0	0	0	0	0	2	0	0	0.0022	0	0	0.0011	0	0	0	0.0033	0	0.0011	0	0	0	0	0	0.0022	0
Bacteria;Actinobacteria;Actinobacteria_c;Motilibacter_o	Motilibacter_o	1	1	1	1	3	3	2	3	11	14	1	3	2	1	1	2	3	1	0.0011	0.0011	0.0011	0.0011	0.0033	0.0032	0.0022	0.0033	0.0121	0.0159	0.0011	0.0034	0.0022	0.0011	0.0011	0.0023	0.0033	0.0011
Bacteria;Tenericutes;Mollicutes;Mycoplasmatales	Mycoplasmatales	0	0	0	0	0	0	0	0	1	0	0	0	0	0	0	1	0	0	0	0	0	0	0	0	0	0	0.0011	0	0	0	0	0	0	0.0011	0	0
Bacteria;Proteobacteria;Deltaproteobacteria;Myxococcales	Myxococcales	136	189	165	289	323	114	245	137	249	190	103	211	176	204	172	369	403	177	0.1473	0.2034	0.1783	0.3131	0.3524	0.1235	0.269	0.1501	0.2734	0.2158	0.1163	0.239	0.1945	0.2247	0.1899	0.4156	0.4466	0.1986
Bacteria;Bacteroidetes;Sphingobacteriia;NVQB_o	NVQB_o	30	8	20	39	24	10	64	13	5	62	11	19	31	9	28	51	67	25	0.0325	0.0086	0.0216	0.0423	0.0262	0.0108	0.0703	0.0142	0.0055	0.0704	0.0124	0.0215	0.0343	0.0099	0.0309	0.0574	0.0742	0.028
Bacteria;Proteobacteria;Betaproteobacteria;Neisseriales	Neisseriales	0	2	3	0	1	1	0	0	2	0	1	0	0	5	0	1	0	3	0	0.0022	0.0032	0	0.0011	0.0011	0	0	0.0022	0	0.0011	0	0	0.0055	0	0.0011	0	0.0034
Bacteria;Proteobacteria;Gammaproteobacteria;Nevskiales	Nevskiales	5	2	3	37	18	25	33	10	1	15	1	14	6	5	5	31	33	34	0.0054	0.0022	0.0032	0.0401	0.0196	0.0271	0.0362	0.011	0.0011	0.017	0.0011	0.0159	0.0066	0.0055	0.0055	0.0349	0.0366	0.0381
Bacteria;Actinobacteria;Nitriliruptoria;Nitriliruptorales	Nitriliruptorales	1	0	0	2	5	5	64	4	1	1	0	0	1	1	1	1	1	13	0.0011	0	0	0.0022	0.0055	0.0054	0.0703	0.0044	0.0011	0.0011	0	0	0.0011	0.0011	0.0011	0.0011	0.0011	0.0146
Bacteria;Proteobacteria;Betaproteobacteria;Nitrosomonadales	Nitrosomonadales	3	8	4	19	20	6	17	13	8	0	2	2	5	2	2	13	19	14	0.0032	0.0086	0.0043	0.0206	0.0218	0.0065	0.0187	0.0142	0.0088	0	0.0023	0.0023	0.0055	0.0022	0.0022	0.0146	0.0211	0.0157
Bacteria;Proteobacteria;Deltaproteobacteria;Nitrospinales	Nitrospinales	0	0	0	0	0	0	0	0	0	0	0	0	0	2	0	0	0	0	0	0	0	0	0	0	0	0	0	0	0	0	0	0.0022	0	0	0	0
Bacteria;Nitrospirae;Nitrospira_c;Nitrospirales	Nitrospirales	67	67	57	42	90	31	89	53	69	31	65	59	92	68	58	58	127	61	0.0726	0.0721	0.0616	0.0455	0.0982	0.0336	0.0977	0.0581	0.0758	0.0352	0.0734	0.0668	0.1017	0.0749	0.064	0.0653	0.1407	0.0684
Bacteria;Planctomycetes;OM190_c;OM190_o	OM190_o	2	2	0	4	6	30	9	0	1	0	0	0	3	0	3	5	6	25	0.0022	0.0022	0	0.0043	0.0065	0.0325	0.0099	0	0.0011	0	0	0	0.0033	0	0.0033	0.0056	0.0066	0.028
Bacteria;Proteobacteria;Deltaproteobacteria;OM27	OM27	1	2	0	4	3	1	0	0	2	0	0	3	4	2	2	8	6	6	0.0011	0.0022	0	0.0043	0.0033	0.0011	0	0	0.0022	0	0	0.0034	0.0044	0.0022	0.0022	0.009	0.0066	0.0067
Bacteria;Chlorobi;OPB56_c;OPB56_o	OPB56_o	21	2	8	6	19	12	11	0	11	4	0	3	18	8	15	17	8	16	0.0227	0.0022	0.0086	0.0065	0.0207	0.013	0.0121	0	0.0121	0.0045	0	0.0034	0.0199	0.0088	0.0166	0.0191	0.0089	0.0179
Bacteria;Proteobacteria;Gammaproteobacteria;Oceanospirillales	Oceanospirillales	28	96	53	18	29	29	61	26	76	46	1508	6	23	96	49	21	27	32	0.0303	0.1033	0.0573	0.0195	0.0316	0.0314	0.067	0.0285	0.0835	0.0522	1.7025	0.0068	0.0254	0.1058	0.0541	0.0237	0.0299	0.0359
Bacteria;Proteobacteria;Oligoflexia;Oligoflexales	Oligoflexales	1	3	0	1	1	6	5	0	7	1	2	5	2	2	2	5	11	7	0.0011	0.0032	0	0.0011	0.0011	0.0065	0.0055	0	0.0077	0.0011	0.0023	0.0057	0.0022	0.0022	0.0022	0.0056	0.0122	0.0079
Bacteria;Verrucomicrobia;Opitutae;Opitutales	Opitutales	20	17	7	45	35	72	80	8	17	19	6	27	15	11	14	39	51	136	0.0217	0.0183	0.0076	0.0488	0.0382	0.078	0.0878	0.0088	0.0187	0.0216	0.0068	0.0306	0.0166	0.0121	0.0155	0.0439	0.0565	0.1526
Bacteria;Cyanobacteria;Chroobacteria;Oscillatoriales	Oscillatoriales	2	0	0	0	0	1	0	0	1	0	0	0	3	0	0	0	2	0	0.0022	0	0	0	0	0.0011	0	0	0.0011	0	0	0	0.0033	0	0	0	0.0022	0
Bacteria;Bacteroidetes;Sphingobacteriia;PAC000007_o	PAC000007_o	2	0	0	0	0	3	0	0	0	3	0	6	1	0	0	0	0	8	0.0022	0	0	0	0	0.0032	0	0	0	0.0034	0	0.0068	0.0011	0	0	0	0	0.009
Bacteria;Planctomycetes;PAC000043_c;PAC000043_o	PAC000043_o	1	0	3	11	18	8	2	3	1	5	0	1	0	1	4	27	8	3	0.0011	0	0.0032	0.0119	0.0196	0.0087	0.0022	0.0033	0.0011	0.0057	0	0.0011	0	0.0011	0.0044	0.0304	0.0089	0.0034
Bacteria;Cyanobacteria;PAC000053_c;PAC000053_o	PAC000053_o	0	1	4	6	5	1	2	7	0	31	0	7	1	6	2	7	6	2	0	0.0011	0.0043	0.0065	0.0055	0.0011	0.0022	0.0077	0	0.0352	0	0.0079	0.0011	0.0066	0.0022	0.0079	0.0066	0.0022
Bacteria;AD3;PAC000071_c;PAC000071_o	PAC000071_o	2	0	0	0	2	0	0	1	0	0	1	4	4	0	0	0	0	0	0.0022	0	0	0	0.0022	0	0	0.0011	0	0	0.0011	0.0045	0.0044	0	0	0	0	0
Bacteria;WS5;WS5_c;PAC000108_o	PAC000108_o	0	0	4	0	3	3	2	0	0	5	0	4	1	3	2	5	5	4	0	0	0.0043	0	0.0033	0.0032	0.0022	0	0	0.0057	0	0.0045	0.0011	0.0033	0.0022	0.0056	0.0055	0.0045
Bacteria;Acidobacteria;Solibacteres;PAC000121_o	PAC000121_o	14	1	3	1	4	2	1	21	3	138	0	9	7	4	3	3	5	2	0.0152	0.0011	0.0032	0.0011	0.0044	0.0022	0.0011	0.023	0.0033	0.1567	0	0.0102	0.0077	0.0044	0.0033	0.0034	0.0055	0.0022
Bacteria;Chloroflexi;PAC000286_c;PAC000287_o	PAC000287_o	0	0	0	0	0	0	0	2	0	14	0	0	0	0	0	0	0	0	0	0	0	0	0	0	0	0.0022	0	0.0159	0	0	0	0	0	0	0	0
Bacteria;Armatimonadetes;PAC000296_c;PAC000296_o	PAC000296_o	2	1	0	1	3	0	3	0	0	0	0	3	3	0	0	4	13	10	0.0022	0.0011	0	0.0011	0.0033	0	0.0033	0	0	0	0	0.0034	0.0033	0	0	0.0045	0.0144	0.0112
Bacteria;Cyanobacteria;PAC002560_c;PAC000393_o	PAC000393_o	0	0	0	0	0	0	0	0	0	2	0	0	0	0	0	0	0	0	0	0	0	0	0	0	0	0	0	0.0023	0	0	0	0	0	0	0	0
Bacteria;Chloroflexi;Anaerolineae;PAC000395_o	PAC000395_o	41	13	26	22	28	40	67	2	48	2	16	29	37	16	44	36	24	76	0.0444	0.014	0.0281	0.0238	0.0305	0.0433	0.0736	0.0022	0.0527	0.0023	0.0181	0.0328	0.0409	0.0176	0.0486	0.0405	0.0266	0.0853
Bacteria;Chlorobi;Ignavibacteriae;PAC000396_o	PAC000396_o	3	3	2	9	1	1	5	6	1	4	6	18	13	0	2	5	1	0	0.0032	0.0032	0.0022	0.0098	0.0011	0.0011	0.0055	0.0066	0.0011	0.0045	0.0068	0.0204	0.0144	0	0.0022	0.0056	0.0011	0
Bacteria;Armatimonadetes;PAC000401_c;PAC000401_o	PAC000401_o	4	0	2	2	2	0	0	0	0	3	2	4	4	2	2	0	0	4	0.0043	0	0.0022	0.0022	0.0022	0	0	0	0	0.0034	0.0023	0.0045	0.0044	0.0022	0.0022	0	0	0.0045
Bacteria;Armatimonadetes;PAC000533_c;PAC000533_o	PAC000533_o	0	0	0	0	0	0	0	0	0	7	0	0	0	0	0	0	0	0	0	0	0	0	0	0	0	0	0	0.0079	0	0	0	0	0	0	0	0
Bacteria;Armatimonadetes;PAC000535_c;PAC000535_o	PAC000535_o	5	5	4	12	13	10	15	2	4	3	9	5	5	6	10	6	4	8	0.0054	0.0054	0.0043	0.013	0.0142	0.0108	0.0165	0.0022	0.0044	0.0034	0.0102	0.0057	0.0055	0.0066	0.011	0.0068	0.0044	0.009
Bacteria;Chloroflexi;PDJQ_c;PAC000542_o	PAC000542_o	1	0	0	0	0	0	0	5	0	14	1	2	7	2	0	0	0	0	0.0011	0	0	0	0	0	0	0.0055	0	0.0159	0.0011	0.0023	0.0077	0.0022	0	0	0	0
Bacteria;Elusimicrobia;Elusimicrobia_c;PAC000548_o	PAC000548_o	8	6	9	18	22	0	3	20	6	9	8	11	16	13	8	29	8	7	0.0087	0.0065	0.0097	0.0195	0.024	0	0.0033	0.0219	0.0066	0.0102	0.009	0.0125	0.0177	0.0143	0.0088	0.0327	0.0089	0.0079
Bacteria;Kazan;CP011216_c;PAC000573_o	PAC000573_o	0	0	0	0	0	0	0	0	3	0	0	0	0	0	0	0	0	0	0	0	0	0	0	0	0	0	0.0033	0	0	0	0	0	0	0	0	0
Bacteria;Planctomycetes;PAC001018_c;PAC001018_o	PAC001018_o	3	0	1	5	2	0	4	1	0	0	0	3	3	1	0	6	0	5	0.0032	0	0.0011	0.0054	0.0022	0	0.0044	0.0011	0	0	0	0.0034	0.0033	0.0011	0	0.0068	0	0.0056
Bacteria;Tenericutes;Mollicutes;PAC001057_o	PAC001057_o	6	12	7	0	0	0	0	13	9	27	37	23	29	36	32	11	14	17	0.0065	0.0129	0.0076	0	0	0	0	0.0142	0.0099	0.0307	0.0418	0.026	0.0321	0.0397	0.0353	0.0124	0.0155	0.0191
Bacteria;Tenericutes;Mollicutes;PAC001265_o	PAC001265_o	1	0	0	0	0	0	0	8	10	39	39	41	10	9	8	17	8	14	0.0011	0	0	0	0	0	0	0.0088	0.011	0.0443	0.044	0.0464	0.0111	0.0099	0.0088	0.0191	0.0089	0.0157
Bacteria;Cyanobacteria;PAC001562_c;PAC001562_o	PAC001562_o	3	10	2	0	11	8	7	9	14	10	5	7	4	13	7	2	7	9	0.0032	0.0108	0.0022	0	0.012	0.0087	0.0077	0.0099	0.0154	0.0114	0.0056	0.0079	0.0044	0.0143	0.0077	0.0023	0.0078	0.0101
Bacteria;Acidobacteria;PAC001813_c;PAC001813_o	PAC001813_o	1	0	1	1	0	0	0	0	0	0	0	0	0	1	3	0	0	0	0.0011	0	0.0011	0.0011	0	0	0	0	0	0	0	0	0	0.0011	0.0033	0	0	0
Bacteria;Acidobacteria;PAC001852_c;PAC001852_o	PAC001852_o	19	18	21	19	20	5	18	0	14	5	11	24	8	37	27	13	15	13	0.0206	0.0194	0.0227	0.0206	0.0218	0.0054	0.0198	0	0.0154	0.0057	0.0124	0.0272	0.0088	0.0408	0.0298	0.0146	0.0166	0.0146
Bacteria;AD3;PAC000071_c;PAC001878_o	PAC001878_o	0	0	0	0	0	0	0	0	0	2	0	0	0	0	0	0	0	0	0	0	0	0	0	0	0	0	0	0.0023	0	0	0	0	0	0	0	0
Bacteria;Proteobacteria;Betaproteobacteria;PAC001907_o	PAC001907_o	69	40	32	24	28	19	24	96	64	26	48	77	64	49	45	39	37	37	0.0747	0.043	0.0346	0.026	0.0305	0.0206	0.0264	0.1051	0.0703	0.0295	0.0542	0.0872	0.0707	0.054	0.0497	0.0439	0.041	0.0415
Bacteria;Proteobacteria;Betaproteobacteria;PAC001921_o	PAC001921_o	21	12	22	12	19	19	40	3	14	3	21	15	19	21	22	15	24	22	0.0227	0.0129	0.0238	0.013	0.0207	0.0206	0.0439	0.0033	0.0154	0.0034	0.0237	0.017	0.021	0.0231	0.0243	0.0169	0.0266	0.0247
Bacteria;Proteobacteria;Deltaproteobacteria;PAC001922_o	PAC001922_o	52	21	21	19	18	31	28	13	52	9	30	62	65	28	39	16	24	47	0.0563	0.0226	0.0227	0.0206	0.0196	0.0336	0.0307	0.0142	0.0571	0.0102	0.0339	0.0702	0.0718	0.0308	0.0431	0.018	0.0266	0.0527
Bacteria;Nitrospirae;Nitrospira_c;PAC001956_o	PAC001956_o	0	0	0	0	0	0	0	0	0	0	2	3	2	1	4	1	1	0	0	0	0	0	0	0	0	0	0	0	0.0023	0.0034	0.0022	0.0011	0.0044	0.0011	0.0011	0
Bacteria;Proteobacteria;Deltaproteobacteria;PAC002249_o	PAC002249_o	0	0	0	0	0	0	0	0	0	2	0	0	0	0	0	0	2	0	0	0	0	0	0	0	0	0	0	0.0023	0	0	0	0	0	0	0.0022	0
Bacteria;Acidobacteria;PAC002259_c;PAC002259_o	PAC002259_o	0	1	0	0	0	0	0	0	1	0	1	0	0	0	1	2	0	1	0	0.0011	0	0	0	0	0	0	0.0011	0	0.0011	0	0	0	0.0011	0.0023	0	0.0011
Bacteria;Acidobacteria;PAC002280_c;PAC002280_o	PAC002280_o	19	24	47	12	53	20	20	19	89	18	5	32	25	41	48	26	40	25	0.0206	0.0258	0.0508	0.013	0.0578	0.0217	0.022	0.0208	0.0977	0.0204	0.0056	0.0362	0.0276	0.0452	0.053	0.0293	0.0443	0.028
Bacteria;Actinobacteria;Actinobacteria_c;PAC002290_o	PAC002290_o	7	17	7	7	2	3	0	0	1	1	8	2	16	9	3	5	1	5	0.0076	0.0183	0.0076	0.0076	0.0022	0.0032	0	0	0.0011	0.0011	0.009	0.0023	0.0177	0.0099	0.0033	0.0056	0.0011	0.0056
Bacteria;Chloroflexi;PAC000286_c;PAC002318_o	PAC002318_o	0	0	0	0	2	0	2	17	10	82	0	0	0	2	0	3	0	1	0	0	0	0	0.0022	0	0.0022	0.0186	0.011	0.0931	0	0	0	0.0022	0	0.0034	0	0.0011
Bacteria;Cyanobacteria;PAC002560_c;PAC002337_o	PAC002337_o	0	3	1	0	1	0	1	0	0	0	3	0	0	1	3	0	0	3	0	0.0032	0.0011	0	0.0011	0	0.0011	0	0	0	0.0034	0	0	0.0011	0.0033	0	0	0.0034
Bacteria;Saccharibacteria_TM7;PAC002431_c;PAC002431_o	PAC002431_o	0	0	0	0	0	0	0	0	0	0	0	0	0	1	0	0	0	0	0	0	0	0	0	0	0	0	0	0	0	0	0	0.0011	0	0	0	0
Bacteria;Proteobacteria;Betaproteobacteria;PAC002541_o	PAC002541_o	67	131	75	136	142	28	145	70	35	19	56	105	109	137	96	197	153	58	0.0726	0.1409	0.0811	0.1474	0.1549	0.0303	0.1592	0.0767	0.0384	0.0216	0.0632	0.1189	0.1205	0.1509	0.106	0.2219	0.1695	0.0651
Bacteria;Cyanobacteria;PAC002560_c;PAC002560_o	PAC002560_o	0	1	0	1	12	3	0	14	1	82	2	1	0	0	1	2	20	0	0	0.0011	0	0.0011	0.0131	0.0032	0	0.0153	0.0011	0.0931	0.0023	0.0011	0	0	0.0011	0.0023	0.0222	0
Bacteria;Proteobacteria;Deltaproteobacteria;PAC002565_o	PAC002565_o	0	4	2	8	0	2	0	0	0	0	1	0	5	1	3	7	0	0	0	0.0043	0.0022	0.0087	0	0.0022	0	0	0	0	0.0011	0	0.0055	0.0011	0.0033	0.0079	0	0
Bacteria;Chloroflexi;PDJQ_c;PDJQ_o	PDJQ_o	23	1	6	21	11	4	4	7	4	3	11	23	23	7	12	13	3	9	0.0249	0.0011	0.0065	0.0228	0.012	0.0043	0.0044	0.0077	0.0044	0.0034	0.0124	0.026	0.0254	0.0077	0.0132	0.0146	0.0033	0.0101
Bacteria;Proteobacteria;Gammaproteobacteria;Pasteurellales	Pasteurellales	51	69	58	46	64	54	377	375	129	48	64	66	32	45	35	38	43	39	0.0552	0.0742	0.0627	0.0498	0.0698	0.0585	0.414	0.4107	0.1417	0.0545	0.0723	0.0747	0.0354	0.0496	0.0386	0.0428	0.0476	0.0437
Bacteria;Verrucomicrobia;Verrucomicrobiae;Pedosphaera_o	Pedosphaera_o	101	83	45	151	104	45	146	96	61	142	70	169	99	98	52	184	123	102	0.1094	0.0893	0.0486	0.1636	0.1135	0.0487	0.1603	0.1051	0.067	0.1613	0.079	0.1914	0.1094	0.108	0.0574	0.2072	0.1363	0.1144
Bacteria;Planctomycetes;Phycisphaerae;Phycisphaerales	Phycisphaerales	3	8	3	9	13	11	22	12	8	24	1	9	6	11	12	4	17	8	0.0032	0.0086	0.0032	0.0098	0.0142	0.0119	0.0242	0.0131	0.0088	0.0273	0.0011	0.0102	0.0066	0.0121	0.0132	0.0045	0.0188	0.009
Bacteria;Planctomycetes;Planctomycetia;Planctomycetales	Planctomycetales	46	55	45	23	33	48	44	30	46	99	48	41	46	47	57	37	43	64	0.0498	0.0592	0.0486	0.0249	0.036	0.052	0.0483	0.0329	0.0505	0.1124	0.0542	0.0464	0.0508	0.0518	0.0629	0.0417	0.0476	0.0718
Bacteria;Planctomycetes;Planctomycetia;Planctomycetia_uc	Planctomycetia_uc	0	0	0	0	0	0	6	0	0	0	0	0	0	0	0	0	0	0	0	0	0	0	0	0	0.0066	0	0	0	0	0	0	0	0	0	0	0
Bacteria;Actinobacteria;Actinobacteria_c;Propionibacteriales	Propionibacteriales	80	73	62	61	99	57	59	125	127	53	81	112	84	115	47	77	125	73	0.0867	0.0785	0.067	0.0661	0.108	0.0617	0.0648	0.1369	0.1395	0.0602	0.0914	0.1268	0.0929	0.1267	0.0519	0.0867	0.1385	0.0819
Bacteria;Proteobacteria;Gammaproteobacteria;Pseudomonadales	Pseudomonadales	206	56	467	986	520	1239	158	21	39	12	57	61	213	85	587	1248	607	1806	0.2231	0.0603	0.5047	1.0683	0.5673	1.3422	0.1735	0.023	0.0428	0.0136	0.0644	0.0691	0.2354	0.0936	0.648	1.4057	0.6726	2.026
Bacteria;Actinobacteria;Actinobacteria_c;Pseudonocardiales	Pseudonocardiales	32	65	23	24	44	11	48	54	56	46	58	75	54	45	37	56	54	8	0.0347	0.0699	0.0249	0.026	0.048	0.0119	0.0527	0.0591	0.0615	0.0522	0.0655	0.0849	0.0597	0.0496	0.0408	0.0631	0.0598	0.009
Bacteria;Verrucomicrobia;Opitutae;Puniceicoccales	Puniceicoccales	3	5	1	0	2	6	3	4	1	2	4	2	5	7	13	3	3	8	0.0032	0.0054	0.0011	0	0.0022	0.0065	0.0033	0.0044	0.0011	0.0023	0.0045	0.0023	0.0055	0.0077	0.0144	0.0034	0.0033	0.009
Bacteria;Proteobacteria;Alphaproteobacteria;Rhizobiales	Rhizobiales	421	442	821	625	902	873	539	230	391	159	201	244	540	532	1012	802	1199	1279	0.456	0.4756	0.8873	0.6772	0.9841	0.9457	0.5919	0.2519	0.4294	0.1806	0.2269	0.2763	0.5969	0.5861	1.1172	0.9033	1.3286	1.4348
Bacteria;Proteobacteria;Alphaproteobacteria;Rhodobacterales	Rhodobacterales	11	8	56	327	352	216	41	9	11	5	7	9	13	11	68	424	423	333	0.0119	0.0086	0.0605	0.3543	0.384	0.234	0.045	0.0099	0.0121	0.0057	0.0079	0.0102	0.0144	0.0121	0.0751	0.4776	0.4687	0.3736
Bacteria;Proteobacteria;Betaproteobacteria;Rhodocyclales	Rhodocyclales	0	1	1	3	2	12	6	1	0	6	0	1	0	1	1	3	1	15	0	0.0011	0.0011	0.0033	0.0022	0.013	0.0066	0.0011	0	0.0068	0	0.0011	0	0.0011	0.0011	0.0034	0.0011	0.0168
Bacteria;Proteobacteria;Alphaproteobacteria;Rhodospirillales	Rhodospirillales	165	195	158	248	363	184	212	244	467	256	217	329	320	308	306	596	743	654	0.1787	0.2098	0.1708	0.2687	0.396	0.1993	0.2328	0.2673	0.5128	0.2907	0.245	0.3726	0.3537	0.3393	0.3378	0.6713	0.8233	0.7337
Bacteria;Rhodothermaeota;Rhodothermia;Rhodothermales	Rhodothermales	2	7	0	0	2	9	0	0	2	2	0	8	0	11	9	0	2	13	0.0022	0.0075	0	0	0.0022	0.0097	0	0	0.0022	0.0023	0	0.0091	0	0.0121	0.0099	0	0.0022	0.0146
Bacteria;Proteobacteria;Alphaproteobacteria;Rickettsiales	Rickettsiales	8	1	0	8	3	4	12	9	1	7	2	5	9	0	9	3	6	8	0.0087	0.0011	0	0.0087	0.0033	0.0043	0.0132	0.0099	0.0011	0.0079	0.0023	0.0057	0.0099	0	0.0099	0.0034	0.0066	0.009
Bacteria;Actinobacteria;Rubrobacteria;Rubrobacterales	Rubrobacterales	2	5	6	3	0	0	0	1	0	2	1	4	5	13	0	0	2	1	0.0022	0.0054	0.0065	0.0033	0	0	0	0.0011	0	0.0023	0.0011	0.0045	0.0055	0.0143	0	0	0.0022	0.0011
Bacteria;Proteobacteria;Gammaproteobacteria;Ruthia_o	Ruthia_o	0	0	0	0	0	0	0	2	0	0	0	0	0	0	0	0	0	0	0	0	0	0	0	0	0	0.0022	0	0	0	0	0	0	0	0	0	0
Bacteria;Chloroflexi;SAR202_c;SAR202_o	SAR202_o	2	2	0	0	0	0	0	0	2	0	2	0	2	0	0	2	2	0	0.0022	0.0022	0	0	0	0	0	0	0.0022	0	0.0023	0	0.0022	0	0	0.0023	0.0022	0
Bacteria;Proteobacteria;Deltaproteobacteria;SAR324	SAR324	0	0	0	0	0	0	4	0	0	0	0	0	0	0	0	0	0	0	0	0	0	0	0	0	0.0044	0	0	0	0	0	0	0	0	0	0	0
Bacteria;Saccharibacteria_TM7;Saccharimonas_c;Saccharimonas_o	Saccharimonas_o	45	15	34	46	83	33	10	30	28	58	15	36	24	33	39	69	73	14	0.0487	0.0161	0.0367	0.0498	0.0906	0.0357	0.011	0.0329	0.0307	0.0659	0.0169	0.0408	0.0265	0.0364	0.0431	0.0777	0.0809	0.0157
Bacteria;Bacteroidetes;Sphingobacteriia;Saprospirales	Saprospirales	5	0	9	14	48	22	16	0	8	1	1	6	7	2	18	13	61	32	0.0054	0	0.0097	0.0152	0.0524	0.0238	0.0176	0	0.0088	0.0011	0.0011	0.0068	0.0077	0.0022	0.0199	0.0146	0.0676	0.0359
Bacteria;Firmicutes;Negativicutes;Selenomonadales	Selenomonadales	0	0	0	1	0	0	0	0	0	1	0	0	0	0	0	0	0	0	0	0	0	0.0011	0	0	0	0	0	0.0011	0	0	0	0	0	0	0	0
Bacteria;Proteobacteria;Oligoflexia;Silvanigrellales	Silvanigrellales	2	0	0	0	0	0	2	0	0	0	0	0	0	0	0	0	0	0	0.0022	0	0	0	0	0	0.0022	0	0	0	0	0	0	0	0	0	0	0
Bacteria;Proteobacteria;Alphaproteobacteria;Sneathiellales	Sneathiellales	4	8	3	3	9	8	4	2	1	0	0	3	5	3	0	2	11	13	0.0043	0.0086	0.0032	0.0033	0.0098	0.0087	0.0044	0.0022	0.0011	0	0	0.0034	0.0055	0.0033	0	0.0023	0.0122	0.0146
Bacteria;Acidobacteria;Solibacteres;Solibacterales	Solibacterales	140	119	91	96	113	56	117	296	176	173	156	198	184	162	82	137	135	80	0.1516	0.128	0.0983	0.104	0.1233	0.0607	0.1285	0.3242	0.1933	0.1965	0.1761	0.2242	0.2034	0.1785	0.0905	0.1543	0.1496	0.0897
Bacteria;Actinobacteria;Thermoleophilia;Solirubrobacterales	Solirubrobacterales	112	110	86	79	106	32	46	116	107	131	113	121	152	128	80	127	110	62	0.1213	0.1184	0.0929	0.0856	0.1156	0.0347	0.0505	0.1271	0.1175	0.1488	0.1276	0.137	0.168	0.141	0.0883	0.143	0.1219	0.0696
Bacteria;Chloroflexi;Thermomicrobia;Sphaerobacterales	Sphaerobacterales	2	0	0	0	8	0	2	10	10	14	3	2	0	0	4	2	10	2	0.0022	0	0	0	0.0087	0	0.0022	0.011	0.011	0.0159	0.0034	0.0023	0	0	0.0044	0.0023	0.0111	0.0022
Bacteria;Bacteroidetes;Sphingobacteriia;Sphingobacteriales	Sphingobacteriales	279	218	261	249	504	166	270	263	315	311	211	388	335	274	287	339	621	282	0.3022	0.2346	0.2821	0.2698	0.5499	0.1798	0.2965	0.2881	0.3459	0.3532	0.2382	0.4394	0.3703	0.3018	0.3168	0.3818	0.6881	0.3163
Bacteria;Proteobacteria;Alphaproteobacteria;Sphingomonadales	Sphingomonadales	810	705	241	246	259	257	173	206	265	119	187	277	1033	891	238	375	333	435	0.8774	0.7585	0.2605	0.2665	0.2826	0.2784	0.19	0.2256	0.291	0.1351	0.2111	0.3137	1.1419	0.9816	0.2628	0.4224	0.369	0.488
Bacteria;Spirochaetes;Spirochaetia;Spirochaetales	Spirochaetales	0	0	0	5	3	0	2	0	0	0	0	0	0	0	0	5	11	1	0	0	0	0.0054	0.0033	0	0.0022	0	0	0	0	0	0	0	0	0.0056	0.0122	0.0011
Bacteria;Proteobacteria;Gammaproteobacteria;Steroidobacter_o	Steroidobacter_o	46	59	90	73	126	62	107	55	104	117	38	66	54	68	102	87	133	61	0.0498	0.0635	0.0973	0.0791	0.1375	0.0672	0.1175	0.0602	0.1142	0.1329	0.0429	0.0747	0.0597	0.0749	0.1126	0.098	0.1474	0.0684
Bacteria;Proteobacteria;Betaproteobacteria;Sterolibacterium_o	Sterolibacterium_o	2	0	7	7	8	6	0	1	0	0	0	1	1	4	13	13	4	15	0.0022	0	0.0076	0.0076	0.0087	0.0065	0	0.0011	0	0	0	0.0011	0.0011	0.0044	0.0144	0.0146	0.0044	0.0168
Bacteria;Actinobacteria;Actinobacteria_c;Streptomycetales	Streptomycetales	71	48	54	41	98	17	45	129	91	77	85	34	82	75	62	52	121	33	0.0769	0.0516	0.0584	0.0444	0.1069	0.0184	0.0494	0.1413	0.0999	0.0874	0.096	0.0385	0.0906	0.0826	0.0684	0.0586	0.1341	0.037
Bacteria;Actinobacteria;Actinobacteria_c;Streptosporangiales	Streptosporangiales	18	9	38	21	43	13	35	64	26	74	25	33	36	22	60	25	48	17	0.0195	0.0097	0.0411	0.0228	0.0469	0.0141	0.0384	0.0701	0.0286	0.084	0.0282	0.0374	0.0398	0.0242	0.0662	0.0282	0.0532	0.0191
Bacteria;Synergistetes;Synergistia;Synergistales	Synergistales	0	0	0	0	0	0	0	0	0	2	1	0	0	0	0	0	0	0	0	0	0	0	0	0	0	0	0	0.0023	0.0011	0	0	0	0	0	0	0
Bacteria;Firmicutes;Clostridia;Thermoanaerobacterales	Thermoanaerobacterales	0	0	0	0	0	7	4	0	2	0	1	1	0	0	0	1	1	12	0	0	0	0	0	0.0076	0.0044	0	0.0022	0	0.0011	0.0011	0	0	0	0.0011	0.0011	0.0135
Bacteria;Actinobacteria;Thermoleophilia;Thermoleophilales	Thermoleophilales	122	119	73	38	90	60	79	138	99	42	114	96	153	152	113	39	97	84	0.1322	0.128	0.0789	0.0412	0.0982	0.065	0.0868	0.1512	0.1087	0.0477	0.1287	0.1087	0.1691	0.1674	0.1248	0.0439	0.1075	0.0942
Bacteria;Proteobacteria;Betaproteobacteria;Thiobacillus_o	Thiobacillus_o	8	0	0	9	4	2	0	0	2	0	2	0	10	0	3	7	2	0	0.0087	0	0	0.0098	0.0044	0.0022	0	0	0.0022	0	0.0023	0	0.0111	0	0.0033	0.0079	0.0022	0
Bacteria;Firmicutes;Tissierellia;Tissierellales	Tissierellales	5	4	5	10	7	2	7	12	13	32	28	29	23	22	18	25	32	35	0.0054	0.0043	0.0054	0.0108	0.0076	0.0022	0.0077	0.0131	0.0143	0.0363	0.0316	0.0328	0.0254	0.0242	0.0199	0.0282	0.0355	0.0393
Bacteria;Deinococcus-Thermus;Deinococci;Trueperales	Trueperales	0	2	1	0	0	0	0	0	0	0	0	0	0	0	1	0	4	0	0	0.0022	0.0011	0	0	0	0	0	0	0	0	0	0	0	0.0011	0	0.0044	0
Bacteria;Cyanobacteria;Vampirovibrio_c;Vampirovibrio_o	Vampirovibrio_o	0	3	0	5	2	2	4	3	3	4	5	2	1	0	1	1	1	3	0	0.0032	0	0.0054	0.0022	0.0022	0.0044	0.0033	0.0033	0.0045	0.0056	0.0023	0.0011	0	0.0011	0.0011	0.0011	0.0034
Bacteria;Firmicutes;Negativicutes;Veillonellales	Veillonellales	395	421	391	248	293	225	676	854	820	356	315	306	344	366	349	404	384	542	0.4279	0.453	0.4226	0.2687	0.3197	0.2437	0.7423	0.9354	0.9005	0.4043	0.3556	0.3465	0.3802	0.4032	0.3853	0.455	0.4255	0.608
Bacteria;Verrucomicrobia;Verrucomicrobiae;Verrucomicrobiales	Verrucomicrobiales	53	43	60	27	19	37	56	271	259	5518	3323	2635	252	209	219	217	243	272	0.0574	0.0463	0.0648	0.0293	0.0207	0.0401	0.0615	0.2968	0.2844	6.2668	3.7515	2.9841	0.2786	0.2302	0.2418	0.2444	0.2693	0.3051
Bacteria;Acidobacteria;Vicinamibacter_c;Vicinamibacter_o	Vicinamibacter_o	207	175	193	131	126	170	197	61	161	61	165	256	253	202	242	134	147	226	0.2242	0.1883	0.2086	0.1419	0.1375	0.1842	0.2163	0.0668	0.1768	0.0693	0.1863	0.2899	0.2797	0.2225	0.2672	0.1509	0.1629	0.2535
Bacteria;Lentisphaerae;Lentisphaeria;Victivallales	Victivallales	6	7	11	0	2	0	0	40	47	245	362	285	94	83	98	57	56	61	0.0065	0.0075	0.0119	0	0.0022	0	0	0.0438	0.0516	0.2782	0.4087	0.3228	0.1039	0.0914	0.1082	0.0642	0.0621	0.0684
Bacteria;Proteobacteria;Gammaproteobacteria;Xanthomonadales	Xanthomonadales	174	97	77	130	479	148	85	318	180	487	62	94	227	127	91	180	552	197	0.1885	0.1044	0.0832	0.1409	0.5226	0.1603	0.0933	0.3483	0.1977	0.5531	0.07	0.1065	0.2509	0.1399	0.1005	0.2027	0.6117	0.221
Unclassified in higher taxonomic rank	Unclassified in higher taxonomic rank	0	0	0	0	4	0	0	1	0	11	3	1	2	1	5	0	1	4	0	0	0	0	0.0044	0	0	0.0011	0	0.0125	0.0034	0.0011	0.0022	0.0011	0.0055	0	0.0011	0.0045

## Sheet: family
family
		Count																		Ratio
Taxonomy	Taxon Name	A1_S01	A1_S02	A1_S03	B1_S04	B1_S05	B1_S06	AN1_S07	AN1_S08	AN1_S09	MD01_S10	MD01_S11	MD01_S12	S1X_S13	S1X_S14	S1X_S15	S2P_S16	S2P_S17	S2P_S18	A1_S01	A1_S02	A1_S03	B1_S04	B1_S05	B1_S06	AN1_S07	AN1_S08	AN1_S09	MD01_S10	MD01_S11	MD01_S12	S1X_S13	S1X_S14	S1X_S15	S2P_S16	S2P_S17	S2P_S18
Bacteria;Actinobacteria;Actinobacteria_c;Frankiales;AB021325_f	AB021325_f	0	0	0	0	1	1	0	0	0	0	0	0	0	0	0	0	2	1	0	0	0	0	0.0011	0.0011	0	0	0	0	0	0	0	0	0	0	0.0022	0.0011
Bacteria;Proteobacteria;Gammaproteobacteria;Pseudomonadales;AB096215_f	AB096215_f	6	1	4	6	10	10	2	5	17	6	1	12	6	4	3	3	10	16	0.0065	0.0011	0.0043	0.0065	0.0109	0.0108	0.0022	0.0055	0.0187	0.0068	0.0011	0.0136	0.0066	0.0044	0.0033	0.0034	0.0111	0.0179
Bacteria;Proteobacteria;Deltaproteobacteria;Myxococcales;AB128884_f	AB128884_f	0	0	0	2	0	0	0	2	0	0	0	0	0	0	0	0	0	0	0	0	0	0.0022	0	0	0	0.0022	0	0	0	0	0	0	0	0	0	0
Bacteria;Actinobacteria;Rubrobacteria;AB240334_o;AB240334_f	AB240334_f	0	0	7	2	0	3	2	1	3	0	5	3	0	3	2	2	2	6	0	0	0.0076	0.0022	0	0.0032	0.0022	0.0011	0.0033	0	0.0056	0.0034	0	0.0033	0.0022	0.0023	0.0022	0.0067
Bacteria;Chloroflexi;HM748667_c;HM748667_o;AB257647_f	AB257647_f	9	12	3	5	11	4	4	7	12	2	20	5	16	11	8	8	9	9	0.0097	0.0129	0.0032	0.0054	0.012	0.0043	0.0044	0.0077	0.0132	0.0023	0.0226	0.0057	0.0177	0.0121	0.0088	0.009	0.01	0.0101
Bacteria;WS5;WS5_c;AB286410_o;AB286410_f	AB286410_f	0	0	0	0	5	1	1	0	0	0	0	0	0	0	0	0	1	1	0	0	0	0	0.0055	0.0011	0.0011	0	0	0	0	0	0	0	0	0	0.0011	0.0011
Bacteria;WS5;WS5_c;AB286410_o;AB286410_o_uc	AB286410_o_uc	0	0	0	0	0	0	0	3	0	0	0	0	0	0	0	0	0	0	0	0	0	0	0	0	0	0.0033	0	0	0	0	0	0	0	0	0	0
Bacteria;Chloroflexi;Anaerolineae;PAC000395_o;AB478660_f	AB478660_f	6	0	4	2	0	1	8	0	0	1	0	1	4	1	6	0	3	5	0.0065	0	0.0043	0.0022	0	0.0011	0.0088	0	0	0.0011	0	0.0011	0.0044	0.0011	0.0066	0	0.0033	0.0056
Bacteria;Proteobacteria;Oligoflexia;Bdellovibrionales;AB511016_f	AB511016_f	2	0	1	0	2	0	2	0	1	0	0	1	2	0	2	0	0	2	0.0022	0	0.0011	0	0.0022	0	0.0022	0	0.0011	0	0	0.0011	0.0022	0	0.0022	0	0	0.0022
Bacteria;Bacteroidetes;Cytophagia;Cytophagales;AB533980_f	AB533980_f	0	0	2	1	0	0	0	0	0	0	0	0	0	0	0	1	0	4	0	0	0.0022	0.0011	0	0	0	0	0	0	0	0	0	0	0	0.0011	0	0.0045
Bacteria;Proteobacteria;Oligoflexia;Bdellovibrionales;AB630788_f	AB630788_f	0	1	0	1	0	0	0	0	0	0	0	1	2	1	0	0	3	0	0	0.0011	0	0.0011	0	0	0	0	0	0	0	0.0011	0.0022	0.0011	0	0	0.0033	0
Bacteria;Parcubacteria_OD1;Paceibacter_c;AB672277_o;AB672277_o_uc	AB672277_o_uc	0	0	0	0	3	0	0	0	0	0	0	0	0	0	0	0	0	0	0	0	0	0	0.0033	0	0	0	0	0	0	0	0	0	0	0	0	0
Bacteria;Chloroflexi;Caldilineae;Caldilineales;AF234694_f	AF234694_f	0	3	1	4	2	2	3	0	6	0	4	9	5	3	2	1	3	0	0	0.0032	0.0011	0.0043	0.0022	0.0022	0.0033	0	0.0066	0	0.0045	0.0102	0.0055	0.0033	0.0022	0.0011	0.0033	0
Bacteria;TM6;TM6_c;AF268992_o;AF268992_f	AF268992_f	0	0	2	0	0	0	0	0	0	0	0	0	0	0	0	0	0	2	0	0	0.0022	0	0	0	0	0	0	0	0	0	0	0	0	0	0	0.0022
Bacteria;Planctomycetes;OM190_c;OM190_o;AF407728_f	AF407728_f	0	2	0	1	4	28	6	0	0	0	0	0	1	0	2	0	2	25	0	0.0022	0	0.0011	0.0044	0.0303	0.0066	0	0	0	0	0	0.0011	0	0.0022	0	0.0022	0.028
Bacteria;Proteobacteria;Deltaproteobacteria;Desulfobacterales;AF420340_f	AF420340_f	0	0	0	0	0	0	0	0	2	0	0	0	0	0	0	0	0	0	0	0	0	0	0	0	0	0	0.0022	0	0	0	0	0	0	0	0	0
Bacteria;Proteobacteria;Alphaproteobacteria;Rickettsiales;AF445655_f	AF445655_f	0	0	0	0	0	0	0	0	0	0	0	0	0	0	0	0	0	2	0	0	0	0	0	0	0	0	0	0	0	0	0	0	0	0	0	0.0022
Bacteria;Actinobacteria;Actinobacteria_c;Streptosporangiales;AF498716_f	AF498716_f	8	1	5	2	23	4	2	28	8	61	4	6	6	3	6	4	23	2	0.0087	0.0011	0.0054	0.0022	0.0251	0.0043	0.0022	0.0307	0.0088	0.0693	0.0045	0.0068	0.0066	0.0033	0.0066	0.0045	0.0255	0.0022
Bacteria;Peregrinibacteria;Peribacteria;LBOR_o;AJ224539_f	AJ224539_f	0	0	0	0	0	0	0	0	3	0	0	0	0	0	0	0	0	0	0	0	0	0	0	0	0	0	0.0033	0	0	0	0	0	0	0	0	0
Bacteria;Armatimonadetes;AJ306784_c;AJ306784_o;AJ306784_f	AJ306784_f	0	0	0	0	3	0	0	0	4	0	0	0	2	0	0	0	4	0	0	0	0	0	0.0033	0	0	0	0.0044	0	0	0	0.0022	0	0	0	0.0044	0
Bacteria;Chloroflexi;PDJQ_c;PAC000542_o;AJ536892_f	AJ536892_f	1	0	0	0	0	0	0	0	0	9	1	0	7	0	0	0	0	0	0.0011	0	0	0	0	0	0	0	0	0.0102	0.0011	0	0.0077	0	0	0	0	0
Bacteria;BRC1;FP245541_c;FP245541_o;AJ604544_f	AJ604544_f	0	0	1	0	4	2	0	0	1	0	1	2	4	1	1	0	1	5	0	0	0.0011	0	0.0044	0.0022	0	0	0.0011	0	0.0011	0.0023	0.0044	0.0011	0.0011	0	0.0011	0.0056
Bacteria;Planctomycetes;PAC001018_c;AM056027_o;AM056027_f	AM056027_f	4	0	0	0	0	0	0	0	3	0	0	0	0	0	1	0	0	0	0.0043	0	0	0	0	0	0	0	0.0033	0	0	0	0	0	0.0011	0	0	0
Bacteria;10BAV;10BAV_c;10BAV_o;AM167972_f	AM167972_f	0	0	0	0	0	0	0	0	0	0	0	0	0	0	3	0	0	0	0	0	0	0	0	0	0	0	0	0	0	0	0	0	0.0033	0	0	0
Bacteria;Latescibacteria_WS3;Latescibacter_c;AM991194_o;AM991194_f	AM991194_f	8	1	1	5	0	0	4	0	0	0	12	11	16	5	1	7	6	2	0.0087	0.0011	0.0011	0.0054	0	0	0.0044	0	0	0	0.0135	0.0125	0.0177	0.0055	0.0011	0.0079	0.0066	0.0022
Bacteria;Kazan;CP011216_c;PAC000573_o;AM991231_f	AM991231_f	0	0	0	0	0	0	0	0	3	0	0	0	0	0	0	0	0	0	0	0	0	0	0	0	0	0	0.0033	0	0	0	0	0	0	0	0	0
Bacteria;Bacteroidetes;Flavobacteria;Flavobacteriales;AM997541_f	AM997541_f	0	5	0	2	0	0	0	2	0	0	0	0	0	4	0	0	0	0	0	0.0054	0	0.0022	0	0	0	0.0022	0	0	0	0	0	0.0044	0	0	0	0
Bacteria;Chloroflexi;SAR202_c;SAR202_o;AM997775_f	AM997775_f	0	2	0	0	0	0	0	0	2	0	2	0	0	0	0	0	2	0	0	0.0022	0	0	0	0	0	0	0.0022	0	0.0023	0	0	0	0	0	0.0022	0
Bacteria;Chloroflexi;SAR202_c;SAR202_o;AM997979_f	AM997979_f	2	0	0	0	0	0	0	0	0	0	0	0	2	0	0	2	0	0	0.0022	0	0	0	0	0	0	0	0	0	0	0	0.0022	0	0	0.0023	0	0
Bacteria;Omnitrophica_OP3;AQSZ_c;AQSZ_o;AQSZ_f	AQSZ_f	0	0	0	2	3	0	0	0	0	2	0	0	0	0	2	2	0	0	0	0	0	0.0022	0.0033	0	0	0	0	0.0023	0	0	0	0	0.0022	0.0023	0	0
Bacteria;TM6;TM6_c;Babela_o;ARQD_f	ARQD_f	0	0	0	1	0	0	0	0	5	2	2	4	0	0	0	0	0	0	0	0	0	0.0011	0	0	0	0	0.0055	0.0023	0.0023	0.0045	0	0	0	0	0	0
Bacteria;Cyanobacteria;PAC001562_c;PAC001562_o;AY212703_f	AY212703_f	3	0	0	0	0	0	0	0	6	0	0	0	0	0	0	2	0	2	0.0032	0	0	0	0	0	0	0	0.0066	0	0	0	0	0	0	0.0023	0	0.0022
Bacteria;Actinobacteria;Actinobacteria_c;Frankiales;AY234742_f	AY234742_f	1	0	0	0	0	0	0	0	0	0	0	0	1	0	0	0	1	0	0.0011	0	0	0	0	0	0	0	0	0	0	0	0.0011	0	0	0	0.0011	0
Bacteria;Proteobacteria;Alphaproteobacteria;Rickettsiales;AY344373_f	AY344373_f	0	0	0	2	0	0	0	0	0	0	2	0	0	0	2	0	0	2	0	0	0	0.0022	0	0	0	0	0	0	0.0023	0	0	0	0.0022	0	0	0.0022
Bacteria;Omnitrophica_OP3;AY373410_c;AY373410_o;AY373410_f	AY373410_f	0	0	0	0	0	1	0	0	0	0	0	0	0	0	0	0	0	0	0	0	0	0	0	0.0011	0	0	0	0	0	0	0	0	0	0	0	0
Bacteria;Planctomycetes;PAC001018_c;AM056027_o;AY532588_f	AY532588_f	2	0	7	0	12	0	0	3	0	0	2	0	0	0	4	0	7	0	0.0022	0	0.0076	0	0.0131	0	0	0.0033	0	0	0.0023	0	0	0	0.0044	0	0.0078	0
Bacteria;Chloroflexi;Ardenticatenia;Ardenticatenales;AY548945_f	AY548945_f	0	2	3	0	1	0	0	0	2	0	0	0	0	0	2	0	2	0	0	0.0022	0.0032	0	0.0011	0	0	0	0.0022	0	0	0	0	0	0.0022	0	0.0022	0
Bacteria;Planctomycetes;PAC001018_c;PAC001018_o;AY555803_f	AY555803_f	3	0	0	1	0	0	0	0	0	0	0	3	0	0	0	2	0	1	0.0032	0	0	0.0011	0	0	0	0	0	0	0	0.0034	0	0	0	0.0023	0	0.0011
Bacteria;Chloroflexi;Ktedonobacteria;AY673403_o;AY673403_f	AY673403_f	9	6	5	2	11	5	5	61	14	79	10	8	22	5	1	6	12	8	0.0097	0.0065	0.0054	0.0022	0.012	0.0054	0.0055	0.0668	0.0154	0.0897	0.0113	0.0091	0.0243	0.0055	0.0011	0.0068	0.0133	0.009
Bacteria;Chloroflexi;Ktedonobacteria;AY673403_o;AY673403_o_uc	AY673403_o_uc	0	0	0	0	0	0	0	0	0	2	0	0	0	0	0	0	0	0	0	0	0	0	0	0	0	0	0	0.0023	0	0	0	0	0	0	0	0
Bacteria;Proteobacteria;Alphaproteobacteria;Rhizobiales;AY921699_f	AY921699_f	1	2	0	0	0	3	1	0	0	0	1	0	0	1	1	0	3	5	0.0011	0.0022	0	0	0	0.0032	0.0011	0	0	0	0.0011	0	0	0.0011	0.0011	0	0.0033	0.0056
Bacteria;Chloroflexi;Anaerolineae;Anaerolinaeles;AY921707_f	AY921707_f	0	0	0	0	0	0	2	0	0	0	0	0	0	0	0	0	0	5	0	0	0	0	0	0	0.0022	0	0	0	0	0	0	0	0	0	0	0.0056
Bacteria;Chloroflexi;Anaerolineae;PAC000395_o;AY921926_f	AY921926_f	0	0	0	0	0	0	0	0	0	0	0	2	0	0	0	3	0	0	0	0	0	0	0	0	0	0	0	0	0	0.0023	0	0	0	0.0034	0	0
Bacteria;Chloroflexi;HM748667_c;HM748667_o;AY922170_f	AY922170_f	9	0	3	3	4	0	2	3	12	1	4	6	11	3	11	4	5	0	0.0097	0	0.0032	0.0033	0.0044	0	0.0022	0.0033	0.0132	0.0011	0.0045	0.0068	0.0122	0.0033	0.0121	0.0045	0.0055	0
Bacteria;Proteobacteria;Alphaproteobacteria;Rhodospirillales;AY957891_f	AY957891_f	2	0	0	0	0	3	0	0	0	0	0	1	0	0	4	3	0	5	0.0022	0	0	0	0	0.0032	0	0	0	0	0	0.0011	0	0	0.0044	0.0034	0	0.0056
Bacteria;Proteobacteria;Alphaproteobacteria;Rhodospirillales;Acetobacteraceae	Acetobacteraceae	14	20	9	22	48	13	23	65	31	86	45	52	25	18	22	24	42	27	0.0152	0.0215	0.0097	0.0238	0.0524	0.0141	0.0253	0.0712	0.034	0.0977	0.0508	0.0589	0.0276	0.0198	0.0243	0.027	0.0465	0.0303
Bacteria;Firmicutes;Negativicutes;Acidaminococcales;Acidaminococcaceae	Acidaminococcaceae	61	66	55	170	59	112	70	103	113	254	210	153	173	169	157	568	293	366	0.0661	0.071	0.0594	0.1842	0.0644	0.1213	0.0769	0.1128	0.1241	0.2885	0.2371	0.1733	0.1912	0.1862	0.1733	0.6398	0.3247	0.4106
Bacteria;Proteobacteria;Gammaproteobacteria;Acidiferrobacterales;Acidiferrobacteraceae	Acidiferrobacteraceae	1	2	1	2	2	3	15	0	0	0	0	2	2	7	0	2	9	5	0.0011	0.0022	0.0011	0.0022	0.0022	0.0032	0.0165	0	0	0	0	0.0023	0.0022	0.0077	0	0.0023	0.01	0.0056
Bacteria;Actinobacteria;Acidimicrobiia;Acidimicrobiales;Acidimicrobiaceae	Acidimicrobiaceae	26	16	10	5	6	14	13	14	6	50	10	24	38	24	19	7	11	9	0.0282	0.0172	0.0108	0.0054	0.0065	0.0152	0.0143	0.0153	0.0066	0.0568	0.0113	0.0272	0.042	0.0264	0.021	0.0079	0.0122	0.0101
Bacteria;Actinobacteria;Acidimicrobiia;Acidimicrobiales;Acidimicrobiales_uc	Acidimicrobiales_uc	2	0	0	0	0	0	0	0	0	0	0	0	0	0	0	0	0	0	0.0022	0	0	0	0	0	0	0	0	0	0	0	0	0	0	0	0	0
Bacteria;Acidobacteria;Acidobacteriia;Acidobacteriales;Acidobacteriaceae	Acidobacteriaceae	116	72	40	118	193	21	72	608	125	928	128	244	168	120	52	138	251	28	0.1257	0.0775	0.0432	0.1279	0.2106	0.0227	0.0791	0.6659	0.1373	1.0539	0.1445	0.2763	0.1857	0.1322	0.0574	0.1554	0.2781	0.0314
Bacteria;Actinobacteria;Actinobacteria_c;Actinomycetales;Actinomycetaceae	Actinomycetaceae	24	18	27	4	11	17	32	41	52	137	121	128	29	28	26	36	17	26	0.026	0.0194	0.0292	0.0043	0.012	0.0184	0.0351	0.0449	0.0571	0.1556	0.1366	0.145	0.0321	0.0308	0.0287	0.0405	0.0188	0.0292
Bacteria;Actinobacteria;Actinobacteria_c;Pseudonocardiales;Actinopolysporaceae	Actinopolysporaceae	0	2	0	0	0	0	0	0	4	3	0	0	0	0	0	0	0	0	0	0.0022	0	0	0	0	0	0	0.0044	0.0034	0	0	0	0	0	0	0	0
Bacteria;Actinobacteria;Actinobacteria_c;Catenulisporales;Actinospicaceae	Actinospicaceae	2	3	0	5	2	2	2	5	4	52	1	1	2	1	2	1	8	0	0.0022	0.0032	0	0.0054	0.0022	0.0022	0.0022	0.0055	0.0044	0.0591	0.0011	0.0011	0.0022	0.0011	0.0022	0.0011	0.0089	0
Bacteria;Firmicutes;Bacilli;Lactobacillales;Aerococcaceae	Aerococcaceae	9	11	16	11	10	9	9	6	9	15	17	17	6	4	5	6	4	4	0.0097	0.0118	0.0173	0.0119	0.0109	0.0097	0.0099	0.0066	0.0099	0.017	0.0192	0.0193	0.0066	0.0044	0.0055	0.0068	0.0044	0.0045
Bacteria;Proteobacteria;Gammaproteobacteria;Aeromonadales;Aeromonadaceae	Aeromonadaceae	0	0	0	1	2	0	1	0	0	0	0	0	0	0	0	3	0	0	0	0	0	0.0011	0.0022	0	0.0011	0	0	0	0	0	0	0	0	0.0034	0	0
Bacteria;Proteobacteria;Alphaproteobacteria;Rhizobiales;Afifella_f	Afifella_f	3	6	2	0	0	2	4	0	0	0	5	3	15	4	2	0	6	3	0.0032	0.0065	0.0022	0	0	0.0022	0.0044	0	0	0	0.0056	0.0034	0.0166	0.0044	0.0022	0	0.0066	0.0034
Bacteria;Verrucomicrobia;Verrucomicrobiae;Verrucomicrobiales;Akkermansiaceae	Akkermansiaceae	49	38	52	17	13	20	47	271	255	5515	3322	2632	245	209	212	213	235	235	0.0531	0.0409	0.0562	0.0184	0.0142	0.0217	0.0516	0.2968	0.28	6.2634	3.7504	2.9807	0.2708	0.2302	0.234	0.2399	0.2604	0.2636
Bacteria;Proteobacteria;Betaproteobacteria;Burkholderiales;Alcaligenaceae	Alcaligenaceae	248	552	138	123	119	110	48	13	10	53	11	9	240	196	118	73	120	92	0.2686	0.5939	0.1491	0.1333	0.1298	0.1192	0.0527	0.0142	0.011	0.0602	0.0124	0.0102	0.2653	0.2159	0.1303	0.0822	0.133	0.1032
Bacteria;Proteobacteria;Gammaproteobacteria;Oceanospirillales;Alcanivoracaceae	Alcanivoracaceae	0	0	1	0	3	2	8	4	2	7	1	0	0	1	1	0	0	4	0	0	0.0011	0	0.0033	0.0022	0.0088	0.0044	0.0022	0.0079	0.0011	0	0	0.0011	0.0011	0	0	0.0045
Bacteria;Proteobacteria;Gammaproteobacteria;Nevskiales;Algiphilaceae	Algiphilaceae	0	0	0	0	0	0	7	0	0	0	0	0	0	0	0	0	0	0	0	0	0	0	0	0	0.0077	0	0	0	0	0	0	0	0	0	0	0
Bacteria;Firmicutes;Bacilli;Bacillales;Alicyclobacillaceae	Alicyclobacillaceae	26	73	65	84	95	37	48	170	188	189	107	57	29	66	63	96	109	63	0.0282	0.0785	0.0702	0.091	0.1036	0.0401	0.0527	0.1862	0.2064	0.2146	0.1208	0.0646	0.0321	0.0727	0.0696	0.1081	0.1208	0.0707
Bacteria;Proteobacteria;Gammaproteobacteria;Alteromonadales;Alishewanella_f	Alishewanella_f	0	0	0	0	3	7	7	0	0	1	0	0	0	0	1	0	0	17	0	0	0	0	0.0033	0.0076	0.0077	0	0	0.0011	0	0	0	0	0.0011	0	0	0.0191
Bacteria;Proteobacteria;Alphaproteobacteria;Rhizobiales;Alsobacter_f	Alsobacter_f	1	1	2	3	3	1	4	4	9	2	2	3	4	6	4	4	2	7	0.0011	0.0011	0.0022	0.0033	0.0033	0.0011	0.0044	0.0044	0.0099	0.0023	0.0023	0.0034	0.0044	0.0066	0.0044	0.0045	0.0022	0.0079
Bacteria;Proteobacteria;Alphaproteobacteria;Rhodospirillales;Alysiosphaera_f	Alysiosphaera_f	4	9	3	14	10	4	1	2	4	2	1	10	8	6	3	8	5	3	0.0043	0.0097	0.0032	0.0152	0.0109	0.0043	0.0011	0.0022	0.0044	0.0023	0.0011	0.0113	0.0088	0.0066	0.0033	0.009	0.0055	0.0034
Bacteria;Bacteroidetes;Cytophagia;Cytophagales;Amoebophilaceae	Amoebophilaceae	0	2	0	0	3	0	2	3	4	6	0	8	0	4	2	0	2	0	0	0.0022	0	0	0.0033	0	0.0022	0.0033	0.0044	0.0068	0	0.0091	0	0.0044	0.0022	0	0.0022	0
Bacteria;Chloroflexi;Anaerolineae;Anaerolinaeles;Anaerolinaceae	Anaerolinaceae	14	2	0	6	2	5	14	3	3	2	5	6	9	8	19	12	4	10	0.0152	0.0022	0	0.0065	0.0022	0.0054	0.0154	0.0033	0.0033	0.0023	0.0056	0.0068	0.0099	0.0088	0.021	0.0135	0.0044	0.0112
Bacteria;Proteobacteria;Deltaproteobacteria;Myxococcales;Anaeromyxobacteraceae	Anaeromyxobacteraceae	2	17	3	10	8	3	8	7	10	6	9	11	12	8	3	21	12	3	0.0022	0.0183	0.0032	0.0108	0.0087	0.0032	0.0088	0.0077	0.011	0.0068	0.0102	0.0125	0.0133	0.0088	0.0033	0.0237	0.0133	0.0034
Bacteria;Proteobacteria;Deltaproteobacteria;Myxococcales;Archangiaceae	Archangiaceae	15	50	39	27	77	48	67	21	38	26	21	18	21	72	34	48	104	54	0.0162	0.0538	0.0421	0.0293	0.084	0.052	0.0736	0.023	0.0417	0.0295	0.0237	0.0204	0.0232	0.0793	0.0375	0.0541	0.1152	0.0606
Bacteria;Chloroflexi;Ardenticatenia;Ardenticatenales;Ardenticatenales_uc	Ardenticatenales_uc	0	2	0	0	0	0	0	0	0	0	3	2	0	0	3	0	0	0	0	0.0022	0	0	0	0	0	0	0	0	0.0034	0.0023	0	0	0.0033	0	0	0
Bacteria;Armatimonadetes;Armatimonadia;Armatimonadales;Armatimonadaceae	Armatimonadaceae	1	0	1	1	2	0	0	0	5	3	2	5	0	2	0	3	0	1	0.0011	0	0.0011	0.0011	0.0022	0	0	0	0.0055	0.0034	0.0023	0.0057	0	0.0022	0	0.0034	0	0.0011
Bacteria;Proteobacteria;Alphaproteobacteria;Rhizobiales;Aurantimonadaceae	Aurantimonadaceae	0	0	0	0	0	1	2	1	14	6	2	2	1	0	0	0	0	4	0	0	0	0	0	0.0011	0.0022	0.0011	0.0154	0.0068	0.0023	0.0023	0.0011	0	0	0	0	0.0045
Bacteria;Proteobacteria;Betaproteobacteria;Rhodocyclales;Azonexaceae	Azonexaceae	0	0	0	1	0	0	0	0	0	0	0	0	0	1	0	2	0	0	0	0	0	0.0011	0	0	0	0	0	0	0	0	0	0.0011	0	0.0023	0	0
Bacteria;TM6;TM6_c;Babela_o;Babela_f	Babela_f	0	0	0	0	0	0	4	10	0	0	0	0	0	0	0	0	0	0	0	0	0	0	0	0	0.0044	0.011	0	0	0	0	0	0	0	0	0	0
Bacteria;Firmicutes;Bacilli;Bacillales;Bacillaceae	Bacillaceae	225	308	272	164	545	211	379	356	229	354	588	353	307	398	333	190	568	227	0.2437	0.3314	0.294	0.1777	0.5946	0.2286	0.4162	0.3899	0.2515	0.402	0.6638	0.3998	0.3394	0.4385	0.3676	0.214	0.6294	0.2546
Bacteria;Firmicutes;Bacilli;Bacillales;Bacillales_uc	Bacillales_uc	4	2	1	3	17	4	5	3	4	12	123	6	4	6	1	5	25	4	0.0043	0.0022	0.0011	0.0033	0.0185	0.0043	0.0055	0.0033	0.0044	0.0136	0.1389	0.0068	0.0044	0.0066	0.0011	0.0056	0.0277	0.0045
Bacteria;Proteobacteria;Oligoflexia;Bacteriovoracales;Bacteriovoracaceae	Bacteriovoracaceae	0	0	0	2	4	2	0	0	0	0	0	0	0	0	0	0	4	0	0	0	0	0.0022	0.0044	0.0022	0	0	0	0	0	0	0	0	0	0	0.0044	0
Bacteria;Bacteroidetes;Bacteroidia;Bacteroidales;Bacteroidaceae	Bacteroidaceae	2160	2209	2020	8596	8314	7444	12931	12472	14968	7529	7661	7490	15314	15856	14468	20322	22309	18631	2.3397	2.3767	2.1831	9.3136	9.0704	8.0642	14.1997	13.6605	16.4368	8.5507	8.6489	8.4823	16.9277	17.4676	15.9726	22.8893	24.7202	20.9001
Bacteria;Bacteroidetes;Bacteroidia;Bacteroidales;Barnesiellaceae	Barnesiellaceae	139	131	130	330	301	285	726	872	896	225	268	236	314	333	301	691	578	547	0.1506	0.1409	0.1405	0.3575	0.3284	0.3087	0.7972	0.9551	0.9839	0.2555	0.3026	0.2673	0.3471	0.3668	0.3323	0.7783	0.6405	0.6136
Bacteria;Proteobacteria;Alphaproteobacteria;Rhizobiales;Bauldia_f	Bauldia_f	2	2	4	1	7	16	10	1	6	0	5	1	4	3	5	0	0	21	0.0022	0.0022	0.0043	0.0011	0.0076	0.0173	0.011	0.0011	0.0066	0	0.0056	0.0011	0.0044	0.0033	0.0055	0	0	0.0236
Bacteria;Proteobacteria;Oligoflexia;Bdellovibrionales;Bdellovibrionaceae	Bdellovibrionaceae	3	3	2	4	13	8	10	2	6	0	2	3	10	9	3	11	13	15	0.0032	0.0032	0.0022	0.0043	0.0142	0.0087	0.011	0.0022	0.0066	0	0.0023	0.0034	0.0111	0.0099	0.0033	0.0124	0.0144	0.0168
Bacteria;Proteobacteria;Alphaproteobacteria;Rhizobiales;Beijerinckiaceae	Beijerinckiaceae	0	1	0	1	0	3	2	5	8	5	0	6	2	2	2	1	3	4	0	0.0011	0	0.0011	0	0.0032	0.0022	0.0055	0.0088	0.0057	0	0.0068	0.0022	0.0022	0.0022	0.0011	0.0033	0.0045
Bacteria;Actinobacteria;Actinobacteria_c;Micrococcales;Beutenbergiaceae	Beutenbergiaceae	0	0	0	0	0	0	0	0	0	0	0	0	0	0	0	0	0	1	0	0	0	0	0	0	0	0	0	0	0	0	0	0	0	0	0	0.0011
Bacteria;Actinobacteria;Actinobacteria_c;Bifidobacteriales;Bifidobacteriaceae	Bifidobacteriaceae	7857	9253	9285	13638	13124	14701	20794	17492	17079	7265	6040	7060	6437	6795	6963	2728	2267	2764	8.5107	9.9556	10.0348	14.7765	14.318	15.9259	22.8342	19.1588	18.7549	8.2509	6.8188	7.9953	7.1153	7.4856	7.6871	3.0726	2.512	3.1006
Bacteria;Acidobacteria;Blastocatellia;Blastocatellales;Blastocatellaceae	Blastocatellaceae	41	46	70	35	30	42	57	1	21	2	34	31	34	51	87	39	37	54	0.0444	0.0495	0.0757	0.0379	0.0327	0.0455	0.0626	0.0011	0.0231	0.0023	0.0384	0.0351	0.0376	0.0562	0.096	0.0439	0.041	0.0606
Bacteria;Acidobacteria;Blastocatellia;Blastocatellales;Blastocatellales_uc	Blastocatellales_uc	0	0	0	2	0	0	0	0	0	0	0	0	0	0	0	0	0	0	0	0	0	0.0022	0	0	0	0	0	0	0	0	0	0	0	0	0	0
Bacteria;Actinobacteria;Actinobacteria_c;Micrococcales;Bogoriellaceae	Bogoriellaceae	0	0	0	0	1	0	4	2	0	0	0	0	1	0	0	0	1	0	0	0	0	0	0.0011	0	0.0044	0.0022	0	0	0	0	0.0011	0	0	0	0.0011	0
Bacteria;Proteobacteria;Alphaproteobacteria;Rhizobiales;Bosea_f	Bosea_f	3	2	0	0	1	0	3	0	4	0	0	1	3	0	1	0	3	3	0.0032	0.0022	0	0	0.0011	0	0.0033	0	0.0044	0	0	0.0011	0.0033	0	0.0011	0	0.0033	0.0034
Bacteria;Proteobacteria;Deltaproteobacteria;Bradymonadales;Bradymonadaceae	Bradymonadaceae	0	0	0	0	1	2	0	0	0	0	1	0	0	2	1	0	0	0	0	0	0	0	0.0011	0.0022	0	0	0	0	0.0011	0	0	0.0022	0.0011	0	0	0
Bacteria;Proteobacteria;Alphaproteobacteria;Rhizobiales;Bradyrhizobiaceae	Bradyrhizobiaceae	116	121	73	48	74	44	71	120	185	86	84	122	176	155	85	55	97	68	0.1257	0.1302	0.0789	0.052	0.0807	0.0477	0.078	0.1314	0.2032	0.0977	0.0948	0.1382	0.1945	0.1708	0.0938	0.0619	0.1075	0.0763
Bacteria;Actinobacteria;Actinobacteria_c;Micrococcales;Brevibacteriaceae	Brevibacteriaceae	0	0	1	0	1	0	0	1	0	1	8	0	0	0	0	2	3	0	0	0	0.0011	0	0.0011	0	0	0.0011	0	0.0011	0.009	0	0	0	0	0.0023	0.0033	0
Bacteria;Proteobacteria;Alphaproteobacteria;Rhizobiales;Brucellaceae	Brucellaceae	1	0	2	0	0	1	2	3	0	4	1	1	0	4	0	1	4	0	0.0011	0	0.0022	0	0	0.0011	0.0022	0.0033	0	0.0045	0.0011	0.0011	0	0.0044	0	0.0011	0.0044	0
Bacteria;Acidobacteria;Solibacteres;Solibacterales;Bryobacteraceae	Bryobacteraceae	81	86	53	55	78	29	68	139	90	80	96	107	110	121	44	91	93	48	0.0877	0.0925	0.0573	0.0596	0.0851	0.0314	0.0747	0.1522	0.0988	0.0909	0.1084	0.1212	0.1216	0.1333	0.0486	0.1025	0.1031	0.0538
Bacteria;Proteobacteria;Betaproteobacteria;Burkholderiales;Burkholderiaceae	Burkholderiaceae	15	4	3	6	31	4	4	44	26	107	14	19	16	8	8	13	18	5	0.0162	0.0043	0.0032	0.0065	0.0338	0.0043	0.0044	0.0482	0.0286	0.1215	0.0158	0.0215	0.0177	0.0088	0.0088	0.0146	0.0199	0.0056
Bacteria;Proteobacteria;Betaproteobacteria;Burkholderiales;Burkholderiales_uc	Burkholderiales_uc	0	0	1	0	1	0	1	0	1	1	0	1	1	0	0	0	1	0	0	0	0.0011	0	0.0011	0	0.0011	0	0.0011	0.0011	0	0.0011	0.0011	0	0	0	0.0011	0
Bacteria;Cyanobacteria;Chroobacteria;Oscillatoriales;CP003591_f	CP003591_f	2	0	0	0	0	1	0	0	1	0	0	0	3	0	0	0	0	0	0.0022	0	0	0	0	0.0011	0	0	0.0011	0	0	0	0.0033	0	0	0	0	0
Bacteria;WWE3;CP006914_c;CP006914_o;CP006914_f	CP006914_f	0	0	0	0	0	0	0	0	0	0	0	0	0	0	2	0	0	0	0	0	0	0	0	0	0	0	0	0	0	0	0	0	0.0022	0	0	0
Bacteria;Parcubacteria_OD1;Paceibacter_c;CP011209_o;CP011209_o_uc	CP011209_o_uc	0	0	0	0	0	0	0	0	0	5	0	0	2	0	0	0	0	0	0	0	0	0	0	0	0	0	0	0.0057	0	0	0.0022	0	0	0	0	0
Bacteria;Microgenomates_OP11;Microgenomatus_c;CP011212_o;CP011212_f	CP011212_f	2	0	0	0	0	0	0	0	0	0	0	0	0	0	0	0	0	3	0.0022	0	0	0	0	0	0	0	0	0	0	0	0	0	0	0	0	0.0034
Bacteria;Parcubacteria_OD1;Paceibacter_c;CP011215_o;CP011215_f	CP011215_f	0	0	2	0	0	0	3	3	2	18	0	2	0	0	2	6	2	0	0	0	0.0022	0	0	0	0.0033	0.0033	0.0022	0.0204	0	0.0023	0	0	0.0022	0.0068	0.0022	0
Bacteria;Parcubacteria_OD1;Paceibacter_c;CP011215_o;CP011215_o_uc	CP011215_o_uc	0	0	0	7	0	2	2	4	0	3	0	0	0	3	0	3	0	6	0	0	0	0.0076	0	0.0022	0.0022	0.0044	0	0.0034	0	0	0	0.0033	0	0.0034	0	0.0067
Bacteria;Actinobacteria;Acidimicrobiia;Acidimicrobiales;CP011489_f	CP011489_f	41	12	24	15	22	22	12	16	66	11	21	37	45	32	34	11	30	24	0.0444	0.0129	0.0259	0.0163	0.024	0.0238	0.0132	0.0175	0.0725	0.0125	0.0237	0.0419	0.0497	0.0353	0.0375	0.0124	0.0332	0.0269
Bacteria;Acidobacteria;CP011806_c;CP011806_o;CP011806_f	CP011806_f	0	0	1	0	0	0	0	0	0	0	0	0	0	3	2	0	0	0	0	0	0.0011	0	0	0	0	0	0	0	0	0	0	0.0033	0.0022	0	0	0
Bacteria;Bacteroidetes;Sphingobacteriia;CP012155_o;CP012155_f	CP012155_f	1	2	0	12	6	5	8	0	1	0	1	4	3	7	2	26	12	10	0.0011	0.0022	0	0.013	0.0065	0.0054	0.0088	0	0.0011	0	0.0011	0.0045	0.0033	0.0077	0.0022	0.0293	0.0133	0.0112
Bacteria;Proteobacteria;Betaproteobacteria;CP012157_o;CP012157_f	CP012157_f	36	60	28	56	29	28	56	99	35	68	26	63	30	46	47	49	32	38	0.039	0.0646	0.0303	0.0607	0.0316	0.0303	0.0615	0.1084	0.0384	0.0772	0.0294	0.0713	0.0332	0.0507	0.0519	0.0552	0.0355	0.0426
Bacteria;Planctomycetes;Phycisphaerae;CP019633_o;CP019633_o_uc	CP019633_o_uc	0	0	0	0	0	0	2	0	0	0	0	0	0	0	0	0	0	0	0	0	0	0	0	0	0.0022	0	0	0	0	0	0	0	0	0	0	0
Bacteria;Proteobacteria;Oligoflexia;Bdellovibrionales;CU925466_f	CU925466_f	2	0	7	3	4	2	4	0	2	0	0	0	0	0	4	5	0	2	0.0022	0	0.0076	0.0033	0.0044	0.0022	0.0044	0	0.0022	0	0	0	0	0	0.0044	0.0056	0	0.0022
Bacteria;Chloroflexi;Caldilineae;Caldilineales;Caldilineaceae	Caldilineaceae	4	0	4	2	2	1	4	0	10	1	0	6	0	2	7	1	3	9	0.0043	0	0.0043	0.0022	0.0022	0.0011	0.0044	0	0.011	0.0011	0	0.0068	0	0.0022	0.0077	0.0011	0.0033	0.0101
Bacteria;Chloroflexi;Caldilineae;Caldilineales;Caldilineales_uc	Caldilineales_uc	0	0	0	0	0	0	0	0	0	0	0	0	0	0	0	0	2	0	0	0	0	0	0	0	0	0	0	0	0	0	0	0	0	0	0.0022	0
Bacteria;Firmicutes;Bacilli;Lactobacillales;Carnobacteriaceae	Carnobacteriaceae	0	0	1	0	0	2	1	0	0	1	0	0	0	3	0	0	0	5	0	0	0.0011	0	0	0.0022	0.0011	0	0	0.0011	0	0	0	0.0033	0	0	0	0.0056
Bacteria;Bacteroidetes;Cytophagia;Cytophagales;Catalimonadaceae	Catalimonadaceae	0	0	8	0	0	0	0	0	0	0	0	0	0	0	3	0	0	0	0	0	0.0086	0	0	0	0	0	0	0	0	0	0	0	0.0033	0	0	0
Bacteria;Actinobacteria;Actinobacteria_c;Catenulisporales;Catenulisporaceae	Catenulisporaceae	0	0	0	0	0	1	0	0	0	8	0	0	0	0	0	1	0	0	0	0	0	0	0	0.0011	0	0	0	0.0091	0	0	0	0	0	0.0011	0	0
Bacteria;Proteobacteria;Alphaproteobacteria;Caulobacterales;Caulobacteraceae	Caulobacteraceae	85	188	38	58	77	108	72	45	48	43	19	27	93	234	37	84	105	197	0.0921	0.2023	0.0411	0.0628	0.084	0.117	0.0791	0.0493	0.0527	0.0488	0.0215	0.0306	0.1028	0.2578	0.0408	0.0946	0.1163	0.221
Bacteria;Actinobacteria;Actinobacteria_c;Micrococcales;Cellulomonadaceae	Cellulomonadaceae	5	11	3	17	10	2	7	5	2	1	6	1	2	5	6	14	11	12	0.0054	0.0118	0.0032	0.0184	0.0109	0.0022	0.0077	0.0055	0.0022	0.0011	0.0068	0.0011	0.0022	0.0055	0.0066	0.0158	0.0122	0.0135
Bacteria;Proteobacteria;Gammaproteobacteria;Cellvibrionales;Cellvibrionaceae	Cellvibrionaceae	2	3	4	13	8	62	57	0	0	0	2	2	1	3	10	3	15	101	0.0022	0.0032	0.0043	0.0141	0.0087	0.0672	0.0626	0	0	0	0.0023	0.0023	0.0011	0.0033	0.011	0.0034	0.0166	0.1133
Bacteria;Proteobacteria;Gammaproteobacteria;Cellvibrionales;Cellvibrionales_uc	Cellvibrionales_uc	0	0	0	0	0	0	0	0	0	0	0	0	0	0	0	0	0	2	0	0	0	0	0	0	0	0	0	0	0	0	0	0	0	0	0	0.0022
Bacteria;Bacteroidetes;Cytophagia;Cytophagales;Cesiribacter_f	Cesiribacter_f	1	0	0	0	0	0	0	0	0	0	5	0	0	1	5	0	0	0	0.0011	0	0	0	0	0	0	0	0	0	0.0056	0	0	0.0011	0.0055	0	0	0
Bacteria;Proteobacteria;Alphaproteobacteria;Rhizobiales;Chelatococcaceae	Chelatococcaceae	0	0	0	0	0	0	0	0	0	0	0	0	0	0	0	0	0	4	0	0	0	0	0	0	0	0	0	0	0	0	0	0	0	0	0	0.0045
Bacteria;Bacteroidetes;Sphingobacteriia;Sphingobacteriales;Chitinophagaceae	Chitinophagaceae	235	177	232	209	267	99	201	245	291	241	124	265	260	202	254	265	339	176	0.2546	0.1904	0.2507	0.2264	0.2913	0.1072	0.2207	0.2683	0.3196	0.2737	0.14	0.3001	0.2874	0.2225	0.2804	0.2985	0.3756	0.1974
Bacteria;Chloroflexi;Chloroflexia;Chloroflexales;Chloroflexales_uc	Chloroflexales_uc	0	4	0	0	0	2	0	0	7	0	0	0	0	0	0	0	0	0	0	0.0043	0	0	0	0.0022	0	0	0.0077	0	0	0	0	0	0	0	0	0
Bacteria;Firmicutes;Clostridia;Clostridiales;Christensenellaceae	Christensenellaceae	77	75	72	107	98	118	122	372	299	1079	1238	1212	521	556	555	338	301	354	0.0834	0.0807	0.0778	0.1159	0.1069	0.1278	0.134	0.4074	0.3283	1.2254	1.3976	1.3726	0.5759	0.6125	0.6127	0.3807	0.3335	0.3971
Bacteria;Proteobacteria;Gammaproteobacteria;Chromatiales;Chromatiaceae	Chromatiaceae	0	0	0	0	0	0	0	0	0	2	0	0	0	0	0	0	0	0	0	0	0	0	0	0	0	0	0	0.0023	0	0	0	0	0	0	0	0
Bacteria;Verrucomicrobia;Spartobacteria;Chthoniobacterales;Chthoniobacteraceae	Chthoniobacteraceae	22	46	33	8	18	23	21	14	14	3	52	71	20	54	57	22	19	37	0.0238	0.0495	0.0357	0.0087	0.0196	0.0249	0.0231	0.0153	0.0154	0.0034	0.0587	0.0804	0.0221	0.0595	0.0629	0.0248	0.0211	0.0415
Bacteria;Verrucomicrobia;Spartobacteria;Chthoniobacterales;Chthoniobacterales_uc	Chthoniobacterales_uc	0	0	0	0	0	0	0	0	0	0	0	0	0	0	0	0	2	0	0	0	0	0	0	0	0	0	0	0	0	0	0	0	0	0	0.0022	0
Bacteria;Armatimonadetes;Chthonomonadetes;Chthonomonadales;Chthonomonadaceae	Chthonomonadaceae	7	1	4	7	3	1	4	9	5	0	3	13	4	11	4	8	6	4	0.0076	0.0011	0.0043	0.0076	0.0033	0.0011	0.0044	0.0099	0.0055	0	0.0034	0.0147	0.0044	0.0121	0.0044	0.009	0.0066	0.0045
Bacteria;Firmicutes;Clostridia;Clostridiales;Clostridiaceae	Clostridiaceae	170	156	178	66	80	59	88	245	227	1827	1921	1991	326	347	319	281	262	308	0.1841	0.1678	0.1924	0.0715	0.0873	0.0639	0.0966	0.2683	0.2493	2.0749	2.1687	2.2548	0.3604	0.3823	0.3522	0.3165	0.2903	0.3455
Bacteria;Firmicutes;Clostridia;Clostridiales;Clostridiales_uc	Clostridiales_uc	12	9	18	20	6	13	8	11	11	7	14	19	24	34	28	13	5	10	0.013	0.0097	0.0195	0.0217	0.0065	0.0141	0.0088	0.012	0.0121	0.0079	0.0158	0.0215	0.0265	0.0375	0.0309	0.0146	0.0055	0.0112
Bacteria;Proteobacteria;Alphaproteobacteria;Rhizobiales;Cohaesibacteraceae	Cohaesibacteraceae	3	0	8	8	5	4	0	2	0	0	0	0	1	1	7	9	3	5	0.0032	0	0.0086	0.0087	0.0055	0.0043	0	0.0022	0	0	0	0	0.0011	0.0011	0.0077	0.0101	0.0033	0.0056
Bacteria;Proteobacteria;Betaproteobacteria;Burkholderiales;Comamonadaceae	Comamonadaceae	796	872	698	657	731	589	168	77	152	66	57	88	1000	960	773	809	795	848	0.8622	0.9382	0.7544	0.7118	0.7975	0.6381	0.1845	0.0843	0.1669	0.075	0.0644	0.0997	1.1054	1.0576	0.8534	0.9112	0.8809	0.9513
Bacteria;Actinobacteria;Thermoleophilia;Solirubrobacterales;Conexibacteraceae	Conexibacteraceae	32	31	19	24	19	6	15	64	42	111	32	42	53	35	28	29	26	12	0.0347	0.0334	0.0205	0.026	0.0207	0.0065	0.0165	0.0701	0.0461	0.1261	0.0361	0.0476	0.0586	0.0386	0.0309	0.0327	0.0288	0.0135
Bacteria;Actinobacteria;Coriobacteriia;Coriobacteriales;Coriobacteriaceae	Coriobacteriaceae	1229	1868	1459	2874	1968	2354	1243	2014	1401	4943	4690	5055	1816	2236	1912	2487	1913	2247	1.3313	2.0098	1.5768	3.1139	2.147	2.5501	1.365	2.2059	1.5385	5.6138	5.2948	5.7247	2.0074	2.4633	2.1108	2.8012	2.1198	2.5207
Bacteria;Actinobacteria;Actinobacteria_c;Corynebacteriales;Corynebacteriaceae	Corynebacteriaceae	1	2	5	2	0	5	7	5	6	5	10	8	6	6	6	4	2	2	0.0011	0.0022	0.0054	0.0022	0	0.0054	0.0077	0.0055	0.0066	0.0057	0.0113	0.0091	0.0066	0.0066	0.0066	0.0045	0.0022	0.0022
Bacteria;Proteobacteria;Gammaproteobacteria;Legionellales;Coxiellaceae	Coxiellaceae	38	15	38	15	28	21	56	64	49	26	6	28	59	24	49	12	39	47	0.0412	0.0161	0.0411	0.0163	0.0305	0.0227	0.0615	0.0701	0.0538	0.0295	0.0068	0.0317	0.0652	0.0264	0.0541	0.0135	0.0432	0.0527
Bacteria;Chlamydiae;Chlamydiae_c;Chlamydiales;Criblamydiaceae	Criblamydiaceae	1	0	0	0	0	0	0	0	0	0	0	0	1	0	0	3	0	0	0.0011	0	0	0	0	0	0	0	0	0	0	0	0.0011	0	0	0.0034	0	0
Bacteria;Bacteroidetes;Flavobacteria;Flavobacteriales;Crocinitomicaceae	Crocinitomicaceae	0	0	6	9	2	0	1	0	1	0	13	1	2	0	0	6	8	0	0	0	0.0065	0.0098	0.0022	0	0.0011	0	0.0011	0	0.0147	0.0011	0.0022	0	0	0.0068	0.0089	0
Bacteria;Bacteroidetes;Flavobacteria;Flavobacteriales;Cryomorphaceae	Cryomorphaceae	0	0	4	7	2	5	4	0	2	12	2	3	1	0	1	13	4	2	0	0	0.0043	0.0076	0.0022	0.0054	0.0044	0	0.0022	0.0136	0.0023	0.0034	0.0011	0	0.0011	0.0146	0.0044	0.0022
Bacteria;Actinobacteria;Actinobacteria_c;Frankiales;Cryptosporangiaceae	Cryptosporangiaceae	1	0	0	2	0	0	1	0	0	0	0	1	1	1	7	0	0	0	0.0011	0	0	0.0022	0	0	0.0011	0	0	0	0	0.0011	0.0011	0.0011	0.0077	0	0	0
Bacteria;Bacteroidetes;Cytophagia;Cytophagales;Cyclobacteriaceae	Cyclobacteriaceae	0	1	1	0	0	44	92	1	8	2	0	1	1	0	0	0	3	81	0	0.0011	0.0011	0	0	0.0477	0.101	0.0011	0.0088	0.0023	0	0.0011	0.0011	0	0	0	0.0033	0.0909
Bacteria;Bacteroidetes;Cytophagia;Cytophagales;Cytophagaceae	Cytophagaceae	65	37	40	115	154	81	282	42	50	15	13	66	78	50	52	211	222	132	0.0704	0.0398	0.0432	0.1246	0.168	0.0877	0.3097	0.046	0.0549	0.017	0.0147	0.0747	0.0862	0.0551	0.0574	0.2377	0.246	0.1481
Bacteria;Nitrospirae;Nitrospira_c;Nitrospirales;DQ058677_f	DQ058677_f	0	0	0	0	0	0	0	0	0	0	0	0	0	0	0	0	0	4	0	0	0	0	0	0	0	0	0	0	0	0	0	0	0	0	0	0.0045
Bacteria;Actinobacteria;Actinobacteria_c;Micrococcales;DQ125643_f	DQ125643_f	0	0	0	0	0	0	0	0	0	0	0	0	0	0	0	1	0	0	0	0	0	0	0	0	0	0	0	0	0	0	0	0	0	0.0011	0	0
Bacteria;Cyanobacteria;PAC001562_c;PAC001562_o;DQ128639_f	DQ128639_f	0	4	0	0	5	3	1	0	1	0	3	1	3	2	0	0	0	0	0	0.0043	0	0	0.0055	0.0032	0.0011	0	0.0011	0	0.0034	0.0011	0.0033	0.0022	0	0	0	0
Bacteria;Chloroflexi;Thermomicrobia;DQ129389_o;DQ129389_f	DQ129389_f	19	37	15	6	20	14	26	13	25	9	18	28	8	57	33	11	41	23	0.0206	0.0398	0.0162	0.0065	0.0218	0.0152	0.0286	0.0142	0.0275	0.0102	0.0203	0.0317	0.0088	0.0628	0.0364	0.0124	0.0454	0.0258
Bacteria;Chloroflexi;Thermomicrobia;DQ129389_o;DQ129389_o_uc	DQ129389_o_uc	0	0	0	0	0	0	0	0	0	0	0	0	0	0	0	2	0	0	0	0	0	0	0	0	0	0	0	0	0	0	0	0	0	0.0023	0	0
Bacteria;Proteobacteria;Gammaproteobacteria;Pseudomonadales;DQ337067_f	DQ337067_f	0	0	0	0	0	0	0	0	0	0	0	0	0	0	0	0	1	0	0	0	0	0	0	0	0	0	0	0	0	0	0	0	0	0	0.0011	0
Bacteria;Chloroflexi;Anaerolineae;Anaerolinaeles;DQ404819_f	DQ404819_f	23	1	2	4	0	3	1	0	15	1	8	15	12	5	7	1	0	1	0.0249	0.0011	0.0022	0.0043	0	0.0032	0.0011	0	0.0165	0.0011	0.009	0.017	0.0133	0.0055	0.0077	0.0011	0	0.0011
Bacteria;Planctomycetes;Phycisphaerae;CP019633_o;DQ431882_f	DQ431882_f	0	0	0	0	0	0	0	0	2	0	0	0	0	0	0	0	0	3	0	0	0	0	0	0	0	0	0.0022	0	0	0	0	0	0	0	0	0.0034
Bacteria;Proteobacteria;Alphaproteobacteria;DQ486506_o;DQ486506_f	DQ486506_f	0	0	0	0	0	0	0	1	0	0	0	0	0	0	0	0	1	1	0	0	0	0	0	0	0	0.0011	0	0	0	0	0	0	0	0	0.0011	0.0011
Bacteria;Acidobacteria;PAC002259_c;DQ513087_o;DQ513087_f	DQ513087_f	11	10	7	2	3	0	4	0	2	1	4	8	10	10	8	16	7	4	0.0119	0.0108	0.0076	0.0022	0.0033	0	0.0044	0	0.0022	0.0011	0.0045	0.0091	0.0111	0.011	0.0088	0.018	0.0078	0.0045
Bacteria;Chloroflexi;Anaerolineae;PAC000395_o;DQ532235_f	DQ532235_f	0	2	0	1	5	1	1	0	5	0	0	0	0	0	7	0	1	3	0	0.0022	0	0.0011	0.0055	0.0011	0.0011	0	0.0055	0	0	0	0	0	0.0077	0	0.0011	0.0034
Bacteria;Elusimicrobia;Elusimicrobia_c;PAC000548_o;DQ676361_f	DQ676361_f	0	0	0	0	6	0	0	0	0	0	0	0	0	0	0	2	0	3	0	0	0	0	0.0065	0	0	0	0	0	0	0	0	0	0	0.0023	0	0.0034
Bacteria;Proteobacteria;Deltaproteobacteria;Myxococcales;DQ833497_f	DQ833497_f	0	0	0	0	2	0	0	0	0	0	0	0	0	0	0	0	0	0	0	0	0	0	0.0022	0	0	0	0	0	0	0	0	0	0	0	0	0
Bacteria;DQ833500_p;DQ833500_c;DQ833500_o;DQ833500_f	DQ833500_f	0	0	2	5	3	0	1	4	1	38	0	2	0	0	0	7	5	0	0	0	0.0022	0.0054	0.0033	0	0.0011	0.0044	0.0011	0.0432	0	0.0023	0	0	0	0.0079	0.0055	0
Bacteria;Verrucomicrobia;Verrucomicrobiae;Verrucomicrobiales;DQ856525_f	DQ856525_f	0	0	5	1	0	0	0	0	1	0	0	1	0	0	1	1	1	1	0	0	0.0054	0.0011	0	0	0	0	0.0011	0	0	0.0011	0	0	0.0011	0.0011	0.0011	0.0011
Bacteria;Chloroflexi;HM748667_c;HM748667_o;DQ906813_f	DQ906813_f	7	5	2	3	4	1	1	0	5	0	9	3	10	6	2	4	0	2	0.0076	0.0054	0.0022	0.0033	0.0044	0.0011	0.0011	0	0.0055	0	0.0102	0.0034	0.0111	0.0066	0.0022	0.0045	0	0.0022
Bacteria;Chloroflexi;Chloroflexia;Chloroflexales;DQ906857_f	DQ906857_f	0	0	0	0	0	0	0	0	0	0	0	0	0	0	2	0	0	2	0	0	0	0	0	0	0	0	0	0	0	0	0	0	0.0022	0	0	0.0022
Bacteria;Proteobacteria;Gammaproteobacteria;Steroidobacter_o;DQ984612_f	DQ984612_f	4	4	6	2	7	10	12	0	3	0	2	3	3	5	6	5	17	14	0.0043	0.0043	0.0065	0.0022	0.0076	0.0108	0.0132	0	0.0033	0	0.0023	0.0034	0.0033	0.0055	0.0066	0.0056	0.0188	0.0157
Bacteria;Firmicutes;Clostridia;Clostridiales;Dehalobacterium_f	Dehalobacterium_f	0	0	1	0	0	0	0	2	0	5	10	10	3	3	5	3	2	1	0	0	0.0011	0	0	0	0	0.0022	0	0.0057	0.0113	0.0113	0.0033	0.0033	0.0055	0.0034	0.0022	0.0011
Bacteria;Deinococcus-Thermus;Deinococci;Deinococcales;Deinococcaceae	Deinococcaceae	1	1	0	0	0	0	0	0	0	0	1	0	1	1	0	0	2	0	0.0011	0.0011	0	0	0	0	0	0	0	0	0.0011	0	0.0011	0.0011	0	0	0.0022	0
Bacteria;Actinobacteria;Actinobacteria_c;Micrococcales;Demequinaceae	Demequinaceae	1	0	0	0	3	11	15	0	0	0	0	1	0	0	3	0	0	8	0.0011	0	0	0	0.0033	0.0119	0.0165	0	0	0	0	0.0011	0	0	0.0033	0	0	0.009
Bacteria;Actinobacteria;Actinobacteria_c;Micrococcales;Dermacoccaceae	Dermacoccaceae	0	0	3	0	3	0	1	0	0	2	0	0	0	0	4	0	0	0	0	0	0.0032	0	0.0033	0	0.0011	0	0	0.0023	0	0	0	0	0.0044	0	0	0
Bacteria;Proteobacteria;Betaproteobacteria;Burkholderiales;Derxia_f	Derxia_f	0	0	0	0	0	0	0	0	0	0	0	0	0	0	0	0	1	0	0	0	0	0	0	0	0	0	0	0	0	0	0	0	0	0	0.0011	0
Bacteria;Proteobacteria;Deltaproteobacteria;Desulfobacterales;Desulfatiglans_f	Desulfatiglans_f	0	0	0	0	0	0	0	0	0	0	0	0	0	0	2	0	0	0	0	0	0	0	0	0	0	0	0	0	0	0	0	0	0.0022	0	0	0
Bacteria;Firmicutes;Clostridia;Clostridiales;Desulfitobacterium_f	Desulfitobacterium_f	0	0	0	0	0	0	0	0	0	0	1	0	0	0	0	0	0	0	0	0	0	0	0	0	0	0	0	0	0.0011	0	0	0	0	0	0	0
Bacteria;Proteobacteria;Deltaproteobacteria;Desulfobulbaceae_o;Desulfobulbaceae	Desulfobulbaceae	0	0	0	0	0	0	0	0	0	0	0	2	0	0	0	0	0	0	0	0	0	0	0	0	0	0	0	0	0	0.0023	0	0	0	0	0	0
Bacteria;Proteobacteria;Deltaproteobacteria;Desulfovibrionales;Desulfovibrionaceae	Desulfovibrionaceae	94	62	67	76	83	92	35	182	202	241	274	277	303	336	336	907	797	779	0.1018	0.0667	0.0724	0.0823	0.0906	0.0997	0.0384	0.1993	0.2218	0.2737	0.3093	0.3137	0.3349	0.3702	0.3709	1.0216	0.8831	0.8739
Bacteria;Proteobacteria;Alphaproteobacteria;Rhizobiales;Devosia_f	Devosia_f	26	10	19	29	26	70	119	24	42	31	0	11	24	17	24	36	37	136	0.0282	0.0108	0.0205	0.0314	0.0284	0.0758	0.1307	0.0263	0.0461	0.0352	0	0.0125	0.0265	0.0187	0.0265	0.0405	0.041	0.1526
Bacteria;Actinobacteria;Actinobacteria_c;Corynebacteriales;Dietziaceae	Dietziaceae	0	1	0	1	0	0	1	0	0	0	0	0	0	0	0	0	0	2	0	0.0011	0	0.0011	0	0	0.0011	0	0	0	0	0	0	0	0	0	0	0.0022
Bacteria;Chloroflexi;EF018867_c;EF018867_o;EF018867_f	EF018867_f	10	2	12	11	5	7	10	5	30	6	16	9	13	5	12	8	6	6	0.0108	0.0022	0.013	0.0119	0.0055	0.0076	0.011	0.0055	0.0329	0.0068	0.0181	0.0102	0.0144	0.0055	0.0132	0.009	0.0066	0.0067
Bacteria;Chloroflexi;EF018867_c;EF018867_o;EF018867_o_uc	EF018867_o_uc	3	0	0	0	0	0	0	0	0	0	0	0	0	0	0	0	0	0	0.0032	0	0	0	0	0	0	0	0	0	0	0	0	0	0	0	0	0
Bacteria;EF019318_p;EF019318_c;EF019318_o;EF019318_f	EF019318_f	0	0	0	0	0	0	6	0	5	0	0	2	0	0	0	0	0	0	0	0	0	0	0	0	0.0066	0	0.0055	0	0	0.0023	0	0	0	0	0	0
Bacteria;Parcubacteria_OD1;LCGL_c;LCGL_o;EF019684_f	EF019684_f	0	0	0	0	0	0	0	0	0	0	0	0	3	0	0	0	0	2	0	0	0	0	0	0	0	0	0	0	0	0	0.0033	0	0	0	0	0.0022
Bacteria;Planctomycetes;EU385896_c;EU385896_o;EF019689_f	EF019689_f	0	0	1	0	0	0	4	0	3	0	0	2	0	0	3	3	3	0	0	0	0.0011	0	0	0	0.0044	0	0.0033	0	0	0.0023	0	0	0.0033	0.0034	0.0033	0
Bacteria;Proteobacteria;Gammaproteobacteria;Chromatiales;EF157132_f	EF157132_f	0	0	0	0	4	4	13	0	0	0	0	0	0	0	0	0	2	8	0	0	0	0	0.0044	0.0043	0.0143	0	0	0	0	0	0	0	0	0	0.0022	0.009
Bacteria;Proteobacteria;Betaproteobacteria;PAC002541_o;EF157188_f	EF157188_f	0	0	3	0	2	0	0	0	1	0	0	0	0	2	5	0	2	6	0	0	0.0032	0	0.0022	0	0	0	0.0011	0	0	0	0	0.0022	0.0055	0	0.0022	0.0067
Bacteria;Proteobacteria;Alphaproteobacteria;Sneathiellales;EF173360_f	EF173360_f	0	0	0	2	2	2	0	0	0	0	0	0	0	0	0	0	1	0	0	0	0	0.0022	0.0022	0.0022	0	0	0	0	0	0	0	0	0	0	0.0011	0
Bacteria;Chloroflexi;GQ396871_c;GQ396871_o;EF516242_f	EF516242_f	1	1	0	0	0	0	0	0	0	0	0	0	0	1	0	0	0	0	0.0011	0.0011	0	0	0	0	0	0	0	0	0	0	0	0.0011	0	0	0	0
Bacteria;Chloroflexi;EU133950_c;EF516361_o;EF516361_f	EF516361_f	27	6	3	2	5	0	2	24	22	6	0	9	23	2	0	9	8	0	0.0292	0.0065	0.0032	0.0022	0.0055	0	0.0022	0.0263	0.0242	0.0068	0	0.0102	0.0254	0.0022	0	0.0101	0.0089	0
Bacteria;Chloroflexi;PAC000286_c;EF516434_o;EF516434_o_uc	EF516434_o_uc	0	0	0	0	0	0	0	0	0	2	0	0	0	0	0	0	0	0	0	0	0	0	0	0	0	0	0	0.0023	0	0	0	0	0	0	0	0
Bacteria;Proteobacteria;Oligoflexia;Bdellovibrionales;EF516458_f	EF516458_f	0	0	0	0	0	0	0	1	0	2	0	0	0	0	0	0	1	0	0	0	0	0	0	0	0	0.0011	0	0.0023	0	0	0	0	0	0	0.0011	0
Bacteria;Chloroflexi;HQ674362_c;EF516466_o;EF516466_f	EF516466_f	0	2	0	0	0	0	0	8	2	17	0	0	0	0	0	0	0	0	0	0.0022	0	0	0	0	0	0.0088	0.0022	0.0193	0	0	0	0	0	0	0	0
Bacteria;Chloroflexi;EF516615_c;EF516615_o;EF516615_o_uc	EF516615_o_uc	0	0	0	0	0	0	0	3	0	0	2	0	0	2	0	0	0	0	0	0	0	0	0	0	0	0.0033	0	0	0.0023	0	0	0.0022	0	0	0	0
Bacteria;DQ499300_p;DQ499300_c;EU134912_o;EF516622_f	EF516622_f	0	0	0	0	0	0	0	0	0	0	0	0	0	0	2	0	0	0	0	0	0	0	0	0	0	0	0	0	0	0	0	0	0.0022	0	0	0
Bacteria;Proteobacteria;Gammaproteobacteria;EF573277_o;EF573277_f	EF573277_f	0	0	0	0	0	0	0	0	0	0	1	0	1	0	0	1	0	0	0	0	0	0	0	0	0	0	0	0	0.0011	0	0.0011	0	0	0.0011	0	0
Bacteria;Proteobacteria;Deltaproteobacteria;Bradymonadales;EF574244_f	EF574244_f	0	0	1	0	0	0	0	0	1	0	0	0	0	4	0	0	0	0	0	0	0.0011	0	0	0	0	0	0.0011	0	0	0	0	0.0044	0	0	0	0
Bacteria;Chloroflexi;HM748667_c;EF590008_o;EF590008_f	EF590008_f	6	5	2	0	0	0	3	0	0	0	5	3	15	7	1	4	1	0	0.0065	0.0054	0.0022	0	0	0	0.0033	0	0	0	0.0056	0.0034	0.0166	0.0077	0.0011	0.0045	0.0011	0
Bacteria;EF688356_p;EF688356_c;EF688356_o;EF688356_f	EF688356_f	0	0	0	0	0	0	0	0	0	0	0	0	0	0	0	0	1	0	0	0	0	0	0	0	0	0	0	0	0	0	0	0	0	0	0.0011	0
Bacteria;Chloroflexi;Anaerolineae;Anaerolinaeles;EF688367_f	EF688367_f	12	21	26	6	10	53	44	5	4	0	5	2	17	17	34	5	20	53	0.013	0.0226	0.0281	0.0065	0.0109	0.0574	0.0483	0.0055	0.0044	0	0.0056	0.0023	0.0188	0.0187	0.0375	0.0056	0.0222	0.0595
Bacteria;Proteobacteria;Deltaproteobacteria;Myxococcales;EF999368_f	EF999368_f	0	0	0	0	0	0	0	2	0	0	0	0	0	0	0	0	0	0	0	0	0	0	0	0	0	0.0022	0	0	0	0	0	0	0	0	0	0
Bacteria;AF234118_p;EU132452_c;EU132452_o;EU132452_f	EU132452_f	0	0	0	0	0	0	0	0	0	0	0	9	0	0	0	0	0	0	0	0	0	0	0	0	0	0	0	0	0	0.0102	0	0	0	0	0	0
Bacteria;AF234118_p;AF234118_c;AF234118_o;EU132808_f	EU132808_f	0	0	1	0	0	3	0	0	0	0	0	0	0	1	0	1	0	1	0	0	0.0011	0	0	0.0032	0	0	0	0	0	0	0	0.0011	0	0.0011	0	0.0011
Bacteria;Chloroflexi;EU133950_c;EU133950_o;EU133950_f	EU133950_f	9	20	19	9	5	0	7	15	2	0	13	24	11	12	19	3	3	2	0.0097	0.0215	0.0205	0.0098	0.0055	0	0.0077	0.0164	0.0022	0	0.0147	0.0272	0.0122	0.0132	0.021	0.0034	0.0033	0.0022
Bacteria;Chloroflexi;Anaerolineae;PAC000395_o;EU134013_f	EU134013_f	24	11	14	16	11	20	37	2	40	0	14	16	22	13	19	25	5	40	0.026	0.0118	0.0151	0.0173	0.012	0.0217	0.0406	0.0022	0.0439	0	0.0158	0.0181	0.0243	0.0143	0.021	0.0282	0.0055	0.0449
Bacteria;Chloroflexi;Chloroflexia;Chloroflexales;EU134133_f	EU134133_f	0	2	0	0	3	0	2	0	0	2	0	11	8	0	0	3	4	2	0	0.0022	0	0	0.0033	0	0.0022	0	0	0.0023	0	0.0125	0.0088	0	0	0.0034	0.0044	0.0022
Bacteria;Chloroflexi;Chloroflexia;Chloroflexales;EU134138_f	EU134138_f	0	0	0	0	0	0	0	0	0	0	0	0	4	0	2	0	0	0	0	0	0	0	0	0	0	0	0	0	0	0	0.0044	0	0.0022	0	0	0
Bacteria;Chloroflexi;HM748667_c;HM748667_o;EU134230_f	EU134230_f	0	2	2	0	0	0	0	2	0	0	0	0	0	0	0	3	0	0	0	0.0022	0.0022	0	0	0	0	0.0022	0	0	0	0	0	0	0	0.0034	0	0
Bacteria;Elusimicrobia;Elusimicrobia_c;PAC000548_o;EU134603_f	EU134603_f	0	0	0	3	0	0	2	0	0	0	0	0	0	0	0	0	0	0	0	0	0	0.0033	0	0	0.0022	0	0	0	0	0	0	0	0	0	0	0
Bacteria;DQ499300_p;DQ499300_c;EU134912_o;EU134912_f	EU134912_f	0	0	3	0	0	0	0	0	1	0	0	0	0	0	0	0	1	0	0	0	0.0032	0	0	0	0	0	0.0011	0	0	0	0	0	0	0	0.0011	0
Bacteria;Berkelbacteria;DQ404828_c;DQ404828_o;EU134935_f	EU134935_f	0	0	0	0	0	0	0	0	5	0	0	0	0	0	0	0	0	0	0	0	0	0	0	0	0	0	0.0055	0	0	0	0	0	0	0	0	0
Bacteria;Bacteroidetes;Sphingobacteriia;Sphingobacteriales;EU234264_f	EU234264_f	0	3	1	0	4	1	1	0	0	0	0	0	0	1	1	0	2	1	0	0.0032	0.0011	0	0.0044	0.0011	0.0011	0	0	0	0	0	0	0.0011	0.0011	0	0.0022	0.0011
Bacteria;Chloroflexi;Anaerolineae;Anaerolinaeles;EU245271_f	EU245271_f	1	1	3	0	5	12	3	0	0	1	0	0	1	2	0	3	1	21	0.0011	0.0011	0.0032	0	0.0055	0.013	0.0033	0	0	0.0011	0	0	0.0011	0.0022	0	0.0034	0.0011	0.0236
Bacteria;Proteobacteria;Gammaproteobacteria;Oceanospirillales;EU287122_f	EU287122_f	0	0	0	0	0	0	0	0	0	0	0	0	0	0	0	0	0	1	0	0	0	0	0	0	0	0	0	0	0	0	0	0	0	0	0	0.0011
Bacteria;Chloroflexi;PDJQ_c;EU335161_o;EU335161_f	EU335161_f	22	10	8	12	5	9	11	8	6	1	4	23	18	10	10	7	7	13	0.0238	0.0108	0.0086	0.013	0.0055	0.0097	0.0121	0.0088	0.0066	0.0011	0.0045	0.026	0.0199	0.011	0.011	0.0079	0.0078	0.0146
Bacteria;Chloroflexi;PDJQ_c;EU335161_o;EU335161_o_uc	EU335161_o_uc	0	0	0	2	0	0	0	0	0	0	0	0	0	0	0	0	0	0	0	0	0	0.0022	0	0	0	0	0	0	0	0	0	0	0	0	0	0
Bacteria;Chlamydiae;Chlamydiae_c;Chlamydiales;EU363464_f	EU363464_f	0	7	2	12	7	54	18	11	3	7	2	2	0	0	3	8	15	42	0	0.0075	0.0022	0.013	0.0076	0.0585	0.0198	0.012	0.0033	0.0079	0.0023	0.0023	0	0	0.0033	0.009	0.0166	0.0471
Bacteria;BRC1;FP245541_c;FP245541_o;EU369122_f	EU369122_f	0	0	0	0	0	0	2	0	0	0	0	0	0	0	2	0	0	0	0	0	0	0	0	0	0.0022	0	0	0	0	0	0	0	0.0022	0	0	0
Bacteria;TM6;TM6_c;Babela_o;EU373911_f	EU373911_f	0	3	2	0	0	0	2	0	0	0	0	0	0	3	2	0	0	0	0	0.0032	0.0022	0	0	0	0.0022	0	0	0	0	0	0	0.0033	0.0022	0	0	0
Bacteria;Chlamydiae;Chlamydiae_c;Chlamydiales;EU488135_f	EU488135_f	0	0	0	0	0	0	0	0	0	0	0	2	0	2	0	0	0	0	0	0	0	0	0	0	0	0	0	0	0	0.0023	0	0.0022	0	0	0	0
Bacteria;Proteobacteria;Deltaproteobacteria;PAC001922_o;EU491430_f	EU491430_f	25	12	8	5	3	2	8	2	2	0	17	48	36	13	22	8	3	3	0.0271	0.0129	0.0086	0.0054	0.0033	0.0022	0.0088	0.0022	0.0022	0	0.0192	0.0544	0.0398	0.0143	0.0243	0.009	0.0033	0.0034
Bacteria;Proteobacteria;Deltaproteobacteria;SAR324;EU491889_f	EU491889_f	0	0	0	0	0	0	4	0	0	0	0	0	0	0	0	0	0	0	0	0	0	0	0	0	0.0044	0	0	0	0	0	0	0	0	0	0	0
Bacteria;Elusimicrobia;Elusimicrobia_c;PAC000548_o;EU589308_f	EU589308_f	0	0	7	5	13	0	1	13	2	5	3	5	8	8	7	14	6	2	0	0	0.0076	0.0054	0.0142	0	0.0011	0.0142	0.0022	0.0057	0.0034	0.0057	0.0088	0.0088	0.0077	0.0158	0.0066	0.0022
Bacteria;Proteobacteria;Gammaproteobacteria;Chromatiales;EU589310_f	EU589310_f	1	3	4	1	3	0	14	0	0	0	0	0	1	1	0	5	11	0	0.0011	0.0032	0.0043	0.0011	0.0033	0	0.0154	0	0	0	0	0	0.0011	0.0011	0	0.0056	0.0122	0
Bacteria;Proteobacteria;Deltaproteobacteria;Myxococcales;EU589314_f	EU589314_f	11	0	13	1	11	6	5	0	6	0	0	8	14	1	6	5	8	3	0.0119	0	0.014	0.0011	0.012	0.0065	0.0055	0	0.0066	0	0	0.0091	0.0155	0.0011	0.0066	0.0056	0.0089	0.0034
Bacteria;Acidobacteria;CP011806_c;CP011806_o;EU652507_f	EU652507_f	1	0	0	0	0	0	0	0	0	0	0	3	1	0	0	0	2	1	0.0011	0	0	0	0	0	0	0	0	0	0	0.0034	0.0011	0	0	0	0.0022	0.0011
Bacteria;TM6;TM6_c;Babela_o;EU735020_f	EU735020_f	0	0	0	5	0	0	3	0	3	0	0	6	0	0	2	5	0	0	0	0	0	0.0054	0	0	0.0033	0	0.0033	0	0	0.0068	0	0	0.0022	0.0056	0	0
Bacteria;Saccharibacteria_TM7;Saccharimonas_c;Saccharimonas_o;EU735670_f	EU735670_f	2	0	0	0	0	0	0	0	0	0	0	0	0	0	0	0	0	0	0.0022	0	0	0	0	0	0	0	0	0	0	0	0	0	0	0	0	0
Bacteria;Proteobacteria;Deltaproteobacteria;Bradymonadales;EU799406_f	EU799406_f	0	0	0	0	2	0	0	0	0	0	0	0	1	0	0	0	1	0	0	0	0	0	0.0022	0	0	0	0	0	0	0	0.0011	0	0	0	0.0011	0
Bacteria;Saccharibacteria_TM7;Saccharimonas_c;Saccharimonas_o;EU861856_f	EU861856_f	1	0	2	1	1	0	0	0	4	0	0	0	0	0	1	2	0	0	0.0011	0	0.0022	0.0011	0.0011	0	0	0	0.0044	0	0	0	0	0	0.0011	0.0023	0	0
Bacteria;Proteobacteria;Deltaproteobacteria;PAC002565_o;EU861868_f	EU861868_f	0	4	2	8	0	2	0	0	0	0	1	0	5	1	3	7	0	0	0	0.0043	0.0022	0.0087	0	0.0022	0	0	0	0	0.0011	0	0.0055	0.0011	0.0033	0.0079	0	0
Bacteria;Chloroflexi;Thermomicrobia;EU861898_o;EU861898_f	EU861898_f	0	0	0	0	0	1	0	0	0	0	0	1	0	0	0	0	0	0	0	0	0	0	0	0.0011	0	0	0	0	0	0.0011	0	0	0	0	0	0
Bacteria;Berkelbacteria;LBVO_c;EU861904_o;EU861904_f	EU861904_f	0	0	0	0	0	0	0	0	0	0	0	0	0	2	0	2	0	0	0	0	0	0	0	0	0	0	0	0	0	0	0	0.0022	0	0.0023	0	0
Bacteria;Berkelbacteria;LBVO_c;EU861904_o;EU861904_o_uc	EU861904_o_uc	0	0	0	0	0	0	2	0	0	2	0	0	0	0	0	0	0	0	0	0	0	0	0	0	0.0022	0	0	0.0023	0	0	0	0	0	0	0	0
Bacteria;Omnitrophica_OP3;AY373410_c;AY373410_o;EU881347_f	EU881347_f	2	0	0	11	4	0	4	0	0	4	0	0	0	0	0	1	4	0	0.0022	0	0	0.0119	0.0044	0	0.0044	0	0	0.0045	0	0	0	0	0	0.0011	0.0044	0
Bacteria;Latescibacteria_WS3;Latescibacter_c;AM991194_o;EU881351_f	EU881351_f	0	0	3	0	0	4	0	0	0	0	0	0	0	0	0	0	0	10	0	0	0.0032	0	0	0.0043	0	0	0	0	0	0	0	0	0	0	0	0.0112
Bacteria;Proteobacteria;Deltaproteobacteria;EU937845_o;EU937845_f	EU937845_f	0	0	0	0	0	0	0	0	0	0	0	0	0	0	0	0	1	2	0	0	0	0	0	0	0	0	0	0	0	0	0	0	0	0	0.0011	0.0022
Bacteria;Proteobacteria;Gammaproteobacteria;Chromatiales;Ectothiorhodospiraceae	Ectothiorhodospiraceae	0	0	1	0	0	0	0	0	0	2	0	0	0	0	0	0	0	0	0	0	0.0011	0	0	0	0	0	0	0.0023	0	0	0	0	0	0	0	0
Bacteria;Actinobacteria;Nitriliruptoria;Egibacterales;Egibacteraceae	Egibacteraceae	1	0	0	0	0	0	2	0	0	0	0	0	0	0	0	0	0	4	0.0011	0	0	0	0	0	0.0022	0	0	0	0	0	0	0	0	0	0	0.0045
Bacteria;Proteobacteria;Gammaproteobacteria;Enterobacterales;Enterobacterales_f	Enterobacterales_f	8	11	11	17	11	4	62	74	57	65	68	80	29	27	23	30	32	34	0.0087	0.0118	0.0119	0.0184	0.012	0.0043	0.0681	0.0811	0.0626	0.0738	0.0768	0.0906	0.0321	0.0297	0.0254	0.0338	0.0355	0.0381
Bacteria;Proteobacteria;Gammaproteobacteria;Enterobacterales;Enterobacterales_uc	Enterobacterales_uc	0	0	0	0	0	0	0	0	0	1	0	1	0	2	0	0	0	0	0	0	0	0	0	0	0	0	0	0.0011	0	0.0011	0	0.0022	0	0	0	0
Bacteria;Proteobacteria;Gammaproteobacteria;Enterobacterales;Enterobacteriaceae	Enterobacteriaceae	21	23	19	19	20	11	232	963	843	785	760	724	387	396	389	410	472	554	0.0227	0.0247	0.0205	0.0206	0.0218	0.0119	0.2548	1.0548	0.9257	0.8915	0.858	0.8199	0.4278	0.4362	0.4295	0.4618	0.523	0.6215
Bacteria;Firmicutes;Bacilli;Lactobacillales;Enterococcaceae	Enterococcaceae	8	12	17	4	0	0	1	72	67	390	477	436	133	138	113	54	89	87	0.0087	0.0129	0.0184	0.0043	0	0	0.0011	0.0789	0.0736	0.4429	0.5385	0.4938	0.147	0.152	0.1248	0.0608	0.0986	0.0976
Bacteria;Proteobacteria;Gammaproteobacteria;Enterobacterales;Erwiniaceae	Erwiniaceae	0	0	0	0	0	0	0	0	0	0	0	0	0	0	0	0	2	0	0	0	0	0	0	0	0	0	0	0	0	0	0	0	0	0	0.0022	0
Bacteria;Firmicutes;Erysipelotrichi;Erysipelotrichales;Erysipelotrichaceae	Erysipelotrichaceae	1679	1713	1802	2310	2146	2090	985	1401	1386	7249	7569	7596	1957	2072	1910	4949	3964	3842	1.8187	1.8431	1.9475	2.5028	2.3412	2.2641	1.0816	1.5345	1.522	8.2327	8.545	8.6023	2.1632	2.2826	2.1086	5.5742	4.3924	4.3099
Bacteria;Proteobacteria;Alphaproteobacteria;Sphingomonadales;Erythrobacteraceae	Erythrobacteraceae	30	13	34	20	22	28	24	19	53	13	10	9	31	19	29	23	34	49	0.0325	0.014	0.0367	0.0217	0.024	0.0303	0.0264	0.0208	0.0582	0.0148	0.0113	0.0102	0.0343	0.0209	0.032	0.0259	0.0377	0.055
Bacteria;Firmicutes;Clostridia;Clostridiales;Eubacteriaceae	Eubacteriaceae	16	23	15	4	5	4	6	2	2	2	2	0	4	2	3	1	0	1	0.0173	0.0247	0.0162	0.0043	0.0055	0.0043	0.0066	0.0022	0.0022	0.0023	0.0023	0	0.0044	0.0022	0.0033	0.0011	0	0.0011
Bacteria;Actinobacteria;Nitriliruptoria;Euzebyales;Euzebyaceae	Euzebyaceae	0	0	0	0	0	0	0	0	0	0	0	0	0	0	0	0	0	1	0	0	0	0	0	0	0	0	0	0	0	0	0	0	0	0	0	0.0011
Bacteria;Firmicutes;Bacilli;Bacillales;Exiguobacteriaceae	Exiguobacteriaceae	1	0	0	0	0	1	0	0	0	0	0	0	0	0	0	0	0	0	0.0011	0	0	0	0	0.0011	0	0	0	0	0	0	0	0	0	0	0	0
Bacteria;Proteobacteria;Gammaproteobacteria;Steroidobacter_o;FJ152692_f	FJ152692_f	0	0	2	0	9	1	0	0	0	0	0	0	3	0	2	0	7	0	0	0	0.0022	0	0.0098	0.0011	0	0	0	0	0	0	0.0033	0	0.0022	0	0.0078	0
Bacteria;TM6;TM6_c;Babela_o;FJ264771_f	FJ264771_f	0	0	0	0	0	3	0	2	0	0	0	0	0	0	0	0	0	0	0	0	0	0	0	0.0032	0	0.0022	0	0	0	0	0	0	0	0	0	0
Bacteria;Chloroflexi;PAC000286_c;FJ465977_o;FJ465977_f	FJ465977_f	0	0	0	0	0	0	0	0	0	4	0	0	0	0	0	0	0	0	0	0	0	0	0	0	0	0	0	0.0045	0	0	0	0	0	0	0	0
Bacteria;Chloroflexi;PAC000286_c;FJ465977_o;FJ465977_o_uc	FJ465977_o_uc	0	0	0	0	0	0	0	0	0	6	0	0	0	0	0	0	0	0	0	0	0	0	0	0	0	0	0	0.0068	0	0	0	0	0	0	0	0
Bacteria;Proteobacteria;Alphaproteobacteria;Rickettsiales;FJ478621_f	FJ478621_f	0	0	0	0	0	0	0	0	0	0	0	0	0	0	0	0	2	0	0	0	0	0	0	0	0	0	0	0	0	0	0	0	0	0	0.0022	0
Bacteria;Kazan;CP011216_c;FJ478736_o;FJ478736_f	FJ478736_f	0	3	0	0	0	0	0	0	0	0	0	0	0	0	0	0	0	0	0	0.0032	0	0	0	0	0	0	0	0	0	0	0	0	0	0	0	0
Bacteria;Actinobacteria;Acidimicrobiia;Acidimicrobiales;FJ478790_f	FJ478790_f	8	11	11	6	3	3	11	7	10	8	10	11	21	26	11	6	8	8	0.0087	0.0118	0.0119	0.0065	0.0033	0.0032	0.0121	0.0077	0.011	0.0091	0.0113	0.0125	0.0232	0.0286	0.0121	0.0068	0.0089	0.009
Bacteria;Bacteroidetes;Sphingobacteriia;Sphingobacteriales;FJ478810_f	FJ478810_f	0	0	0	0	2	0	2	0	0	0	0	0	0	0	0	2	0	1	0	0	0	0	0.0022	0	0.0022	0	0	0	0	0	0	0	0	0.0023	0	0.0011
Bacteria;Armatimonadetes;PAC000535_c;FJ479425_o;FJ479425_f	FJ479425_f	2	3	0	2	2	1	0	2	9	0	1	3	7	2	4	2	2	1	0.0022	0.0032	0	0.0022	0.0022	0.0011	0	0.0022	0.0099	0	0.0011	0.0034	0.0077	0.0022	0.0044	0.0023	0.0022	0.0011
Bacteria;Proteobacteria;Deltaproteobacteria;Deferrisoma_o;FJ479568_f	FJ479568_f	8	5	5	2	0	0	0	1	2	0	5	5	6	5	4	2	0	2	0.0087	0.0054	0.0054	0.0022	0	0	0	0.0011	0.0022	0	0.0056	0.0057	0.0066	0.0055	0.0044	0.0023	0	0.0022
Bacteria;Chloroflexi;Anaerolineae;PAC000395_o;FJ481317_f	FJ481317_f	3	0	4	0	11	14	14	0	0	0	0	1	1	0	2	6	11	21	0.0032	0	0.0043	0	0.012	0.0152	0.0154	0	0	0	0	0.0011	0.0011	0	0.0022	0.0068	0.0122	0.0236
Bacteria;Proteobacteria;Deltaproteobacteria;Myxococcales;FJ516990_f	FJ516990_f	0	0	0	0	0	0	3	0	1	0	0	0	0	2	0	0	3	1	0	0	0	0	0	0	0.0033	0	0.0011	0	0	0	0	0.0022	0	0	0.0033	0.0011
Bacteria;Cyanobacteria;PAC001562_c;PAC001562_o;FJ625336_f	FJ625336_f	0	0	0	0	1	0	0	0	0	0	0	0	0	0	0	0	0	0	0	0	0	0	0.0011	0	0	0	0	0	0	0	0	0	0	0	0	0
Bacteria;Proteobacteria;Alphaproteobacteria;Rhizobiales;FJ711202_f	FJ711202_f	0	0	0	0	0	1	0	0	0	0	0	0	0	0	0	0	0	1	0	0	0	0	0	0.0011	0	0	0	0	0	0	0	0	0	0	0	0.0011
Bacteria;Proteobacteria;Hydrogenophilalia;Hydrogenophilales;FJ715977_f	FJ715977_f	0	0	0	0	0	0	0	0	0	3	0	4	2	3	0	0	0	0	0	0	0	0	0	0	0	0	0	0.0034	0	0.0045	0.0022	0.0033	0	0	0	0
Bacteria;Proteobacteria;Alphaproteobacteria;Sneathiellales;FJ889304_f	FJ889304_f	0	1	0	0	0	0	0	0	0	0	0	0	0	0	0	0	0	0	0	0.0011	0	0	0	0	0	0	0	0	0	0	0	0	0	0	0	0
Bacteria;Peregrinibacteria;Peribacteria;FM207940_o;FM207940_f	FM207940_f	0	0	0	0	0	0	0	0	0	0	0	0	0	0	1	0	0	0	0	0	0	0	0	0	0	0	0	0	0	0	0	0	0.0011	0	0	0
Bacteria;Proteobacteria;Gammaproteobacteria;Oceanospirillales;FM242290_f	FM242290_f	0	0	0	0	0	3	0	0	0	0	0	0	0	0	0	0	2	6	0	0	0	0	0	0.0032	0	0	0	0	0	0	0	0	0	0	0.0022	0.0067
Bacteria;Proteobacteria;Deltaproteobacteria;PAC001922_o;FM253606_f	FM253606_f	0	0	0	0	0	2	0	0	0	0	0	1	0	0	0	0	2	4	0	0	0	0	0	0.0022	0	0	0	0	0	0.0011	0	0	0	0	0.0022	0.0045
Bacteria;Chloroflexi;Ardenticatenia;FM253648_o;FM253648_f	FM253648_f	0	0	0	0	0	0	0	0	0	0	0	0	0	0	2	0	0	2	0	0	0	0	0	0	0	0	0	0	0	0	0	0	0.0022	0	0	0.0022
Bacteria;Bacteroidetes;Flavobacteria;Flavobacteriales;FN433404_f	FN433404_f	0	0	0	0	0	0	0	0	0	0	0	0	0	6	2	0	0	0	0	0	0	0	0	0	0	0	0	0	0	0	0	0.0066	0.0022	0	0	0
Bacteria;Actinobacteria;Thermoleophilia;Solirubrobacterales;FN436189_f	FN436189_f	5	3	4	9	17	3	2	3	9	1	6	5	6	2	6	11	18	11	0.0054	0.0032	0.0043	0.0098	0.0185	0.0032	0.0022	0.0033	0.0099	0.0011	0.0068	0.0057	0.0066	0.0022	0.0066	0.0124	0.0199	0.0123
Bacteria;Chloroflexi;Anaerolineae;PAC000395_o;FN594644_f	FN594644_f	0	0	2	0	0	2	2	0	1	0	0	0	0	0	4	0	0	6	0	0	0.0022	0	0	0.0022	0.0022	0	0.0011	0	0	0	0	0	0.0044	0	0	0.0067
Bacteria;Omnitrophica_OP3;FP245540_c;FP245538_o;FP245538_f	FP245538_f	0	0	0	6	0	0	0	0	0	0	0	0	0	0	0	5	1	0	0	0	0	0.0065	0	0	0	0	0	0	0	0	0	0	0	0.0056	0.0011	0
Bacteria;BRC1;FP245541_c;FP245541_o;FP245541_f	FP245541_f	0	0	1	0	1	0	0	0	1	0	0	1	1	0	3	1	0	0	0	0	0.0011	0	0.0011	0	0	0	0.0011	0	0	0.0011	0.0011	0	0.0033	0.0011	0	0
Bacteria;Bacteroidetes;Sphingobacteriia;Sphingobacteriales;FQ032818_f	FQ032818_f	0	0	0	0	0	0	2	0	0	0	0	0	0	0	0	0	0	2	0	0	0	0	0	0	0.0022	0	0	0	0	0	0	0	0	0	0	0.0022
Bacteria;Chloroflexi;Thermomicrobia;FR749790_o;FR749790_f	FR749790_f	0	0	0	0	0	0	0	2	5	5	0	0	0	0	0	0	0	1	0	0	0	0	0	0	0	0.0022	0.0055	0.0057	0	0	0	0	0	0	0	0.0011
Bacteria;Proteobacteria;Betaproteobacteria;CP012157_o;FR749809_f	FR749809_f	0	0	0	0	0	4	0	0	0	0	0	0	0	0	0	0	1	2	0	0	0	0	0	0.0043	0	0	0	0	0	0	0	0	0	0	0.0011	0.0022
Bacteria;Proteobacteria;Alphaproteobacteria;Sneathiellales;Ferrovibrio_f	Ferrovibrio_f	4	6	3	1	7	6	4	2	1	0	0	3	5	3	0	2	10	13	0.0043	0.0065	0.0032	0.0011	0.0076	0.0065	0.0044	0.0022	0.0011	0	0	0.0034	0.0055	0.0033	0	0.0023	0.0111	0.0146
Bacteria;Armatimonadetes;Fimbriimonadia;Fimbriimonadales;Fimbriimonadaceae	Fimbriimonadaceae	42	14	9	29	15	29	64	6	37	5	7	29	40	29	30	27	18	35	0.0455	0.0151	0.0097	0.0314	0.0164	0.0314	0.0703	0.0066	0.0406	0.0057	0.0079	0.0328	0.0442	0.0319	0.0331	0.0304	0.0199	0.0393
Bacteria;Armatimonadetes;Fimbriimonadia;Fimbriimonadales;Fimbriimonadales_uc	Fimbriimonadales_uc	0	2	0	0	0	0	0	0	0	0	0	0	0	0	0	0	0	0	0	0.0022	0	0	0	0	0	0	0	0	0	0	0	0	0	0	0	0
Bacteria;Bacteroidetes;Flavobacteria;Flavobacteriales;Flavobacteriaceae	Flavobacteriaceae	166	183	116	37	97	53	16	0	16	0	17	21	226	266	122	48	126	93	0.1798	0.1969	0.1254	0.0401	0.1058	0.0574	0.0176	0	0.0176	0	0.0192	0.0238	0.2498	0.293	0.1347	0.0541	0.1396	0.1043
Bacteria;Bacteroidetes;Flavobacteria;Flavobacteriales;Flavobacteriales_uc	Flavobacteriales_uc	0	0	0	0	0	2	0	0	0	0	0	0	0	0	0	0	2	0	0	0	0	0	0	0.0022	0	0	0	0	0	0	0	0	0	0	0.0022	0
Bacteria;Actinobacteria;Actinobacteria_c;Frankiales;Frankiaceae	Frankiaceae	14	14	2	10	26	1	8	43	23	105	26	18	26	15	5	22	19	7	0.0152	0.0151	0.0022	0.0108	0.0284	0.0011	0.0088	0.0471	0.0253	0.1192	0.0294	0.0204	0.0287	0.0165	0.0055	0.0248	0.0211	0.0079
Bacteria;Actinobacteria;Actinobacteria_c;Frankiales;Frankiales_uc	Frankiales_uc	2	0	0	0	3	0	0	1	1	0	2	0	2	1	0	1	2	0	0.0022	0	0	0	0.0033	0	0	0.0011	0.0011	0	0.0023	0	0.0022	0.0011	0	0.0011	0.0022	0
Bacteria;Fusobacteria;Fusobacteria_c;Fusobacteriales;Fusobacteriaceae	Fusobacteriaceae	1	2	0	1	0	0	154	579	285	34	37	48	70	64	85	64	53	156	0.0011	0.0022	0	0.0011	0	0	0.1691	0.6342	0.313	0.0386	0.0418	0.0544	0.0774	0.0705	0.0938	0.0721	0.0587	0.175
Bacteria;Chloroflexi;Anaerolineae;Anaerolinaeles;GCA004_f	GCA004_f	0	0	0	0	0	10	14	0	2	0	0	0	0	0	0	0	0	14	0	0	0	0	0	0.0108	0.0154	0	0.0022	0	0	0	0	0	0	0	0	0.0157
Bacteria;Actinobacteria;Actinobacteria_c;Frankiales;GQ088405_f	GQ088405_f	0	0	0	0	0	0	0	0	0	1	0	0	0	0	0	0	0	1	0	0	0	0	0	0	0	0	0	0.0011	0	0	0	0	0	0	0	0.0011
Bacteria;Planctomycetes;EU589258_c;EU589258_o;GQ250612_f	GQ250612_f	0	0	0	0	0	0	2	0	0	0	0	0	0	0	0	0	0	0	0	0	0	0	0	0	0.0022	0	0	0	0	0	0	0	0	0	0	0
Bacteria;Verrucomicrobia;Kiritimatiellae;Kiritimatiellales;GQ259262_f	GQ259262_f	0	0	0	0	0	0	0	0	0	0	0	0	0	0	2	0	0	0	0	0	0	0	0	0	0	0	0	0	0	0	0	0	0.0022	0	0	0
Bacteria;Gemmatimonadetes;Longimicrobia;Longimicrobiales;GQ263002_f	GQ263002_f	0	19	6	1	15	8	34	3	17	0	2	11	5	24	6	12	17	34	0	0.0204	0.0065	0.0011	0.0164	0.0087	0.0373	0.0033	0.0187	0	0.0023	0.0125	0.0055	0.0264	0.0066	0.0135	0.0188	0.0381
Bacteria;Chloroflexi;Thermomicrobia;GQ263151_o;GQ263151_f	GQ263151_f	3	6	0	0	5	3	27	0	0	0	2	2	0	0	6	1	4	3	0.0032	0.0065	0	0	0.0055	0.0032	0.0296	0	0	0	0.0023	0.0023	0	0	0.0066	0.0011	0.0044	0.0034
Bacteria;Gemmatimonadetes;Longimicrobia;GQ263235_o;GQ263235_f	GQ263235_f	19	3	17	8	28	43	51	4	3	3	0	8	4	16	24	9	18	66	0.0206	0.0032	0.0184	0.0087	0.0305	0.0466	0.056	0.0044	0.0033	0.0034	0	0.0091	0.0044	0.0176	0.0265	0.0101	0.0199	0.074
Bacteria;Acidobacteria;Solibacteres;Solibacterales;GQ302585_f	GQ302585_f	0	0	0	0	0	4	6	0	0	0	0	1	0	0	0	0	0	3	0	0	0	0	0	0.0043	0.0066	0	0	0	0	0.0011	0	0	0	0	0	0.0034
Bacteria;Parcubacteria_OD1;LCGL_c;LCGL_o;GQ339139_f	GQ339139_f	0	0	0	0	0	0	1	0	0	0	0	9	0	0	0	0	0	0	0	0	0	0	0	0	0.0011	0	0	0	0	0.0102	0	0	0	0	0	0
Bacteria;Chloroflexi;Anaerolineae;Anaerolinaeles;GQ396824_f	GQ396824_f	0	0	0	0	0	0	0	0	0	0	2	1	4	1	0	1	0	0	0	0	0	0	0	0	0	0	0	0	0.0023	0.0011	0.0044	0.0011	0	0.0011	0	0
Bacteria;Chloroflexi;GQ396871_c;GQ396871_o;GQ396871_f	GQ396871_f	107	64	39	48	40	51	44	27	62	10	34	103	162	72	58	72	70	64	0.1159	0.0689	0.0421	0.052	0.0436	0.0552	0.0483	0.0296	0.0681	0.0114	0.0384	0.1166	0.1791	0.0793	0.064	0.0811	0.0776	0.0718
Bacteria;Saccharibacteria_TM7;Saccharimonas_c;Saccharimonas_o;GQ396872_f	GQ396872_f	0	0	0	0	0	2	0	0	0	0	0	0	0	0	0	0	0	0	0	0	0	0	0	0.0022	0	0	0	0	0	0	0	0	0	0	0	0
Bacteria;Chloroflexi;Chloroflexia;Chloroflexales;GQ397092_f	GQ397092_f	0	0	0	0	0	0	0	0	1	0	0	0	0	0	0	0	0	0	0	0	0	0	0	0	0	0	0.0011	0	0	0	0	0	0	0	0	0
Bacteria;Proteobacteria;Deltaproteobacteria;Desulfuromonadales;GQ472325_f	GQ472325_f	0	0	0	0	0	0	0	0	0	0	0	1	0	0	0	0	0	0	0	0	0	0	0	0	0	0	0	0	0	0.0011	0	0	0	0	0	0
Bacteria;Chlorobi;Ignavibacteriae;GQ472436_o;GQ472436_f	GQ472436_f	0	0	0	0	0	0	0	0	0	0	0	2	0	0	0	0	0	0	0	0	0	0	0	0	0	0	0	0	0	0.0023	0	0	0	0	0	0
Bacteria;Acidobacteria;CP011806_c;CP011806_o;GQ472805_f	GQ472805_f	0	1	0	0	0	0	0	0	0	0	0	0	0	1	0	0	0	0	0	0.0011	0	0	0	0	0	0	0	0	0	0	0	0.0011	0	0	0	0
Bacteria;Verrucomicrobia;Verrucomicrobiae;Methylacidiphilales;GQ502666_f	GQ502666_f	0	0	0	0	2	0	0	0	0	0	0	0	0	0	0	0	0	0	0	0	0	0	0.0022	0	0	0	0	0	0	0	0	0	0	0	0	0
Bacteria;Rhodothermaeota;Rhodothermia;Rhodothermales;GU118579_f	GU118579_f	2	0	0	0	0	0	0	0	0	0	0	0	0	0	0	0	0	2	0.0022	0	0	0	0	0	0	0	0	0	0	0	0	0	0	0	0	0.0022
Bacteria;Proteobacteria;Betaproteobacteria;Neisseriales;GU199451_f	GU199451_f	0	0	0	0	0	0	0	0	0	0	0	0	0	1	0	1	0	2	0	0	0	0	0	0	0	0	0	0	0	0	0	0.0011	0	0.0011	0	0.0022
Bacteria;Proteobacteria;Deltaproteobacteria;PAC001922_o;GU208445_f	GU208445_f	11	1	3	7	10	20	19	1	39	0	4	6	14	5	9	6	7	28	0.0119	0.0011	0.0032	0.0076	0.0109	0.0217	0.0209	0.0011	0.0428	0	0.0045	0.0068	0.0155	0.0055	0.0099	0.0068	0.0078	0.0314
Bacteria;Verrucomicrobia;Verrucomicrobiae;Verrucomicrobiales;GU230460_f	GU230460_f	0	0	0	0	0	1	0	0	0	0	0	0	0	0	0	0	0	1	0	0	0	0	0	0.0011	0	0	0	0	0	0	0	0	0	0	0	0.0011
Bacteria;Proteobacteria;Gammaproteobacteria;Legionellales;GU444107_f	GU444107_f	0	0	0	0	2	0	0	0	0	0	0	0	0	0	0	0	2	0	0	0	0	0	0.0022	0	0	0	0	0	0	0	0	0	0	0	0.0022	0
Bacteria;Bacteroidetes;Flavobacteria;Flavobacteriales;GU454927_f	GU454927_f	0	1	9	6	4	2	13	0	0	0	0	0	4	0	11	7	4	10	0	0.0011	0.0097	0.0065	0.0044	0.0022	0.0143	0	0	0	0	0	0.0044	0	0.0121	0.0079	0.0044	0.0112
Bacteria;Gemmatimonadetes;Longimicrobia;GU568020_o;GU568020_f	GU568020_f	2	1	4	1	4	1	13	2	0	1	0	0	5	2	6	0	2	6	0.0022	0.0011	0.0043	0.0011	0.0044	0.0011	0.0143	0.0022	0	0.0011	0	0	0.0055	0.0022	0.0066	0	0.0022	0.0067
Bacteria;TM6;TM6_c;Babela_o;GU599038_f	GU599038_f	0	6	1	0	1	0	0	7	0	1	1	1	2	3	0	0	0	1	0	0.0065	0.0011	0	0.0011	0	0	0.0077	0	0.0011	0.0011	0.0011	0.0022	0.0033	0	0	0	0.0011
Bacteria;Fibrobacteres;Fibrobacteria;Fibrobacterales;GU983350_f	GU983350_f	2	0	0	0	5	23	9	2	0	0	0	1	0	2	1	0	11	38	0.0022	0	0	0	0.0055	0.0249	0.0099	0.0022	0	0	0	0.0011	0	0.0022	0.0011	0	0.0122	0.0426
Bacteria;Actinobacteria;Rubrobacteria;Gaiellales;Gaiellaceae	Gaiellaceae	142	115	54	88	97	16	30	293	242	312	160	246	174	154	71	113	114	43	0.1538	0.1237	0.0584	0.0953	0.1058	0.0173	0.0329	0.3209	0.2657	0.3543	0.1806	0.2786	0.1923	0.1697	0.0784	0.1273	0.1263	0.0482
Bacteria;Firmicutes;Bacilli;Bacillales;Gemella_f	Gemella_f	15	5	6	12	16	9	7	5	12	18	13	10	14	14	15	48	55	64	0.0162	0.0054	0.0065	0.013	0.0175	0.0097	0.0077	0.0055	0.0132	0.0204	0.0147	0.0113	0.0155	0.0154	0.0166	0.0541	0.0609	0.0718
Bacteria;Planctomycetes;Planctomycetia;Planctomycetales;Gemmataceae	Gemmataceae	25	25	11	6	8	7	6	16	23	51	25	19	19	24	15	11	6	7	0.0271	0.0269	0.0119	0.0065	0.0087	0.0076	0.0066	0.0175	0.0253	0.0579	0.0282	0.0215	0.021	0.0264	0.0166	0.0124	0.0066	0.0079
Bacteria;Gemmatimonadetes;Gemmatimonadetes_c;Gemmatimonadales;Gemmatimonadaceae	Gemmatimonadaceae	446	397	220	314	334	216	292	487	375	324	422	692	512	499	286	411	378	304	0.4831	0.4271	0.2378	0.3402	0.3644	0.234	0.3207	0.5334	0.4118	0.368	0.4764	0.7837	0.566	0.5497	0.3157	0.4629	0.4189	0.341
Bacteria;Proteobacteria;Deltaproteobacteria;Desulfuromonadales;Geobacteraceae	Geobacteraceae	0	0	1	0	1	0	4	0	0	0	0	1	2	3	1	1	0	0	0	0	0.0011	0	0.0011	0	0.0044	0	0	0	0	0.0011	0.0022	0.0033	0.0011	0.0011	0	0
Bacteria;Actinobacteria;Actinobacteria_c;Frankiales;Geodermatophilaceae	Geodermatophilaceae	63	69	54	79	96	37	51	63	84	68	79	91	46	78	55	95	88	45	0.0682	0.0742	0.0584	0.0856	0.1047	0.0401	0.056	0.069	0.0922	0.0772	0.0892	0.1031	0.0508	0.0859	0.0607	0.107	0.0975	0.0505
Bacteria;Actinobacteria;Actinobacteria_c;Glycomycetales;Glycomycetaceae	Glycomycetaceae	0	0	0	0	0	0	0	0	0	0	0	1	0	0	0	0	0	0	0	0	0	0	0	0	0	0	0	0	0	0.0011	0	0	0	0	0	0
Bacteria;Firmicutes;Clostridia;Clostridiales;Gracilibacteraceae	Gracilibacteraceae	0	0	0	0	0	0	0	0	0	0	0	0	0	0	1	1	0	0	0	0	0	0	0	0	0	0	0	0	0	0	0	0	0.0011	0.0011	0	0
Bacteria;Acidobacteria;HM185886_c;HM185886_o;HM185886_f	HM185886_f	0	1	0	0	0	2	4	0	0	0	0	1	0	0	0	0	1	3	0	0.0011	0	0	0	0.0022	0.0044	0	0	0	0	0.0011	0	0	0	0	0.0011	0.0034
Bacteria;Actinobacteria;Rubrobacteria;Gaiellales;HM748665_f	HM748665_f	8	3	6	3	7	3	4	9	17	14	4	4	11	4	5	5	4	4	0.0087	0.0032	0.0065	0.0033	0.0076	0.0032	0.0044	0.0099	0.0187	0.0159	0.0045	0.0045	0.0122	0.0044	0.0055	0.0056	0.0044	0.0045
Bacteria;Chloroflexi;HM748667_c;HM748667_o;HM748667_f	HM748667_f	9	6	8	11	8	0	6	7	3	6	3	14	13	12	2	6	12	3	0.0097	0.0065	0.0086	0.0119	0.0087	0	0.0066	0.0077	0.0033	0.0068	0.0034	0.0159	0.0144	0.0132	0.0022	0.0068	0.0133	0.0034
Bacteria;Chloroflexi;HM748667_c;HM748667_o;HM748667_o_uc	HM748667_o_uc	0	0	0	0	2	0	0	0	3	0	2	0	0	3	0	0	0	0	0	0	0	0	0.0022	0	0	0	0.0033	0	0.0023	0	0	0.0033	0	0	0	0
Bacteria;Chlorobi;HQ014634_c;HQ014634_o;HQ014634_f	HQ014634_f	1	0	0	0	1	2	14	0	0	0	0	0	2	0	0	0	1	1	0.0011	0	0	0	0.0011	0.0022	0.0154	0	0	0	0	0	0.0022	0	0	0	0.0011	0.0011
Bacteria;Proteobacteria;Betaproteobacteria;Burkholderiales;HQ166641_f	HQ166641_f	0	0	0	0	0	0	0	0	2	0	0	0	0	0	0	0	0	0	0	0	0	0	0	0	0	0	0.0022	0	0	0	0	0	0	0	0	0
Bacteria;DQ787710_p;DQ787710_c;HQ190335_o;HQ190335_f	HQ190335_f	0	0	0	0	0	0	0	0	0	0	0	0	0	0	0	0	0	2	0	0	0	0	0	0	0	0	0	0	0	0	0	0	0	0	0	0.0022
Bacteria;Chlorobi;OPB56_c;OPB56_o;HQ190417_f	HQ190417_f	19	2	8	6	14	12	6	0	11	4	0	3	17	8	15	17	4	16	0.0206	0.0022	0.0086	0.0065	0.0153	0.013	0.0066	0	0.0121	0.0045	0	0.0034	0.0188	0.0088	0.0166	0.0191	0.0044	0.0179
Bacteria;Proteobacteria;Gammaproteobacteria;Cellvibrionales;HQ190428_f	HQ190428_f	0	0	0	0	2	10	9	0	2	0	0	0	0	0	0	0	4	8	0	0	0	0	0.0022	0.0108	0.0099	0	0.0022	0	0	0	0	0	0	0	0.0044	0.009
Bacteria;Proteobacteria;Gammaproteobacteria;Oceanospirillales;HQ191045_f	HQ191045_f	0	0	0	0	1	1	2	0	1	0	0	0	0	0	1	0	0	0	0	0	0	0	0.0011	0.0011	0.0022	0	0.0011	0	0	0	0	0	0.0011	0	0	0
Bacteria;Bacteroidetes;Cytophagia;HQ324883_o;HQ324883_f	HQ324883_f	0	0	0	2	24	0	6	0	0	0	0	0	0	0	0	0	37	0	0	0	0	0.0022	0.0262	0	0.0066	0	0	0	0	0	0	0	0	0	0.041	0
Bacteria;Bacteroidetes;Cytophagia;HQ324883_o;HQ324883_o_uc	HQ324883_o_uc	0	0	0	0	2	0	0	0	0	0	0	0	0	0	0	0	0	0	0	0	0	0	0.0022	0	0	0	0	0	0	0	0	0	0	0	0	0
Bacteria;Chlorobi;OPB56_c;OPB56_o;HQ343229_f	HQ343229_f	2	0	0	0	5	0	5	0	0	0	0	0	1	0	0	0	4	0	0.0022	0	0	0	0.0055	0	0.0055	0	0	0	0	0	0.0011	0	0	0	0.0044	0
Bacteria;Chloroflexi;PDJQ_c;HQ397138_o;HQ397138_f	HQ397138_f	0	0	3	0	2	0	0	0	2	0	0	0	2	0	0	0	0	2	0	0	0.0032	0	0.0022	0	0	0	0.0022	0	0	0	0.0022	0	0	0	0	0.0022
Bacteria;Chloroflexi;HQ674362_c;HQ397159_o;HQ397159_f	HQ397159_f	0	2	0	0	0	0	0	0	0	0	0	0	0	0	0	0	0	0	0	0.0022	0	0	0	0	0	0	0	0	0	0	0	0	0	0	0	0
Bacteria;Proteobacteria;Alphaproteobacteria;Rickettsiales;HQ403220_f	HQ403220_f	0	0	0	0	0	0	2	0	0	0	0	2	0	0	0	0	0	0	0	0	0	0	0	0	0.0022	0	0	0	0	0.0023	0	0	0	0	0	0
Bacteria;Chloroflexi;PDJQ_c;EU335161_o;HQ697801_f	HQ697801_f	1	2	0	0	2	2	3	0	2	1	0	2	3	0	0	2	1	6	0.0011	0.0022	0	0	0.0022	0.0022	0.0033	0	0.0022	0.0011	0	0.0023	0.0033	0	0	0.0023	0.0011	0.0067
Bacteria;Bacteroidetes;Sphingobacteriia;Sphingobacteriales;HQ738440_f	HQ738440_f	0	0	2	0	0	0	2	0	0	0	0	0	3	0	0	0	2	0	0	0	0.0022	0	0	0	0.0022	0	0	0	0	0	0.0033	0	0	0	0.0022	0
Bacteria;Proteobacteria;Alphaproteobacteria;Sneathiellales;HQ910277_f	HQ910277_f	0	1	0	0	0	0	0	0	0	0	0	0	0	0	0	0	0	0	0	0.0011	0	0	0	0	0	0	0	0	0	0	0	0	0	0	0	0
Bacteria;Actinobacteria;Actinobacteria_c;Frankiales;HQ910322_f	HQ910322_f	2	0	2	1	4	0	0	0	0	0	1	10	4	0	0	3	1	3	0.0022	0	0.0022	0.0011	0.0044	0	0	0	0	0	0.0011	0.0113	0.0044	0	0	0.0034	0.0011	0.0034
Bacteria;Proteobacteria;Gammaproteobacteria;Enterobacterales;Hafniaceae	Hafniaceae	0	0	1	0	0	1	0	0	0	1	2	0	1	0	0	1	1	0	0	0	0.0011	0	0	0.0011	0	0	0	0.0011	0.0023	0	0.0011	0	0	0.0011	0.0011	0
Bacteria;Proteobacteria;Deltaproteobacteria;Myxococcales;Haliangiaceae	Haliangiaceae	35	38	31	109	67	18	39	58	64	65	24	60	61	51	39	117	83	32	0.0379	0.0409	0.0335	0.1181	0.0731	0.0195	0.0428	0.0635	0.0703	0.0738	0.0271	0.0679	0.0674	0.0562	0.0431	0.1318	0.092	0.0359
Bacteria;Proteobacteria;Gammaproteobacteria;Cellvibrionales;Halieaceae	Halieaceae	0	1	3	1	4	0	0	0	0	0	0	0	0	1	0	1	0	0	0	0.0011	0.0032	0.0011	0.0044	0	0	0	0	0	0	0	0	0.0011	0	0.0011	0	0
Bacteria;Proteobacteria;Gammaproteobacteria;Oceanospirillales;Halomonadaceae	Halomonadaceae	28	96	52	18	25	19	49	22	73	39	1507	6	23	95	47	21	24	21	0.0303	0.1033	0.0562	0.0195	0.0273	0.0206	0.0538	0.0241	0.0802	0.0443	1.7013	0.0068	0.0254	0.1047	0.0519	0.0237	0.0266	0.0236
Bacteria;Proteobacteria;Epsilonproteobacteria;Campylobacterales;Helicobacteraceae	Helicobacteraceae	0	0	0	0	1	0	0	4	0	0	1	0	0	1	1	0	0	0	0	0	0	0	0.0011	0	0	0.0044	0	0	0.0011	0	0	0.0011	0.0011	0	0	0
Bacteria;Tenericutes;Mollicutes;Mycoplasmatales;Hepatoplasma_f	Hepatoplasma_f	0	0	0	0	0	0	0	0	0	0	0	0	0	0	0	1	0	0	0	0	0	0	0	0	0	0	0	0	0	0	0	0	0	0.0011	0	0
Bacteria;Chloroflexi;Chloroflexia;Herpetosiphonales;Herpetosiphonaceae	Herpetosiphonaceae	0	0	0	1	8	0	1	2	0	0	1	1	0	0	0	0	7	4	0	0	0	0.0011	0.0087	0	0.0011	0.0022	0	0	0.0011	0.0011	0	0	0	0	0.0078	0.0045
Bacteria;Chloroflexi;Chloroflexia;Herpetosiphonales;Herpetosiphonales_uc	Herpetosiphonales_uc	3	0	0	0	0	0	0	0	0	0	0	0	2	0	0	0	0	0	0.0032	0	0	0	0	0	0	0	0	0	0	0	0.0022	0	0	0	0	0
Bacteria;Acidobacteria;Holophagae;Holophagales;Holophagaceae	Holophagaceae	0	0	0	4	0	0	0	3	0	5	0	2	0	0	0	4	0	0	0	0	0	0.0043	0	0	0	0.0033	0	0.0057	0	0.0023	0	0	0	0.0045	0	0
Bacteria;Proteobacteria;Alphaproteobacteria;Rickettsiales;Holosporaceae	Holosporaceae	6	0	0	0	0	0	3	0	0	3	0	3	7	0	3	0	0	1	0.0065	0	0	0	0	0	0.0033	0	0	0.0034	0	0.0034	0.0077	0	0.0033	0	0	0.0011
Bacteria;Hydrogenedentes_NKB19;Hydrogenedens_c;Hydrogenedens_o;Hydrogenedens_f	Hydrogenedens_f	0	0	0	2	0	2	0	0	0	0	0	2	0	0	0	0	2	5	0	0	0	0.0022	0	0.0022	0	0	0	0	0	0.0023	0	0	0	0	0.0022	0.0056
Bacteria;Firmicutes;Negativicutes;Hydrogenispora_o;Hydrogenispora_f	Hydrogenispora_f	0	0	0	0	0	0	0	0	0	1	1	0	1	1	2	1	1	0	0	0	0	0	0	0	0	0	0	0.0011	0.0011	0	0.0011	0.0011	0.0022	0.0011	0.0011	0
Bacteria;Proteobacteria;Hydrogenophilalia;Hydrogenophilales;Hydrogenophilaceae	Hydrogenophilaceae	1	0	0	0	0	0	0	0	0	0	0	0	0	0	0	0	0	0	0.0011	0	0	0	0	0	0	0	0	0	0	0	0	0	0	0	0	0
Bacteria;Bacteroidetes;Cytophagia;Cytophagales;Hymenobacteraceae	Hymenobacteraceae	15	17	18	12	8	135	76	2	48	0	130	8	39	24	20	8	19	259	0.0162	0.0183	0.0195	0.013	0.0087	0.1462	0.0835	0.0022	0.0527	0	0.1468	0.0091	0.0431	0.0264	0.0221	0.009	0.0211	0.2905
Bacteria;Proteobacteria;Alphaproteobacteria;Rhizobiales;Hyphomicrobiaceae	Hyphomicrobiaceae	22	15	14	13	15	30	32	8	9	1	15	6	17	22	25	12	13	41	0.0238	0.0161	0.0151	0.0141	0.0164	0.0325	0.0351	0.0088	0.0099	0.0011	0.0169	0.0068	0.0188	0.0242	0.0276	0.0135	0.0144	0.046
Bacteria;Proteobacteria;Alphaproteobacteria;Rhodobacterales;Hyphomonadaceae	Hyphomonadaceae	1	0	2	2	9	19	30	1	1	0	1	1	1	1	2	2	24	26	0.0011	0	0.0022	0.0022	0.0098	0.0206	0.0329	0.0011	0.0011	0	0.0011	0.0011	0.0011	0.0011	0.0022	0.0023	0.0266	0.0292
Bacteria;Actinobacteria;Acidimicrobiia;Acidimicrobiales;Iamiaceae	Iamiaceae	39	36	31	30	31	27	60	22	32	12	25	24	50	26	21	46	24	70	0.0422	0.0387	0.0335	0.0325	0.0338	0.0292	0.0659	0.0241	0.0351	0.0136	0.0282	0.0272	0.0553	0.0286	0.0232	0.0518	0.0266	0.0785
Bacteria;Proteobacteria;Gammaproteobacteria;Alteromonadales;Idiomarinaceae	Idiomarinaceae	0	9	8	0	0	1	1	0	0	0	0	1	0	8	12	0	0	0	0	0.0097	0.0086	0	0	0.0011	0.0011	0	0	0	0	0.0011	0	0.0088	0.0132	0	0	0
Bacteria;Actinobacteria;Acidimicrobiia;Acidimicrobiales;Ilumatobacter_f	Ilumatobacter_f	15	27	10	6	17	18	5	3	9	2	14	6	16	34	9	10	17	21	0.0162	0.0291	0.0108	0.0065	0.0185	0.0195	0.0055	0.0033	0.0099	0.0023	0.0158	0.0068	0.0177	0.0375	0.0099	0.0113	0.0188	0.0236
Bacteria;Bacteroidetes;Cytophagia;Cytophagales;Imperialibacter_f	Imperialibacter_f	0	0	0	0	0	9	1	0	0	0	0	0	0	0	0	0	0	9	0	0	0	0	0	0.0097	0.0011	0	0	0	0	0	0	0	0	0	0	0.0101
Bacteria;Actinobacteria;Actinobacteria_c;Micrococcales;Intrasporangiaceae	Intrasporangiaceae	17	16	6	18	16	15	9	22	43	12	8	18	20	20	5	18	16	12	0.0184	0.0172	0.0065	0.0195	0.0175	0.0162	0.0099	0.0241	0.0472	0.0136	0.009	0.0204	0.0221	0.022	0.0055	0.0203	0.0177	0.0135
Bacteria;Planctomycetes;Planctomycetia;Planctomycetales;Isosphaeraceae	Isosphaeraceae	5	0	1	3	4	0	3	3	3	32	3	13	6	5	2	14	14	5	0.0054	0	0.0011	0.0033	0.0044	0	0.0033	0.0033	0.0033	0.0363	0.0034	0.0147	0.0066	0.0055	0.0022	0.0158	0.0155	0.0056
Bacteria;Chloroflexi;Chloroflexia;Chloroflexales;JF776882_f	JF776882_f	4	2	4	0	0	1	0	0	0	0	0	3	3	6	6	2	0	1	0.0043	0.0022	0.0043	0	0	0.0011	0	0	0	0	0	0.0034	0.0033	0.0066	0.0066	0.0023	0	0.0011
Bacteria;Chloroflexi;EF516615_c;EF516615_o;JF922436_f	JF922436_f	0	0	0	2	2	0	0	0	0	0	2	0	0	2	2	0	0	0	0	0	0	0.0022	0.0022	0	0	0	0	0	0.0023	0	0	0.0022	0.0022	0	0	0
Bacteria;Rhodothermaeota;Rhodothermia;Rhodothermales;JN178178_f	JN178178_f	0	2	0	0	2	0	0	0	2	0	0	8	0	2	3	0	2	0	0	0.0022	0	0	0.0022	0	0	0	0.0022	0	0	0.0091	0	0.0022	0.0033	0	0.0022	0
Bacteria;Acidobacteria;CP011806_c;CP011806_o;JN178185_f	JN178185_f	0	1	0	0	0	0	0	0	0	0	0	0	2	1	0	0	0	0	0	0.0011	0	0	0	0	0	0	0	0	0	0	0.0022	0.0011	0	0	0	0
Bacteria;Verrucomicrobia;Verrucomicrobiae;Methylacidiphilales;JN429064_f	JN429064_f	0	0	0	4	0	0	0	0	0	0	0	0	0	0	0	3	0	0	0	0	0	0.0043	0	0	0	0	0	0	0	0	0	0	0	0.0034	0	0
Bacteria;Proteobacteria;Deltaproteobacteria;Bradymonadales;JN609339_f	JN609339_f	0	0	0	0	0	0	0	0	0	0	0	0	0	0	0	0	2	0	0	0	0	0	0	0	0	0	0	0	0	0	0	0	0	0	0.0022	0
Bacteria;Bacteroidetes;SM1A07_c;JQ739004_o;JQ739004_o_uc	JQ739004_o_uc	0	0	0	0	0	0	0	0	2	0	0	0	0	2	0	0	0	6	0	0	0	0	0	0	0	0	0.0022	0	0	0	0	0.0022	0	0	0	0.0067
Bacteria;Chloroflexi;Ktedonobacteria;JX133647_o;JX133647_f	JX133647_f	0	0	0	0	0	0	0	2	2	13	0	0	0	0	0	0	0	0	0	0	0	0	0	0	0	0.0022	0.0022	0.0148	0	0	0	0	0	0	0	0
Bacteria;Tenericutes;Mollicutes;JX490012_o;JX490012_f	JX490012_f	0	0	0	0	0	0	0	0	0	0	0	0	0	0	0	1	0	0	0	0	0	0	0	0	0	0	0	0	0	0	0	0	0	0.0011	0	0
Bacteria;Chloroflexi;Chloroflexia;Herpetosiphonales;JX501976_f	JX501976_f	3	0	0	0	0	2	0	0	0	0	0	0	0	0	0	0	0	0	0.0032	0	0	0	0	0.0022	0	0	0	0	0	0	0	0	0	0	0	0
Bacteria;Proteobacteria;Deltaproteobacteria;Nitrospinales;KI932691_f	KI932691_f	0	0	0	0	0	0	0	0	0	0	0	0	0	2	0	0	0	0	0	0	0	0	0	0	0	0	0	0	0	0	0	0.0022	0	0	0	0
Bacteria;Proteobacteria;Alphaproteobacteria;Rhizobiales;Kaistia_f	Kaistia_f	2	0	0	0	0	0	4	0	3	0	3	1	3	0	0	2	1	2	0.0022	0	0	0	0	0	0.0044	0	0.0033	0	0.0034	0.0011	0.0033	0	0	0.0023	0.0011	0.0022
Bacteria;Chloroflexi;Chloroflexia;Kallotenuales;Kallotenuaceae	Kallotenuaceae	2	3	6	1	0	2	4	0	5	0	0	0	5	1	2	0	7	4	0.0022	0.0032	0.0065	0.0011	0	0.0022	0.0044	0	0.0055	0	0	0	0.0055	0.0011	0.0022	0	0.0078	0.0045
Bacteria;Actinobacteria;Actinobacteria_c;Kineosporiales;Kineosporiaceae	Kineosporiaceae	12	12	14	21	8	15	2	1	18	3	7	12	12	14	10	23	8	11	0.013	0.0129	0.0151	0.0228	0.0087	0.0162	0.0022	0.0011	0.0198	0.0034	0.0079	0.0136	0.0133	0.0154	0.011	0.0259	0.0089	0.0123
Bacteria;Verrucomicrobia;Kiritimatiellae;Kiritimatiellales;Kiritimatiellaceae	Kiritimatiellaceae	0	0	2	2	5	0	0	0	0	0	0	0	0	0	3	0	0	2	0	0	0.0022	0.0022	0.0055	0	0	0	0	0	0	0	0	0	0.0033	0	0	0.0022
Bacteria;Chloroflexi;Chloroflexia;Chloroflexales;Kouleothrix_f	Kouleothrix_f	41	15	25	7	8	7	18	13	44	2	30	17	39	17	14	13	18	11	0.0444	0.0161	0.027	0.0076	0.0087	0.0076	0.0198	0.0142	0.0483	0.0023	0.0339	0.0193	0.0431	0.0187	0.0155	0.0146	0.0199	0.0123
Bacteria;Chloroflexi;Ktedonobacteria;Ktedonobacterales;Ktedonobacteraceae	Ktedonobacteraceae	0	0	0	0	0	0	0	4	0	0	0	5	0	0	0	0	0	0	0	0	0	0	0	0	0	0.0044	0	0	0	0.0057	0	0	0	0	0	0
Bacteria;Firmicutes;Clostridia;Clostridiales;LADT_f	LADT_f	0	0	0	0	0	0	1	0	0	0	0	0	0	0	0	0	0	0	0	0	0	0	0	0	0.0011	0	0	0	0	0	0	0	0	0	0	0
Bacteria;TM6;TM6_c;Babela_o;LBPE_f	LBPE_f	0	0	0	0	0	0	0	0	2	0	0	0	0	0	0	0	2	0	0	0	0	0	0	0	0	0	0.0022	0	0	0	0	0	0	0	0.0022	0
Bacteria;Parcubacteria_OD1;Paceibacter_c;LBQD_o;LBQD_o_uc	LBQD_o_uc	0	0	2	0	0	0	0	0	0	0	0	0	0	2	0	0	0	0	0	0	0.0022	0	0	0	0	0	0	0	0	0	0	0.0022	0	0	0	0
Bacteria;TM6;TM6_c;Babela_o;LBTE_f	LBTE_f	0	0	0	0	2	0	0	0	0	0	0	0	0	0	0	0	0	0	0	0	0	0	0.0022	0	0	0	0	0	0	0	0	0	0	0	0	0
Bacteria;Microgenomates_OP11;Microgenomatus_c;LCFQ_o;LCFQ_f	LCFQ_f	0	2	0	0	0	0	0	0	0	0	0	0	0	0	0	0	0	0	0	0.0022	0	0	0	0	0	0	0	0	0	0	0	0	0	0	0	0
Bacteria;Parcubacteria_OD1;LCGL_c;LCGL_o;LCFY_f	LCFY_f	0	0	0	0	0	0	0	0	0	15	0	0	0	0	0	0	0	0	0	0	0	0	0	0	0	0	0	0.017	0	0	0	0	0	0	0	0
Bacteria;Parcubacteria_OD1;LCGL_c;LCGL_o;LCGL_o_uc	LCGL_o_uc	2	0	0	0	0	0	0	0	0	0	0	0	0	0	0	0	0	0	0.0022	0	0	0	0	0	0	0	0	0	0	0	0	0	0	0	0	0
Bacteria;Proteobacteria;Betaproteobacteria;LRRD_o;LRRD_f	LRRD_f	0	0	0	0	0	0	0	0	0	0	0	0	0	2	0	0	0	0	0	0	0	0	0	0	0	0	0	0	0	0	0	0.0022	0	0	0	0
Bacteria;Proteobacteria;Alphaproteobacteria;Rhizobiales;Labrys_f	Labrys_f	2	4	1	0	0	0	0	0	0	0	1	0	1	0	1	1	0	0	0.0022	0.0043	0.0011	0	0	0	0	0	0	0	0.0011	0	0.0011	0	0.0011	0.0011	0	0
Bacteria;Firmicutes;Clostridia;Clostridiales;Lachnospiraceae	Lachnospiraceae	36131	31559	35714	33441	30488	32611	24336	22509	21948	17943	19145	18993	20391	18522	20206	23041	21089	22488	39.1371	33.9552	38.598	36.2327	33.2617	35.3281	26.7238	24.6539	24.1017	20.378	21.6137	21.5091	22.5397	20.4045	22.3074	25.9517	23.3683	25.2269
Bacteria;Firmicutes;Bacilli;Lactobacillales;Lactobacillaceae	Lactobacillaceae	155	509	742	19	18	25	330	732	520	286	802	944	308	753	1069	110	88	156	0.1679	0.5476	0.8019	0.0206	0.0196	0.0271	0.3624	0.8018	0.571	0.3248	0.9054	1.0691	0.3405	0.8295	1.1802	0.1239	0.0975	0.175
Bacteria;Firmicutes;Bacilli;Lactobacillales;Lactobacillales_uc	Lactobacillales_uc	1	0	0	0	0	0	0	0	0	0	0	0	1	0	0	0	0	0	0.0011	0	0	0	0	0	0	0	0	0	0	0	0.0011	0	0	0	0	0
Bacteria;Proteobacteria;Betaproteobacteria;Burkholderiales;Lautropia_f	Lautropia_f	0	0	0	0	0	0	0	0	0	0	0	0	0	1	0	0	0	1	0	0	0	0	0	0	0	0	0	0	0	0	0	0.0011	0	0	0	0.0011
Bacteria;Actinobacteria;Actinobacteria_c;Corynebacteriales;Lawsonella_f	Lawsonella_f	0	0	0	0	0	0	0	0	0	0	0	0	0	1	1	0	0	0	0	0	0	0	0	0	0	0	0	0	0	0	0	0.0011	0.0011	0	0	0
Bacteria;Proteobacteria;Gammaproteobacteria;Legionellales;Legionellaceae	Legionellaceae	10	6	5	2	6	4	11	7	4	3	1	2	7	9	3	2	4	7	0.0108	0.0065	0.0054	0.0022	0.0065	0.0043	0.0121	0.0077	0.0044	0.0034	0.0011	0.0023	0.0077	0.0099	0.0033	0.0023	0.0044	0.0079
Bacteria;Bacteroidetes;Bacteroidia;Bacteroidales;Lentimicrobiaceae	Lentimicrobiaceae	0	0	0	0	2	0	0	0	0	0	0	0	0	0	3	0	2	0	0	0	0	0	0.0022	0	0	0	0	0	0	0	0	0	0.0033	0	0.0022	0
Bacteria;Spirochaetes;Spirochaetia;Leptospirales;Leptospiraceae	Leptospiraceae	0	0	1	4	4	2	9	0	0	0	0	0	1	0	0	5	9	2	0	0	0.0011	0.0043	0.0044	0.0022	0.0099	0	0	0	0	0	0.0011	0	0	0.0056	0.01	0.0022
Bacteria;Firmicutes;Bacilli;Lactobacillales;Leuconostocaceae	Leuconostocaceae	16	15	7	9	2	12	58	53	58	30	49	39	17	21	27	5	12	14	0.0173	0.0161	0.0076	0.0098	0.0022	0.013	0.0637	0.0581	0.0637	0.0341	0.0553	0.0442	0.0188	0.0231	0.0298	0.0056	0.0133	0.0157
Bacteria;Proteobacteria;Betaproteobacteria;Burkholderiales;Limnobacter_f	Limnobacter_f	1	0	0	0	1	0	0	0	0	0	0	0	0	0	0	0	0	0	0.0011	0	0	0	0.0011	0	0	0	0	0	0	0	0	0	0	0	0	0
Bacteria;Firmicutes;Limnochordia;Limnochordales;Limnochordaceae	Limnochordaceae	0	2	0	0	3	0	0	0	0	0	0	0	0	2	0	0	3	0	0	0.0022	0	0	0.0033	0	0	0	0	0	0	0	0	0.0022	0	0	0.0033	0
Bacteria;Gemmatimonadetes;Longimicrobia;Longimicrobiales;Longimicrobiaceae	Longimicrobiaceae	11	17	6	16	82	43	38	2	17	7	14	9	32	22	17	31	108	70	0.0119	0.0183	0.0065	0.0173	0.0895	0.0466	0.0417	0.0022	0.0187	0.0079	0.0158	0.0102	0.0354	0.0242	0.0188	0.0349	0.1197	0.0785
Bacteria;Verrucomicrobia;Verrucomicrobiae;Verrucomicrobiales;Luteolibacter_f	Luteolibacter_f	1	5	1	8	6	15	6	0	3	3	0	2	5	0	6	3	6	34	0.0011	0.0054	0.0011	0.0087	0.0065	0.0162	0.0066	0	0.0033	0.0034	0	0.0023	0.0055	0	0.0066	0.0034	0.0066	0.0381
Bacteria;Proteobacteria;Gammaproteobacteria;Alteromonadales;Marinobacter_f	Marinobacter_f	2	1	31	1	7	3	6	0	3	6	21	0	0	2	44	1	6	4	0.0022	0.0011	0.0335	0.0011	0.0076	0.0032	0.0066	0	0.0033	0.0068	0.0237	0	0	0.0022	0.0486	0.0011	0.0066	0.0045
Bacteria;Proteobacteria;Alphaproteobacteria;Rhizobiales;Methylobacteriaceae	Methylobacteriaceae	26	55	51	38	53	30	18	13	27	4	37	49	34	46	69	53	64	35	0.0282	0.0592	0.0551	0.0412	0.0578	0.0325	0.0198	0.0142	0.0296	0.0045	0.0418	0.0555	0.0376	0.0507	0.0762	0.0597	0.0709	0.0393
Bacteria;Proteobacteria;Gammaproteobacteria;Methylococcales;Methylococcaceae	Methylococcaceae	0	0	0	0	0	0	3	0	0	0	0	0	0	0	0	0	0	0	0	0	0	0	0	0	0.0033	0	0	0	0	0	0	0	0	0	0	0
Bacteria;Proteobacteria;Alphaproteobacteria;Rhizobiales;Methylocystaceae	Methylocystaceae	0	0	0	0	0	0	0	0	0	2	0	0	0	0	0	0	0	0	0	0	0	0	0	0	0	0	0	0.0023	0	0	0	0	0	0	0	0
Bacteria;Proteobacteria;Gammaproteobacteria;Chromatiales;Methylohalomonas_f	Methylohalomonas_f	0	0	0	0	0	0	4	0	0	0	0	0	0	0	0	0	0	0	0	0	0	0	0	0	0.0044	0	0	0	0	0	0	0	0	0	0	0
Bacteria;Proteobacteria;Gammaproteobacteria;Methylococcales;Methylophaga_f	Methylophaga_f	0	0	0	0	0	21	2	0	0	0	0	0	0	0	0	0	1	34	0	0	0	0	0	0.0227	0.0022	0	0	0	0	0	0	0	0	0	0.0011	0.0381
Bacteria;Proteobacteria;Betaproteobacteria;Methylophilales;Methylophilaceae	Methylophilaceae	1	0	5	15	11	19	31	3	10	1	1	16	8	0	4	10	21	39	0.0011	0	0.0054	0.0163	0.012	0.0206	0.034	0.0033	0.011	0.0011	0.0011	0.0181	0.0088	0	0.0044	0.0113	0.0233	0.0437
Bacteria;Proteobacteria;Alphaproteobacteria;Rhizobiales;Methylopila_f	Methylopila_f	0	2	0	0	2	2	0	0	1	1	2	0	0	3	1	0	8	1	0	0.0022	0	0	0.0022	0.0022	0	0	0.0011	0.0011	0.0023	0	0	0.0033	0.0011	0	0.0089	0.0011
Bacteria;Proteobacteria;Alphaproteobacteria;Rhodospirillales;Micavibrio_f	Micavibrio_f	0	7	4	13	8	10	8	6	1	0	1	2	2	12	4	17	10	10	0	0.0075	0.0043	0.0141	0.0087	0.0108	0.0088	0.0066	0.0011	0	0.0011	0.0023	0.0022	0.0132	0.0044	0.0191	0.0111	0.0112
Bacteria;Actinobacteria;Actinobacteria_c;Micrococcales;Microbacteriaceae	Microbacteriaceae	29	36	26	49	56	58	32	30	24	40	31	29	35	32	38	86	78	72	0.0314	0.0387	0.0281	0.0531	0.0611	0.0628	0.0351	0.0329	0.0264	0.0454	0.035	0.0328	0.0387	0.0353	0.042	0.0969	0.0864	0.0808
Bacteria;Proteobacteria;Gammaproteobacteria;Cellvibrionales;Microbulbiferaceae	Microbulbiferaceae	0	0	0	0	0	0	0	0	0	0	0	0	0	0	0	0	0	2	0	0	0	0	0	0	0	0	0	0	0	0	0	0	0	0	0	0.0022
Bacteria;Actinobacteria;Actinobacteria_c;Micrococcales;Micrococcaceae	Micrococcaceae	139	88	74	50	58	176	329	96	198	73	48	102	125	86	93	82	68	222	0.1506	0.0947	0.08	0.0542	0.0633	0.1907	0.3613	0.1051	0.2174	0.0829	0.0542	0.1155	0.1382	0.0947	0.1027	0.0924	0.0753	0.249
Bacteria;Actinobacteria;Actinobacteria_c;Micrococcales;Micrococcales_uc	Micrococcales_uc	0	0	0	0	0	0	1	0	0	0	1	0	0	0	0	0	0	0	0	0	0	0	0	0	0.0011	0	0	0	0.0011	0	0	0	0	0	0	0
Bacteria;Microgenomates_OP11;Microgenomatus_c;Microgenomatus_o;Microgenomatus_f	Microgenomatus_f	0	0	0	0	0	0	0	0	0	0	0	0	0	0	2	0	0	0	0	0	0	0	0	0	0	0	0	0	0	0	0	0	0.0022	0	0	0
Bacteria;Actinobacteria;Actinobacteria_c;Micromonosporales;Micromonosporaceae	Micromonosporaceae	78	40	71	89	79	50	73	52	193	42	81	101	125	65	92	105	74	54	0.0845	0.043	0.0767	0.0964	0.0862	0.0542	0.0802	0.057	0.2119	0.0477	0.0914	0.1144	0.1382	0.0716	0.1016	0.1183	0.082	0.0606
Bacteria;Proteobacteria;Alphaproteobacteria;Micropepsales;Micropepsaceae	Micropepsaceae	10	5	12	2	19	8	6	89	39	82	21	25	14	13	17	11	32	6	0.0108	0.0054	0.013	0.0022	0.0207	0.0087	0.0066	0.0975	0.0428	0.0931	0.0237	0.0283	0.0155	0.0143	0.0188	0.0124	0.0355	0.0067
Bacteria;Actinobacteria;Acidimicrobiia;Acidimicrobiales;Microthrixaceae	Microthrixaceae	1	1	1	0	11	6	6	0	2	1	1	4	2	5	3	5	12	3	0.0011	0.0011	0.0011	0	0.012	0.0065	0.0066	0	0.0022	0.0011	0.0011	0.0045	0.0022	0.0055	0.0033	0.0056	0.0133	0.0034
Bacteria;Proteobacteria;Alphaproteobacteria;Rickettsiales;Midichloriaceae	Midichloriaceae	2	0	0	2	0	0	0	0	0	0	0	0	0	0	0	1	0	0	0.0022	0	0	0.0022	0	0	0	0	0	0	0	0	0	0	0	0.0011	0	0
Bacteria;Tenericutes;Mollicutes;Moeniiplasma_o;Moeniiplasma_f	Moeniiplasma_f	0	2	0	0	1	0	0	0	3	0	1	0	0	0	0	0	2	0	0	0.0022	0	0	0.0011	0	0	0	0.0033	0	0.0011	0	0	0	0	0	0.0022	0
Bacteria;Firmicutes;Clostridia;Clostridiales;Mogibacterium_f	Mogibacterium_f	40	23	38	89	62	68	50	163	138	755	846	873	173	217	219	241	218	231	0.0433	0.0247	0.0411	0.0964	0.0676	0.0737	0.0549	0.1785	0.1515	0.8575	0.9551	0.9887	0.1912	0.2391	0.2418	0.2714	0.2416	0.2591
Bacteria;Proteobacteria;Gammaproteobacteria;Pseudomonadales;Moraxellaceae	Moraxellaceae	3	0	7	1	0	8	0	0	0	0	4	14	2	5	6	5	1	7	0.0032	0	0.0076	0.0011	0	0.0087	0	0	0	0	0.0045	0.0159	0.0022	0.0055	0.0066	0.0056	0.0011	0.0079
Bacteria;Proteobacteria;Gammaproteobacteria;Enterobacterales;Morganellaceae	Morganellaceae	0	0	0	0	0	0	0	0	0	0	2	0	0	0	0	0	0	0	0	0	0	0	0	0	0	0	0	0	0.0023	0	0	0	0	0	0	0
Bacteria;Actinobacteria;Actinobacteria_c;Motilibacter_o;Motilibacteraceae	Motilibacteraceae	1	1	1	1	3	3	2	3	11	14	1	3	2	1	1	2	3	1	0.0011	0.0011	0.0011	0.0011	0.0033	0.0032	0.0022	0.0033	0.0121	0.0159	0.0011	0.0034	0.0022	0.0011	0.0011	0.0023	0.0033	0.0011
Bacteria;Bacteroidetes;Bacteroidia;Bacteroidales;Muribaculaceae	Muribaculaceae	109	110	159	1	3	2	5	111	101	73	112	83	991	1271	1416	90	94	108	0.1181	0.1184	0.1718	0.0011	0.0033	0.0022	0.0055	0.1216	0.1109	0.0829	0.1264	0.094	1.0954	1.4002	1.5633	0.1014	0.1042	0.1212
Bacteria;Actinobacteria;Actinobacteria_c;Corynebacteriales;Mycobacteriaceae	Mycobacteriaceae	18	49	32	11	28	25	15	48	39	62	27	40	30	60	28	23	37	34	0.0195	0.0527	0.0346	0.0119	0.0305	0.0271	0.0165	0.0526	0.0428	0.0704	0.0305	0.0453	0.0332	0.0661	0.0309	0.0259	0.041	0.0381
Bacteria;Tenericutes;Mollicutes;Mycoplasmatales;Mycoplasmataceae	Mycoplasmataceae	0	0	0	0	0	0	0	0	1	0	0	0	0	0	0	0	0	0	0	0	0	0	0	0	0	0	0.0011	0	0	0	0	0	0	0	0	0
Bacteria;Proteobacteria;Deltaproteobacteria;Myxococcales;Myxococcaceae	Myxococcaceae	1	8	6	4	3	2	4	3	1	1	2	5	2	7	2	2	5	3	0.0011	0.0086	0.0065	0.0043	0.0033	0.0022	0.0044	0.0033	0.0011	0.0011	0.0023	0.0057	0.0022	0.0077	0.0022	0.0023	0.0055	0.0034
Bacteria;Proteobacteria;Deltaproteobacteria;Myxococcales;Myxococcales_uc	Myxococcales_uc	0	1	1	0	0	0	3	2	1	1	0	1	0	1	0	1	1	0	0	0.0011	0.0011	0	0	0	0.0033	0.0022	0.0011	0.0011	0	0.0011	0	0.0011	0	0.0011	0.0011	0
Bacteria;Bacteroidetes;Sphingobacteriia;NVQB_o;NVQB_f	NVQB_f	6	2	1	26	8	7	11	10	0	0	1	6	2	2	1	32	32	18	0.0065	0.0022	0.0011	0.0282	0.0087	0.0076	0.0121	0.011	0	0	0.0011	0.0068	0.0022	0.0022	0.0011	0.036	0.0355	0.0202
Bacteria;Actinobacteria;Actinobacteria_c;Frankiales;Nakamurellaceae	Nakamurellaceae	0	2	0	10	3	4	0	1	0	1	2	1	3	6	2	4	7	5	0	0.0022	0	0.0108	0.0033	0.0043	0	0.0011	0	0.0011	0.0023	0.0011	0.0033	0.0066	0.0022	0.0045	0.0078	0.0056
Bacteria;Proteobacteria;Deltaproteobacteria;Myxococcales;Nannocystaceae	Nannocystaceae	5	7	5	3	13	0	4	3	4	6	3	5	4	2	0	1	13	2	0.0054	0.0075	0.0054	0.0033	0.0142	0	0.0044	0.0033	0.0044	0.0068	0.0034	0.0057	0.0044	0.0022	0	0.0011	0.0144	0.0022
Bacteria;Firmicutes;Clostridia;Clostridiales;Natronincola_f	Natronincola_f	0	0	0	0	0	0	2	0	0	0	0	0	0	0	0	0	0	1	0	0	0	0	0	0	0.0022	0	0	0	0	0	0	0	0	0	0	0.0011
Bacteria;Proteobacteria;Betaproteobacteria;Neisseriales;Neisseriaceae	Neisseriaceae	0	2	3	0	1	1	0	0	2	0	1	0	0	4	0	0	0	1	0	0.0022	0.0032	0	0.0011	0.0011	0	0	0.0022	0	0.0011	0	0	0.0044	0	0	0	0.0011
Bacteria;Actinobacteria;Nitriliruptoria;Nitriliruptorales;Nitriliruptoraceae	Nitriliruptoraceae	1	0	0	2	5	5	64	4	1	1	0	0	1	1	1	1	1	13	0.0011	0	0	0.0022	0.0055	0.0054	0.0703	0.0044	0.0011	0.0011	0	0	0.0011	0.0011	0.0011	0.0011	0.0011	0.0146
Bacteria;Proteobacteria;Gammaproteobacteria;Chromatiales;Nitrococcus_f	Nitrococcus_f	1	3	0	0	3	0	0	0	0	2	0	0	0	0	0	0	3	0	0.0011	0.0032	0	0	0.0033	0	0	0	0	0.0023	0	0	0	0	0	0	0.0033	0
Bacteria;Proteobacteria;Gammaproteobacteria;Chromatiales;Nitrosococcus_f	Nitrosococcus_f	0	0	0	0	0	0	1	0	0	0	1	0	0	0	0	0	4	0	0	0	0	0	0	0	0.0011	0	0	0	0.0011	0	0	0	0	0	0.0044	0
Bacteria;Proteobacteria;Betaproteobacteria;Nitrosomonadales;Nitrosomonadaceae	Nitrosomonadaceae	3	8	4	19	20	6	17	13	8	0	2	2	5	2	2	13	19	14	0.0032	0.0086	0.0043	0.0206	0.0218	0.0065	0.0187	0.0142	0.0088	0	0.0023	0.0023	0.0055	0.0022	0.0022	0.0146	0.0211	0.0157
Bacteria;Nitrospirae;Nitrospira_c;Nitrospirales;Nitrospiraceae	Nitrospiraceae	67	67	57	42	90	31	89	53	69	31	65	59	92	68	58	58	127	57	0.0726	0.0721	0.0616	0.0455	0.0982	0.0336	0.0977	0.0581	0.0758	0.0352	0.0734	0.0668	0.1017	0.0749	0.064	0.0653	0.1407	0.0639
Bacteria;Actinobacteria;Actinobacteria_c;Corynebacteriales;Nocardiaceae	Nocardiaceae	17	17	8	4	10	9	20	9	18	0	9	10	12	21	11	12	11	18	0.0184	0.0183	0.0086	0.0043	0.0109	0.0097	0.022	0.0099	0.0198	0	0.0102	0.0113	0.0133	0.0231	0.0121	0.0135	0.0122	0.0202
Bacteria;Actinobacteria;Actinobacteria_c;Propionibacteriales;Nocardioidaceae	Nocardioidaceae	78	71	60	53	98	55	57	124	124	49	78	106	81	114	45	72	121	72	0.0845	0.0764	0.0648	0.0574	0.1069	0.0596	0.0626	0.1358	0.1362	0.0556	0.0881	0.12	0.0895	0.1256	0.0497	0.0811	0.1341	0.0808
Bacteria;Actinobacteria;Actinobacteria_c;Streptosporangiales;Nocardiopsaceae	Nocardiopsaceae	0	1	0	2	0	0	4	0	0	1	1	4	1	0	0	0	0	4	0	0.0011	0	0.0022	0	0	0.0044	0	0	0.0011	0.0011	0.0045	0.0011	0	0	0	0	0.0045
Bacteria;Planctomycetes;OM190_c;OM190_o;OM190_f	OM190_f	2	0	0	3	2	2	3	0	1	0	0	0	2	0	1	5	4	0	0.0022	0	0	0.0033	0.0022	0.0022	0.0033	0	0.0011	0	0	0	0.0022	0	0.0011	0.0056	0.0044	0
Bacteria;Bacteroidetes;Bacteroidia;Bacteroidales;Odoribacteraceae	Odoribacteraceae	71	51	57	75	62	56	278	330	405	145	139	136	190	212	186	428	346	338	0.0769	0.0549	0.0616	0.0813	0.0676	0.0607	0.3053	0.3614	0.4447	0.1647	0.1569	0.154	0.21	0.2335	0.2053	0.4821	0.3834	0.3792
Bacteria;Proteobacteria;Gammaproteobacteria;Oceanospirillales;Oleiphilaceae	Oleiphilaceae	0	0	0	0	0	0	0	0	0	0	0	0	0	0	0	0	1	0	0	0	0	0	0	0	0	0	0	0	0	0	0	0	0	0	0.0011	0
Bacteria;Proteobacteria;Oligoflexia;Oligoflexales;Oligoflexaceae	Oligoflexaceae	1	3	0	1	1	6	5	0	7	1	2	5	2	2	2	5	11	7	0.0011	0.0032	0	0.0011	0.0011	0.0065	0.0055	0	0.0077	0.0011	0.0023	0.0057	0.0022	0.0022	0.0022	0.0056	0.0122	0.0079
Bacteria;Verrucomicrobia;Opitutae;Opitutales;Opitutaceae	Opitutaceae	20	17	7	45	35	72	80	8	17	19	6	27	15	11	14	39	51	136	0.0217	0.0183	0.0076	0.0488	0.0382	0.078	0.0878	0.0088	0.0187	0.0216	0.0068	0.0306	0.0166	0.0121	0.0155	0.0439	0.0565	0.1526
Bacteria;Chloroflexi;Chloroflexia;Chloroflexales;Oscillochloridaceae	Oscillochloridaceae	0	0	0	0	0	0	0	0	0	0	0	0	0	0	0	0	0	1	0	0	0	0	0	0	0	0	0	0	0	0	0	0	0	0	0	0.0011
Bacteria;Proteobacteria;Betaproteobacteria;Burkholderiales;Oxalobacteraceae	Oxalobacteraceae	30	13	20	43	32	53	23	29	76	12	30	39	32	21	20	64	42	97	0.0325	0.014	0.0216	0.0466	0.0349	0.0574	0.0253	0.0318	0.0835	0.0136	0.0339	0.0442	0.0354	0.0231	0.0221	0.0721	0.0465	0.1088
Bacteria;Acidobacteria;Blastocatellia;Blastocatellales;PAC000004_f	PAC000004_f	17	11	27	19	10	6	4	2	21	0	15	4	23	21	32	11	1	17	0.0184	0.0118	0.0292	0.0206	0.0109	0.0065	0.0044	0.0022	0.0231	0	0.0169	0.0045	0.0254	0.0231	0.0353	0.0124	0.0011	0.0191
Bacteria;Bacteroidetes;Sphingobacteriia;Sphingobacteriales;PAC000006_f	PAC000006_f	2	0	1	10	3	8	12	0	0	0	0	1	4	0	2	17	3	19	0.0022	0	0.0011	0.0108	0.0033	0.0087	0.0132	0	0	0	0	0.0011	0.0044	0	0.0022	0.0191	0.0033	0.0213
Bacteria;Bacteroidetes;Sphingobacteriia;PAC000007_o;PAC000007_f	PAC000007_f	2	0	0	0	0	3	0	0	0	3	0	6	1	0	0	0	0	8	0.0022	0	0	0	0	0.0032	0	0	0	0.0034	0	0.0068	0.0011	0	0	0	0	0.009
Bacteria;Saccharibacteria_TM7;Saccharimonas_c;Saccharimonas_o;PAC000016_f	PAC000016_f	32	7	12	34	24	22	6	21	23	47	6	31	17	27	31	60	36	13	0.0347	0.0075	0.013	0.0368	0.0262	0.0238	0.0066	0.023	0.0253	0.0534	0.0068	0.0351	0.0188	0.0297	0.0342	0.0676	0.0399	0.0146
Bacteria;Planctomycetes;Phycisphaerae;Phycisphaerales;PAC000040_f	PAC000040_f	0	2	0	1	0	0	1	0	0	2	0	0	0	1	0	0	0	0	0	0.0022	0	0.0011	0	0	0.0011	0	0	0.0023	0	0	0	0.0011	0	0	0	0
Bacteria;Planctomycetes;PAC000043_c;PAC000043_o;PAC000043_f	PAC000043_f	1	0	3	11	18	8	2	3	1	5	0	1	0	1	4	27	8	3	0.0011	0	0.0032	0.0119	0.0196	0.0087	0.0022	0.0033	0.0011	0.0057	0	0.0011	0	0.0011	0.0044	0.0304	0.0089	0.0034
Bacteria;Proteobacteria;Gammaproteobacteria;Legionellales;PAC000044_f	PAC000044_f	0	0	0	0	0	0	0	0	0	0	0	0	0	0	0	0	2	0	0	0	0	0	0	0	0	0	0	0	0	0	0	0	0	0	0.0022	0
Bacteria;Cyanobacteria;PAC000053_c;PAC000053_o;PAC000053_f	PAC000053_f	0	1	4	6	5	1	2	7	0	31	0	7	1	6	2	7	6	2	0	0.0011	0.0043	0.0065	0.0055	0.0011	0.0022	0.0077	0	0.0352	0	0.0079	0.0011	0.0066	0.0022	0.0079	0.0066	0.0022
Bacteria;AD3;PAC000071_c;PAC000071_o;PAC000071_f	PAC000071_f	2	0	0	0	2	0	0	1	0	0	1	4	4	0	0	0	0	0	0.0022	0	0	0	0.0022	0	0	0.0011	0	0	0.0011	0.0045	0.0044	0	0	0	0	0
Bacteria;Armatimonadetes;Armatimonadia;Armatimonadales;PAC000074_f	PAC000074_f	0	1	1	0	0	0	1	1	1	11	0	0	1	0	1	0	0	0	0	0.0011	0.0011	0	0	0	0.0011	0.0011	0.0011	0.0125	0	0	0.0011	0	0.0011	0	0	0
Bacteria;Actinobacteria;Rubrobacteria;Gaiellales;PAC000097_f	PAC000097_f	0	4	3	3	6	0	1	0	4	0	0	5	3	0	4	0	3	2	0	0.0043	0.0032	0.0033	0.0065	0	0.0011	0	0.0044	0	0	0.0057	0.0033	0	0.0044	0	0.0033	0.0022
Bacteria;WS5;WS5_c;PAC000108_o;PAC000108_f	PAC000108_f	0	0	4	0	3	3	2	0	0	5	0	4	1	3	2	5	5	4	0	0	0.0043	0	0.0033	0.0032	0.0022	0	0	0.0057	0	0.0045	0.0011	0.0033	0.0022	0.0056	0.0055	0.0045
Bacteria;Acidobacteria;Solibacteres;PAC000121_o;PAC000121_f	PAC000121_f	14	1	3	1	4	2	1	21	3	138	0	9	7	4	3	3	5	2	0.0152	0.0011	0.0032	0.0011	0.0044	0.0022	0.0011	0.023	0.0033	0.1567	0	0.0102	0.0077	0.0044	0.0033	0.0034	0.0055	0.0022
Bacteria;Proteobacteria;Oligoflexia;Bdellovibrionales;PAC000132_f	PAC000132_f	8	10	13	27	30	21	9	18	26	15	8	34	30	19	28	32	21	19	0.0087	0.0108	0.014	0.0293	0.0327	0.0227	0.0099	0.0197	0.0286	0.017	0.009	0.0385	0.0332	0.0209	0.0309	0.036	0.0233	0.0213
Bacteria;TM6;TM6_c;Babela_o;PAC000133_f	PAC000133_f	2	0	0	0	0	0	0	0	0	0	0	0	0	0	0	0	0	0	0.0022	0	0	0	0	0	0	0	0	0	0	0	0	0	0	0	0	0
Bacteria;Bacteroidetes;Sphingobacteriia;NVQB_o;PAC000134_f	PAC000134_f	0	0	5	0	5	0	0	1	0	62	0	2	0	0	7	0	12	0	0	0	0.0054	0	0.0055	0	0	0.0011	0	0.0704	0	0.0023	0	0	0.0077	0	0.0133	0
Bacteria;Proteobacteria;Alphaproteobacteria;Rhodospirillales;PAC000146_f	PAC000146_f	3	1	6	8	4	9	3	7	3	9	1	3	6	3	6	7	8	2	0.0032	0.0011	0.0065	0.0087	0.0044	0.0097	0.0033	0.0077	0.0033	0.0102	0.0011	0.0034	0.0066	0.0033	0.0066	0.0079	0.0089	0.0022
Bacteria;Chloroflexi;Ktedonobacteria;AY673403_o;PAC000149_f	PAC000149_f	0	0	0	0	0	0	0	0	0	4	0	0	0	0	0	0	0	0	0	0	0	0	0	0	0	0	0	0.0045	0	0	0	0	0	0	0	0
Bacteria;TM6;TM6_c;Babela_o;PAC000234_f	PAC000234_f	0	0	0	0	0	0	3	0	0	0	0	0	0	0	0	0	0	0	0	0	0	0	0	0	0.0033	0	0	0	0	0	0	0	0	0	0	0
Bacteria;TM6;TM6_c;Babela_o;PAC000239_f	PAC000239_f	0	0	0	0	0	0	0	0	0	0	0	0	0	0	0	0	0	2	0	0	0	0	0	0	0	0	0	0	0	0	0	0	0	0	0	0.0022
Bacteria;Chloroflexi;PAC000286_c;PAC000287_o;PAC000287_f	PAC000287_f	0	0	0	0	0	0	0	2	0	14	0	0	0	0	0	0	0	0	0	0	0	0	0	0	0	0.0022	0	0.0159	0	0	0	0	0	0	0	0
Bacteria;Bacteroidetes;Sphingobacteriia;Sphingobacteriales;PAC000290_f	PAC000290_f	8	0	0	0	0	0	2	0	0	0	1	5	5	0	1	2	2	3	0.0087	0	0	0	0	0	0.0022	0	0	0	0.0011	0.0057	0.0055	0	0.0011	0.0023	0.0022	0.0034
Bacteria;Armatimonadetes;PAC000296_c;PAC000296_o;PAC000296_f	PAC000296_f	2	1	0	1	3	0	3	0	0	0	0	3	3	0	0	4	13	10	0.0022	0.0011	0	0.0011	0.0033	0	0.0033	0	0	0	0	0.0034	0.0033	0	0	0.0045	0.0144	0.0112
Bacteria;TM6;TM6_c;Babela_o;PAC000385_f	PAC000385_f	0	0	0	0	0	0	0	0	0	1	0	0	0	0	0	0	0	0	0	0	0	0	0	0	0	0	0	0.0011	0	0	0	0	0	0	0	0
Bacteria;TM6;TM6_c;Babela_o;PAC000386_f	PAC000386_f	4	0	2	0	0	2	0	0	0	0	0	0	0	0	1	0	0	1	0.0043	0	0.0022	0	0	0.0022	0	0	0	0	0	0	0	0	0.0011	0	0	0.0011
Bacteria;Elusimicrobia;Elusimicrobia_c;Elusimicrobiales;PAC000391_f	PAC000391_f	0	4	0	5	4	1	0	1	0	0	0	0	0	5	0	4	7	0	0	0.0043	0	0.0054	0.0044	0.0011	0	0.0011	0	0	0	0	0	0.0055	0	0.0045	0.0078	0
Bacteria;Cyanobacteria;PAC002560_c;PAC000393_o;PAC000393_f	PAC000393_f	0	0	0	0	0	0	0	0	0	2	0	0	0	0	0	0	0	0	0	0	0	0	0	0	0	0	0	0.0023	0	0	0	0	0	0	0	0
Bacteria;Chloroflexi;Ktedonobacteria;Ktedonobacterales;PAC000394_f	PAC000394_f	0	0	0	0	8	1	0	7	4	18	0	0	0	0	0	0	15	0	0	0	0	0	0.0087	0.0011	0	0.0077	0.0044	0.0204	0	0	0	0	0	0	0.0166	0
Bacteria;Chloroflexi;Anaerolineae;PAC000395_o;PAC000395_f	PAC000395_f	8	0	2	3	1	2	5	0	2	1	2	9	10	2	3	2	1	1	0.0087	0	0.0022	0.0033	0.0011	0.0022	0.0055	0	0.0022	0.0011	0.0023	0.0102	0.0111	0.0022	0.0033	0.0023	0.0011	0.0011
Bacteria;Chloroflexi;Anaerolineae;PAC000395_o;PAC000395_o_uc	PAC000395_o_uc	0	0	0	0	0	0	0	0	0	0	0	0	0	0	3	0	3	0	0	0	0	0	0	0	0	0	0	0	0	0	0	0	0.0033	0	0.0033	0
Bacteria;Chlorobi;Ignavibacteriae;PAC000396_o;PAC000396_f	PAC000396_f	3	3	2	9	1	1	5	6	1	4	6	18	13	0	2	5	1	0	0.0032	0.0032	0.0022	0.0098	0.0011	0.0011	0.0055	0.0066	0.0011	0.0045	0.0068	0.0204	0.0144	0	0.0022	0.0056	0.0011	0
Bacteria;Armatimonadetes;PAC000401_c;PAC000401_o;PAC000401_f	PAC000401_f	4	0	2	2	2	0	0	0	0	3	2	4	4	2	2	0	0	4	0.0043	0	0.0022	0.0022	0.0022	0	0	0	0	0.0034	0.0023	0.0045	0.0044	0.0022	0.0022	0	0	0.0045
Bacteria;Proteobacteria;Alphaproteobacteria;Rhodospirillales;PAC000428_f	PAC000428_f	0	0	0	10	17	0	0	0	0	19	0	0	0	1	0	6	18	0	0	0	0	0.0108	0.0185	0	0	0	0	0.0216	0	0	0	0.0011	0	0.0068	0.0199	0
Bacteria;Armatimonadetes;PAC000533_c;PAC000533_o;PAC000533_f	PAC000533_f	0	0	0	0	0	0	0	0	0	7	0	0	0	0	0	0	0	0	0	0	0	0	0	0	0	0	0	0.0079	0	0	0	0	0	0	0	0
Bacteria;Armatimonadetes;PAC000535_c;PAC000535_o;PAC000535_f	PAC000535_f	5	5	4	12	13	10	15	2	4	3	9	5	5	6	10	6	4	6	0.0054	0.0054	0.0043	0.013	0.0142	0.0108	0.0165	0.0022	0.0044	0.0034	0.0102	0.0057	0.0055	0.0066	0.011	0.0068	0.0044	0.0067
Bacteria;Armatimonadetes;PAC000535_c;PAC000535_o;PAC000535_o_uc	PAC000535_o_uc	0	0	0	0	0	0	0	0	0	0	0	0	0	0	0	0	0	2	0	0	0	0	0	0	0	0	0	0	0	0	0	0	0	0	0	0.0022
Bacteria;Bacteroidetes;Sphingobacteriia;NVQB_o;PAC000536_f	PAC000536_f	24	6	14	13	11	3	53	2	5	0	10	11	29	7	20	19	23	7	0.026	0.0065	0.0151	0.0141	0.012	0.0032	0.0582	0.0022	0.0055	0	0.0113	0.0125	0.0321	0.0077	0.0221	0.0214	0.0255	0.0079
Bacteria;Chloroflexi;PDJQ_c;PAC000542_o;PAC000542_f	PAC000542_f	0	0	0	0	0	0	0	5	0	5	0	2	0	2	0	0	0	0	0	0	0	0	0	0	0	0.0055	0	0.0057	0	0.0023	0	0.0022	0	0	0	0
Bacteria;Elusimicrobia;Elusimicrobia_c;PAC000548_o;PAC000548_f	PAC000548_f	8	6	2	10	3	0	0	7	4	4	5	6	8	5	1	13	2	2	0.0087	0.0065	0.0022	0.0108	0.0033	0	0	0.0077	0.0044	0.0045	0.0056	0.0068	0.0088	0.0055	0.0011	0.0146	0.0022	0.0022
Bacteria;TM6;TM6_c;Babela_o;PAC000589_f	PAC000589_f	0	0	3	0	2	0	6	0	6	0	2	1	0	0	8	0	0	0	0	0	0.0032	0	0.0022	0	0.0066	0	0.0066	0	0.0023	0.0011	0	0	0.0088	0	0	0
Bacteria;TM6;TM6_c;Babela_o;PAC000590_f	PAC000590_f	0	0	0	2	0	0	0	0	0	0	0	1	0	0	0	0	0	0	0	0	0	0.0022	0	0	0	0	0	0	0	0.0011	0	0	0	0	0	0
Bacteria;Gemmatimonadetes;Gemmatimonadetes_c;Gemmatimonadales;PAC000624_f	PAC000624_f	71	44	36	34	60	28	38	43	50	25	49	73	56	57	42	66	70	40	0.0769	0.0473	0.0389	0.0368	0.0655	0.0303	0.0417	0.0471	0.0549	0.0284	0.0553	0.0827	0.0619	0.0628	0.0464	0.0743	0.0776	0.0449
Bacteria;Proteobacteria;Alphaproteobacteria;Rickettsiales;PAC000648_f	PAC000648_f	0	0	0	0	0	0	0	1	0	0	0	0	0	0	0	0	0	0	0	0	0	0	0	0	0	0.0011	0	0	0	0	0	0	0	0	0	0
Bacteria;Actinobacteria;Rubrobacteria;Gaiellales;PAC000669_f	PAC000669_f	0	0	1	0	0	1	0	0	2	0	0	1	2	0	2	1	0	3	0	0	0.0011	0	0	0.0011	0	0	0.0022	0	0	0.0011	0.0022	0	0.0022	0.0011	0	0.0034
Bacteria;Proteobacteria;Deltaproteobacteria;Myxococcales;PAC000695_f	PAC000695_f	2	9	5	1	5	3	11	4	3	2	1	7	2	10	1	5	10	2	0.0022	0.0097	0.0054	0.0011	0.0055	0.0032	0.0121	0.0044	0.0033	0.0023	0.0011	0.0079	0.0022	0.011	0.0011	0.0056	0.0111	0.0022
Bacteria;Planctomycetes;PAC001018_c;PAC001018_o;PAC001018_f	PAC001018_f	0	0	1	4	2	0	4	1	0	0	0	0	3	1	0	4	0	4	0	0	0.0011	0.0043	0.0022	0	0.0044	0.0011	0	0	0	0	0.0033	0.0011	0	0.0045	0	0.0045
Bacteria;Tenericutes;Mollicutes;PAC001057_o;PAC001057_f	PAC001057_f	6	12	7	0	0	0	0	13	9	27	37	23	29	36	32	11	14	17	0.0065	0.0129	0.0076	0	0	0	0	0.0142	0.0099	0.0307	0.0418	0.026	0.0321	0.0397	0.0353	0.0124	0.0155	0.0191
Bacteria;Tenericutes;Mollicutes;PAC001265_o;PAC001265_f	PAC001265_f	1	0	0	0	0	0	0	8	10	39	39	41	10	9	8	17	8	14	0.0011	0	0	0	0	0	0	0.0088	0.011	0.0443	0.044	0.0464	0.0111	0.0099	0.0088	0.0191	0.0089	0.0157
Bacteria;Lentisphaerae;Lentisphaeria;Victivallales;PAC001406_f	PAC001406_f	0	0	0	0	0	0	0	26	36	212	319	251	46	40	42	36	36	39	0	0	0	0	0	0	0	0.0285	0.0395	0.2408	0.3601	0.2843	0.0508	0.0441	0.0464	0.0405	0.0399	0.0437
Bacteria;Cyanobacteria;PAC001562_c;PAC001562_o;PAC001562_f	PAC001562_f	0	6	2	0	5	5	6	9	7	10	2	6	1	11	7	0	7	7	0	0.0065	0.0022	0	0.0055	0.0054	0.0066	0.0099	0.0077	0.0114	0.0023	0.0068	0.0011	0.0121	0.0077	0	0.0078	0.0079
Bacteria;Acidobacteria;PAC001813_c;PAC001813_o;PAC001813_f	PAC001813_f	1	0	1	1	0	0	0	0	0	0	0	0	0	1	3	0	0	0	0.0011	0	0.0011	0.0011	0	0	0	0	0	0	0	0	0	0.0011	0.0033	0	0	0
Bacteria;Acidobacteria;PAC001852_c;PAC001852_o;PAC001852_f	PAC001852_f	19	18	21	19	20	5	18	0	14	5	11	24	8	37	27	13	15	13	0.0206	0.0194	0.0227	0.0206	0.0218	0.0054	0.0198	0	0.0154	0.0057	0.0124	0.0272	0.0088	0.0408	0.0298	0.0146	0.0166	0.0146
Bacteria;Planctomycetes;Brocadia_c;Brocadiales;PAC001893_f	PAC001893_f	1	0	2	3	7	0	5	0	3	0	0	1	3	0	2	2	4	2	0.0011	0	0.0022	0.0033	0.0076	0	0.0055	0	0.0033	0	0	0.0011	0.0033	0	0.0022	0.0023	0.0044	0.0022
Bacteria;Proteobacteria;Betaproteobacteria;PAC001907_o;PAC001907_f	PAC001907_f	69	40	32	24	28	19	24	96	64	26	48	77	64	49	45	39	37	37	0.0747	0.043	0.0346	0.026	0.0305	0.0206	0.0264	0.1051	0.0703	0.0295	0.0542	0.0872	0.0707	0.054	0.0497	0.0439	0.041	0.0415
Bacteria;Proteobacteria;Betaproteobacteria;PAC001921_o;PAC001921_f	PAC001921_f	21	12	22	12	19	19	40	3	14	3	21	15	19	21	22	15	24	22	0.0227	0.0129	0.0238	0.013	0.0207	0.0206	0.0439	0.0033	0.0154	0.0034	0.0237	0.017	0.021	0.0231	0.0243	0.0169	0.0266	0.0247
Bacteria;Proteobacteria;Deltaproteobacteria;PAC001922_o;PAC001922_f	PAC001922_f	0	0	0	0	3	0	1	10	5	9	3	1	0	1	0	0	4	1	0	0	0	0	0.0033	0	0.0011	0.011	0.0055	0.0102	0.0034	0.0011	0	0.0011	0	0	0.0044	0.0011
Bacteria;TM6;TM6_c;Babela_o;PAC001936_f	PAC001936_f	2	0	0	0	3	0	0	0	0	0	0	0	2	0	0	0	2	0	0.0022	0	0	0	0.0033	0	0	0	0	0	0	0	0.0022	0	0	0	0.0022	0
Bacteria;Nitrospirae;Nitrospira_c;PAC001956_o;PAC001956_f	PAC001956_f	0	0	0	0	0	0	0	0	0	0	2	3	2	1	4	1	1	0	0	0	0	0	0	0	0	0	0	0	0.0023	0.0034	0.0022	0.0011	0.0044	0.0011	0.0011	0
Bacteria;Acidobacteria;Solibacteres;Solibacterales;PAC002115_f	PAC002115_f	1	0	0	0	0	1	0	7	0	2	0	0	1	0	0	0	3	0	0.0011	0	0	0	0	0.0011	0	0.0077	0	0.0023	0	0	0.0011	0	0	0	0.0033	0
Bacteria;Chloroflexi;Anaerolineae;Anaerolinaeles;PAC002118_f	PAC002118_f	0	3	8	0	4	0	0	0	0	0	0	0	0	2	8	0	0	0	0	0.0032	0.0086	0	0.0044	0	0	0	0	0	0	0	0	0.0022	0.0088	0	0	0
Bacteria;Proteobacteria;Alphaproteobacteria;Rhizobiales;PAC002126_f	PAC002126_f	3	0	2	0	8	17	13	3	4	1	3	4	9	2	1	1	10	33	0.0032	0	0.0022	0	0.0087	0.0184	0.0143	0.0033	0.0044	0.0011	0.0034	0.0045	0.0099	0.0022	0.0011	0.0011	0.0111	0.037
Bacteria;Actinobacteria;MarineActino_c;Actinomarinales;PAC002137_f	PAC002137_f	0	0	0	0	0	0	1	0	0	0	0	0	0	0	0	0	0	0	0	0	0	0	0	0	0.0011	0	0	0	0	0	0	0	0	0	0	0
Bacteria;Verrucomicrobia;Opitutae;Puniceicoccales;PAC002143_f	PAC002143_f	3	5	1	0	2	0	0	4	1	2	4	2	5	7	13	3	3	2	0.0032	0.0054	0.0011	0	0.0022	0	0	0.0044	0.0011	0.0023	0.0045	0.0023	0.0055	0.0077	0.0144	0.0034	0.0033	0.0022
Bacteria;AD3;PAC000071_c;PAC001878_o;PAC002233_f	PAC002233_f	0	0	0	0	0	0	0	0	0	2	0	0	0	0	0	0	0	0	0	0	0	0	0	0	0	0	0	0.0023	0	0	0	0	0	0	0	0
Bacteria;Proteobacteria;Betaproteobacteria;PAC002541_o;PAC002248_f	PAC002248_f	25	36	15	17	14	8	33	10	11	8	18	13	35	21	23	25	13	23	0.0271	0.0387	0.0162	0.0184	0.0153	0.0087	0.0362	0.011	0.0121	0.0091	0.0203	0.0147	0.0387	0.0231	0.0254	0.0282	0.0144	0.0258
Bacteria;Proteobacteria;Deltaproteobacteria;PAC002249_o;PAC002249_f	PAC002249_f	0	0	0	0	0	0	0	0	0	2	0	0	0	0	0	0	2	0	0	0	0	0	0	0	0	0	0	0.0023	0	0	0	0	0	0	0.0022	0
Bacteria;Acidobacteria;PAC002259_c;PAC002259_o;PAC002259_f	PAC002259_f	0	1	0	0	0	0	0	0	1	0	1	0	0	0	1	2	0	1	0	0.0011	0	0	0	0	0	0	0.0011	0	0.0011	0	0	0	0.0011	0.0023	0	0.0011
Bacteria;Acidobacteria;PAC002280_c;PAC002280_o;PAC002280_f	PAC002280_f	19	24	47	12	53	20	20	19	89	18	5	32	25	41	48	26	40	25	0.0206	0.0258	0.0508	0.013	0.0578	0.0217	0.022	0.0208	0.0977	0.0204	0.0056	0.0362	0.0276	0.0452	0.053	0.0293	0.0443	0.028
Bacteria;Acidobacteria;Vicinamibacter_c;Vicinamibacter_o;PAC002281_f	PAC002281_f	10	8	8	3	12	6	6	0	21	0	7	12	6	6	14	5	17	7	0.0108	0.0086	0.0086	0.0033	0.0131	0.0065	0.0066	0	0.0231	0	0.0079	0.0136	0.0066	0.0066	0.0155	0.0056	0.0188	0.0079
Bacteria;Actinobacteria;Actinobacteria_c;PAC002290_o;PAC002290_f	PAC002290_f	7	17	7	7	2	3	0	0	1	1	8	2	16	9	3	5	1	5	0.0076	0.0183	0.0076	0.0076	0.0022	0.0032	0	0	0.0011	0.0011	0.009	0.0023	0.0177	0.0099	0.0033	0.0056	0.0011	0.0056
Bacteria;Chloroflexi;PAC000286_c;PAC002318_o;PAC002318_f	PAC002318_f	0	0	0	0	2	0	2	17	10	82	0	0	0	2	0	3	0	1	0	0	0	0	0.0022	0	0.0022	0.0186	0.011	0.0931	0	0	0	0.0022	0	0.0034	0	0.0011
Bacteria;Cyanobacteria;PAC002560_c;PAC002337_o;PAC002337_f	PAC002337_f	0	3	1	0	1	0	1	0	0	0	3	0	0	1	3	0	0	3	0	0.0032	0.0011	0	0.0011	0	0.0011	0	0	0	0.0034	0	0	0.0011	0.0033	0	0	0.0034
Bacteria;Saccharibacteria_TM7;PAC002431_c;PAC002431_o;PAC002431_f	PAC002431_f	0	0	0	0	0	0	0	0	0	0	0	0	0	1	0	0	0	0	0	0	0	0	0	0	0	0	0	0	0	0	0	0.0011	0	0	0	0
Bacteria;Proteobacteria;Betaproteobacteria;PAC002541_o;PAC002541_f	PAC002541_f	42	95	57	119	126	20	112	60	23	11	38	92	74	114	68	172	138	29	0.0455	0.1022	0.0616	0.1289	0.1375	0.0217	0.123	0.0657	0.0253	0.0125	0.0429	0.1042	0.0818	0.1256	0.0751	0.1937	0.1529	0.0325
Bacteria;Proteobacteria;Deltaproteobacteria;PAC001922_o;PAC002546_f	PAC002546_f	16	8	10	7	2	7	0	0	6	0	6	6	15	9	8	2	8	11	0.0173	0.0086	0.0108	0.0076	0.0022	0.0076	0	0	0.0066	0	0.0068	0.0068	0.0166	0.0099	0.0088	0.0023	0.0089	0.0123
Bacteria;Cyanobacteria;PAC002560_c;PAC002560_o;PAC002560_f	PAC002560_f	0	1	0	1	12	3	0	14	1	82	2	1	0	0	1	2	20	0	0	0.0011	0	0.0011	0.0131	0.0032	0	0.0153	0.0011	0.0931	0.0023	0.0011	0	0	0.0011	0.0023	0.0222	0
Bacteria;Planctomycetes;Phycisphaerae;CP019633_o;PAC002608_f	PAC002608_f	0	1	0	0	0	0	0	0	0	0	0	0	2	1	0	0	0	1	0	0.0011	0	0	0	0	0	0	0	0	0	0	0.0022	0.0011	0	0	0	0.0011
Bacteria;Proteobacteria;Gammaproteobacteria;Steroidobacter_o;PAC002617_f	PAC002617_f	0	6	0	30	13	0	5	12	4	8	1	1	1	9	2	30	18	0	0	0.0065	0	0.0325	0.0142	0	0.0055	0.0131	0.0044	0.0091	0.0011	0.0011	0.0011	0.0099	0.0022	0.0338	0.0199	0
Bacteria;Chloroflexi;PDJQ_c;PDJQ_o;PDJQ_f	PDJQ_f	23	1	6	21	11	4	4	7	4	3	11	23	23	7	12	13	3	9	0.0249	0.0011	0.0065	0.0228	0.012	0.0043	0.0044	0.0077	0.0044	0.0034	0.0124	0.026	0.0254	0.0077	0.0132	0.0146	0.0033	0.0101
Bacteria;Firmicutes;Bacilli;Bacillales;Paenibacillaceae	Paenibacillaceae	35	27	51	44	83	58	32	79	132	117	87	54	40	50	48	31	113	93	0.0379	0.0291	0.0551	0.0477	0.0906	0.0628	0.0351	0.0865	0.145	0.1329	0.0982	0.0612	0.0442	0.0551	0.053	0.0349	0.1252	0.1043
Bacteria;Proteobacteria;Alphaproteobacteria;Rickettsiales;Paracaedibacteraceae	Paracaedibacteraceae	0	1	0	0	3	4	3	4	0	4	0	0	2	0	4	2	4	3	0	0.0011	0	0	0.0033	0.0043	0.0033	0.0044	0	0.0045	0	0	0.0022	0	0.0044	0.0023	0.0044	0.0034
Bacteria;Chlamydiae;Chlamydiae_c;Chlamydiales;Parachlamydiaceae	Parachlamydiaceae	4	6	5	0	4	7	8	15	11	9	7	7	11	4	7	1	6	9	0.0043	0.0065	0.0054	0	0.0044	0.0076	0.0088	0.0164	0.0121	0.0102	0.0079	0.0079	0.0122	0.0044	0.0077	0.0011	0.0066	0.0101
Bacteria;Proteobacteria;Alphaproteobacteria;Rhizobiales;Parvibaculum_f	Parvibaculum_f	40	34	588	429	570	483	13	4	20	4	26	10	30	38	721	551	719	670	0.0433	0.0366	0.6355	0.4648	0.6219	0.5232	0.0143	0.0044	0.022	0.0045	0.0294	0.0113	0.0332	0.0419	0.796	0.6206	0.7967	0.7516
Bacteria;Actinobacteria;Thermoleophilia;Solirubrobacterales;Parviterribacteraceae	Parviterribacteraceae	16	6	10	14	13	4	11	4	10	4	8	8	10	11	8	14	11	6	0.0173	0.0065	0.0108	0.0152	0.0142	0.0043	0.0121	0.0044	0.011	0.0045	0.009	0.0091	0.0111	0.0121	0.0088	0.0158	0.0122	0.0067
Bacteria;Proteobacteria;Gammaproteobacteria;Pasteurellales;Pasteurellaceae	Pasteurellaceae	51	69	58	46	64	54	377	375	129	48	64	66	32	45	35	38	43	39	0.0552	0.0742	0.0627	0.0498	0.0698	0.0585	0.414	0.4107	0.1417	0.0545	0.0723	0.0747	0.0354	0.0496	0.0386	0.0428	0.0476	0.0437
Bacteria;Actinobacteria;Thermoleophilia;Solirubrobacterales;Patulibacteraceae	Patulibacteraceae	0	0	0	0	0	0	0	1	0	1	1	0	0	0	0	0	0	0	0	0	0	0	0	0	0	0.0011	0	0.0011	0.0011	0	0	0	0	0	0	0
Bacteria;Verrucomicrobia;Verrucomicrobiae;Pedosphaera_o;Pedosphaera_f	Pedosphaera_f	101	83	45	151	104	45	144	96	61	142	70	169	99	98	52	184	123	102	0.1094	0.0893	0.0486	0.1636	0.1135	0.0487	0.1581	0.1051	0.067	0.1613	0.079	0.1914	0.1094	0.108	0.0574	0.2072	0.1363	0.1144
Bacteria;Verrucomicrobia;Verrucomicrobiae;Pedosphaera_o;Pedosphaera_o_uc	Pedosphaera_o_uc	0	0	0	0	0	0	2	0	0	0	0	0	0	0	0	0	0	0	0	0	0	0	0	0	0.0022	0	0	0	0	0	0	0	0	0	0	0
Bacteria;Firmicutes;Clostridia;Clostridiales;Peptococcaceae	Peptococcaceae	1	0	0	0	0	0	0	1	0	0	0	0	2	1	3	1	0	0	0.0011	0	0	0	0	0	0	0.0011	0	0	0	0	0.0022	0.0011	0.0033	0.0011	0	0
Bacteria;Firmicutes;Tissierellia;Tissierellales;Peptoniphilaceae	Peptoniphilaceae	5	4	5	9	4	2	3	12	11	31	28	29	23	22	18	25	31	35	0.0054	0.0043	0.0054	0.0098	0.0044	0.0022	0.0033	0.0131	0.0121	0.0352	0.0316	0.0328	0.0254	0.0242	0.0199	0.0282	0.0344	0.0393
Bacteria;Firmicutes;Clostridia;Clostridiales;Peptostreptococcaceae	Peptostreptococcaceae	1349	1246	1266	441	481	402	658	937	734	249	236	297	553	500	529	439	413	435	1.4612	1.3406	1.3682	0.4778	0.5248	0.4355	0.7226	1.0263	0.806	0.2828	0.2664	0.3363	0.6113	0.5508	0.584	0.4945	0.4576	0.488
Bacteria;Proteobacteria;Oligoflexia;Bacteriovoracales;Peredibacteraceae	Peredibacteraceae	3	0	6	5	3	3	8	0	0	0	1	1	0	0	0	5	3	5	0.0032	0	0.0065	0.0054	0.0033	0.0032	0.0088	0	0	0	0.0011	0.0011	0	0	0	0.0056	0.0033	0.0056
Bacteria;Bacteroidetes;Bacteroidia;Bacteroidales;Phocaeicola_f	Phocaeicola_f	1	0	0	0	0	0	0	0	0	0	0	0	0	0	0	0	0	0	0.0011	0	0	0	0	0	0	0	0	0	0	0	0	0	0	0	0	0
Bacteria;Proteobacteria;Alphaproteobacteria;Rhizobiales;Phreatobacter_f	Phreatobacter_f	0	0	0	0	0	4	0	0	0	0	0	0	0	0	0	0	0	0	0	0	0	0	0	0.0043	0	0	0	0	0	0	0	0	0	0	0	0
Bacteria;Planctomycetes;Phycisphaerae;Phycisphaerales;Phycisphaeraceae	Phycisphaeraceae	0	2	1	2	6	10	19	7	1	0	0	5	6	6	8	2	14	6	0	0.0022	0.0011	0.0022	0.0065	0.0108	0.0209	0.0077	0.0011	0	0	0.0057	0.0066	0.0066	0.0088	0.0023	0.0155	0.0067
Bacteria;Proteobacteria;Alphaproteobacteria;Rhizobiales;Phyllobacteriaceae	Phyllobacteriaceae	129	170	35	29	95	129	206	10	15	3	5	9	164	200	43	44	147	164	0.1397	0.1829	0.0378	0.0314	0.1036	0.1397	0.2262	0.011	0.0165	0.0034	0.0056	0.0102	0.1813	0.2203	0.0475	0.0496	0.1629	0.184
Bacteria;Planctomycetes;Planctomycetia;Planctomycetales;Planctomycetaceae	Planctomycetaceae	16	30	33	14	21	41	35	11	20	16	20	9	21	18	40	12	23	52	0.0173	0.0323	0.0357	0.0152	0.0229	0.0444	0.0384	0.012	0.022	0.0182	0.0226	0.0102	0.0232	0.0198	0.0442	0.0135	0.0255	0.0583
Bacteria;Cyanobacteria;Chroobacteria;Oscillatoriales;Planktothrix_f	Planktothrix_f	0	0	0	0	0	0	0	0	0	0	0	0	0	0	0	0	2	0	0	0	0	0	0	0	0	0	0	0	0	0	0	0	0	0	0.0022	0
Bacteria;Firmicutes;Bacilli;Bacillales;Planococcaceae	Planococcaceae	29	25	39	24	27	95	98	13	20	29	27	27	39	32	34	15	38	161	0.0314	0.0269	0.0421	0.026	0.0295	0.1029	0.1076	0.0142	0.022	0.0329	0.0305	0.0306	0.0431	0.0353	0.0375	0.0169	0.0421	0.1806
Bacteria;Proteobacteria;Alphaproteobacteria;Rhizobiales;Pleomorphomonas_f	Pleomorphomonas_f	4	0	0	0	2	0	0	0	1	0	0	0	4	0	0	0	1	0	0.0043	0	0	0	0.0022	0	0	0	0.0011	0	0	0	0.0044	0	0	0	0.0011	0
Bacteria;Proteobacteria;Deltaproteobacteria;Myxococcales;Polyangiaceae	Polyangiaceae	45	47	46	84	92	25	67	19	83	38	31	54	43	40	64	112	89	44	0.0487	0.0506	0.0497	0.091	0.1004	0.0271	0.0736	0.0208	0.0911	0.0432	0.035	0.0612	0.0475	0.0441	0.0707	0.1261	0.0986	0.0494
Bacteria;Bacteroidetes;Bacteroidia;Bacteroidales;Porphyromonadaceae	Porphyromonadaceae	139	151	145	421	473	486	459	602	564	834	961	893	477	534	507	596	718	699	0.1506	0.1625	0.1567	0.4561	0.516	0.5265	0.504	0.6594	0.6193	0.9472	1.0849	1.0113	0.5273	0.5883	0.5597	0.6713	0.7956	0.7841
Bacteria;Bacteroidetes;Bacteroidia;Bacteroidales;Prevotellaceae	Prevotellaceae	269	499	246	15	24	15	188	223	466	1184	857	1595	245	283	186	117	116	156	0.2914	0.5369	0.2659	0.0163	0.0262	0.0162	0.2064	0.2442	0.5117	1.3447	0.9675	1.8063	0.2708	0.3118	0.2053	0.1318	0.1285	0.175
Bacteria;Actinobacteria;Actinobacteria_c;Micrococcales;Promicromonosporaceae	Promicromonosporaceae	3	4	4	4	9	2	7	3	3	9	8	2	1	7	12	9	8	4	0.0032	0.0043	0.0043	0.0043	0.0098	0.0022	0.0077	0.0033	0.0033	0.0102	0.009	0.0023	0.0011	0.0077	0.0132	0.0101	0.0089	0.0045
Bacteria;Actinobacteria;Actinobacteria_c;Propionibacteriales;Propionibacteriaceae	Propionibacteriaceae	2	2	2	8	1	2	2	1	3	4	3	6	3	1	2	5	4	1	0.0022	0.0022	0.0022	0.0087	0.0011	0.0022	0.0022	0.0011	0.0033	0.0045	0.0034	0.0068	0.0033	0.0011	0.0022	0.0056	0.0044	0.0011
Bacteria;Proteobacteria;Gammaproteobacteria;Cellvibrionales;Pseudohongiella_f	Pseudohongiella_f	0	2	0	0	0	11	9	0	0	0	0	0	0	0	0	0	1	5	0	0.0022	0	0	0	0.0119	0.0099	0	0	0	0	0	0	0	0	0	0.0011	0.0056
Bacteria;Proteobacteria;Gammaproteobacteria;Pseudomonadales;Pseudomonadaceae	Pseudomonadaceae	197	55	456	979	510	1221	156	16	22	6	52	35	205	76	578	1240	595	1783	0.2134	0.0592	0.4928	1.0607	0.5564	1.3227	0.1713	0.0175	0.0242	0.0068	0.0587	0.0396	0.2266	0.0837	0.6381	1.3966	0.6593	2.0002
Bacteria;Actinobacteria;Actinobacteria_c;Pseudonocardiales;Pseudonocardiaceae	Pseudonocardiaceae	32	63	23	24	44	11	48	54	52	43	58	75	54	45	37	56	54	8	0.0347	0.0678	0.0249	0.026	0.048	0.0119	0.0527	0.0591	0.0571	0.0488	0.0655	0.0849	0.0597	0.0496	0.0408	0.0631	0.0598	0.009
Bacteria;Proteobacteria;Alphaproteobacteria;Rhizobiales;Pseudoxanthobacter_f	Pseudoxanthobacter_f	0	0	0	1	0	2	0	4	0	0	1	0	0	0	0	0	5	2	0	0	0	0.0011	0	0.0022	0	0.0044	0	0	0.0011	0	0	0	0	0	0.0055	0.0022
Bacteria;Verrucomicrobia;Opitutae;Puniceicoccales;Puniceicoccaceae	Puniceicoccaceae	0	0	0	0	0	6	3	0	0	0	0	0	0	0	0	0	0	6	0	0	0	0	0	0.0065	0.0033	0	0	0	0	0	0	0	0	0	0	0.0067
Bacteria;Acidobacteria;Blastocatellia;Blastocatellales;Pyrinomonadaceae	Pyrinomonadaceae	73	52	87	65	15	9	23	5	15	6	57	101	75	63	86	83	18	11	0.0791	0.0559	0.094	0.0704	0.0164	0.0097	0.0253	0.0055	0.0165	0.0068	0.0644	0.1144	0.0829	0.0694	0.0949	0.0935	0.0199	0.0123
Bacteria;Proteobacteria;Betaproteobacteria;Burkholderiales;Quisquiliibacterium_f	Quisquiliibacterium_f	3	3	19	36	76	40	2	0	2	1	0	2	5	5	27	32	92	57	0.0032	0.0032	0.0205	0.039	0.0829	0.0433	0.0022	0	0.0022	0.0011	0	0.0023	0.0055	0.0055	0.0298	0.036	0.1019	0.0639
Bacteria;Proteobacteria;Betaproteobacteria;Burkholderiales;Ralstonia_f	Ralstonia_f	8	7	272	62	62	5	0	7	9	6	1	2	2	3	314	80	55	6	0.0087	0.0075	0.294	0.0672	0.0676	0.0054	0	0.0077	0.0099	0.0068	0.0011	0.0023	0.0022	0.0033	0.3467	0.0901	0.0609	0.0067
Bacteria;Bacteroidetes;Cytophagia;Cytophagales;Reichenbachiella_f	Reichenbachiella_f	0	0	0	0	0	0	2	0	1	0	0	0	0	0	0	0	0	2	0	0	0	0	0	0	0.0022	0	0.0011	0	0	0	0	0	0	0	0	0.0022
Bacteria;Chlamydiae;Chlamydiae_c;Chlamydiales;Rhabdochlamydiaceae	Rhabdochlamydiaceae	5	4	2	2	10	6	3	0	13	0	0	16	4	9	6	15	0	9	0.0054	0.0043	0.0022	0.0022	0.0109	0.0065	0.0033	0	0.0143	0	0	0.0181	0.0044	0.0099	0.0066	0.0169	0	0.0101
Bacteria;Proteobacteria;Alphaproteobacteria;Rhizobiales;Rhizobiaceae	Rhizobiaceae	37	10	19	23	38	27	21	16	39	4	6	13	46	20	13	31	61	62	0.0401	0.0108	0.0205	0.0249	0.0415	0.0292	0.0231	0.0175	0.0428	0.0045	0.0068	0.0147	0.0508	0.022	0.0144	0.0349	0.0676	0.0696
Bacteria;Proteobacteria;Alphaproteobacteria;Rhizobiales;Rhizobiales_uc	Rhizobiales_uc	0	4	1	0	3	0	2	9	0	5	2	2	2	7	4	0	12	6	0	0.0043	0.0011	0	0.0033	0	0.0022	0.0099	0	0.0057	0.0023	0.0023	0.0022	0.0077	0.0044	0	0.0133	0.0067
Bacteria;Proteobacteria;Alphaproteobacteria;Rhodobacterales;Rhodobacteraceae	Rhodobacteraceae	10	8	54	325	343	197	11	8	10	5	6	8	12	10	66	422	399	307	0.0108	0.0086	0.0584	0.3521	0.3742	0.2134	0.0121	0.0088	0.011	0.0057	0.0068	0.0091	0.0133	0.011	0.0729	0.4753	0.4421	0.3444
Bacteria;Proteobacteria;Alphaproteobacteria;Rhizobiales;Rhodobiaceae	Rhodobiaceae	0	0	0	0	0	0	12	2	1	0	0	0	0	0	0	0	0	2	0	0	0	0	0	0	0.0132	0.0022	0.0011	0	0	0	0	0	0	0	0	0.0022
Bacteria;Proteobacteria;Betaproteobacteria;Rhodocyclales;Rhodocyclales_uc	Rhodocyclales_uc	0	0	0	0	0	0	1	0	0	0	0	0	0	0	0	0	0	0	0	0	0	0	0	0	0.0011	0	0	0	0	0	0	0	0	0	0	0
Bacteria;Proteobacteria;Alphaproteobacteria;Rhizobiales;Rhodomicrobium_f	Rhodomicrobium_f	0	0	0	0	0	0	0	0	0	0	0	0	0	0	1	0	0	0	0	0	0	0	0	0	0	0	0	0	0	0	0	0	0.0011	0	0	0
Bacteria;Proteobacteria;Alphaproteobacteria;Rhodospirillales;Rhodospirillaceae	Rhodospirillaceae	142	158	136	181	276	145	177	164	428	140	169	261	279	268	267	531	660	607	0.1538	0.17	0.147	0.1961	0.3011	0.1571	0.1944	0.1796	0.47	0.159	0.1908	0.2956	0.3084	0.2952	0.2948	0.5981	0.7313	0.6809
Bacteria;Proteobacteria;Alphaproteobacteria;Rickettsiales;Rickettsiaceae	Rickettsiaceae	0	0	0	4	0	0	4	2	1	0	0	0	0	0	0	0	0	0	0	0	0	0.0043	0	0	0.0044	0.0022	0.0011	0	0	0	0	0	0	0	0	0
Bacteria;Proteobacteria;Alphaproteobacteria;Rickettsiales;Rickettsiales_uc	Rickettsiales_uc	0	0	0	0	0	0	0	2	0	0	0	0	0	0	0	0	0	0	0	0	0	0	0	0	0	0.0022	0	0	0	0	0	0	0	0	0	0
Bacteria;Bacteroidetes;Bacteroidia;Bacteroidales;Rikenellaceae	Rikenellaceae	5138	5620	5489	806	1049	850	1693	1157	1033	640	656	541	1196	1285	1291	668	754	866	5.5655	6.0467	5.9323	0.8733	1.1444	0.9208	1.8591	1.2673	1.1344	0.7269	0.7406	0.6127	1.322	1.4156	1.4253	0.7524	0.8355	0.9715
Bacteria;Rhodothermaeota;Rhodothermia;Rhodothermales;Rubricoccaceae	Rubricoccaceae	0	5	0	0	0	9	0	0	0	2	0	0	0	9	6	0	0	11	0	0.0054	0	0	0	0.0097	0	0	0	0.0023	0	0	0	0.0099	0.0066	0	0	0.0123
Bacteria;Actinobacteria;Rubrobacteria;Rubrobacterales;Rubrobacteraceae	Rubrobacteraceae	2	5	6	3	0	0	0	1	0	2	1	4	5	13	0	0	2	1	0.0022	0.0054	0.0065	0.0033	0	0	0	0.0011	0	0.0023	0.0011	0.0045	0.0055	0.0143	0	0	0.0022	0.0011
Bacteria;Firmicutes;Clostridia;Clostridiales;Ruminococcaceae	Ruminococcaceae	26277	28471	25247	19565	21302	21288	15825	17866	17569	19216	20892	20128	27086	27339	27524	16896	18817	18837	28.4633	30.6328	27.2858	21.1983	23.24	23.0617	17.3777	19.5685	19.293	21.8237	23.586	22.7945	29.9402	30.1177	30.3864	19.0305	20.8508	21.1312
Bacteria;Proteobacteria;Gammaproteobacteria;Ruthia_o;Ruthia_o_uc	Ruthia_o_uc	0	0	0	0	0	0	0	2	0	0	0	0	0	0	0	0	0	0	0	0	0	0	0	0	0	0.0022	0	0	0	0	0	0	0	0	0	0
Bacteria;Saccharibacteria_TM7;Saccharimonas_c;Saccharimonas_o;Saccharimonas_f	Saccharimonas_f	10	8	20	11	58	9	4	9	1	11	9	5	7	6	7	7	37	1	0.0108	0.0086	0.0216	0.0119	0.0633	0.0097	0.0044	0.0099	0.0011	0.0125	0.0102	0.0057	0.0077	0.0066	0.0077	0.0079	0.041	0.0011
Bacteria;Proteobacteria;Gammaproteobacteria;Oceanospirillales;Saccharospirillaceae	Saccharospirillaceae	0	0	0	0	0	4	2	0	0	0	0	0	0	0	0	0	0	0	0	0	0	0	0	0.0043	0.0022	0	0	0	0	0	0	0	0	0	0	0
Bacteria;Proteobacteria;Deltaproteobacteria;Myxococcales;Sandaracinaceae	Sandaracinaceae	20	11	15	39	44	5	32	16	37	43	12	39	17	7	23	53	61	32	0.0217	0.0118	0.0162	0.0423	0.048	0.0054	0.0351	0.0175	0.0406	0.0488	0.0135	0.0442	0.0188	0.0077	0.0254	0.0597	0.0676	0.0359
Bacteria;Actinobacteria;Actinobacteria_c;Micrococcales;Sanguibacteraceae	Sanguibacteraceae	0	0	1	2	0	2	1	0	0	0	1	0	0	0	0	0	1	11	0	0	0.0011	0.0022	0	0.0022	0.0011	0	0	0	0.0011	0	0	0	0	0	0.0011	0.0123
Bacteria;Bacteroidetes;Sphingobacteriia;Saprospirales;Saprospiraceae	Saprospiraceae	5	0	9	14	48	22	16	0	8	1	1	6	7	2	18	13	61	32	0.0054	0	0.0097	0.0152	0.0524	0.0238	0.0176	0	0.0088	0.0011	0.0011	0.0068	0.0077	0.0022	0.0199	0.0146	0.0676	0.0359
Bacteria;Proteobacteria;Oligoflexia;Silvanigrellales;Silvanigrellaceae	Silvanigrellaceae	2	0	0	0	0	0	2	0	0	0	0	0	0	0	0	0	0	0	0.0022	0	0	0	0	0	0.0022	0	0	0	0	0	0	0	0	0	0	0
Bacteria;Chlamydiae;Chlamydiae_c;Chlamydiales;Simkaniaceae	Simkaniaceae	0	0	0	0	0	2	0	0	0	0	0	0	0	0	0	0	0	4	0	0	0	0	0	0.0022	0	0	0	0	0	0	0	0	0	0	0	0.0045
Bacteria;Acidobacteria;Solibacteres;Solibacterales;Solibacteraceae	Solibacteraceae	58	33	36	41	35	22	43	150	86	89	60	90	73	41	38	46	39	29	0.0628	0.0355	0.0389	0.0444	0.0382	0.0238	0.0472	0.1643	0.0944	0.1011	0.0677	0.1019	0.0807	0.0452	0.042	0.0518	0.0432	0.0325
Bacteria;Acidobacteria;Solibacteres;Solibacterales;Solibacterales_uc	Solibacterales_uc	0	0	2	0	0	0	0	0	0	2	0	0	0	0	0	0	0	0	0	0	0.0022	0	0	0	0	0	0	0.0023	0	0	0	0	0	0	0	0
Bacteria;Proteobacteria;Gammaproteobacteria;Nevskiales;Solimonadaceae	Solimonadaceae	5	2	3	37	18	25	26	10	1	15	1	14	6	5	5	31	33	34	0.0054	0.0022	0.0032	0.0401	0.0196	0.0271	0.0286	0.011	0.0011	0.017	0.0011	0.0159	0.0066	0.0055	0.0055	0.0349	0.0366	0.0381
Bacteria;Actinobacteria;Thermoleophilia;Solirubrobacterales;Solirubrobacteraceae	Solirubrobacteraceae	55	63	46	26	52	17	12	41	42	13	61	62	74	74	35	66	51	30	0.0596	0.0678	0.0497	0.0282	0.0567	0.0184	0.0132	0.0449	0.0461	0.0148	0.0689	0.0702	0.0818	0.0815	0.0386	0.0743	0.0565	0.0337
Bacteria;Actinobacteria;Thermoleophilia;Solirubrobacterales;Solirubrobacterales_uc	Solirubrobacterales_uc	4	7	7	6	5	2	6	3	4	1	5	4	9	6	3	7	4	3	0.0043	0.0075	0.0076	0.0065	0.0055	0.0022	0.0066	0.0033	0.0044	0.0011	0.0056	0.0045	0.0099	0.0066	0.0033	0.0079	0.0044	0.0034
Bacteria;Chloroflexi;Thermomicrobia;Sphaerobacterales;Sphaerobacteraceae	Sphaerobacteraceae	2	0	0	0	8	0	2	10	10	14	3	2	0	0	4	2	10	2	0.0022	0	0	0	0.0087	0	0.0022	0.011	0.011	0.0159	0.0034	0.0023	0	0	0.0044	0.0023	0.0111	0.0022
Bacteria;Bacteroidetes;Sphingobacteriia;Sphingobacteriales;Sphingobacteriaceae	Sphingobacteriaceae	34	38	25	30	228	58	48	11	20	17	41	75	55	64	29	43	266	75	0.0368	0.0409	0.027	0.0325	0.2487	0.0628	0.0527	0.012	0.022	0.0193	0.0463	0.0849	0.0608	0.0705	0.032	0.0484	0.2947	0.0841
Bacteria;Bacteroidetes;Sphingobacteriia;Sphingobacteriales;Sphingobacteriales_uc	Sphingobacteriales_uc	0	0	0	0	0	0	0	7	4	53	45	42	8	7	0	10	7	5	0	0	0	0	0	0	0	0.0077	0.0044	0.0602	0.0508	0.0476	0.0088	0.0077	0	0.0113	0.0078	0.0056
Bacteria;Proteobacteria;Alphaproteobacteria;Sphingomonadales;Sphingomonadaceae	Sphingomonadaceae	780	690	207	226	235	229	147	187	211	104	175	267	1000	871	208	352	299	386	0.8449	0.7424	0.2237	0.2449	0.2564	0.2481	0.1614	0.2048	0.2317	0.1181	0.1976	0.3024	1.1054	0.9595	0.2296	0.3965	0.3313	0.433
Bacteria;Proteobacteria;Alphaproteobacteria;Sphingomonadales;Sphingomonadales_uc	Sphingomonadales_uc	0	2	0	0	2	0	2	0	1	2	2	1	2	1	1	0	0	0	0	0.0022	0	0	0.0022	0	0.0022	0	0.0011	0.0023	0.0023	0.0011	0.0022	0.0011	0.0011	0	0	0
Bacteria;Spirochaetes;Spirochaetia;Spirochaetales;Spirochaetaceae	Spirochaetaceae	0	0	0	5	3	0	2	0	0	0	0	0	0	0	0	5	11	1	0	0	0	0.0054	0.0033	0	0.0022	0	0	0	0	0	0	0	0	0.0056	0.0122	0.0011
Bacteria;Actinobacteria;Actinobacteria_c;Frankiales;Sporichthyaceae	Sporichthyaceae	10	5	4	7	6	3	8	5	12	12	5	8	6	11	7	5	4	13	0.0108	0.0054	0.0043	0.0076	0.0065	0.0032	0.0088	0.0055	0.0132	0.0136	0.0056	0.0091	0.0066	0.0121	0.0077	0.0056	0.0044	0.0146
Bacteria;Firmicutes;Bacilli;Bacillales;Sporolactobacillaceae	Sporolactobacillaceae	19	71	14	10	157	7	12	148	57	415	604	29	20	66	19	7	185	10	0.0206	0.0764	0.0151	0.0108	0.1713	0.0076	0.0132	0.1621	0.0626	0.4713	0.6819	0.0328	0.0221	0.0727	0.021	0.0079	0.205	0.0112
Bacteria;Firmicutes;Negativicutes;Selenomonadales;Sporomusaceae	Sporomusaceae	0	0	0	1	0	0	0	0	0	1	0	0	0	0	0	0	0	0	0	0	0	0.0011	0	0	0	0	0	0.0011	0	0	0	0	0	0	0	0
Bacteria;Firmicutes;Bacilli;Bacillales;Staphylococcaceae	Staphylococcaceae	0	0	5	2	3	2	6	0	0	0	3	0	0	0	4	0	0	1	0	0	0.0054	0.0022	0.0033	0.0022	0.0066	0	0	0	0.0034	0	0	0	0.0044	0	0	0.0011
Bacteria;Proteobacteria;Alphaproteobacteria;Rhizobiales;Stappia_f	Stappia_f	0	0	0	0	0	2	0	0	0	0	0	0	0	0	2	0	0	0	0	0	0	0	0	0.0022	0	0	0	0	0	0	0	0	0.0022	0	0	0
Bacteria;Proteobacteria;Gammaproteobacteria;Steroidobacter_o;Steroidobacter_f	Steroidobacter_f	42	49	82	41	97	51	90	43	97	109	35	62	47	54	92	52	91	47	0.0455	0.0527	0.0886	0.0444	0.1058	0.0552	0.0988	0.0471	0.1065	0.1238	0.0395	0.0702	0.052	0.0595	0.1016	0.0586	0.1008	0.0527
Bacteria;Proteobacteria;Betaproteobacteria;Sterolibacterium_o;Sterolibacteriaceae	Sterolibacteriaceae	2	0	7	7	8	6	0	1	0	0	0	1	1	4	13	13	4	15	0.0022	0	0.0076	0.0076	0.0087	0.0065	0	0.0011	0	0	0	0.0011	0.0011	0.0044	0.0144	0.0146	0.0044	0.0168
Bacteria;Firmicutes;Bacilli;Lactobacillales;Streptococcaceae	Streptococcaceae	364	462	397	653	623	692	1018	1001	831	449	537	468	251	291	265	365	288	372	0.3943	0.4971	0.4291	0.7075	0.6797	0.7497	1.1179	1.0964	0.9125	0.5099	0.6062	0.53	0.2774	0.3206	0.2926	0.4111	0.3191	0.4173
Bacteria;Actinobacteria;Actinobacteria_c;Streptomycetales;Streptomycetaceae	Streptomycetaceae	71	48	54	41	98	17	45	129	91	77	85	34	82	75	62	52	121	33	0.0769	0.0516	0.0584	0.0444	0.1069	0.0184	0.0494	0.1413	0.0999	0.0874	0.096	0.0385	0.0906	0.0826	0.0684	0.0586	0.1341	0.037
Bacteria;Actinobacteria;Actinobacteria_c;Streptosporangiales;Streptosporangiaceae	Streptosporangiaceae	6	2	23	10	5	3	17	3	1	1	11	11	5	6	31	3	5	6	0.0065	0.0022	0.0249	0.0108	0.0055	0.0032	0.0187	0.0033	0.0011	0.0011	0.0124	0.0125	0.0055	0.0066	0.0342	0.0034	0.0055	0.0067
Bacteria;Actinobacteria;Actinobacteria_c;Streptosporangiales;Streptosporangiales_uc	Streptosporangiales_uc	0	0	0	0	0	0	0	0	0	0	0	0	0	0	1	0	0	0	0	0	0	0	0	0	0	0	0	0	0	0	0	0	0.0011	0	0	0
Bacteria;Firmicutes;Clostridia;Thermoanaerobacterales;Sulfobacillus_f	Sulfobacillus_f	0	0	0	0	0	0	0	0	0	0	0	1	0	0	0	0	0	0	0	0	0	0	0	0	0	0	0	0	0	0.0011	0	0	0	0	0	0
Bacteria;Proteobacteria;Betaproteobacteria;Burkholderiales;Sutterellaceae	Sutterellaceae	464	462	418	549	605	595	384	447	422	309	312	339	482	487	475	1084	1139	1086	0.5026	0.4971	0.4518	0.5948	0.66	0.6446	0.4217	0.4896	0.4634	0.3509	0.3522	0.3839	0.5328	0.5365	0.5244	1.2209	1.2621	1.2183
Bacteria;Firmicutes;Clostridia;Thermoanaerobacterales;Symbiobacteriaceae	Symbiobacteriaceae	0	0	0	0	0	7	4	0	2	0	1	0	0	0	0	1	1	12	0	0	0	0	0	0.0076	0.0044	0	0.0022	0	0.0011	0	0	0	0	0.0011	0.0011	0.0135
Bacteria;Synergistetes;Synergistia;Synergistales;Synergistaceae	Synergistaceae	0	0	0	0	0	0	0	0	0	2	1	0	0	0	0	0	0	0	0	0	0	0	0	0	0	0	0	0.0023	0.0011	0	0	0	0	0	0	0
Bacteria;Planctomycetes;Phycisphaerae;Phycisphaerales;Tepidisphaeraceae	Tepidisphaeraceae	3	4	2	6	7	1	2	5	7	22	1	4	0	4	4	2	3	2	0.0032	0.0043	0.0022	0.0065	0.0076	0.0011	0.0022	0.0055	0.0077	0.025	0.0011	0.0045	0	0.0044	0.0044	0.0023	0.0033	0.0022
Bacteria;Firmicutes;Bacilli;Bacillales;Thermoactinomycetaceae	Thermoactinomycetaceae	0	4	2	0	0	2	0	6	3	0	0	1	4	4	0	0	15	4	0	0.0043	0.0022	0	0	0.0022	0	0.0066	0.0033	0	0	0.0011	0.0044	0.0044	0	0	0.0166	0.0045
Bacteria;Actinobacteria;Thermoleophilia;Thermoleophilales;Thermoleophilaceae	Thermoleophilaceae	122	119	73	38	90	60	79	138	99	42	114	96	153	152	113	39	97	84	0.1322	0.128	0.0789	0.0412	0.0982	0.065	0.0868	0.1512	0.1087	0.0477	0.1287	0.1087	0.1691	0.1674	0.1248	0.0439	0.1075	0.0942
Bacteria;Actinobacteria;Actinobacteria_c;Streptosporangiales;Thermomonosporaceae	Thermomonosporaceae	4	5	10	7	15	6	12	33	17	11	9	12	24	13	22	18	20	5	0.0043	0.0054	0.0108	0.0076	0.0164	0.0065	0.0132	0.0361	0.0187	0.0125	0.0102	0.0136	0.0265	0.0143	0.0243	0.0203	0.0222	0.0056
Bacteria;Proteobacteria;Betaproteobacteria;Thiobacillus_o;Thiobacillaceae	Thiobacillaceae	8	0	0	9	4	2	0	0	2	0	2	0	10	0	3	7	2	0	0.0087	0	0	0.0098	0.0044	0.0022	0	0	0.0022	0	0.0023	0	0.0111	0	0.0033	0.0079	0.0022	0
Bacteria;Proteobacteria;Gammaproteobacteria;Chromatiales;Thioprofundaceae	Thioprofundaceae	0	0	0	0	0	0	0	0	3	0	0	0	0	0	0	0	0	0	0	0	0	0	0	0	0	0	0.0033	0	0	0	0	0	0	0	0	0
Bacteria;Firmicutes;Tissierellia;Tissierellales;Tissierellaceae	Tissierellaceae	0	0	0	1	3	0	4	0	2	1	0	0	0	0	0	0	1	0	0	0	0	0.0011	0.0033	0	0.0044	0	0.0022	0.0011	0	0	0	0	0	0	0.0011	0
Bacteria;Deinococcus-Thermus;Deinococci;Trueperales;Trueperaceae	Trueperaceae	0	2	1	0	0	0	0	0	0	0	0	0	0	0	1	0	4	0	0	0.0022	0.0011	0	0	0	0	0	0	0	0	0	0	0	0.0011	0	0.0044	0
Bacteria;Proteobacteria;Deltaproteobacteria;OM27;U70713_f	U70713_f	1	2	0	4	3	1	0	0	2	0	0	3	4	2	2	8	6	6	0.0011	0.0022	0	0.0043	0.0033	0.0011	0	0	0.0022	0	0	0.0034	0.0044	0.0022	0.0022	0.009	0.0066	0.0067
Bacteria;Cyanobacteria;Vampirovibrio_c;Vampirovibrio_o;Vampirovibrio_f	Vampirovibrio_f	0	3	0	5	2	2	4	3	3	4	5	2	1	0	1	1	1	3	0	0.0032	0	0.0054	0.0022	0.0022	0.0044	0.0033	0.0033	0.0045	0.0056	0.0023	0.0011	0	0.0011	0.0011	0.0011	0.0034
Bacteria;Firmicutes;Negativicutes;Veillonellales;Veillonellaceae	Veillonellaceae	395	421	391	248	293	225	676	854	820	356	315	306	344	366	349	404	384	542	0.4279	0.453	0.4226	0.2687	0.3197	0.2437	0.7423	0.9354	0.9005	0.4043	0.3556	0.3465	0.3802	0.4032	0.3853	0.455	0.4255	0.608
Bacteria;Verrucomicrobia;Verrucomicrobiae;Verrucomicrobiales;Verrucomicrobiaceae	Verrucomicrobiaceae	3	0	2	1	0	1	3	0	0	0	1	0	2	0	0	0	1	1	0.0032	0	0.0022	0.0011	0	0.0011	0.0033	0	0	0	0.0011	0	0.0022	0	0	0	0.0011	0.0011
Bacteria;Acidobacteria;Vicinamibacter_c;Vicinamibacter_o;Vicinamibacter_f	Vicinamibacter_f	197	167	185	128	114	164	191	61	140	61	158	242	247	196	228	129	130	219	0.2134	0.1797	0.1999	0.1387	0.1244	0.1777	0.2097	0.0668	0.1537	0.0693	0.1784	0.2741	0.273	0.2159	0.2517	0.1453	0.1441	0.2457
Bacteria;Acidobacteria;Vicinamibacter_c;Vicinamibacter_o;Vicinamibacter_o_uc	Vicinamibacter_o_uc	0	0	0	0	0	0	0	0	0	0	0	2	0	0	0	0	0	0	0	0	0	0	0	0	0	0	0	0	0	0.0023	0	0	0	0	0	0
Bacteria;Lentisphaerae;Lentisphaeria;Victivallales;Victivallaceae	Victivallaceae	6	7	11	0	2	0	0	14	11	33	43	34	48	43	56	21	20	22	0.0065	0.0075	0.0119	0	0.0022	0	0	0.0153	0.0121	0.0375	0.0485	0.0385	0.0531	0.0474	0.0618	0.0237	0.0222	0.0247
Bacteria;Proteobacteria;Deltaproteobacteria;Myxococcales;Vulgatibacteraceae	Vulgatibacteraceae	0	1	1	9	1	4	2	0	1	2	0	3	0	3	0	4	14	1	0	0.0011	0.0011	0.0098	0.0011	0.0043	0.0022	0	0.0011	0.0023	0	0.0034	0	0.0033	0	0.0045	0.0155	0.0011
Bacteria;Chlamydiae;Chlamydiae_c;Chlamydiales;Waddliaceae	Waddliaceae	0	0	0	0	0	0	3	0	8	0	0	0	0	0	0	0	0	0	0	0	0	0	0	0	0.0033	0	0.0088	0	0	0	0	0	0	0	0	0
Bacteria;Proteobacteria;Gammaproteobacteria;Chromatiales;Wenzhouxiangellaceae	Wenzhouxiangellaceae	0	0	0	0	0	1	0	0	0	0	0	0	0	0	0	0	0	1	0	0	0	0	0	0.0011	0	0	0	0	0	0	0	0	0	0	0	0.0011
Bacteria;Proteobacteria;Gammaproteobacteria;Chromatiales;Woeseiaceae	Woeseiaceae	0	3	0	1	6	0	0	5	0	7	0	0	0	0	0	2	3	0	0	0.0032	0	0.0011	0.0065	0	0	0.0055	0	0.0079	0	0	0	0	0	0.0023	0.0033	0
Bacteria;TM6;TM6_c;Babela_o;X97099_f	X97099_f	0	0	0	0	0	0	0	2	0	11	2	0	0	0	0	0	0	0	0	0	0	0	0	0	0	0.0022	0	0.0125	0.0023	0	0	0	0	0	0	0
Bacteria;Proteobacteria;Alphaproteobacteria;Rhizobiales;Xanthobacteraceae	Xanthobacteraceae	0	3	0	2	0	1	0	1	3	0	0	0	0	1	0	1	0	0	0	0.0032	0	0.0022	0	0.0011	0	0.0011	0.0033	0	0	0	0	0.0011	0	0.0011	0	0
Bacteria;Proteobacteria;Gammaproteobacteria;Xanthomonadales;Xanthomonadaceae	Xanthomonadaceae	174	97	77	130	479	148	85	318	180	487	62	94	227	127	91	180	552	197	0.1885	0.1044	0.0832	0.1409	0.5226	0.1603	0.0933	0.3483	0.1977	0.5531	0.07	0.1065	0.2509	0.1399	0.1005	0.2027	0.6117	0.221
Bacteria;Proteobacteria;Gammaproteobacteria;Enterobacterales;Yersiniaceae	Yersiniaceae	0	0	0	0	0	0	0	0	0	0	0	0	0	0	0	0	1	1	0	0	0	0	0	0	0	0	0	0	0	0	0	0	0	0	0.0011	0.0011
Bacteria;Proteobacteria;Betaproteobacteria;Rhodocyclales;Zoogloeaceae	Zoogloeaceae	0	1	1	2	2	12	5	1	0	6	0	1	0	0	1	1	1	15	0	0.0011	0.0011	0.0022	0.0022	0.013	0.0055	0.0011	0	0.0068	0	0.0011	0	0	0.0011	0.0011	0.0011	0.0168
Unclassified in higher taxonomic rank	Unclassified in higher taxonomic rank	0	1	0	1	4	5	10	1	7	17	4	3	4	3	5	4	2	7	0	0.0011	0	0.0011	0.0044	0.0054	0.011	0.0011	0.0077	0.0193	0.0045	0.0034	0.0044	0.0033	0.0055	0.0045	0.0022	0.0079

## Sheet: genus
genus
		Count																		Ratio
Taxonomy	Taxon Name	A1_S01	A1_S02	A1_S03	B1_S04	B1_S05	B1_S06	AN1_S07	AN1_S08	AN1_S09	MD01_S10	MD01_S11	MD01_S12	S1X_S13	S1X_S14	S1X_S15	S2P_S16	S2P_S17	S2P_S18	A1_S01	A1_S02	A1_S03	B1_S04	B1_S05	B1_S06	AN1_S07	AN1_S08	AN1_S09	MD01_S10	MD01_S11	MD01_S12	S1X_S13	S1X_S14	S1X_S15	S2P_S16	S2P_S17	S2P_S18
Bacteria;Actinobacteria;Actinobacteria_c;Frankiales;AB021325_f;AB021325_g	AB021325_g	0	0	0	0	1	1	0	0	0	0	0	0	0	0	0	0	1	1	0	0	0	0	0.0011	0.0011	0	0	0	0	0	0	0	0	0	0	0.0011	0.0011
Bacteria;Proteobacteria;Gammaproteobacteria;Pseudomonadales;AB096215_f;AB096215_f_uc	AB096215_f_uc	0	0	0	0	0	0	0	0	0	0	0	0	0	0	0	2	0	0	0	0	0	0	0	0	0	0	0	0	0	0	0	0	0	0.0023	0	0
Bacteria;Proteobacteria;Gammaproteobacteria;Pseudomonadales;AB096215_f;AB096215_g	AB096215_g	6	1	4	6	10	10	2	5	17	6	1	12	6	4	3	1	10	16	0.0065	0.0011	0.0043	0.0065	0.0109	0.0108	0.0022	0.0055	0.0187	0.0068	0.0011	0.0136	0.0066	0.0044	0.0033	0.0011	0.0111	0.0179
Bacteria;Proteobacteria;Alphaproteobacteria;Rhizobiales;Methylopila_f;AB100409_g	AB100409_g	0	2	0	0	2	1	0	0	1	1	2	0	0	3	0	0	8	1	0	0.0022	0	0	0.0022	0.0011	0	0	0.0011	0.0011	0.0023	0	0	0.0033	0	0	0.0089	0.0011
Bacteria;Proteobacteria;Deltaproteobacteria;Myxococcales;AB128884_f;AB128884_g	AB128884_g	0	0	0	2	0	0	0	2	0	0	0	0	0	0	0	0	0	0	0	0	0	0.0022	0	0	0	0.0022	0	0	0	0	0	0	0	0	0	0
Bacteria;Proteobacteria;Gammaproteobacteria;Nevskiales;Solimonadaceae;AB179503_g	AB179503_g	3	2	1	22	9	1	14	10	1	0	0	8	4	5	3	12	13	2	0.0032	0.0022	0.0011	0.0238	0.0098	0.0011	0.0154	0.011	0.0011	0	0	0.0091	0.0044	0.0055	0.0033	0.0135	0.0144	0.0022
Bacteria;Bacteroidetes;Sphingobacteriia;Sphingobacteriales;Chitinophagaceae;AB179517_g	AB179517_g	7	5	3	0	8	0	0	2	5	0	2	12	10	16	1	12	3	0	0.0076	0.0054	0.0032	0	0.0087	0	0	0.0022	0.0055	0	0.0023	0.0136	0.0111	0.0176	0.0011	0.0135	0.0033	0
Bacteria;Planctomycetes;Planctomycetia;Planctomycetales;Gemmataceae;AB179519_g	AB179519_g	0	0	0	0	0	0	0	0	0	1	0	0	0	0	0	0	0	0	0	0	0	0	0	0	0	0	0	0.0011	0	0	0	0	0	0	0	0
Bacteria;Proteobacteria;Betaproteobacteria;Sterolibacterium_o;Sterolibacteriaceae;AB186832_g	AB186832_g	0	0	0	1	0	0	0	0	0	0	0	0	0	0	0	0	0	0	0	0	0	0.0011	0	0	0	0	0	0	0	0	0	0	0	0	0	0
Bacteria;Firmicutes;Clostridia;Clostridiales;Ruminococcaceae;AB218327_g	AB218327_g	0	0	0	0	0	0	0	0	0	2	1	1	1	1	0	0	0	0	0	0	0	0	0	0	0	0	0	0.0023	0.0011	0.0011	0.0011	0.0011	0	0	0	0
Bacteria;Proteobacteria;Betaproteobacteria;Burkholderiales;Comamonadaceae;AB240291_g	AB240291_g	0	0	0	0	0	1	1	0	0	0	0	0	0	0	1	0	0	0	0	0	0	0	0	0.0011	0.0011	0	0	0	0	0	0	0	0.0011	0	0	0
Bacteria;Actinobacteria;Rubrobacteria;AB240334_o;AB240334_f;AB240334_g	AB240334_g	0	0	7	2	0	3	2	1	3	0	5	3	0	3	2	2	2	6	0	0	0.0076	0.0022	0	0.0032	0.0022	0.0011	0.0033	0	0.0056	0.0034	0	0.0033	0.0022	0.0023	0.0022	0.0067
Bacteria;Chloroflexi;Anaerolineae;Anaerolinaeles;EF688367_f;AB240347_g	AB240347_g	0	0	0	2	0	2	23	0	0	0	0	0	0	2	0	0	2	5	0	0	0	0.0022	0	0.0022	0.0253	0	0	0	0	0	0	0.0022	0	0	0.0022	0.0056
Bacteria;Acidobacteria;Vicinamibacter_c;Vicinamibacter_o;Vicinamibacter_f;AB240356_g	AB240356_g	0	0	0	0	0	0	0	4	0	2	0	0	0	0	0	0	0	0	0	0	0	0	0	0	0	0.0044	0	0.0023	0	0	0	0	0	0	0	0
Bacteria;Proteobacteria;Gammaproteobacteria;Xanthomonadales;Xanthomonadaceae;AB240487_g	AB240487_g	0	2	1	11	6	5	3	0	1	0	0	0	1	0	0	15	9	3	0	0.0022	0.0011	0.0119	0.0065	0.0054	0.0033	0	0.0011	0	0	0	0.0011	0	0	0.0169	0.01	0.0034
Bacteria;Proteobacteria;Deltaproteobacteria;Myxococcales;Polyangiaceae;AB245340_g	AB245340_g	0	0	0	1	0	0	0	0	0	0	2	0	0	0	1	0	0	1	0	0	0	0.0011	0	0	0	0	0	0	0.0023	0	0	0	0.0011	0	0	0.0011
Bacteria;Proteobacteria;Deltaproteobacteria;Myxococcales;Nannocystaceae;AB252740_g	AB252740_g	3	0	0	0	0	0	1	0	0	0	0	2	1	0	0	0	2	0	0.0032	0	0	0	0	0	0.0011	0	0	0	0	0.0023	0.0011	0	0	0	0.0022	0
Bacteria;Proteobacteria;Gammaproteobacteria;Steroidobacter_o;DQ984612_f;AB252883_g	AB252883_g	0	0	0	0	0	2	0	0	1	0	0	0	0	0	0	0	0	1	0	0	0	0	0	0.0022	0	0	0.0011	0	0	0	0	0	0	0	0	0.0011
Bacteria;Gemmatimonadetes;Gemmatimonadetes_c;Gemmatimonadales;Gemmatimonadaceae;AB257643_g	AB257643_g	0	0	0	0	0	0	1	0	0	0	0	0	0	0	0	0	0	0	0	0	0	0	0	0	0.0011	0	0	0	0	0	0	0	0	0	0	0
Bacteria;Gemmatimonadetes;Gemmatimonadetes_c;Gemmatimonadales;Gemmatimonadaceae;AB257644_g	AB257644_g	2	2	0	0	0	2	4	0	0	0	0	0	0	0	3	0	0	2	0.0022	0.0022	0	0	0	0.0022	0.0044	0	0	0	0	0	0	0	0.0033	0	0	0.0022
Bacteria;Chloroflexi;HM748667_c;HM748667_o;AB257647_f;AB257647_f_uc	AB257647_f_uc	0	4	0	0	0	0	0	0	2	0	0	0	0	0	0	0	0	0	0	0.0043	0	0	0	0	0	0	0.0022	0	0	0	0	0	0	0	0	0
Bacteria;Chloroflexi;HM748667_c;HM748667_o;AB257647_f;AB257647_g	AB257647_g	9	8	3	5	11	4	4	7	10	2	20	5	16	11	8	8	9	9	0.0097	0.0086	0.0032	0.0054	0.012	0.0043	0.0044	0.0077	0.011	0.0023	0.0226	0.0057	0.0177	0.0121	0.0088	0.009	0.01	0.0101
Bacteria;Firmicutes;Clostridia;Clostridiales;Ruminococcaceae;AB264065_g	AB264065_g	0	0	0	0	0	0	0	0	0	1	3	1	0	0	0	0	0	0	0	0	0	0	0	0	0	0	0	0.0011	0.0034	0.0011	0	0	0	0	0	0
Bacteria;Firmicutes;Clostridia;Clostridiales;Christensenellaceae;AB264073_g	AB264073_g	0	0	0	0	0	0	0	0	0	0	0	0	1	0	0	0	0	0	0	0	0	0	0	0	0	0	0	0	0	0	0.0011	0	0	0	0	0
Bacteria;Chloroflexi;Anaerolineae;Anaerolinaeles;EF688367_f;AB274515_g	AB274515_g	0	0	0	0	0	0	0	1	0	0	0	0	0	0	0	0	0	0	0	0	0	0	0	0	0	0.0011	0	0	0	0	0	0	0	0	0	0
Bacteria;Proteobacteria;Deltaproteobacteria;Myxococcales;Haliangiaceae;AB286332_g	AB286332_g	0	0	0	0	0	2	1	0	5	0	0	0	0	2	1	0	5	1	0	0	0	0	0	0.0022	0.0011	0	0.0055	0	0	0	0	0.0022	0.0011	0	0.0055	0.0011
Bacteria;WS5;WS5_c;AB286410_o;AB286410_f;AB286410_g	AB286410_g	0	0	0	0	5	1	1	0	0	0	0	0	0	0	0	0	1	1	0	0	0	0	0.0055	0.0011	0.0011	0	0	0	0	0	0	0	0	0	0.0011	0.0011
Bacteria;Firmicutes;Clostridia;Clostridiales;Christensenellaceae;AB294309_g	AB294309_g	0	0	0	0	0	0	0	0	0	1	0	4	1	0	0	0	0	0	0	0	0	0	0	0	0	0	0	0.0011	0	0.0045	0.0011	0	0	0	0	0
Bacteria;Proteobacteria;Deltaproteobacteria;Myxococcales;Haliangiaceae;AB294333_g	AB294333_g	0	0	0	0	0	0	0	0	0	0	0	0	1	0	0	1	0	0	0	0	0	0	0	0	0	0	0	0	0	0	0.0011	0	0	0.0011	0	0
Bacteria;Proteobacteria;Oligoflexia;Bdellovibrionales;Bdellovibrionaceae;AB294335_g	AB294335_g	0	0	0	1	0	0	0	0	0	0	0	0	0	0	0	0	0	0	0	0	0	0.0011	0	0	0	0	0	0	0	0	0	0	0	0	0	0
Bacteria;Acidobacteria;PAC002280_c;PAC002280_o;PAC002280_f;AB355055_g	AB355055_g	0	0	0	0	1	0	0	0	0	0	0	0	0	0	0	1	0	0	0	0	0	0	0.0011	0	0	0	0	0	0	0	0	0	0	0.0011	0	0
Bacteria;Proteobacteria;Oligoflexia;Bdellovibrionales;PAC000132_f;AB425060_g	AB425060_g	0	0	2	0	2	0	2	5	1	0	0	1	0	0	1	4	7	0	0	0	0.0022	0	0.0022	0	0.0022	0.0055	0.0011	0	0	0.0011	0	0	0.0011	0.0045	0.0078	0
Bacteria;Proteobacteria;Alphaproteobacteria;Rhizobiales;Beijerinckiaceae;AB470422_g	AB470422_g	0	0	0	1	0	0	0	0	0	0	0	1	0	1	1	0	0	0	0	0	0	0.0011	0	0	0	0	0	0	0	0.0011	0	0.0011	0.0011	0	0	0
Bacteria;Proteobacteria;Alphaproteobacteria;Rhizobiales;Methylobacteriaceae;AB473917_g	AB473917_g	0	0	0	0	1	0	0	0	0	0	0	0	0	0	0	1	0	0	0	0	0	0	0.0011	0	0	0	0	0	0	0	0	0	0	0.0011	0	0
Bacteria;Proteobacteria;Alphaproteobacteria;Rhodospirillales;Micavibrio_f;AB473970_g	AB473970_g	0	0	0	1	0	0	1	0	0	0	0	0	0	0	0	0	0	1	0	0	0	0.0011	0	0	0.0011	0	0	0	0	0	0	0	0	0	0	0.0011
Bacteria;Chloroflexi;Anaerolineae;PAC000395_o;AB478660_f;AB478660_f_uc	AB478660_f_uc	0	0	3	2	0	0	3	0	0	0	0	0	0	0	6	0	0	0	0	0	0.0032	0.0022	0	0	0.0033	0	0	0	0	0	0	0	0.0066	0	0	0
Bacteria;Firmicutes;Clostridia;Clostridiales;Ruminococcaceae;AB506348_g	AB506348_g	0	0	1	0	0	0	0	0	1	3	2	0	0	0	1	0	0	0	0	0	0.0011	0	0	0	0	0	0.0011	0.0034	0.0023	0	0	0	0.0011	0	0	0
Bacteria;Proteobacteria;Oligoflexia;Bdellovibrionales;AB511016_f;AB511016_g	AB511016_g	2	0	1	0	2	0	2	0	1	0	0	1	2	0	2	0	0	2	0.0022	0	0.0011	0	0.0022	0	0.0022	0	0.0011	0	0	0.0011	0.0022	0	0.0022	0	0	0.0022
Bacteria;Proteobacteria;Gammaproteobacteria;Legionellales;Coxiellaceae;AB522700_g	AB522700_g	0	0	0	0	0	0	0	0	3	0	0	0	0	0	0	0	0	0	0	0	0	0	0	0	0	0	0.0033	0	0	0	0	0	0	0	0	0
Bacteria;Gemmatimonadetes;Longimicrobia;Longimicrobiales;Longimicrobiaceae;AB533813_g	AB533813_g	0	0	0	0	1	3	3	0	7	0	0	0	0	0	0	0	5	6	0	0	0	0	0.0011	0.0032	0.0033	0	0.0077	0	0	0	0	0	0	0	0.0055	0.0067
Bacteria;Bacteroidetes;Cytophagia;Cytophagales;AB533980_f;AB533980_f_uc	AB533980_f_uc	0	0	0	0	0	0	0	0	0	0	0	0	0	0	0	0	0	2	0	0	0	0	0	0	0	0	0	0	0	0	0	0	0	0	0	0.0022
Bacteria;Bacteroidetes;Cytophagia;Cytophagales;AB533980_f;AB533980_g	AB533980_g	0	0	2	1	0	0	0	0	0	0	0	0	0	0	0	1	0	2	0	0	0.0022	0.0011	0	0	0	0	0	0	0	0	0	0	0	0.0011	0	0.0022
Bacteria;Verrucomicrobia;Spartobacteria;Chthoniobacterales;Chthoniobacteraceae;AB552873_g	AB552873_g	0	0	2	0	0	0	4	0	0	0	0	0	0	0	0	0	0	3	0	0	0.0022	0	0	0	0.0044	0	0	0	0	0	0	0	0	0	0	0.0034
Bacteria;Firmicutes;Clostridia;Clostridiales;Lachnospiraceae;AB559589_g	AB559589_g	0	0	0	0	0	0	0	2	1	10	11	12	0	1	4	0	0	1	0	0	0	0	0	0	0	0.0022	0.0011	0.0114	0.0124	0.0136	0	0.0011	0.0044	0	0	0.0011
Bacteria;Firmicutes;Clostridia;Clostridiales;Lachnospiraceae;AB606240_g	AB606240_g	0	0	0	0	0	0	0	0	0	1	0	0	0	0	0	0	0	0	0	0	0	0	0	0	0	0	0	0.0011	0	0	0	0	0	0	0	0
Bacteria;Planctomycetes;Planctomycetia;Planctomycetales;Planctomycetaceae;AB630615_g	AB630615_g	0	0	0	0	0	1	0	0	0	1	0	0	0	0	0	0	1	0	0	0	0	0	0	0.0011	0	0	0	0.0011	0	0	0	0	0	0	0.0011	0
Bacteria;Planctomycetes;Planctomycetia;Planctomycetales;Planctomycetaceae;AB630617_g	AB630617_g	0	0	0	0	0	0	0	0	0	0	0	0	0	0	0	0	0	1	0	0	0	0	0	0	0	0	0	0	0	0	0	0	0	0	0	0.0011
Bacteria;Proteobacteria;Oligoflexia;Bdellovibrionales;AB630788_f;AB630788_f_uc	AB630788_f_uc	0	0	0	0	0	0	0	0	0	0	0	0	0	0	0	0	3	0	0	0	0	0	0	0	0	0	0	0	0	0	0	0	0	0	0.0033	0
Bacteria;Chloroflexi;Caldilineae;Caldilineales;Caldilineaceae;AB630820_g	AB630820_g	0	0	2	0	0	0	0	0	0	0	0	0	0	0	2	0	0	1	0	0	0.0022	0	0	0	0	0	0	0	0	0	0	0	0.0022	0	0	0.0011
Bacteria;Proteobacteria;Gammaproteobacteria;Legionellales;Coxiellaceae;AB636978_g	AB636978_g	0	1	0	0	0	0	0	0	0	0	0	1	0	0	0	0	0	0	0	0.0011	0	0	0	0	0	0	0	0	0	0.0011	0	0	0	0	0	0
Bacteria;Verrucomicrobia;Kiritimatiellae;Kiritimatiellales;GQ259262_f;AB661577_g	AB661577_g	0	0	0	0	0	0	0	0	0	0	0	0	0	0	2	0	0	0	0	0	0	0	0	0	0	0	0	0	0	0	0	0	0.0022	0	0	0
Bacteria;Actinobacteria;Thermoleophilia;Solirubrobacterales;Conexibacteraceae;AB672281_g	AB672281_g	15	8	3	2	8	0	2	17	15	2	20	19	25	7	9	8	6	3	0.0162	0.0086	0.0032	0.0022	0.0087	0	0.0022	0.0186	0.0165	0.0023	0.0226	0.0215	0.0276	0.0077	0.0099	0.009	0.0066	0.0034
Bacteria;Firmicutes;Clostridia;Clostridiales;Lachnospiraceae;AB730688_g	AB730688_g	0	0	1	0	0	0	2	2	0	0	0	0	0	0	0	0	0	0	0	0	0.0011	0	0	0	0.0022	0.0022	0	0	0	0	0	0	0	0	0	0
Bacteria;Chloroflexi;Anaerolineae;Anaerolinaeles;Anaerolinaceae;AF234690_g	AF234690_g	2	0	0	2	2	2	2	3	1	2	3	5	2	2	5	7	2	2	0.0022	0	0	0.0022	0.0022	0.0022	0.0022	0.0033	0.0011	0.0023	0.0034	0.0057	0.0022	0.0022	0.0055	0.0079	0.0022	0.0022
Bacteria;Chloroflexi;Caldilineae;Caldilineales;AF234694_f;AF234694_f_uc	AF234694_f_uc	0	0	0	3	0	0	0	0	2	0	4	0	3	0	0	0	0	0	0	0	0	0.0033	0	0	0	0	0.0022	0	0.0045	0	0.0033	0	0	0	0	0
Bacteria;Chloroflexi;Caldilineae;Caldilineales;AF234694_f;AF234694_g	AF234694_g	0	3	1	1	2	2	3	0	4	0	0	9	2	3	2	1	3	0	0	0.0032	0.0011	0.0011	0.0022	0.0022	0.0033	0	0.0044	0	0	0.0102	0.0022	0.0033	0.0022	0.0011	0.0033	0
Bacteria;Planctomycetes;Planctomycetia;Planctomycetales;Planctomycetaceae;AF234702_g	AF234702_g	1	1	1	1	0	0	0	0	0	0	0	0	0	0	0	0	0	1	0.0011	0.0011	0.0011	0.0011	0	0	0	0	0	0	0	0	0	0	0	0	0	0.0011
Bacteria;Proteobacteria;Alphaproteobacteria;Rhodospirillales;Rhodospirillaceae;AF234730_g	AF234730_g	1	3	0	0	6	25	25	0	19	1	0	4	2	0	9	0	11	42	0.0011	0.0032	0	0	0.0065	0.0271	0.0275	0	0.0209	0.0011	0	0.0045	0.0022	0	0.0099	0	0.0122	0.0471
Bacteria;Verrucomicrobia;Verrucomicrobiae;Verrucomicrobiales;Verrucomicrobiaceae;AF234742_g	AF234742_g	0	0	0	0	0	0	0	0	0	0	0	0	2	0	0	0	0	0	0	0	0	0	0	0	0	0	0	0	0	0	0.0022	0	0	0	0	0
Bacteria;TM6;TM6_c;AF268992_o;AF268992_f;AF268992_f_uc	AF268992_f_uc	0	0	2	0	0	0	0	0	0	0	0	0	0	0	0	0	0	2	0	0	0.0022	0	0	0	0	0	0	0	0	0	0	0	0	0	0	0.0022
Bacteria;Proteobacteria;Betaproteobacteria;PAC001921_o;PAC001921_f;AF280846_g	AF280846_g	0	0	0	0	0	1	0	0	0	0	0	0	0	0	0	0	0	1	0	0	0	0	0	0.0011	0	0	0	0	0	0	0	0	0	0	0	0.0011
Bacteria;Proteobacteria;Alphaproteobacteria;Rhizobiales;Parvibaculum_f;AF370880_g	AF370880_g	23	27	6	3	3	8	4	0	18	0	24	10	18	23	18	3	6	9	0.0249	0.0291	0.0065	0.0033	0.0033	0.0087	0.0044	0	0.0198	0	0.0271	0.0113	0.0199	0.0253	0.0199	0.0034	0.0066	0.0101
Bacteria;Firmicutes;Clostridia;Clostridiales;Lachnospiraceae;AF371618_g	AF371618_g	0	0	0	0	1	0	0	0	0	0	0	0	0	0	0	0	0	0	0	0	0	0	0.0011	0	0	0	0	0	0	0	0	0	0	0	0	0
Bacteria;Proteobacteria;Deltaproteobacteria;Myxococcales;Sandaracinaceae;AF382126_g	AF382126_g	0	0	0	0	5	0	0	0	0	0	0	0	0	0	0	0	5	4	0	0	0	0	0.0055	0	0	0	0	0	0	0	0	0	0	0	0.0055	0.0045
Bacteria;Proteobacteria;Oligoflexia;Bdellovibrionales;Bdellovibrionaceae;AF385539_g	AF385539_g	0	0	0	0	1	1	0	0	0	0	0	0	0	0	0	1	1	1	0	0	0	0	0.0011	0.0011	0	0	0	0	0	0	0	0	0	0.0011	0.0011	0.0011
Bacteria;Proteobacteria;Alphaproteobacteria;Rhodospirillales;Rhodospirillaceae;AF407727_g	AF407727_g	0	0	0	0	0	0	1	0	0	0	0	0	0	0	2	0	3	0	0	0	0	0	0	0	0.0011	0	0	0	0	0	0	0	0.0022	0	0.0033	0
Bacteria;Planctomycetes;OM190_c;OM190_o;AF407728_f;AF407728_g	AF407728_g	0	2	0	1	4	28	6	0	0	0	0	0	1	0	2	0	2	25	0	0.0022	0	0.0011	0.0044	0.0303	0.0066	0	0	0	0	0	0.0011	0	0.0022	0	0.0022	0.028
Bacteria;Actinobacteria;Actinobacteria_c;Frankiales;Sporichthyaceae;AF408985_g	AF408985_g	3	0	0	2	3	1	2	5	6	8	1	3	2	1	0	1	2	1	0.0032	0	0	0.0022	0.0033	0.0011	0.0022	0.0055	0.0066	0.0091	0.0011	0.0034	0.0022	0.0011	0	0.0011	0.0022	0.0011
Bacteria;Proteobacteria;Deltaproteobacteria;Desulfobacterales;AF420340_f;AF420340_f_uc	AF420340_f_uc	0	0	0	0	0	0	0	0	2	0	0	0	0	0	0	0	0	0	0	0	0	0	0	0	0	0	0.0022	0	0	0	0	0	0	0	0	0
Bacteria;Planctomycetes;Phycisphaerae;Phycisphaerales;Phycisphaeraceae;AF445645_g	AF445645_g	0	1	1	2	3	3	9	4	1	0	0	1	3	4	1	0	5	0	0	0.0011	0.0011	0.0022	0.0033	0.0032	0.0099	0.0044	0.0011	0	0	0.0011	0.0033	0.0044	0.0011	0	0.0055	0
Bacteria;Proteobacteria;Alphaproteobacteria;Rickettsiales;AF445655_f;AF445655_f_uc	AF445655_f_uc	0	0	0	0	0	0	0	0	0	0	0	0	0	0	0	0	0	2	0	0	0	0	0	0	0	0	0	0	0	0	0	0	0	0	0	0.0022
Bacteria;Planctomycetes;Planctomycetia;Planctomycetales;Planctomycetaceae;AF445727_g	AF445727_g	0	0	1	0	0	1	0	0	0	0	1	0	0	0	1	3	1	2	0	0	0.0011	0	0	0.0011	0	0	0	0	0.0011	0	0	0	0.0011	0.0034	0.0011	0.0022
Bacteria;Proteobacteria;Betaproteobacteria;PAC002541_o;PAC002541_f;AF467301_g	AF467301_g	2	0	0	0	1	1	3	4	1	0	0	5	2	1	1	4	2	3	0.0022	0	0	0	0.0011	0.0011	0.0033	0.0044	0.0011	0	0	0.0057	0.0022	0.0011	0.0011	0.0045	0.0022	0.0034
Bacteria;Acidobacteria;Acidobacteriia;Acidobacteriales;Acidobacteriaceae;AF498705_g	AF498705_g	9	8	1	12	9	2	4	5	8	0	15	13	9	15	3	26	9	0	0.0097	0.0086	0.0011	0.013	0.0098	0.0022	0.0044	0.0055	0.0088	0	0.0169	0.0147	0.0099	0.0165	0.0033	0.0293	0.01	0
Bacteria;Actinobacteria;Actinobacteria_c;Streptosporangiales;AF498716_f;AF498716_g	AF498716_g	7	1	3	1	21	4	2	17	7	39	2	4	1	3	5	2	17	2	0.0076	0.0011	0.0032	0.0011	0.0229	0.0043	0.0022	0.0186	0.0077	0.0443	0.0023	0.0045	0.0011	0.0033	0.0055	0.0023	0.0188	0.0022
Bacteria;Bacteroidetes;Sphingobacteriia;Saprospirales;Saprospiraceae;AF502208_g	AF502208_g	0	0	2	0	25	2	4	0	0	0	0	0	0	0	0	0	30	3	0	0	0.0022	0	0.0273	0.0022	0.0044	0	0	0	0	0	0	0	0	0	0.0332	0.0034
Bacteria;WS5;WS5_c;PAC000108_o;PAC000108_f;AF507697_g	AF507697_g	0	0	0	0	0	0	0	0	0	0	0	0	0	3	0	0	0	0	0	0	0	0	0	0	0	0	0	0	0	0	0	0.0033	0	0	0	0
Bacteria;Gemmatimonadetes;Gemmatimonadetes_c;Gemmatimonadales;Gemmatimonadaceae;AF507703_g	AF507703_g	4	7	1	9	3	1	6	2	2	3	1	20	15	12	8	8	1	4	0.0043	0.0075	0.0011	0.0098	0.0033	0.0011	0.0066	0.0022	0.0022	0.0034	0.0011	0.0226	0.0166	0.0132	0.0088	0.009	0.0011	0.0045
Bacteria;Cyanobacteria;PAC002560_c;PAC002337_o;PAC002337_f;AF507711_g	AF507711_g	0	0	0	0	0	0	0	0	0	0	0	0	0	0	0	0	0	3	0	0	0	0	0	0	0	0	0	0	0	0	0	0	0	0	0	0.0034
Bacteria;Gemmatimonadetes;Longimicrobia;GQ263235_o;GQ263235_f;AF507712_g	AF507712_g	0	0	0	0	0	0	0	0	0	0	0	0	0	0	0	0	0	2	0	0	0	0	0	0	0	0	0	0	0	0	0	0	0	0	0	0.0022
Bacteria;Peregrinibacteria;Peribacteria;LBOR_o;AJ224539_f;AJ224539_f_uc	AJ224539_f_uc	0	0	0	0	0	0	0	0	3	0	0	0	0	0	0	0	0	0	0	0	0	0	0	0	0	0	0.0033	0	0	0	0	0	0	0	0	0
Bacteria;Planctomycetes;Planctomycetia;Planctomycetales;Planctomycetaceae;AJ231182_g	AJ231182_g	0	0	0	0	2	0	0	0	0	0	0	0	0	0	0	0	0	0	0	0	0	0	0.0022	0	0	0	0	0	0	0	0	0	0	0	0	0
Bacteria;Proteobacteria;Alphaproteobacteria;Rhodospirillales;Micavibrio_f;AJ292610_g	AJ292610_g	0	0	0	0	0	0	1	0	0	0	0	0	0	0	0	0	0	0	0	0	0	0	0	0	0.0011	0	0	0	0	0	0	0	0	0	0	0
Bacteria;Proteobacteria;Alphaproteobacteria;Rhodospirillales;Acetobacteraceae;AJ292611_g	AJ292611_g	0	0	0	0	0	0	0	0	0	1	0	0	0	0	0	0	0	0	0	0	0	0	0	0	0	0	0	0.0011	0	0	0	0	0	0	0	0
Bacteria;Proteobacteria;Gammaproteobacteria;Legionellales;Coxiellaceae;AJ295651_g	AJ295651_g	0	2	0	0	0	0	0	0	0	0	2	0	0	6	0	0	0	0	0	0.0022	0	0	0	0	0	0	0	0	0.0023	0	0	0.0066	0	0	0	0
Bacteria;Hydrogenedentes_NKB19;Hydrogenedens_c;Hydrogenedens_o;Hydrogenedens_f;AJ306780_g	AJ306780_g	0	0	0	0	0	2	0	0	0	0	0	0	0	0	0	0	0	2	0	0	0	0	0	0.0022	0	0	0	0	0	0	0	0	0	0	0	0.0022
Bacteria;Armatimonadetes;AJ306784_c;AJ306784_o;AJ306784_f;AJ306784_f_uc	AJ306784_f_uc	0	0	0	0	0	0	0	0	0	0	0	0	2	0	0	0	0	0	0	0	0	0	0	0	0	0	0	0	0	0	0.0022	0	0	0	0	0
Bacteria;Bacteroidetes;Sphingobacteriia;Sphingobacteriales;Chitinophagaceae;AJ318153_g	AJ318153_g	0	2	0	0	48	0	0	5	0	0	0	0	0	0	0	0	40	0	0	0.0022	0	0	0.0524	0	0	0.0055	0	0	0	0	0	0	0	0	0.0443	0
Bacteria;Proteobacteria;Gammaproteobacteria;Oceanospirillales;Alcanivoracaceae;AJ318161_g	AJ318161_g	0	0	0	0	2	0	0	0	0	0	0	0	0	0	0	0	0	0	0	0	0	0	0.0022	0	0	0	0	0	0	0	0	0	0	0	0	0
Bacteria;Bacteroidetes;Sphingobacteriia;Sphingobacteriales;Chitinophagaceae;AJ318177_g	AJ318177_g	0	4	0	0	0	0	0	0	0	0	0	0	0	0	0	0	0	4	0	0.0043	0	0	0	0	0	0	0	0	0	0	0	0	0	0	0	0.0045
Bacteria;Chloroflexi;PDJQ_c;PAC000542_o;AJ536892_f;AJ536892_f_uc	AJ536892_f_uc	0	0	0	0	0	0	0	0	0	5	0	0	5	0	0	0	0	0	0	0	0	0	0	0	0	0	0	0.0057	0	0	0.0055	0	0	0	0	0
Bacteria;Chloroflexi;PDJQ_c;PAC000542_o;AJ536892_f;AJ536892_g	AJ536892_g	1	0	0	0	0	0	0	0	0	4	1	0	2	0	0	0	0	0	0.0011	0	0	0	0	0	0	0	0	0.0045	0.0011	0	0.0022	0	0	0	0	0
Bacteria;Proteobacteria;Betaproteobacteria;Burkholderiales;Comamonadaceae;AJ565430_g	AJ565430_g	0	0	0	1	1	0	0	0	1	0	0	0	0	0	0	2	1	0	0	0	0	0.0011	0.0011	0	0	0	0.0011	0	0	0	0	0	0	0.0023	0.0011	0
Bacteria;Actinobacteria;Acidimicrobiia;Acidimicrobiales;Ilumatobacter_f;AJ581629_g	AJ581629_g	0	0	0	0	3	0	0	0	0	0	0	0	0	0	0	0	2	1	0	0	0	0	0.0033	0	0	0	0	0	0	0	0	0	0	0	0.0022	0.0011
Bacteria;Gemmatimonadetes;Gemmatimonadetes_c;Gemmatimonadales;Gemmatimonadaceae;AJ582058_g	AJ582058_g	16	23	11	51	14	5	12	5	7	5	10	37	25	43	16	49	19	3	0.0173	0.0247	0.0119	0.0553	0.0153	0.0054	0.0132	0.0055	0.0077	0.0057	0.0113	0.0419	0.0276	0.0474	0.0177	0.0552	0.0211	0.0034
Bacteria;BRC1;FP245541_c;FP245541_o;AJ604544_f;AJ604544_g	AJ604544_g	0	0	1	0	4	2	0	0	1	0	1	2	4	1	1	0	1	5	0	0	0.0011	0	0.0044	0.0022	0	0	0.0011	0	0.0011	0.0023	0.0044	0.0011	0.0011	0	0.0011	0.0056
Bacteria;Verrucomicrobia;Verrucomicrobiae;Pedosphaera_o;Pedosphaera_f;AJ617869_g	AJ617869_g	3	1	1	9	8	0	1	1	3	0	1	3	2	0	2	6	4	0	0.0032	0.0011	0.0011	0.0098	0.0087	0	0.0011	0.0011	0.0033	0	0.0011	0.0034	0.0022	0	0.0022	0.0068	0.0044	0
Bacteria;Proteobacteria;Deltaproteobacteria;Myxococcales;Polyangiaceae;AJ617907_g	AJ617907_g	2	0	1	1	1	0	0	0	3	0	3	0	0	0	0	1	4	0	0.0022	0	0.0011	0.0011	0.0011	0	0	0	0.0033	0	0.0034	0	0	0	0	0.0011	0.0044	0
Bacteria;Actinobacteria;Acidimicrobiia;Acidimicrobiales;Ilumatobacter_f;AJ863237_g	AJ863237_g	1	2	0	0	0	2	0	0	1	0	1	0	1	4	1	0	0	0	0.0011	0.0022	0	0	0	0.0022	0	0	0.0011	0	0.0011	0	0.0011	0.0044	0.0011	0	0	0
Bacteria;Proteobacteria;Deltaproteobacteria;Myxococcales;Archangiaceae;AJ867897_g	AJ867897_g	0	1	2	1	2	2	3	1	0	0	0	0	3	0	1	2	3	4	0	0.0011	0.0022	0.0011	0.0022	0.0022	0.0033	0.0011	0	0	0	0	0.0033	0	0.0011	0.0023	0.0033	0.0045
Bacteria;Planctomycetes;PAC001018_c;AM056027_o;AM056027_f;AM056027_f_uc	AM056027_f_uc	0	0	0	0	0	0	0	0	3	0	0	0	0	0	0	0	0	0	0	0	0	0	0	0	0	0	0.0033	0	0	0	0	0	0	0	0	0
Bacteria;Planctomycetes;PAC001018_c;AM056027_o;AM056027_f;AM056027_g	AM056027_g	4	0	0	0	0	0	0	0	0	0	0	0	0	0	1	0	0	0	0.0043	0	0	0	0	0	0	0	0	0	0	0	0	0	0.0011	0	0	0
Bacteria;Proteobacteria;Alphaproteobacteria;Rickettsiales;Rickettsiaceae;AM086142_g	AM086142_g	0	0	0	3	0	0	1	2	0	0	0	0	0	0	0	0	0	0	0	0	0	0.0033	0	0	0.0011	0.0022	0	0	0	0	0	0	0	0	0	0
Bacteria;10BAV;10BAV_c;10BAV_o;AM167972_f;AM167972_g	AM167972_g	0	0	0	0	0	0	0	0	0	0	0	0	0	0	3	0	0	0	0	0	0	0	0	0	0	0	0	0	0	0	0	0	0.0033	0	0	0
Bacteria;Chloroflexi;Ktedonobacteria;Ktedonobacterales;Ktedonobacteraceae;AM180160_g	AM180160_g	0	0	0	0	0	0	0	1	0	0	0	5	0	0	0	0	0	0	0	0	0	0	0	0	0	0.0011	0	0	0	0.0057	0	0	0	0	0	0
Bacteria;Acidobacteria;PAC001813_c;PAC001813_o;PAC001813_f;AM180888_g	AM180888_g	1	0	1	1	0	0	0	0	0	0	0	0	0	1	3	0	0	0	0.0011	0	0.0011	0.0011	0	0	0	0	0	0	0	0	0	0.0011	0.0033	0	0	0
Bacteria;Proteobacteria;Oligoflexia;Bdellovibrionales;Bdellovibrionaceae;AM233527_g	AM233527_g	0	0	0	0	2	0	2	0	0	0	0	0	0	0	0	0	3	0	0	0	0	0	0.0022	0	0.0022	0	0	0	0	0	0	0	0	0	0.0033	0
Bacteria;Actinobacteria;Coriobacteriia;Coriobacteriales;Coriobacteriaceae;AM278923_g	AM278923_g	3	1	4	0	0	0	0	4	3	8	6	5	19	26	18	0	2	10	0.0032	0.0011	0.0043	0	0	0	0	0.0044	0.0033	0.0091	0.0068	0.0057	0.021	0.0286	0.0199	0	0.0022	0.0112
Bacteria;Firmicutes;Clostridia;Clostridiales;Lachnospiraceae;AM405126_g	AM405126_g	0	0	0	0	0	0	0	0	0	0	0	0	0	1	1	0	0	1	0	0	0	0	0	0	0	0	0	0	0	0	0	0.0011	0.0011	0	0	0.0011
Bacteria;Planctomycetes;Phycisphaerae;CP019633_o;PAC002608_f;AM490670_g	AM490670_g	0	0	0	0	0	0	0	0	0	0	0	0	2	1	0	0	0	1	0	0	0	0	0	0	0	0	0	0	0	0	0.0022	0.0011	0	0	0	0.0011
Bacteria;Planctomycetes;PAC001018_c;AM056027_o;AY532588_f;AM490671_g	AM490671_g	2	0	7	0	9	0	0	0	0	0	2	0	0	0	4	0	7	0	0.0022	0	0.0076	0	0.0098	0	0	0	0	0	0.0023	0	0	0	0.0044	0	0.0078	0
Bacteria;Deinococcus-Thermus;Deinococci;Trueperales;Trueperaceae;AM777992_g	AM777992_g	0	2	0	0	0	0	0	0	0	0	0	0	0	0	0	0	4	0	0	0.0022	0	0	0	0	0	0	0	0	0	0	0	0	0	0	0.0044	0
Bacteria;Verrucomicrobia;Verrucomicrobiae;Verrucomicrobiales;GU230460_f;AM889150_g	AM889150_g	0	0	0	0	0	1	0	0	0	0	0	0	0	0	0	0	0	1	0	0	0	0	0	0.0011	0	0	0	0	0	0	0	0	0	0	0	0.0011
Bacteria;Proteobacteria;Gammaproteobacteria;Chromatiales;Nitrococcus_f;AM930308_g	AM930308_g	1	3	0	0	2	0	0	0	0	2	0	0	0	0	0	0	3	0	0.0011	0.0032	0	0	0.0022	0	0	0	0	0.0023	0	0	0	0	0	0	0.0033	0
Bacteria;Proteobacteria;Deltaproteobacteria;Bradymonadales;EU799406_f;AM935526_g	AM935526_g	0	0	0	0	2	0	0	0	0	0	0	0	1	0	0	0	1	0	0	0	0	0	0.0022	0	0	0	0	0	0	0	0.0011	0	0	0	0.0011	0
Bacteria;Latescibacteria_WS3;Latescibacter_c;AM991194_o;AM991194_f;AM991194_f_uc	AM991194_f_uc	4	0	0	5	0	0	0	0	0	0	4	8	5	0	0	5	4	0	0.0043	0	0	0.0054	0	0	0	0	0	0	0.0045	0.0091	0.0055	0	0	0.0056	0.0044	0
Bacteria;Latescibacteria_WS3;Latescibacter_c;AM991194_o;AM991194_f;AM991194_g	AM991194_g	0	0	1	0	0	0	2	0	0	0	0	1	3	1	0	0	2	2	0	0	0.0011	0	0	0	0.0022	0	0	0	0	0.0011	0.0033	0.0011	0	0	0.0022	0.0022
Bacteria;Bacteroidetes;Sphingobacteriia;NVQB_o;PAC000536_f;AM991241_g	AM991241_g	1	0	0	0	0	0	1	0	0	0	0	0	1	0	0	0	0	0	0.0011	0	0	0	0	0	0.0011	0	0	0	0	0	0.0011	0	0	0	0	0
Bacteria;Bacteroidetes;Flavobacteria;Flavobacteriales;AM997541_f;AM997541_f_uc	AM997541_f_uc	0	5	0	2	0	0	0	2	0	0	0	0	0	4	0	0	0	0	0	0.0054	0	0.0022	0	0	0	0.0022	0	0	0	0	0	0.0044	0	0	0	0
Bacteria;Chloroflexi;SAR202_c;SAR202_o;AM997775_f;AM997775_f_uc	AM997775_f_uc	0	2	0	0	0	0	0	0	2	0	2	0	0	0	0	0	2	0	0	0.0022	0	0	0	0	0	0	0.0022	0	0.0023	0	0	0	0	0	0.0022	0
Bacteria;Proteobacteria;Gammaproteobacteria;Chromatiales;Woeseiaceae;AM997777_g	AM997777_g	0	0	0	1	4	0	0	0	0	0	0	0	0	0	0	2	3	0	0	0	0	0.0011	0.0044	0	0	0	0	0	0	0	0	0	0	0.0023	0.0033	0
Bacteria;Chloroflexi;SAR202_c;SAR202_o;AM997979_f;AM997979_f_uc	AM997979_f_uc	2	0	0	0	0	0	0	0	0	0	0	0	2	0	0	2	0	0	0.0022	0	0	0	0	0	0	0	0	0	0	0	0.0022	0	0	0.0023	0	0
Bacteria;Proteobacteria;Deltaproteobacteria;Myxococcales;Polyangiaceae;AP011765_g	AP011765_g	0	0	3	0	2	0	1	1	3	0	0	0	0	0	0	1	0	0	0	0	0.0032	0	0.0022	0	0.0011	0.0011	0.0033	0	0	0	0	0	0	0.0011	0	0
Bacteria;Omnitrophica_OP3;AQSZ_c;AQSZ_o;AQSZ_f;AQSZ_f_uc	AQSZ_f_uc	0	0	0	0	0	0	0	0	0	2	0	0	0	0	2	0	0	0	0	0	0	0	0	0	0	0	0	0.0023	0	0	0	0	0.0022	0	0	0
Bacteria;Omnitrophica_OP3;AQSZ_c;AQSZ_o;AQSZ_f;AQSZ_g	AQSZ_g	0	0	0	2	3	0	0	0	0	0	0	0	0	0	0	2	0	0	0	0	0	0.0022	0.0033	0	0	0	0	0	0	0	0	0	0	0.0023	0	0
Bacteria;TM6;TM6_c;Babela_o;ARQD_f;ARQD_f_uc	ARQD_f_uc	0	0	0	0	0	0	0	0	0	0	0	4	0	0	0	0	0	0	0	0	0	0	0	0	0	0	0	0	0	0.0045	0	0	0	0	0	0
Bacteria;Proteobacteria;Alphaproteobacteria;Rhodobacterales;Rhodobacteraceae;AVDB_g	AVDB_g	0	0	0	0	0	0	0	0	0	0	1	0	0	0	0	0	0	0	0	0	0	0	0	0	0	0	0	0	0.0011	0	0	0	0	0	0	0
Bacteria;Actinobacteria;Coriobacteriia;Coriobacteriales;Coriobacteriaceae;AX003092_g	AX003092_g	0	0	0	1	2	0	0	0	2	1	1	1	2	0	0	1	3	0	0	0	0	0.0011	0.0022	0	0	0	0.0022	0.0011	0.0011	0.0011	0.0022	0	0	0.0011	0.0033	0
Bacteria;Armatimonadetes;AJ306784_c;AJ306784_o;AJ306784_f;AY188316_g	AY188316_g	0	0	0	0	3	0	0	0	4	0	0	0	0	0	0	0	4	0	0	0	0	0	0.0033	0	0	0	0.0044	0	0	0	0	0	0	0	0.0044	0
Bacteria;Acidobacteria;Solibacteres;Solibacterales;Solibacteraceae;AY212581_g	AY212581_g	0	0	0	0	1	0	0	0	0	0	0	0	0	0	0	0	2	2	0	0	0	0	0.0011	0	0	0	0	0	0	0	0	0	0	0	0.0022	0.0022
Bacteria;Cyanobacteria;PAC001562_c;PAC001562_o;AY212703_f;AY212703_f_uc	AY212703_f_uc	3	0	0	0	0	0	0	0	6	0	0	0	0	0	0	0	0	0	0.0032	0	0	0	0	0	0	0	0.0066	0	0	0	0	0	0	0	0	0
Bacteria;Cyanobacteria;PAC001562_c;PAC001562_o;AY212703_f;AY212703_g	AY212703_g	0	0	0	0	0	0	0	0	0	0	0	0	0	0	0	2	0	2	0	0	0	0	0	0	0	0	0	0	0	0	0	0	0	0.0023	0	0.0022
Bacteria;Chlorobi;OPB56_c;OPB56_o;HQ343229_f;AY212715_g	AY212715_g	2	0	0	0	0	0	0	0	0	0	0	0	1	0	0	0	0	0	0.0022	0	0	0	0	0	0	0	0	0	0	0	0.0011	0	0	0	0	0
Bacteria;Firmicutes;Clostridia;Clostridiales;Lachnospiraceae;AY212756_g	AY212756_g	0	0	0	0	0	0	0	0	0	0	2	0	0	0	0	0	0	0	0	0	0	0	0	0	0	0	0	0	0.0023	0	0	0	0	0	0	0
Bacteria;Verrucomicrobia;Verrucomicrobiae;Pedosphaera_o;Pedosphaera_f;AY218640_g	AY218640_g	1	2	3	1	7	3	1	6	0	0	0	3	2	2	7	1	9	4	0.0011	0.0022	0.0032	0.0011	0.0076	0.0032	0.0011	0.0066	0	0	0	0.0034	0.0022	0.0022	0.0077	0.0011	0.01	0.0045
Bacteria;Proteobacteria;Alphaproteobacteria;Rhizobiales;Bauldia_f;AY221596_g	AY221596_g	0	0	0	0	0	0	0	0	0	0	0	0	0	0	0	0	0	1	0	0	0	0	0	0	0	0	0	0	0	0	0	0	0	0	0	0.0011
Bacteria;Gemmatimonadetes;Gemmatimonadetes_c;Gemmatimonadales;Gemmatimonadaceae;AY234571_g	AY234571_g	0	7	3	6	11	2	1	15	4	4	3	8	6	8	4	11	9	4	0	0.0075	0.0032	0.0065	0.012	0.0022	0.0011	0.0164	0.0044	0.0045	0.0034	0.0091	0.0066	0.0088	0.0044	0.0124	0.01	0.0045
Bacteria;Acidobacteria;Acidobacteriia;Acidobacteriales;Acidobacteriaceae;AY234608_g	AY234608_g	19	33	14	66	28	0	18	11	7	1	21	41	30	55	13	58	39	7	0.0206	0.0355	0.0151	0.0715	0.0305	0	0.0198	0.012	0.0077	0.0011	0.0237	0.0464	0.0332	0.0606	0.0144	0.0653	0.0432	0.0079
Bacteria;Actinobacteria;Acidimicrobiia;Acidimicrobiales;Iamiaceae;AY234624_g	AY234624_g	4	0	4	1	2	0	2	11	14	3	4	4	6	2	0	3	2	0	0.0043	0	0.0043	0.0011	0.0022	0	0.0022	0.012	0.0154	0.0034	0.0045	0.0045	0.0066	0.0022	0	0.0034	0.0022	0
Bacteria;Planctomycetes;Planctomycetia;Planctomycetales;Isosphaeraceae;AY234711_g	AY234711_g	0	0	1	0	0	0	0	3	0	1	1	6	1	1	1	0	1	0	0	0	0.0011	0	0	0	0	0.0033	0	0.0011	0.0011	0.0068	0.0011	0.0011	0.0011	0	0.0011	0
Bacteria;Proteobacteria;Alphaproteobacteria;Rhodospirillales;Rhodospirillaceae;AY234741_g	AY234741_g	1	0	0	0	0	8	13	2	0	2	0	2	3	0	0	0	3	13	0.0011	0	0	0	0	0.0087	0.0143	0.0022	0	0.0023	0	0.0023	0.0033	0	0	0	0.0033	0.0146
Bacteria;Actinobacteria;Actinobacteria_c;Frankiales;AY234742_f;AY234742_g	AY234742_g	1	0	0	0	0	0	0	0	0	0	0	0	1	0	0	0	1	0	0.0011	0	0	0	0	0	0	0	0	0	0	0	0.0011	0	0	0	0.0011	0
Bacteria;Acidobacteria;Blastocatellia;Blastocatellales;Pyrinomonadaceae;AY281358_g	AY281358_g	68	48	81	65	15	8	23	5	15	6	56	98	73	55	83	79	18	11	0.0737	0.0516	0.0875	0.0704	0.0164	0.0087	0.0253	0.0055	0.0165	0.0068	0.0632	0.111	0.0807	0.0606	0.0916	0.089	0.0199	0.0123
Bacteria;Proteobacteria;Alphaproteobacteria;Rickettsiales;AY344373_f;AY344373_f_uc	AY344373_f_uc	0	0	0	2	0	0	0	0	0	0	2	0	0	0	2	0	0	2	0	0	0	0.0022	0	0	0	0	0	0	0.0023	0	0	0	0.0022	0	0	0.0022
Bacteria;Gemmatimonadetes;Gemmatimonadetes_c;Gemmatimonadales;Gemmatimonadaceae;AY395343_g	AY395343_g	93	85	26	53	41	16	54	85	71	27	139	197	135	80	27	61	51	41	0.1007	0.0915	0.0281	0.0574	0.0447	0.0173	0.0593	0.0931	0.078	0.0307	0.1569	0.2231	0.1492	0.0881	0.0298	0.0687	0.0565	0.046
Bacteria;Firmicutes;Clostridia;Clostridiales;Christensenellaceae;AY442821_g	AY442821_g	0	0	0	3	0	2	0	3	4	11	12	11	5	9	3	5	3	1	0	0	0	0.0033	0	0.0022	0	0.0033	0.0044	0.0125	0.0135	0.0125	0.0055	0.0099	0.0033	0.0056	0.0033	0.0011
Bacteria;Proteobacteria;Deltaproteobacteria;Myxococcales;Polyangiaceae;AY493915_g	AY493915_g	3	0	0	0	0	0	0	0	1	0	0	0	1	1	0	2	2	0	0.0032	0	0	0	0	0	0	0	0.0011	0	0	0	0.0011	0.0011	0	0.0023	0.0022	0
Bacteria;Cyanobacteria;PAC002560_c;PAC002337_o;PAC002337_f;AY493962_g	AY493962_g	0	3	1	0	1	0	1	0	0	0	3	0	0	1	3	0	0	0	0	0.0032	0.0011	0	0.0011	0	0.0011	0	0	0	0.0034	0	0	0.0011	0.0033	0	0	0
Bacteria;Gemmatimonadetes;Gemmatimonadetes_c;Gemmatimonadales;Gemmatimonadaceae;AY493978_g	AY493978_g	0	0	0	0	0	0	0	0	0	0	0	0	1	0	0	0	0	0	0	0	0	0	0	0	0	0	0	0	0	0	0.0011	0	0	0	0	0
Bacteria;Bacteroidetes;Flavobacteria;Flavobacteriales;Crocinitomicaceae;AY532584_g	AY532584_g	0	0	0	2	0	0	0	0	0	0	0	0	0	0	0	0	0	0	0	0	0	0.0022	0	0	0	0	0	0	0	0	0	0	0	0	0	0
Bacteria;Planctomycetes;PAC001018_c;AM056027_o;AY532588_f;AY532588_f_uc	AY532588_f_uc	0	0	0	0	3	0	0	3	0	0	0	0	0	0	0	0	0	0	0	0	0	0	0.0033	0	0	0.0033	0	0	0	0	0	0	0	0	0	0
Bacteria;Chloroflexi;Ardenticatenia;Ardenticatenales;AY548945_f;AY548945_f_uc	AY548945_f_uc	0	2	3	0	0	0	0	0	2	0	0	0	0	0	2	0	2	0	0	0.0022	0.0032	0	0	0	0	0	0.0022	0	0	0	0	0	0.0022	0	0.0022	0
Bacteria;Planctomycetes;PAC001018_c;PAC001018_o;AY555803_f;AY555803_g	AY555803_g	3	0	0	1	0	0	0	0	0	0	0	3	0	0	0	2	0	1	0.0032	0	0	0.0011	0	0	0	0	0	0	0	0.0034	0	0	0	0.0023	0	0.0011
Bacteria;Proteobacteria;Gammaproteobacteria;Oceanospirillales;EU287122_f;AY622251_g	AY622251_g	0	0	0	0	0	0	0	0	0	0	0	0	0	0	0	0	0	1	0	0	0	0	0	0	0	0	0	0	0	0	0	0	0	0	0	0.0011
Bacteria;Acidobacteria;Acidobacteriia;Acidobacteriales;Acidobacteriaceae;AY673303_g	AY673303_g	1	0	0	0	0	0	0	2	0	1	3	1	0	2	2	0	0	0	0.0011	0	0	0	0	0	0	0.0022	0	0.0011	0.0034	0.0011	0	0.0022	0.0022	0	0	0
Bacteria;Chloroflexi;Ktedonobacteria;AY673403_o;AY673403_f;AY673403_f_uc	AY673403_f_uc	0	2	3	0	0	0	2	42	9	33	2	2	6	3	0	0	2	0	0	0.0022	0.0032	0	0	0	0.0022	0.046	0.0099	0.0375	0.0023	0.0023	0.0066	0.0033	0	0	0.0022	0
Bacteria;Chloroflexi;Ktedonobacteria;AY673403_o;AY673403_f;AY673403_g	AY673403_g	0	0	0	0	0	0	0	0	0	0	0	0	0	0	0	0	0	1	0	0	0	0	0	0	0	0	0	0	0	0	0	0	0	0	0	0.0011
Bacteria;Armatimonadetes;PAC000296_c;PAC000296_o;PAC000296_f;AY796037_g	AY796037_g	0	0	0	0	0	0	0	0	0	0	0	0	0	0	0	1	0	0	0	0	0	0	0	0	0	0	0	0	0	0	0	0	0	0.0011	0	0
Bacteria;Cyanobacteria;PAC001562_c;PAC001562_o;PAC001562_f;AY853673_g	AY853673_g	0	0	0	0	2	2	1	0	0	0	0	0	0	0	0	0	2	1	0	0	0	0	0.0022	0.0022	0.0011	0	0	0	0	0	0	0	0	0	0.0022	0.0011
Bacteria;Firmicutes;Clostridia;Clostridiales;Christensenellaceae;AY858448_g	AY858448_g	0	1	0	0	0	0	0	0	0	0	0	0	0	0	0	0	0	0	0	0.0011	0	0	0	0	0	0	0	0	0	0	0	0	0	0	0	0
Bacteria;Proteobacteria;Alphaproteobacteria;Rhizobiales;AY921699_f;AY921699_g	AY921699_g	1	2	0	0	0	1	1	0	0	0	0	0	0	1	0	0	0	1	0.0011	0.0022	0	0	0	0.0011	0.0011	0	0	0	0	0	0	0.0011	0	0	0	0.0011
Bacteria;Chloroflexi;Anaerolineae;Anaerolinaeles;AY921707_f;AY921707_f_uc	AY921707_f_uc	0	0	0	0	0	0	2	0	0	0	0	0	0	0	0	0	0	5	0	0	0	0	0	0	0.0022	0	0	0	0	0	0	0	0	0	0	0.0056
Bacteria;Gemmatimonadetes;Gemmatimonadetes_c;Gemmatimonadales;Gemmatimonadaceae;AY921712_g	AY921712_g	28	35	29	24	19	7	15	15	32	3	33	22	25	25	37	31	28	5	0.0303	0.0377	0.0313	0.026	0.0207	0.0076	0.0165	0.0164	0.0351	0.0034	0.0373	0.0249	0.0276	0.0275	0.0408	0.0349	0.031	0.0056
Bacteria;Proteobacteria;Deltaproteobacteria;Myxococcales;Anaeromyxobacteraceae;AY921748_g	AY921748_g	0	2	0	8	4	0	2	0	0	0	1	4	3	0	1	16	6	0	0	0.0022	0	0.0087	0.0044	0	0.0022	0	0	0	0.0011	0.0045	0.0033	0	0.0011	0.018	0.0066	0
Bacteria;Verrucomicrobia;Spartobacteria;Chthoniobacterales;Chthoniobacteraceae;AY921887_g	AY921887_g	3	1	4	0	0	0	0	0	0	0	2	1	6	2	2	0	0	0	0.0032	0.0011	0.0043	0	0	0	0	0	0	0	0.0023	0.0011	0.0066	0.0022	0.0022	0	0	0
Bacteria;Latescibacteria_WS3;Latescibacter_c;AM991194_o;EU881351_f;AY921903_g	AY921903_g	0	0	3	0	0	4	0	0	0	0	0	0	0	0	0	0	0	10	0	0	0.0032	0	0	0.0043	0	0	0	0	0	0	0	0	0	0	0	0.0112
Bacteria;Gemmatimonadetes;Gemmatimonadetes_c;Gemmatimonadales;Gemmatimonadaceae;AY921912_g	AY921912_g	0	0	2	0	0	0	0	0	0	0	0	0	0	0	0	0	0	0	0	0	0.0022	0	0	0	0	0	0	0	0	0	0	0	0	0	0	0
Bacteria;Chloroflexi;Anaerolineae;PAC000395_o;AY921926_f;AY921926_f_uc	AY921926_f_uc	0	0	0	0	0	0	0	0	0	0	0	2	0	0	0	3	0	0	0	0	0	0	0	0	0	0	0	0	0	0.0023	0	0	0	0.0034	0	0
Bacteria;Chloroflexi;Thermomicrobia;GQ263151_o;GQ263151_f;AY921935_g	AY921935_g	3	5	0	0	5	2	8	0	0	0	2	1	0	0	6	1	4	2	0.0032	0.0054	0	0	0.0055	0.0022	0.0088	0	0	0	0.0023	0.0011	0	0	0.0066	0.0011	0.0044	0.0022
Bacteria;Chloroflexi;Chloroflexia;Herpetosiphonales;Herpetosiphonaceae;AY922003_g	AY922003_g	0	0	0	1	8	0	0	0	0	0	0	0	0	0	0	0	3	1	0	0	0	0.0011	0.0087	0	0	0	0	0	0	0	0	0	0	0	0.0033	0.0011
Bacteria;Chloroflexi;HM748667_c;HM748667_o;AY922170_f;AY922170_f_uc	AY922170_f_uc	2	0	2	0	3	0	0	2	7	0	0	2	3	2	5	0	0	0	0.0022	0	0.0022	0	0.0033	0	0	0.0022	0.0077	0	0	0.0023	0.0033	0.0022	0.0055	0	0	0
Bacteria;Chloroflexi;HM748667_c;HM748667_o;AY922170_f;AY922170_g	AY922170_g	7	0	1	3	1	0	2	1	5	1	4	4	8	1	6	4	5	0	0.0076	0	0.0011	0.0033	0.0011	0	0.0022	0.0011	0.0055	0.0011	0.0045	0.0045	0.0088	0.0011	0.0066	0.0045	0.0055	0
Bacteria;Proteobacteria;Alphaproteobacteria;Rickettsiales;Paracaedibacteraceae;AY947895_g	AY947895_g	0	0	0	0	0	0	1	0	0	0	0	0	0	0	0	0	0	0	0	0	0	0	0	0	0.0011	0	0	0	0	0	0	0	0	0	0	0
Bacteria;Proteobacteria;Alphaproteobacteria;Sphingomonadales;Sphingomonadaceae;AY957890_g	AY957890_g	0	0	0	0	1	0	0	0	0	0	0	0	0	0	1	0	0	0	0	0	0	0	0.0011	0	0	0	0	0	0	0	0	0	0.0011	0	0	0
Bacteria;Proteobacteria;Alphaproteobacteria;Rhodospirillales;AY957891_f;AY957891_f_uc	AY957891_f_uc	0	0	0	0	0	3	0	0	0	0	0	0	0	0	0	0	0	0	0	0	0	0	0	0.0032	0	0	0	0	0	0	0	0	0	0	0	0
Bacteria;Proteobacteria;Alphaproteobacteria;Rhodospirillales;AY957891_f;AY957891_g	AY957891_g	2	0	0	0	0	0	0	0	0	0	0	1	0	0	4	3	0	5	0.0022	0	0	0	0	0	0	0	0	0	0	0.0011	0	0	0.0044	0.0034	0	0.0056
Bacteria;Firmicutes;Bacilli;Lactobacillales;Aerococcaceae;Abiotrophia	Abiotrophia	2	0	1	1	0	0	0	0	0	2	1	0	0	0	0	2	2	1	0.0022	0	0.0011	0.0011	0	0	0	0	0	0.0023	0.0011	0	0	0	0	0.0023	0.0022	0.0011
Bacteria;Firmicutes;Bacilli;Bacillales;Staphylococcaceae;Abyssicoccus	Abyssicoccus	0	0	0	0	0	0	0	0	0	0	0	0	0	0	1	0	0	0	0	0	0	0	0	0	0	0	0	0	0	0	0	0	0.0011	0	0	0
Bacteria;Proteobacteria;Alphaproteobacteria;Rhodospirillales;Acetobacteraceae;Acetobacteraceae_uc	Acetobacteraceae_uc	1	4	1	5	1	0	1	14	4	14	8	17	6	2	6	4	4	3	0.0011	0.0043	0.0011	0.0054	0.0011	0	0.0011	0.0153	0.0044	0.0159	0.009	0.0193	0.0066	0.0022	0.0066	0.0045	0.0044	0.0034
Bacteria;Proteobacteria;Betaproteobacteria;Burkholderiales;Alcaligenaceae;Achromobacter	Achromobacter	228	150	81	58	37	59	3	5	9	29	1	2	239	158	106	51	71	70	0.247	0.1614	0.0875	0.0628	0.0404	0.0639	0.0033	0.0055	0.0099	0.0329	0.0011	0.0023	0.2642	0.1741	0.117	0.0574	0.0787	0.0785
Bacteria;Firmicutes;Negativicutes;Acidaminococcales;Acidaminococcaceae;Acidaminococcus	Acidaminococcus	2	13	3	10	3	5	40	35	22	20	16	6	1	3	6	3	6	5	0.0022	0.014	0.0032	0.0108	0.0033	0.0054	0.0439	0.0383	0.0242	0.0227	0.0181	0.0068	0.0011	0.0033	0.0066	0.0034	0.0066	0.0056
Bacteria;Firmicutes;Bacilli;Bacillales;Alicyclobacillaceae;Acidibacillus	Acidibacillus	0	0	0	0	0	0	0	0	0	1	0	0	0	0	0	0	0	0	0	0	0	0	0	0	0	0	0	0.0011	0	0	0	0	0	0	0	0
Bacteria;Proteobacteria;Gammaproteobacteria;Steroidobacter_o;Steroidobacter_f;Acidibacter	Acidibacter	22	29	39	27	59	30	37	35	80	99	24	26	39	26	53	34	58	26	0.0238	0.0312	0.0421	0.0293	0.0644	0.0325	0.0406	0.0383	0.0879	0.1124	0.0271	0.0294	0.0431	0.0286	0.0585	0.0383	0.0643	0.0292
Bacteria;Proteobacteria;Gammaproteobacteria;Acidiferrobacterales;Acidiferrobacteraceae;Acidiferrobacteraceae_uc	Acidiferrobacteraceae_uc	0	0	0	0	0	0	0	0	0	0	0	0	0	0	0	0	4	0	0	0	0	0	0	0	0	0	0	0	0	0	0	0	0	0	0.0044	0
Bacteria;Actinobacteria;Acidimicrobiia;Acidimicrobiales;Acidimicrobiaceae;Acidimicrobiaceae_uc	Acidimicrobiaceae_uc	1	0	0	0	2	7	3	3	2	0	0	4	16	5	0	0	0	6	0.0011	0	0	0	0.0022	0.0076	0.0033	0.0033	0.0022	0	0	0.0045	0.0177	0.0055	0	0	0	0.0067
Bacteria;Acidobacteria;Acidobacteriia;Acidobacteriales;Acidobacteriaceae;Acidipila	Acidipila	0	1	0	4	60	0	0	43	2	91	0	2	3	1	2	1	59	0	0	0.0011	0	0.0043	0.0655	0	0	0.0471	0.0022	0.1033	0	0.0023	0.0033	0.0011	0.0022	0.0011	0.0654	0
Bacteria;Proteobacteria;Alphaproteobacteria;Rhodospirillales;Acetobacteraceae;Acidisoma	Acidisoma	0	0	0	0	1	0	1	9	0	0	0	0	0	0	0	0	2	0	0	0	0	0	0.0011	0	0.0011	0.0099	0	0	0	0	0	0	0	0	0.0022	0
Bacteria;Proteobacteria;Alphaproteobacteria;Rhodospirillales;Acetobacteraceae;Acidisphaera	Acidisphaera	3	4	3	0	10	2	2	11	7	25	8	4	7	6	3	2	6	0	0.0032	0.0043	0.0032	0	0.0109	0.0022	0.0022	0.012	0.0077	0.0284	0.009	0.0045	0.0077	0.0066	0.0033	0.0023	0.0066	0
Bacteria;Actinobacteria;Acidimicrobiia;Acidimicrobiales;Acidimicrobiaceae;Aciditerrimonas	Aciditerrimonas	0	0	0	0	0	0	0	0	0	9	0	0	0	2	0	0	0	0	0	0	0	0	0	0	0	0	0	0.0102	0	0	0	0.0022	0	0	0	0
Bacteria;Acidobacteria;Acidobacteriia;Acidobacteriales;Acidobacteriaceae;Acidobacteriaceae_uc	Acidobacteriaceae_uc	11	7	2	3	13	0	9	31	18	45	28	48	9	2	2	4	16	1	0.0119	0.0075	0.0022	0.0033	0.0142	0	0.0099	0.034	0.0198	0.0511	0.0316	0.0544	0.0099	0.0022	0.0022	0.0045	0.0177	0.0011
Bacteria;Actinobacteria;Actinobacteria_c;Frankiales;Frankiaceae;Acidothermus	Acidothermus	0	0	0	0	0	0	0	0	1	0	0	0	0	0	0	0	0	0	0	0	0	0	0	0	0	0	0.0011	0	0	0	0	0	0	0	0	0
Bacteria;Proteobacteria;Betaproteobacteria;Burkholderiales;Comamonadaceae;Acidovorax	Acidovorax	12	5	12	8	18	53	14	8	15	3	5	7	10	7	9	14	25	70	0.013	0.0054	0.013	0.0087	0.0196	0.0574	0.0154	0.0088	0.0165	0.0034	0.0056	0.0079	0.0111	0.0077	0.0099	0.0158	0.0277	0.0785
Bacteria;Proteobacteria;Gammaproteobacteria;Pseudomonadales;Moraxellaceae;Acinetobacter	Acinetobacter	3	0	7	1	0	7	0	0	0	0	4	14	2	5	6	3	1	2	0.0032	0	0.0076	0.0011	0	0.0076	0	0	0	0	0.0045	0.0159	0.0022	0.0055	0.0066	0.0034	0.0011	0.0022
Bacteria;Proteobacteria;Alphaproteobacteria;Rhodobacterales;Rhodobacteraceae;Actibacterium	Actibacterium	0	0	0	0	0	0	0	0	0	0	0	0	0	0	0	0	1	0	0	0	0	0	0	0	0	0	0	0	0	0	0	0	0	0	0.0011	0
Bacteria;Proteobacteria;Betaproteobacteria;Burkholderiales;Oxalobacteraceae;Actimicrobium	Actimicrobium	0	0	0	0	0	0	0	0	1	0	0	0	0	0	0	1	0	1	0	0	0	0	0	0	0	0	0.0011	0	0	0	0	0	0	0.0011	0	0.0011
Bacteria;Actinobacteria;Actinobacteria_c;Streptosporangiales;Thermomonosporaceae;Actinoallomurus	Actinoallomurus	3	0	0	2	2	2	1	7	2	2	2	0	2	1	1	3	2	1	0.0032	0	0	0.0022	0.0022	0.0022	0.0011	0.0077	0.0022	0.0023	0.0023	0	0.0022	0.0011	0.0011	0.0034	0.0022	0.0011
Bacteria;Actinobacteria;Actinobacteria_c;Actinomycetales;Actinomycetaceae;Actinobaculum	Actinobaculum	0	0	0	0	0	0	0	1	2	0	1	0	0	0	0	3	0	0	0	0	0	0	0	0	0	0.0011	0.0022	0	0.0011	0	0	0	0	0.0034	0	0
Bacteria;Actinobacteria;Actinobacteria_c;Micromonosporales;Micromonosporaceae;Actinocatenispora	Actinocatenispora	3	1	0	0	3	2	0	4	8	6	0	0	0	2	0	0	4	1	0.0032	0.0011	0	0	0.0033	0.0022	0	0.0044	0.0088	0.0068	0	0	0	0.0022	0	0	0.0044	0.0011
Bacteria;Actinobacteria;Actinobacteria_c;Streptosporangiales;Thermomonosporaceae;Actinocorallia	Actinocorallia	0	1	0	3	0	3	1	0	0	0	0	0	2	1	5	2	0	1	0	0.0011	0	0.0033	0	0.0032	0.0011	0	0	0	0	0	0.0022	0.0011	0.0055	0.0023	0	0.0011
Bacteria;Actinobacteria;Actinobacteria_c;Catenulisporales;Actinospicaceae;Actinocrinis	Actinocrinis	2	2	0	0	2	2	2	5	4	45	1	0	2	0	2	1	4	0	0.0022	0.0022	0	0	0.0022	0.0022	0.0022	0.0055	0.0044	0.0511	0.0011	0	0.0022	0	0.0022	0.0011	0.0044	0
Bacteria;Actinobacteria;Actinobacteria_c;Pseudonocardiales;Pseudonocardiaceae;Actinokineospora	Actinokineospora	1	4	0	0	0	0	1	1	0	0	0	1	1	3	0	0	0	0	0.0011	0.0043	0	0	0	0	0.0011	0.0011	0	0	0	0.0011	0.0011	0.0033	0	0	0	0
Bacteria;Actinobacteria;Actinobacteria_c;Streptosporangiales;Thermomonosporaceae;Actinomadura	Actinomadura	1	4	10	2	13	1	10	26	15	9	5	12	14	11	16	13	18	3	0.0011	0.0043	0.0108	0.0022	0.0142	0.0011	0.011	0.0285	0.0165	0.0102	0.0056	0.0136	0.0155	0.0121	0.0177	0.0146	0.0199	0.0034
Bacteria;Actinobacteria;Actinobacteria_c;Actinomycetales;Actinomycetaceae;Actinomyces	Actinomyces	23	17	27	4	11	17	32	38	48	131	115	119	29	28	25	28	17	24	0.0249	0.0183	0.0292	0.0043	0.012	0.0184	0.0351	0.0416	0.0527	0.1488	0.1298	0.1348	0.0321	0.0308	0.0276	0.0315	0.0188	0.0269
Bacteria;Actinobacteria;Actinobacteria_c;Pseudonocardiales;Pseudonocardiaceae;Actinomycetospora	Actinomycetospora	3	11	3	3	8	0	4	1	8	1	12	9	3	6	4	13	6	2	0.0032	0.0118	0.0032	0.0033	0.0087	0	0.0044	0.0011	0.0088	0.0011	0.0135	0.0102	0.0033	0.0066	0.0044	0.0146	0.0066	0.0022
Bacteria;Actinobacteria;Actinobacteria_c;Pseudonocardiales;Pseudonocardiaceae;Actinophytocola	Actinophytocola	1	3	3	0	0	0	5	1	0	0	8	2	3	2	0	1	2	0	0.0011	0.0032	0.0032	0	0	0	0.0055	0.0011	0	0	0.009	0.0023	0.0033	0.0022	0	0.0011	0.0022	0
Bacteria;Actinobacteria;Actinobacteria_c;Micromonosporales;Micromonosporaceae;Actinoplanes	Actinoplanes	22	20	31	36	39	20	16	32	123	15	38	38	46	18	37	25	37	29	0.0238	0.0215	0.0335	0.039	0.0425	0.0217	0.0176	0.035	0.1351	0.017	0.0429	0.043	0.0508	0.0198	0.0408	0.0282	0.041	0.0325
Bacteria;Actinobacteria;Actinobacteria_c;Propionibacteriales;Nocardioidaceae;Actinopolymorpha	Actinopolymorpha	0	1	1	1	1	0	1	1	0	0	0	0	2	1	0	1	0	0	0	0.0011	0.0011	0.0011	0.0011	0	0.0011	0.0011	0	0	0	0	0.0022	0.0011	0	0.0011	0	0
Bacteria;Actinobacteria;Actinobacteria_c;Pseudonocardiales;Actinopolysporaceae;Actinopolysporaceae_uc	Actinopolysporaceae_uc	0	2	0	0	0	0	0	0	4	3	0	0	0	0	0	0	0	0	0	0.0022	0	0	0	0	0	0	0.0044	0.0034	0	0	0	0	0	0	0	0
Bacteria;Actinobacteria;Actinobacteria_c;Catenulisporales;Actinospicaceae;Actinospica	Actinospica	0	1	0	5	0	0	0	0	0	7	0	1	0	1	0	0	4	0	0	0.0011	0	0.0054	0	0	0	0	0	0.0079	0	0.0011	0	0.0011	0	0	0.0044	0
Bacteria;Actinobacteria;Actinobacteria_c;Pseudonocardiales;Pseudonocardiaceae;Actinosynnema	Actinosynnema	0	0	0	0	0	0	0	2	0	0	0	3	0	0	0	0	0	0	0	0	0	0	0	0	0	0.0022	0	0	0	0.0034	0	0	0	0	0	0
Bacteria;Firmicutes;Clostridia;Clostridiales;Ruminococcaceae;Acutalibacter	Acutalibacter	5	7	1	14	11	9	1	0	0	1	3	2	10	13	8	4	6	3	0.0054	0.0075	0.0011	0.0152	0.012	0.0097	0.0011	0	0	0.0011	0.0034	0.0023	0.0111	0.0143	0.0088	0.0045	0.0066	0.0034
Bacteria;Bacteroidetes;Cytophagia;Cytophagales;Hymenobacteraceae;Adhaeribacter	Adhaeribacter	3	0	0	1	3	2	8	0	1	0	0	0	3	0	3	3	7	9	0.0032	0	0	0.0011	0.0033	0.0022	0.0088	0	0.0011	0	0	0	0.0033	0	0.0033	0.0034	0.0078	0.0101
Bacteria;Actinobacteria;Coriobacteriia;Coriobacteriales;Coriobacteriaceae;Adlercreutzia	Adlercreutzia	5	3	8	17	12	9	8	33	19	19	14	16	12	19	21	22	14	23	0.0054	0.0032	0.0086	0.0184	0.0131	0.0097	0.0088	0.0361	0.0209	0.0216	0.0158	0.0181	0.0133	0.0209	0.0232	0.0248	0.0155	0.0258
Bacteria;Proteobacteria;Betaproteobacteria;Burkholderiales;Alcaligenaceae;Advenella	Advenella	0	0	1	2	4	0	0	0	0	0	0	0	0	0	0	1	13	0	0	0	0.0011	0.0022	0.0044	0	0	0	0	0	0	0	0	0	0	0.0011	0.0144	0
Bacteria;Bacteroidetes;Flavobacteria;Flavobacteriales;Flavobacteriaceae;Aequorivita	Aequorivita	0	0	0	0	0	0	0	0	0	0	0	0	0	0	0	0	0	1	0	0	0	0	0	0	0	0	0	0	0	0	0	0	0	0	0	0.0011
Bacteria;Actinobacteria;Actinobacteria_c;Propionibacteriales;Nocardioidaceae;Aeromicrobium	Aeromicrobium	6	4	6	6	12	12	11	1	9	1	5	9	12	23	6	12	4	18	0.0065	0.0043	0.0065	0.0065	0.0131	0.013	0.0121	0.0011	0.0099	0.0011	0.0056	0.0102	0.0133	0.0253	0.0066	0.0135	0.0044	0.0202
Bacteria;Proteobacteria;Gammaproteobacteria;Aeromonadales;Aeromonadaceae;Aeromonas	Aeromonas	0	0	0	1	2	0	1	0	0	0	0	0	0	0	0	3	0	0	0	0	0	0.0011	0.0022	0	0.0011	0	0	0	0	0	0	0	0	0.0034	0	0
Bacteria;Proteobacteria;Deltaproteobacteria;Myxococcales;Polyangiaceae;Aetherobacter	Aetherobacter	7	7	1	10	6	3	5	2	9	0	0	4	4	3	2	9	1	7	0.0076	0.0075	0.0011	0.0108	0.0065	0.0032	0.0055	0.0022	0.0099	0	0	0.0045	0.0044	0.0033	0.0022	0.0101	0.0011	0.0079
Bacteria;Proteobacteria;Alphaproteobacteria;Rhizobiales;Afifella_f;Afifella_f_uc	Afifella_f_uc	3	0	0	0	0	0	0	0	0	0	2	0	7	0	0	0	4	0	0.0032	0	0	0	0	0	0	0	0	0	0.0023	0	0.0077	0	0	0	0.0044	0
Bacteria;Proteobacteria;Alphaproteobacteria;Rhizobiales;Bradyrhizobiaceae;Afipia	Afipia	0	0	0	0	6	0	0	0	0	0	0	2	0	0	2	0	2	0	0	0	0	0	0.0065	0	0	0	0	0	0	0.0023	0	0	0.0022	0	0.0022	0
Bacteria;Proteobacteria;Gammaproteobacteria;Cellvibrionales;Cellvibrionaceae;Agarilytica	Agarilytica	0	0	0	0	0	3	4	0	0	0	0	0	0	0	2	0	0	14	0	0	0	0	0	0.0032	0.0044	0	0	0	0	0	0	0	0.0022	0	0	0.0157
Bacteria;Firmicutes;Clostridia;Clostridiales;Lachnospiraceae;Agathobacter	Agathobacter	6	6	10	8	27	17	35	25	17	11	9	4	5	1	11	24	9	12	0.0065	0.0065	0.0108	0.0087	0.0295	0.0184	0.0384	0.0274	0.0187	0.0125	0.0102	0.0045	0.0055	0.0011	0.0121	0.027	0.01	0.0135
Bacteria;Firmicutes;Clostridia;Clostridiales;Ruminococcaceae;Agathobaculum	Agathobaculum	442	419	398	388	384	373	203	157	147	126	136	104	274	284	276	289	305	332	0.4788	0.4508	0.4301	0.4204	0.4189	0.4041	0.2229	0.172	0.1614	0.1431	0.1535	0.1178	0.3029	0.3129	0.3047	0.3255	0.338	0.3724
Bacteria;Proteobacteria;Gammaproteobacteria;Pasteurellales;Pasteurellaceae;Aggregatibacter	Aggregatibacter	0	0	0	0	0	0	1	1	0	0	0	0	0	0	0	0	0	0	0	0	0	0	0	0	0.0011	0.0011	0	0	0	0	0	0	0	0	0	0
Bacteria;Proteobacteria;Deltaproteobacteria;Myxococcales;Myxococcaceae;Aggregicoccus	Aggregicoccus	0	4	2	0	1	1	3	0	0	1	0	2	2	3	2	1	1	0	0	0.0043	0.0022	0	0.0011	0.0011	0.0033	0	0	0.0011	0	0.0023	0.0022	0.0033	0.0022	0.0011	0.0011	0
Bacteria;Actinobacteria;Actinobacteria_c;Micrococcales;Microbacteriaceae;Agrococcus	Agrococcus	0	0	0	0	2	4	0	0	0	0	0	3	0	1	2	1	3	2	0	0	0	0	0.0022	0.0043	0	0	0	0	0	0.0034	0	0.0011	0.0022	0.0011	0.0033	0.0022
Bacteria;Actinobacteria;Actinobacteria_c;Micrococcales;Microbacteriaceae;Agromyces	Agromyces	6	3	4	7	7	10	3	4	3	0	2	4	8	10	9	13	10	9	0.0065	0.0032	0.0043	0.0076	0.0076	0.0108	0.0033	0.0044	0.0033	0	0.0023	0.0045	0.0088	0.011	0.0099	0.0146	0.0111	0.0101
Bacteria;Verrucomicrobia;Verrucomicrobiae;Verrucomicrobiales;Akkermansiaceae;Akkermansia	Akkermansia	49	38	52	17	13	20	47	271	255	5515	3322	2630	245	209	212	213	235	235	0.0531	0.0409	0.0562	0.0184	0.0142	0.0217	0.0516	0.2968	0.28	6.2634	3.7504	2.9784	0.2708	0.2302	0.234	0.2399	0.2604	0.2636
Bacteria;Verrucomicrobia;Verrucomicrobiae;Verrucomicrobiales;Akkermansiaceae;Akkermansiaceae_uc	Akkermansiaceae_uc	0	0	0	0	0	0	0	0	0	0	0	2	0	0	0	0	0	0	0	0	0	0	0	0	0	0	0	0	0	0.0023	0	0	0	0	0	0
Bacteria;Proteobacteria;Alphaproteobacteria;Rhodobacterales;Rhodobacteraceae;Albidovulum	Albidovulum	0	0	0	0	0	4	0	0	1	0	0	0	2	0	0	0	0	5	0	0	0	0	0	0.0043	0	0	0.0011	0	0	0	0.0022	0	0	0	0	0.0056
Bacteria;Proteobacteria;Betaproteobacteria;Burkholderiales;Alcaligenaceae;Alcaligenaceae_uc	Alcaligenaceae_uc	2	0	0	0	7	0	1	0	0	2	0	0	0	0	0	0	9	1	0.0022	0	0	0	0.0076	0	0.0011	0	0	0.0023	0	0	0	0	0	0	0.01	0.0011
Bacteria;Proteobacteria;Betaproteobacteria;Burkholderiales;Alcaligenaceae;Alcaligenes	Alcaligenes	0	0	0	0	0	0	0	0	0	2	0	0	0	0	0	0	0	0	0	0	0	0	0	0	0	0	0	0.0023	0	0	0	0	0	0	0	0
Bacteria;Proteobacteria;Gammaproteobacteria;Oceanospirillales;Alcanivoracaceae;Alcanivorax	Alcanivorax	0	0	1	0	1	2	8	4	2	7	1	0	0	1	1	0	0	4	0	0	0.0011	0	0.0011	0.0022	0.0088	0.0044	0.0022	0.0079	0.0011	0	0	0.0011	0.0011	0	0	0.0045
Bacteria;Proteobacteria;Gammaproteobacteria;Nevskiales;Algiphilaceae;Algiphilus	Algiphilus	0	0	0	0	0	0	7	0	0	0	0	0	0	0	0	0	0	0	0	0	0	0	0	0	0.0077	0	0	0	0	0	0	0	0	0	0	0
Bacteria;Bacteroidetes;Cytophagia;Cytophagales;Cyclobacteriaceae;Algoriphagus	Algoriphagus	0	0	1	0	0	32	3	0	8	1	0	0	0	0	0	0	0	50	0	0	0.0011	0	0	0.0347	0.0033	0	0.0088	0.0011	0	0	0	0	0	0	0	0.0561
Bacteria;Firmicutes;Bacilli;Bacillales;Alicyclobacillaceae;Alicyclobacillus	Alicyclobacillus	0	0	1	0	0	1	2	11	4	53	0	0	0	0	0	0	0	1	0	0	0.0011	0	0	0.0011	0.0022	0.012	0.0044	0.0602	0	0	0	0	0	0	0	0.0011
Bacteria;Firmicutes;Bacilli;Bacillales;Staphylococcaceae;Aliicoccus	Aliicoccus	0	0	1	0	0	0	0	0	0	0	0	0	0	0	2	0	0	0	0	0	0.0011	0	0	0	0	0	0	0	0	0	0	0	0.0022	0	0	0
Bacteria;Proteobacteria;Gammaproteobacteria;Alteromonadales;Idiomarinaceae;Aliidiomarina	Aliidiomarina	0	0	0	0	0	1	1	0	0	0	0	0	0	0	0	0	0	0	0	0	0	0	0	0.0011	0.0011	0	0	0	0	0	0	0	0	0	0	0
Bacteria;Proteobacteria;Alphaproteobacteria;Rhizobiales;Phyllobacteriaceae;Aliihoeflea	Aliihoeflea	0	0	0	0	0	0	5	0	0	0	0	0	0	0	0	0	0	1	0	0	0	0	0	0	0.0055	0	0	0	0	0	0	0	0	0	0	0.0011
Bacteria;Proteobacteria;Alphaproteobacteria;Rhodobacterales;Rhodobacteraceae;Aliiroseovarius	Aliiroseovarius	0	0	0	0	0	0	0	0	0	0	0	0	0	1	0	0	0	0	0	0	0	0	0	0	0	0	0	0	0	0	0	0.0011	0	0	0	0
Bacteria;Proteobacteria;Gammaproteobacteria;Alteromonadales;Alishewanella_f;Alishewanella	Alishewanella	0	0	0	0	0	0	0	0	0	0	0	0	0	0	0	0	0	1	0	0	0	0	0	0	0	0	0	0	0	0	0	0	0	0	0	0.0011
Bacteria;Bacteroidetes;Bacteroidia;Bacteroidales;Rikenellaceae;Alistipes	Alistipes	5138	5620	5489	806	1049	850	1693	1157	1033	640	656	541	1196	1285	1291	668	754	866	5.5655	6.0467	5.9323	0.8733	1.1444	0.9208	1.8591	1.2673	1.1344	0.7269	0.7406	0.6127	1.322	1.4156	1.4253	0.7524	0.8355	0.9715
Bacteria;Firmicutes;Bacilli;Lactobacillales;Carnobacteriaceae;Alkalibacterium	Alkalibacterium	0	0	0	0	0	2	1	0	0	0	0	0	0	0	0	0	0	5	0	0	0	0	0	0.0022	0.0011	0	0	0	0	0	0	0	0	0	0	0.0056
Bacteria;Firmicutes;Clostridia;Clostridiales;Natronincola_f;Alkaliphilus	Alkaliphilus	0	0	0	0	0	0	2	0	0	0	0	0	0	0	0	0	0	1	0	0	0	0	0	0	0.0022	0	0	0	0	0	0	0	0	0	0	0.0011
Bacteria;Bacteroidetes;Bacteroidia;Bacteroidales;Prevotellaceae;Alloprevotella	Alloprevotella	0	0	0	0	0	0	0	4	2	0	0	0	0	0	0	1	2	3	0	0	0	0	0	0	0	0.0044	0.0022	0	0	0	0	0	0	0.0011	0.0022	0.0034
Bacteria;Proteobacteria;Alphaproteobacteria;Rhizobiales;Rhizobiaceae;Allorhizobium	Allorhizobium	1	0	1	0	0	1	1	0	3	0	1	0	1	0	0	3	5	2	0.0011	0	0.0011	0	0	0.0011	0.0011	0	0.0033	0	0.0011	0	0.0011	0	0	0.0034	0.0055	0.0022
Bacteria;Actinobacteria;Actinobacteria_c;Bifidobacteriales;Bifidobacteriaceae;Alloscardovia	Alloscardovia	0	0	0	0	0	0	0	0	0	1	6	1	0	0	0	0	2	0	0	0	0	0	0	0	0	0	0	0.0011	0.0068	0.0011	0	0	0	0	0.0022	0
Bacteria;Proteobacteria;Alphaproteobacteria;Rhizobiales;Alsobacter_f;Alsobacter	Alsobacter	1	1	2	3	3	1	4	4	9	2	2	3	4	6	4	4	2	7	0.0011	0.0011	0.0022	0.0033	0.0033	0.0011	0.0044	0.0044	0.0099	0.0023	0.0023	0.0034	0.0044	0.0066	0.0044	0.0045	0.0022	0.0079
Bacteria;Proteobacteria;Alphaproteobacteria;Sphingomonadales;Erythrobacteraceae;Altererythrobacter	Altererythrobacter	14	4	10	9	4	13	11	1	11	1	4	2	11	1	8	5	17	24	0.0152	0.0043	0.0108	0.0098	0.0044	0.0141	0.0121	0.0011	0.0121	0.0011	0.0045	0.0023	0.0122	0.0011	0.0088	0.0056	0.0188	0.0269
Bacteria;Firmicutes;Bacilli;Bacillales;Bacillaceae;Alteribacillus	Alteribacillus	0	0	0	0	0	0	6	0	0	0	0	0	0	0	0	0	0	0	0	0	0	0	0	0	0.0066	0	0	0	0	0	0	0	0	0	0	0
Bacteria;Verrucomicrobia;Opitutae;Opitutales;Opitutaceae;Alterococcus	Alterococcus	0	0	0	0	0	0	0	0	1	0	0	0	0	0	0	0	0	2	0	0	0	0	0	0	0	0	0.0011	0	0	0	0	0	0	0	0	0.0022
Bacteria;Proteobacteria;Alphaproteobacteria;Rhodospirillales;Alysiosphaera_f;Alysiosphaera	Alysiosphaera	0	0	0	0	0	0	0	2	1	1	0	0	1	1	0	0	0	0	0	0	0	0	0	0	0	0.0022	0.0011	0.0011	0	0	0.0011	0.0011	0	0	0	0
Bacteria;Proteobacteria;Alphaproteobacteria;Rhodospirillales;Alysiosphaera_f;Alysiosphaera_f_uc	Alysiosphaera_f_uc	0	3	0	6	0	0	0	0	0	0	0	6	4	0	2	5	3	0	0	0.0032	0	0.0065	0	0	0	0	0	0	0	0.0068	0.0044	0	0.0022	0.0056	0.0033	0
Bacteria;Proteobacteria;Alphaproteobacteria;Rhodobacterales;Rhodobacteraceae;Amaricoccus	Amaricoccus	3	1	1	0	1	0	0	0	0	0	1	0	0	2	0	3	1	1	0.0032	0.0011	0.0011	0	0.0011	0	0	0	0	0	0.0011	0	0	0.0022	0	0.0034	0.0011	0.0011
Bacteria;Firmicutes;Clostridia;Clostridiales;Mogibacterium_f;Aminicella	Aminicella	0	0	0	0	0	0	0	0	1	0	0	0	0	0	0	0	0	0	0	0	0	0	0	0	0	0	0.0011	0	0	0	0	0	0	0	0	0
Bacteria;Proteobacteria;Alphaproteobacteria;Rhizobiales;Phyllobacteriaceae;Aminobacter	Aminobacter	2	0	0	0	1	4	5	0	0	0	0	0	0	0	0	0	0	1	0.0022	0	0	0	0.0011	0.0043	0.0055	0	0	0	0	0	0	0	0	0	0	0.0011
Bacteria;Firmicutes;Bacilli;Bacillales;Paenibacillaceae;Ammoniphilus	Ammoniphilus	0	2	0	4	4	4	5	3	10	0	0	1	0	0	0	1	2	3	0	0.0022	0	0.0043	0.0044	0.0043	0.0055	0.0033	0.011	0	0	0.0011	0	0	0	0.0011	0.0022	0.0034
Bacteria;Bacteroidetes;Cytophagia;Cytophagales;Amoebophilaceae;Amoebophilaceae_uc	Amoebophilaceae_uc	0	0	0	0	0	0	0	0	0	0	0	0	0	2	0	0	0	0	0	0	0	0	0	0	0	0	0	0	0	0	0	0.0022	0	0	0	0
Bacteria;Bacteroidetes;Cytophagia;Cytophagales;Amoebophilaceae;Amoebophilus	Amoebophilus	0	2	0	0	3	0	2	3	4	6	0	3	0	0	2	0	2	0	0	0.0022	0	0	0.0033	0	0.0022	0.0033	0.0044	0.0068	0	0.0034	0	0	0.0022	0	0.0022	0
Bacteria;Actinobacteria;Actinobacteria_c;Pseudonocardiales;Pseudonocardiaceae;Amycolatopsis	Amycolatopsis	4	1	5	3	9	6	6	13	9	0	5	6	7	4	5	2	11	4	0.0043	0.0011	0.0054	0.0033	0.0098	0.0065	0.0066	0.0142	0.0099	0	0.0056	0.0068	0.0077	0.0044	0.0055	0.0023	0.0122	0.0045
Bacteria;Firmicutes;Bacilli;Bacillales;Bacillaceae;Anaerobacillus	Anaerobacillus	0	0	0	2	0	7	14	0	0	0	1	0	0	0	0	0	2	8	0	0	0	0.0022	0	0.0076	0.0154	0	0	0	0.0011	0	0	0	0	0	0.0022	0.009
Bacteria;Firmicutes;Clostridia;Clostridiales;Ruminococcaceae;Anaerobacterium	Anaerobacterium	0	0	0	1	0	0	0	0	0	0	0	0	0	0	0	0	0	0	0	0	0	0.0011	0	0	0	0	0	0	0	0	0	0	0	0	0	0
Bacteria;Firmicutes;Tissierellia;Tissierellales;Peptoniphilaceae;Anaerococcus	Anaerococcus	0	0	0	3	1	0	0	5	0	4	7	7	3	5	2	2	4	1	0	0	0	0.0033	0.0011	0	0	0.0055	0	0.0045	0.0079	0.0079	0.0033	0.0055	0.0022	0.0023	0.0044	0.0011
Bacteria;Firmicutes;Clostridia;Clostridiales;Lachnospiraceae;Anaerocolumna	Anaerocolumna	4	0	0	0	0	1	0	1	1	5	0	0	0	0	1	0	1	0	0.0043	0	0	0	0	0.0011	0	0.0011	0.0011	0.0057	0	0	0	0	0.0011	0	0.0011	0
Bacteria;Firmicutes;Clostridia;Clostridiales;Ruminococcaceae;Anaerofilum	Anaerofilum	2	0	2	5	3	3	7	4	8	0	0	8	1	2	4	0	2	6	0.0022	0	0.0022	0.0054	0.0033	0.0032	0.0077	0.0044	0.0088	0	0	0.0091	0.0011	0.0022	0.0044	0	0.0022	0.0067
Bacteria;Firmicutes;Clostridia;Clostridiales;Eubacteriaceae;Anaerofustis	Anaerofustis	16	23	15	4	5	4	6	2	2	2	2	0	4	2	3	1	0	1	0.0173	0.0247	0.0162	0.0043	0.0055	0.0043	0.0066	0.0022	0.0022	0.0023	0.0023	0	0.0044	0.0022	0.0033	0.0011	0	0.0011
Bacteria;Chloroflexi;Anaerolineae;Anaerolinaeles;Anaerolinaceae;Anaerolinaceae_uc	Anaerolinaceae_uc	0	0	0	2	0	0	6	0	0	0	0	0	0	0	0	0	0	2	0	0	0	0.0022	0	0	0.0066	0	0	0	0	0	0	0	0	0	0	0.0022
Bacteria;Proteobacteria;Deltaproteobacteria;Myxococcales;Anaeromyxobacteraceae;Anaeromyxobacter	Anaeromyxobacter	0	0	0	1	0	0	0	0	2	0	0	0	1	0	0	0	0	0	0	0	0	0.0011	0	0	0	0	0.0022	0	0	0	0.0011	0	0	0	0	0
Bacteria;Proteobacteria;Deltaproteobacteria;Myxococcales;Anaeromyxobacteraceae;Anaeromyxobacteraceae_uc	Anaeromyxobacteraceae_uc	0	0	2	0	0	0	0	0	0	0	0	2	2	0	0	0	4	0	0	0	0.0022	0	0	0	0	0	0	0	0	0.0023	0.0022	0	0	0	0.0044	0
Bacteria;Firmicutes;Tissierellia;Tissierellales;Tissierellaceae;Anaerosalibacter	Anaerosalibacter	0	0	0	0	1	0	3	0	0	0	0	0	0	0	0	0	0	0	0	0	0	0	0.0011	0	0.0033	0	0	0	0	0	0	0	0	0	0	0
Bacteria;Firmicutes;Clostridia;Clostridiales;Lachnospiraceae;Anaerosporobacter	Anaerosporobacter	3	6	13	0	0	0	0	0	0	0	0	0	0	2	1	0	0	0	0.0032	0.0065	0.014	0	0	0	0	0	0	0	0	0	0	0.0022	0.0011	0	0	0
Bacteria;Firmicutes;Clostridia;Clostridiales;Lachnospiraceae;Anaerostipes	Anaerostipes	5409	4672	5474	2295	2240	2083	1550	1029	1064	728	790	778	1462	1363	1567	582	550	653	5.859	5.0267	5.916	2.4866	2.4438	2.2566	1.7021	1.1271	1.1684	0.8268	0.8919	0.8811	1.6161	1.5015	1.73	0.6555	0.6094	0.7325
Bacteria;Firmicutes;Clostridia;Clostridiales;Lachnospiraceae;Anaerotignum	Anaerotignum	151	135	115	325	368	341	29	257	284	357	414	384	543	565	498	2809	2564	2426	0.1636	0.1453	0.1243	0.3521	0.4015	0.3694	0.0318	0.2815	0.3119	0.4054	0.4674	0.4349	0.6002	0.6224	0.5498	3.1639	2.8411	2.7215
Bacteria;Firmicutes;Clostridia;Clostridiales;Ruminococcaceae;Anaerotruncus	Anaerotruncus	10	13	9	2	1	2	0	8	3	0	2	0	11	7	9	6	2	5	0.0108	0.014	0.0097	0.0022	0.0011	0.0022	0	0.0088	0.0033	0	0.0023	0	0.0122	0.0077	0.0099	0.0068	0.0022	0.0056
Bacteria;Proteobacteria;Alphaproteobacteria;Rhizobiales;Xanthobacteraceae;Ancylobacter	Ancylobacter	0	0	0	0	0	1	0	1	1	0	0	0	0	0	0	0	0	0	0	0	0	0	0	0.0011	0	0.0011	0.0011	0	0	0	0	0	0	0	0	0
Bacteria;Bacteroidetes;Cytophagia;Cytophagales;Cyclobacteriaceae;Anditalea	Anditalea	0	0	0	0	0	2	1	0	0	0	0	1	0	0	0	0	0	2	0	0	0	0	0	0.0022	0.0011	0	0	0	0	0.0011	0	0	0	0	0	0.0022
Bacteria;Firmicutes;Clostridia;Clostridiales;Ruminococcaceae;Angelakisella	Angelakisella	0	0	0	0	0	0	0	0	0	1	0	2	0	0	2	0	0	0	0	0	0	0	0	0	0	0	0	0.0011	0	0.0023	0	0	0.0022	0	0	0
Bacteria;Actinobacteria;Actinobacteria_c;Kineosporiales;Kineosporiaceae;Angustibacter	Angustibacter	11	6	12	14	5	2	2	1	2	2	6	5	11	12	6	16	5	1	0.0119	0.0065	0.013	0.0152	0.0055	0.0022	0.0022	0.0011	0.0022	0.0023	0.0068	0.0057	0.0122	0.0132	0.0066	0.018	0.0055	0.0011
Bacteria;Firmicutes;Bacilli;Bacillales;Bacillaceae;Anoxybacillus	Anoxybacillus	0	0	0	0	0	1	2	0	0	0	0	0	0	0	0	0	0	0	0	0	0	0	0	0.0011	0.0022	0	0	0	0	0	0	0	0	0	0	0
Bacteria;Proteobacteria;Betaproteobacteria;Burkholderiales;Comamonadaceae;Aquabacterium	Aquabacterium	1	0	4	0	1	0	5	0	1	0	0	0	0	1	0	0	1	0	0.0011	0	0.0043	0	0.0011	0	0.0055	0	0.0011	0	0	0	0	0.0011	0	0	0.0011	0
Bacteria;Proteobacteria;Alphaproteobacteria;Rhizobiales;Phyllobacteriaceae;Aquamicrobium	Aquamicrobium	0	0	7	5	7	9	3	0	0	0	0	0	0	0	3	10	6	14	0	0	0.0076	0.0054	0.0076	0.0097	0.0033	0	0	0	0	0	0	0	0.0033	0.0113	0.0066	0.0157
Bacteria;Firmicutes;Bacilli;Bacillales;Bacillaceae;Aquibacillus	Aquibacillus	0	1	0	1	5	1	3	1	1	0	48	0	0	4	1	2	2	0	0	0.0011	0	0.0011	0.0055	0.0011	0.0033	0.0011	0.0011	0	0.0542	0	0	0.0044	0.0011	0.0023	0.0022	0
Bacteria;Proteobacteria;Gammaproteobacteria;Legionellales;Coxiellaceae;Aquicella	Aquicella	24	7	21	5	11	4	32	46	21	7	1	9	35	7	21	5	8	18	0.026	0.0075	0.0227	0.0054	0.012	0.0043	0.0351	0.0504	0.0231	0.0079	0.0011	0.0102	0.0387	0.0077	0.0232	0.0056	0.0089	0.0202
Bacteria;Proteobacteria;Alphaproteobacteria;Caulobacterales;Caulobacteraceae;Aquidulcibacter	Aquidulcibacter	0	4	5	1	1	14	15	0	8	0	0	2	0	4	4	1	10	42	0	0.0043	0.0054	0.0011	0.0011	0.0152	0.0165	0	0.0088	0	0	0.0023	0	0.0044	0.0044	0.0011	0.0111	0.0471
Bacteria;Actinobacteria;Acidimicrobiia;Acidimicrobiales;Iamiaceae;Aquihabitans	Aquihabitans	0	4	3	1	2	4	11	0	0	0	1	0	1	3	3	9	6	17	0	0.0043	0.0032	0.0011	0.0022	0.0043	0.0121	0	0	0	0.0011	0	0.0011	0.0033	0.0033	0.0101	0.0066	0.0191
Bacteria;Proteobacteria;Gammaproteobacteria;Xanthomonadales;Xanthomonadaceae;Aquimonas	Aquimonas	0	0	2	0	0	21	1	0	0	0	0	0	1	0	0	1	3	23	0	0	0.0022	0	0	0.0227	0.0011	0	0	0	0	0	0.0011	0	0	0.0011	0.0033	0.0258
Bacteria;Proteobacteria;Betaproteobacteria;Burkholderiales;Comamonadaceae;Aquincola	Aquincola	0	2	0	0	1	1	0	0	0	2	0	0	0	1	2	0	0	0	0	0.0022	0	0	0.0011	0.0011	0	0	0	0.0023	0	0	0	0.0011	0.0022	0	0	0
Bacteria;Planctomycetes;Planctomycetia;Planctomycetales;Isosphaeraceae;Aquisphaera	Aquisphaera	0	0	0	1	2	0	0	0	2	8	0	0	1	0	1	3	5	0	0	0	0	0.0011	0.0022	0	0	0	0.0022	0.0091	0	0	0.0011	0	0.0011	0.0034	0.0055	0
Bacteria;Bacteroidetes;Sphingobacteriia;Sphingobacteriales;Chitinophagaceae;Arachidicoccus	Arachidicoccus	0	0	0	0	8	0	0	9	0	11	1	0	0	1	0	1	18	0	0	0	0	0	0.0087	0	0	0.0099	0	0.0125	0.0011	0	0	0.0011	0	0.0011	0.0199	0
Bacteria;Proteobacteria;Deltaproteobacteria;Myxococcales;Archangiaceae;Archangiaceae_uc	Archangiaceae_uc	0	0	1	0	0	0	0	0	0	20	0	0	0	1	0	0	1	1	0	0	0.0011	0	0	0	0	0	0	0.0227	0	0	0	0.0011	0	0	0.0011	0.0011
Bacteria;Proteobacteria;Deltaproteobacteria;Myxococcales;Archangiaceae;Archangium	Archangium	11	13	21	14	29	10	34	5	33	0	6	11	10	15	24	25	34	15	0.0119	0.014	0.0227	0.0152	0.0316	0.0108	0.0373	0.0055	0.0362	0	0.0068	0.0125	0.0111	0.0165	0.0265	0.0282	0.0377	0.0168
Bacteria;Bacteroidetes;Sphingobacteriia;Sphingobacteriales;Sphingobacteriaceae;Arcticibacter	Arcticibacter	0	0	0	0	0	0	0	0	1	0	0	0	0	0	0	0	0	0	0	0	0	0	0	0	0	0	0.0011	0	0	0	0	0	0	0	0	0
Bacteria;Acidobacteria;Blastocatellia;Blastocatellales;Pyrinomonadaceae;Arenimicrobium	Arenimicrobium	3	1	1	0	0	1	0	0	0	0	1	1	0	2	0	4	0	0	0.0032	0.0011	0.0011	0	0	0.0011	0	0	0	0	0.0011	0.0011	0	0.0022	0	0.0045	0	0
Bacteria;Proteobacteria;Gammaproteobacteria;Xanthomonadales;Xanthomonadaceae;Arenimonas	Arenimonas	18	2	9	3	14	19	26	2	25	1	1	2	14	1	3	14	13	40	0.0195	0.0022	0.0097	0.0033	0.0153	0.0206	0.0286	0.0022	0.0275	0.0011	0.0011	0.0023	0.0155	0.0011	0.0033	0.0158	0.0144	0.0449
Bacteria;Acidobacteria;Blastocatellia;Blastocatellales;Blastocatellaceae;Aridibacter	Aridibacter	10	8	15	7	6	7	3	0	5	0	4	1	6	4	22	7	8	1	0.0108	0.0086	0.0162	0.0076	0.0065	0.0076	0.0033	0	0.0055	0	0.0045	0.0011	0.0066	0.0044	0.0243	0.0079	0.0089	0.0011
Bacteria;Armatimonadetes;Armatimonadia;Armatimonadales;Armatimonadaceae;Armatimonadaceae_uc	Armatimonadaceae_uc	0	0	0	0	0	0	0	0	0	2	0	0	0	0	0	0	0	0	0	0	0	0	0	0	0	0	0	0.0023	0	0	0	0	0	0	0	0
Bacteria;Armatimonadetes;Armatimonadia;Armatimonadales;Armatimonadaceae;Armatimonas	Armatimonas	1	0	1	1	2	0	0	0	5	1	2	5	0	2	0	3	0	1	0.0011	0	0.0011	0.0011	0.0022	0	0	0	0.0055	0.0011	0.0023	0.0057	0	0.0022	0	0.0034	0	0.0011
Bacteria;Proteobacteria;Alphaproteobacteria;Rhizobiales;Devosia_f;Arsenicitalea	Arsenicitalea	0	0	0	0	0	0	7	0	0	0	0	0	0	0	0	1	0	0	0	0	0	0	0	0	0.0077	0	0	0	0	0	0	0	0	0.0011	0	0
Bacteria;Actinobacteria;Actinobacteria_c;Micrococcales;Micrococcaceae;Arthrobacter	Arthrobacter	91	63	50	34	35	86	41	77	149	45	38	82	91	67	67	57	45	103	0.0986	0.0678	0.054	0.0368	0.0382	0.0932	0.045	0.0843	0.1636	0.0511	0.0429	0.0929	0.1006	0.0738	0.074	0.0642	0.0499	0.1155
Bacteria;Bacteroidetes;Sphingobacteriia;Sphingobacteriales;Chitinophagaceae;Arvibacter	Arvibacter	6	0	0	2	0	0	0	0	2	0	4	0	4	0	0	0	0	0	0.0065	0	0	0.0022	0	0	0	0	0.0022	0	0.0045	0	0.0044	0	0	0	0	0
Bacteria;Firmicutes;Clostridia;Clostridiales;Peptostreptococcaceae;Asaccharospora	Asaccharospora	0	0	0	0	0	0	0	0	0	0	0	0	0	0	1	0	0	0	0	0	0	0	0	0	0	0	0	0	0	0	0	0	0.0011	0	0	0
Bacteria;Actinobacteria;Actinobacteria_c;Micromonosporales;Micromonosporaceae;Asanoa	Asanoa	0	0	0	0	0	0	0	0	0	0	0	3	0	0	0	0	0	0	0	0	0	0	0	0	0	0	0	0	0	0.0034	0	0	0	0	0	0
Bacteria;Bacteroidetes;Sphingobacteriia;Sphingobacteriales;Chitinophagaceae;Asinibacterium	Asinibacterium	0	0	0	2	0	0	0	0	0	0	0	0	0	0	0	0	0	0	0	0	0	0.0022	0	0	0	0	0	0	0	0	0	0	0	0	0	0
Bacteria;Proteobacteria;Alphaproteobacteria;Rhodobacterales;Hyphomonadaceae;Asprobacter	Asprobacter	1	0	2	2	9	18	24	1	1	0	1	1	1	1	2	2	24	23	0.0011	0	0.0022	0.0022	0.0098	0.0195	0.0264	0.0011	0.0011	0	0.0011	0.0011	0.0011	0.0011	0.0022	0.0023	0.0266	0.0258
Bacteria;Proteobacteria;Alphaproteobacteria;Caulobacterales;Caulobacteraceae;Asticcacaulis	Asticcacaulis	5	0	1	9	2	1	0	4	10	5	0	1	4	1	0	13	6	7	0.0054	0	0.0011	0.0098	0.0022	0.0011	0	0.0044	0.011	0.0057	0	0.0011	0.0044	0.0011	0	0.0146	0.0066	0.0079
Bacteria;Actinobacteria;Coriobacteriia;Coriobacteriales;Coriobacteriaceae;Atopobium	Atopobium	0	0	0	0	1	0	0	1	1	1	0	2	0	0	0	2	1	0	0	0	0	0	0.0011	0	0	0.0011	0.0011	0.0011	0	0.0023	0	0	0	0.0023	0.0011	0
Bacteria;Firmicutes;Bacilli;Lactobacillales;Carnobacteriaceae;Atopostipes	Atopostipes	0	0	1	0	0	0	0	0	0	0	0	0	0	0	0	0	0	0	0	0	0.0011	0	0	0	0	0	0	0	0	0	0	0	0	0	0	0
Bacteria;Proteobacteria;Alphaproteobacteria;Rhizobiales;Aurantimonadaceae;Aurantimonadaceae_uc	Aurantimonadaceae_uc	0	0	0	0	0	0	1	0	1	0	0	0	0	0	0	0	0	0	0	0	0	0	0	0	0.0011	0	0.0011	0	0	0	0	0	0	0	0	0
Bacteria;Proteobacteria;Alphaproteobacteria;Rhizobiales;Aurantimonadaceae;Aurantimonas	Aurantimonas	0	0	0	0	0	0	0	0	13	5	0	2	1	0	0	0	0	1	0	0	0	0	0	0	0	0	0.0143	0.0057	0	0.0023	0.0011	0	0	0	0	0.0011
Bacteria;Firmicutes;Bacilli;Bacillales;Bacillaceae;Aureibacillus	Aureibacillus	0	0	0	0	0	0	0	0	0	1	0	0	0	0	0	0	0	0	0	0	0	0	0	0	0	0	0	0.0011	0	0	0	0	0	0	0	0
Bacteria;Proteobacteria;Alphaproteobacteria;Rhizobiales;Aurantimonadaceae;Aureimonas	Aureimonas	0	0	0	0	0	1	1	1	0	1	2	0	0	0	0	0	0	3	0	0	0	0	0	0.0011	0.0011	0.0011	0	0.0011	0.0023	0	0	0	0	0	0	0.0034
Bacteria;Proteobacteria;Betaproteobacteria;Rhodocyclales;Zoogloeaceae;Azoarcus	Azoarcus	0	1	0	1	2	12	4	0	0	2	0	1	0	0	1	0	0	15	0	0.0011	0	0.0011	0.0022	0.013	0.0044	0	0	0.0023	0	0.0011	0	0	0.0011	0	0	0.0168
Bacteria;Proteobacteria;Betaproteobacteria;Burkholderiales;Comamonadaceae;Azohydromonas	Azohydromonas	9	4	4	21	26	4	6	2	16	0	1	2	14	10	5	15	31	8	0.0097	0.0043	0.0043	0.0228	0.0284	0.0043	0.0066	0.0022	0.0176	0	0.0011	0.0023	0.0155	0.011	0.0055	0.0169	0.0344	0.009
Bacteria;Proteobacteria;Alphaproteobacteria;Rhodospirillales;Rhodospirillaceae;Azospirillum	Azospirillum	0	0	0	0	0	0	0	0	179	1	1	2	1	0	2	0	1	1	0	0	0	0	0	0	0	0	0.1966	0.0011	0.0011	0.0023	0.0011	0	0.0022	0	0.0011	0.0011
Bacteria;Proteobacteria;Gammaproteobacteria;Pseudomonadales;Pseudomonadaceae;Azotobacter	Azotobacter	0	0	0	0	0	2	5	0	0	0	0	0	0	0	0	0	0	1	0	0	0	0	0	0.0022	0.0055	0	0	0	0	0	0	0	0	0	0	0.0011
Bacteria;TM6;TM6_c;Babela_o;Babela_f;Babela_f_uc	Babela_f_uc	0	0	0	0	0	0	4	2	0	0	0	0	0	0	0	0	0	0	0	0	0	0	0	0	0.0044	0.0022	0	0	0	0	0	0	0	0	0	0
Bacteria;Firmicutes;Bacilli;Bacillales;Bacillaceae;Bacillaceae_uc	Bacillaceae_uc	2	25	4	3	57	3	5	47	1	68	36	4	1	42	6	2	42	4	0.0022	0.0269	0.0043	0.0033	0.0622	0.0032	0.0055	0.0515	0.0011	0.0772	0.0406	0.0045	0.0011	0.0463	0.0066	0.0023	0.0465	0.0045
Bacteria;Firmicutes;Bacilli;Bacillales;Bacillaceae;Bacillus	Bacillus	203	219	241	147	439	176	225	295	198	267	447	343	275	263	294	183	474	194	0.2199	0.2356	0.2605	0.1593	0.4789	0.1907	0.2471	0.3231	0.2174	0.3032	0.5046	0.3884	0.304	0.2897	0.3246	0.2061	0.5252	0.2176
Bacteria;Firmicutes;Bacilli;Bacillales;Bacillaceae;Bacillus_g27	Bacillus_g27	2	1	0	1	27	1	2	0	0	3	4	1	1	4	3	0	27	0	0.0022	0.0011	0	0.0011	0.0295	0.0011	0.0022	0	0	0.0034	0.0045	0.0011	0.0011	0.0044	0.0033	0	0.0299	0
Bacteria;Firmicutes;Bacilli;Bacillales;Bacillaceae;Bacillus_g28	Bacillus_g28	0	0	4	0	0	0	0	0	0	0	0	0	0	1	0	0	0	0	0	0	0.0043	0	0	0	0	0	0	0	0	0	0	0.0011	0	0	0	0
Bacteria;Proteobacteria;Oligoflexia;Bacteriovoracales;Bacteriovoracaceae;Bacteriovoracaceae_uc	Bacteriovoracaceae_uc	0	0	0	2	4	0	0	0	0	0	0	0	0	0	0	0	4	0	0	0	0	0.0022	0.0044	0	0	0	0	0	0	0	0	0	0	0	0.0044	0
Bacteria;Proteobacteria;Oligoflexia;Bacteriovoracales;Bacteriovoracaceae;Bacteriovorax	Bacteriovorax	0	0	0	0	0	2	0	0	0	0	0	0	0	0	0	0	0	0	0	0	0	0	0	0.0022	0	0	0	0	0	0	0	0	0	0	0	0
Bacteria;Bacteroidetes;Bacteroidia;Bacteroidales;Bacteroidaceae;Bacteroidaceae_uc	Bacteroidaceae_uc	0	2	0	0	0	0	3	0	0	5	4	2	0	4	0	12	3	7	0	0.0022	0	0	0	0	0.0033	0	0	0.0057	0.0045	0.0023	0	0.0044	0	0.0135	0.0033	0.0079
Bacteria;Bacteroidetes;Bacteroidia;Bacteroidales;Bacteroidaceae;Bacteroides	Bacteroides	2160	2207	2020	8596	8314	7444	12928	12472	14968	7524	7657	7488	15314	15852	14468	20310	22306	18624	2.3397	2.3746	2.1831	9.3136	9.0704	8.0642	14.1965	13.6605	16.4368	8.545	8.6444	8.48	16.9277	17.4632	15.9726	22.8757	24.7169	20.8923
Bacteria;Bacteroidetes;Bacteroidia;Bacteroidales;Barnesiellaceae;Barnesiella	Barnesiella	119	110	104	252	258	242	711	847	862	198	225	205	270	287	250	597	529	510	0.1289	0.1184	0.1124	0.273	0.2815	0.2622	0.7808	0.9277	0.9466	0.2249	0.254	0.2322	0.2985	0.3162	0.276	0.6724	0.5862	0.5721
Bacteria;Actinobacteria;Actinobacteria_c;Micrococcales;Dermacoccaceae;Barrientosiimonas	Barrientosiimonas	0	0	0	0	3	0	0	0	0	0	0	0	0	0	0	0	0	0	0	0	0	0	0.0033	0	0	0	0	0	0	0	0	0	0	0	0	0
Bacteria;Proteobacteria;Alphaproteobacteria;Rhizobiales;Bauldia_f;Bauldia	Bauldia	2	2	4	1	7	16	10	1	6	0	5	1	4	3	5	0	0	20	0.0022	0.0022	0.0043	0.0011	0.0076	0.0173	0.011	0.0011	0.0066	0	0.0056	0.0011	0.0044	0.0033	0.0055	0	0	0.0224
Bacteria;Proteobacteria;Oligoflexia;Bdellovibrionales;Bdellovibrionaceae;Bdellovibrio	Bdellovibrio	3	0	0	0	0	2	0	0	0	0	0	0	2	0	0	0	3	2	0.0032	0	0	0	0	0.0022	0	0	0	0	0	0	0.0022	0	0	0	0.0033	0.0022
Bacteria;Proteobacteria;Oligoflexia;Bdellovibrionales;Bdellovibrionaceae;Bdellovibrionaceae_uc	Bdellovibrionaceae_uc	0	0	2	0	4	0	2	2	0	0	0	0	2	0	0	0	3	4	0	0	0.0022	0	0.0044	0	0.0022	0.0022	0	0	0	0	0.0022	0	0	0	0.0033	0.0045
Bacteria;Proteobacteria;Alphaproteobacteria;Rhizobiales;Beijerinckiaceae;Beijerinckia	Beijerinckia	0	0	0	0	0	0	0	0	2	0	0	0	1	0	0	0	0	0	0	0	0	0	0	0	0	0	0.0022	0	0	0	0.0011	0	0	0	0	0
Bacteria;Proteobacteria;Alphaproteobacteria;Rhizobiales;Beijerinckiaceae;Beijerinckiaceae_uc	Beijerinckiaceae_uc	0	0	0	0	0	3	1	0	0	0	0	0	0	0	0	0	0	1	0	0	0	0	0	0.0032	0.0011	0	0	0	0	0	0	0	0	0	0	0.0011
Bacteria;Proteobacteria;Alphaproteobacteria;Rhodospirillales;Acetobacteraceae;Belnapia	Belnapia	1	0	1	0	3	0	3	0	1	2	2	1	0	2	2	5	1	2	0.0011	0	0.0011	0	0.0033	0	0.0033	0	0.0011	0.0023	0.0023	0.0011	0	0.0022	0.0022	0.0056	0.0011	0.0022
Bacteria;Firmicutes;Bacilli;Bacillales;Planococcaceae;Bhargavaea	Bhargavaea	0	0	0	2	0	0	0	1	0	0	0	0	1	0	0	0	0	1	0	0	0	0.0022	0	0	0	0.0011	0	0	0	0	0.0011	0	0	0	0	0.0011
Bacteria;Actinobacteria;Actinobacteria_c;Bifidobacteriales;Bifidobacteriaceae;Bifidobacterium	Bifidobacterium	7857	9253	9285	13638	13123	14701	20794	17489	17078	7263	6033	7057	6437	6794	6962	2727	2264	2764	8.5107	9.9556	10.0348	14.7765	14.3169	15.9259	22.8342	19.1555	18.7538	8.2486	6.8109	7.9919	7.1153	7.4845	7.686	3.0715	2.5087	3.1006
Bacteria;Proteobacteria;Deltaproteobacteria;Desulfovibrionales;Desulfovibrionaceae;Bilophila	Bilophila	49	36	35	56	60	68	35	115	112	103	118	112	149	166	163	436	418	441	0.0531	0.0387	0.0378	0.0607	0.0655	0.0737	0.0384	0.126	0.123	0.117	0.1332	0.1268	0.1647	0.1829	0.18	0.4911	0.4632	0.4947
Bacteria;Acidobacteria;Blastocatellia;Blastocatellales;Blastocatellaceae;Blastocatella	Blastocatella	1	3	6	0	8	1	3	0	3	0	1	0	4	5	6	4	4	2	0.0011	0.0032	0.0065	0	0.0087	0.0011	0.0033	0	0.0033	0	0.0011	0	0.0044	0.0055	0.0066	0.0045	0.0044	0.0022
Bacteria;Acidobacteria;Blastocatellia;Blastocatellales;Blastocatellaceae;Blastocatellaceae_uc	Blastocatellaceae_uc	0	2	1	1	2	2	0	1	0	0	0	0	1	0	1	1	3	0	0	0.0022	0.0011	0.0011	0.0022	0.0022	0	0.0011	0	0	0	0	0.0011	0	0.0011	0.0011	0.0033	0
Bacteria;Actinobacteria;Actinobacteria_c;Frankiales;Geodermatophilaceae;Blastococcus	Blastococcus	23	23	17	25	24	12	12	15	21	21	19	25	10	23	17	21	32	15	0.0249	0.0247	0.0184	0.0271	0.0262	0.013	0.0132	0.0164	0.0231	0.0238	0.0215	0.0283	0.0111	0.0253	0.0188	0.0237	0.0355	0.0168
Bacteria;Proteobacteria;Alphaproteobacteria;Sphingomonadales;Sphingomonadaceae;Blastomonas	Blastomonas	0	1	0	0	0	0	0	0	0	0	0	0	0	0	0	1	0	1	0	0.0011	0	0	0	0	0	0	0	0	0	0	0	0	0	0.0011	0	0.0011
Bacteria;Firmicutes;Clostridia;Clostridiales;Lachnospiraceae;Blautia	Blautia	4774	4328	5018	5542	5202	5674	3382	2968	3209	4386	4754	4676	3716	3195	3685	3522	3184	3378	5.1712	4.6566	5.4232	6.0047	5.6753	6.1467	3.7138	3.2508	3.5239	4.9812	5.367	5.2955	4.1076	3.5197	4.0682	3.9669	3.5281	3.7894
Bacteria;Actinobacteria;Actinobacteria_c;Micrococcales;Bogoriellaceae;Bogoriella	Bogoriella	0	0	0	0	0	0	1	0	0	0	0	0	0	0	0	0	0	0	0	0	0	0	0	0	0.0011	0	0	0	0	0	0	0	0	0	0	0
Bacteria;Proteobacteria;Betaproteobacteria;Burkholderiales;Alcaligenaceae;Bordetella	Bordetella	1	1	0	0	10	0	0	0	0	1	7	0	0	2	0	0	9	0	0.0011	0.0011	0	0	0.0109	0	0	0	0	0.0011	0.0079	0	0	0.0022	0	0	0.01	0
Bacteria;Proteobacteria;Alphaproteobacteria;Rhizobiales;Bosea_f;Bosea	Bosea	3	2	0	0	1	0	3	0	4	0	0	1	3	0	1	0	3	3	0.0032	0.0022	0	0	0.0011	0	0.0033	0	0.0044	0	0	0.0011	0.0033	0	0.0011	0	0.0033	0.0034
Bacteria;Proteobacteria;Betaproteobacteria;Burkholderiales;Comamonadaceae;Brachymonas	Brachymonas	1	1	1	0	0	0	0	0	0	0	1	0	0	0	0	0	0	0	0.0011	0.0011	0.0011	0	0	0	0	0	0	0	0.0011	0	0	0	0	0	0	0
Bacteria;Proteobacteria;Alphaproteobacteria;Rhizobiales;Bradyrhizobiaceae;Bradyrhizobiaceae_uc	Bradyrhizobiaceae_uc	19	15	18	5	4	9	16	10	9	1	3	32	26	24	19	10	6	8	0.0206	0.0161	0.0195	0.0054	0.0044	0.0097	0.0176	0.011	0.0099	0.0011	0.0034	0.0362	0.0287	0.0264	0.021	0.0113	0.0066	0.009
Bacteria;Proteobacteria;Alphaproteobacteria;Rhizobiales;Bradyrhizobiaceae;Bradyrhizobium	Bradyrhizobium	52	77	27	18	29	15	20	47	86	51	27	36	73	80	25	22	33	15	0.0563	0.0828	0.0292	0.0195	0.0316	0.0162	0.022	0.0515	0.0944	0.0579	0.0305	0.0408	0.0807	0.0881	0.0276	0.0248	0.0366	0.0168
Bacteria;Firmicutes;Bacilli;Bacillales;Paenibacillaceae;Brevibacillus	Brevibacillus	0	1	1	2	2	0	0	1	1	1	7	1	0	1	0	1	5	1	0	0.0011	0.0011	0.0022	0.0022	0	0	0.0011	0.0011	0.0011	0.0079	0.0011	0	0.0011	0	0.0011	0.0055	0.0011
Bacteria;Actinobacteria;Actinobacteria_c;Micrococcales;Brevibacteriaceae;Brevibacterium	Brevibacterium	0	0	1	0	1	0	0	1	0	1	8	0	0	0	0	2	3	0	0	0	0.0011	0	0.0011	0	0	0.0011	0	0.0011	0.009	0	0	0	0	0.0023	0.0033	0
Bacteria;Acidobacteria;Blastocatellia;Blastocatellales;Pyrinomonadaceae;Brevitalea	Brevitalea	0	3	3	0	0	0	0	0	0	0	0	2	2	4	3	0	0	0	0	0.0032	0.0032	0	0	0	0	0	0	0	0	0.0023	0.0022	0.0044	0.0033	0	0	0
Bacteria;Proteobacteria;Alphaproteobacteria;Caulobacterales;Caulobacteraceae;Brevundimonas	Brevundimonas	7	1	2	3	8	37	18	1	0	1	0	0	9	2	2	2	7	52	0.0076	0.0011	0.0022	0.0033	0.0087	0.0401	0.0198	0.0011	0	0.0011	0	0	0.0099	0.0022	0.0022	0.0023	0.0078	0.0583
Bacteria;Proteobacteria;Alphaproteobacteria;Rhizobiales;Brucellaceae;Brucellaceae_g	Brucellaceae_g	1	0	0	0	0	0	1	0	0	4	0	0	0	0	0	0	2	0	0.0011	0	0	0	0	0	0.0011	0	0	0.0045	0	0	0	0	0	0	0.0022	0
Bacteria;Acidobacteria;Solibacteres;Solibacterales;Bryobacteraceae;Bryobacter	Bryobacter	0	0	0	1	0	0	1	0	0	0	0	0	0	0	0	0	0	0	0	0	0	0.0011	0	0	0.0011	0	0	0	0	0	0	0	0	0	0	0
Bacteria;Acidobacteria;Solibacteres;Solibacterales;Bryobacteraceae;Bryobacteraceae_uc	Bryobacteraceae_uc	2	0	2	2	3	0	0	0	0	0	3	5	3	0	0	4	0	0	0.0022	0	0.0022	0.0022	0.0033	0	0	0	0	0	0.0034	0.0057	0.0033	0	0	0.0045	0	0
Bacteria;Firmicutes;Erysipelotrichi;Erysipelotrichales;Erysipelotrichaceae;Bulleidia	Bulleidia	5	5	2	1	1	0	3	0	2	5	1	2	7	1	2	0	5	0	0.0054	0.0054	0.0022	0.0011	0.0011	0	0.0033	0	0.0022	0.0057	0.0011	0.0023	0.0077	0.0011	0.0022	0	0.0055	0
Bacteria;Proteobacteria;Betaproteobacteria;Burkholderiales;Burkholderiaceae;Burkholderia	Burkholderia	0	0	1	1	0	0	1	0	2	46	1	0	1	0	0	2	2	0	0	0	0.0011	0.0011	0	0	0.0011	0	0.0022	0.0522	0.0011	0	0.0011	0	0	0.0023	0.0022	0
Bacteria;Proteobacteria;Betaproteobacteria;Burkholderiales;Burkholderiaceae;Burkholderiaceae_uc	Burkholderiaceae_uc	0	0	0	0	2	0	1	2	0	1	0	0	1	0	0	0	0	0	0	0	0	0	0.0022	0	0.0011	0.0022	0	0.0011	0	0	0.0011	0	0	0	0	0
Bacteria;Proteobacteria;Alphaproteobacteria;Rhizobiales;Rhodobiaceae;Butyratibacter	Butyratibacter	0	0	0	0	0	0	12	0	0	0	0	0	0	0	0	0	0	1	0	0	0	0	0	0	0.0132	0	0	0	0	0	0	0	0	0	0	0.0011
Bacteria;Bacteroidetes;Bacteroidia;Bacteroidales;Odoribacteraceae;Butyricimonas	Butyricimonas	45	30	37	34	29	24	224	246	322	86	80	71	104	131	104	222	147	181	0.0487	0.0323	0.04	0.0368	0.0316	0.026	0.246	0.2694	0.3536	0.0977	0.0903	0.0804	0.115	0.1443	0.1148	0.25	0.1629	0.203
Bacteria;Firmicutes;Clostridia;Clostridiales;Lachnospiraceae;Butyrivibrio_g1	Butyrivibrio_g1	1	2	2	0	0	1	0	52	50	590	615	655	76	72	66	64	57	77	0.0011	0.0022	0.0022	0	0	0.0011	0	0.057	0.0549	0.6701	0.6943	0.7418	0.084	0.0793	0.0729	0.0721	0.0632	0.0864
Bacteria;Proteobacteria;Deltaproteobacteria;Myxococcales;Polyangiaceae;Byssovorax	Byssovorax	3	0	1	1	1	1	1	0	4	0	0	0	0	3	2	2	1	2	0.0032	0	0.0011	0.0011	0.0011	0.0011	0.0011	0	0.0044	0	0	0	0	0.0033	0.0022	0.0023	0.0011	0.0022
Bacteria;Planctomycetes;Planctomycetia;Planctomycetales;Planctomycetaceae;Bythopirellula	Bythopirellula	0	0	0	0	1	1	0	0	0	1	0	0	0	0	1	0	0	2	0	0	0	0	0.0011	0.0011	0	0	0	0.0011	0	0	0	0	0.0011	0	0	0.0022
Bacteria;Firmicutes;Erysipelotrichi;Erysipelotrichales;Erysipelotrichaceae;CCMM_g	CCMM_g	1008	1067	1042	1950	1818	1750	624	649	596	1398	1351	1393	834	899	854	2027	1530	1363	1.0919	1.148	1.1261	2.1128	1.9834	1.8958	0.6852	0.7108	0.6545	1.5877	1.5252	1.5775	0.9219	0.9904	0.9428	2.2831	1.6954	1.529
Bacteria;Firmicutes;Clostridia;Clostridiales;Ruminococcaceae;CCYH_g	CCYH_g	0	2	0	0	3	0	3	2	3	1	2	1	1	5	3	1	4	0	0	0.0022	0	0	0.0033	0	0.0033	0.0022	0.0033	0.0011	0.0023	0.0011	0.0011	0.0055	0.0033	0.0011	0.0044	0
Bacteria;Cyanobacteria;Chroobacteria;Oscillatoriales;CP003591_f;CP003591_g	CP003591_g	2	0	0	0	0	1	0	0	1	0	0	0	3	0	0	0	0	0	0.0022	0	0	0	0	0.0011	0	0	0.0011	0	0	0	0.0033	0	0	0	0	0
Bacteria;WWE3;CP006914_c;CP006914_o;CP006914_f;CP006914_f_uc	CP006914_f_uc	0	0	0	0	0	0	0	0	0	0	0	0	0	0	2	0	0	0	0	0	0	0	0	0	0	0	0	0	0	0	0	0	0.0022	0	0	0
Bacteria;Microgenomates_OP11;Microgenomatus_c;CP011212_o;CP011212_f;CP011212_f_uc	CP011212_f_uc	2	0	0	0	0	0	0	0	0	0	0	0	0	0	0	0	0	3	0.0022	0	0	0	0	0	0	0	0	0	0	0	0	0	0	0	0	0.0034
Bacteria;Parcubacteria_OD1;Paceibacter_c;CP011215_o;CP011215_f;CP011215_f_uc	CP011215_f_uc	0	0	2	0	0	0	3	3	2	18	0	2	0	0	2	5	2	0	0	0	0.0022	0	0	0	0.0033	0.0033	0.0022	0.0204	0	0.0023	0	0	0.0022	0.0056	0.0022	0
Bacteria;Planctomycetes;Planctomycetia;Planctomycetales;Planctomycetaceae;CP011270_g	CP011270_g	0	0	0	0	0	0	0	0	2	0	0	1	0	0	0	0	0	0	0	0	0	0	0	0	0	0	0.0022	0	0	0.0011	0	0	0	0	0	0
Bacteria;Planctomycetes;Planctomycetia;Planctomycetales;Planctomycetaceae;CP011272_g	CP011272_g	0	0	0	0	0	0	0	0	0	0	0	0	0	0	0	0	1	0	0	0	0	0	0	0	0	0	0	0	0	0	0	0	0	0	0.0011	0
Bacteria;Actinobacteria;Acidimicrobiia;Acidimicrobiales;CP011489_f;CP011489_f_uc	CP011489_f_uc	2	0	0	0	0	0	0	0	2	0	0	0	0	0	0	0	0	0	0.0022	0	0	0	0	0	0	0	0.0022	0	0	0	0	0	0	0	0	0
Bacteria;Actinobacteria;Acidimicrobiia;Acidimicrobiales;CP011489_f;CP011489_g	CP011489_g	39	12	24	15	22	22	12	16	64	11	21	37	45	32	34	11	30	24	0.0422	0.0129	0.0259	0.0163	0.024	0.0238	0.0132	0.0175	0.0703	0.0125	0.0237	0.0419	0.0497	0.0353	0.0375	0.0124	0.0332	0.0269
Bacteria;Acidobacteria;CP011806_c;CP011806_o;CP011806_f;CP011806_g	CP011806_g	0	0	1	0	0	0	0	0	0	0	0	0	0	3	2	0	0	0	0	0	0.0011	0	0	0	0	0	0	0	0	0	0	0.0033	0.0022	0	0	0
Bacteria;Bacteroidetes;Sphingobacteriia;CP012155_o;CP012155_f;CP012155_f_uc	CP012155_f_uc	0	0	0	0	0	0	3	0	0	0	0	2	0	0	0	0	0	0	0	0	0	0	0	0	0.0033	0	0	0	0	0.0023	0	0	0	0	0	0
Bacteria;Bacteroidetes;Sphingobacteriia;CP012155_o;CP012155_f;CP012155_g	CP012155_g	0	0	0	0	1	0	1	0	0	0	0	0	0	0	0	3	3	3	0	0	0	0	0.0011	0	0.0011	0	0	0	0	0	0	0	0	0.0034	0.0033	0.0034
Bacteria;Proteobacteria;Betaproteobacteria;CP012157_o;CP012157_f;CP012157_f_uc	CP012157_f_uc	1	0	0	0	0	3	0	0	3	0	0	0	1	0	0	0	0	0	0.0011	0	0	0	0	0.0032	0	0	0.0033	0	0	0	0.0011	0	0	0	0	0
Bacteria;Proteobacteria;Betaproteobacteria;CP012157_o;CP012157_f;CP012157_g	CP012157_g	1	0	0	0	0	0	0	0	0	0	0	1	0	0	0	0	0	0	0.0011	0	0	0	0	0	0	0	0	0	0	0.0011	0	0	0	0	0	0
Bacteria;Verrucomicrobia;Opitutae;Opitutales;Opitutaceae;CP016094_g	CP016094_g	0	0	1	20	17	23	35	0	0	0	2	3	2	0	1	19	20	49	0	0	0.0011	0.0217	0.0185	0.0249	0.0384	0	0	0	0.0023	0.0034	0.0022	0	0.0011	0.0214	0.0222	0.055
Bacteria;Verrucomicrobia;Verrucomicrobiae;Pedosphaera_o;Pedosphaera_f;CU917929_g	CU917929_g	6	10	0	17	2	0	3	3	0	0	4	0	0	0	0	21	4	0	0.0065	0.0108	0	0.0184	0.0022	0	0.0033	0.0033	0	0	0.0045	0	0	0	0	0.0237	0.0044	0
Bacteria;Proteobacteria;Alphaproteobacteria;Rhizobiales;AY921699_f;CU921531_g	CU921531_g	0	0	0	0	0	2	0	0	0	0	1	0	0	0	1	0	3	4	0	0	0	0	0	0.0022	0	0	0	0	0.0011	0	0	0	0.0011	0	0.0033	0.0045
Bacteria;Proteobacteria;Oligoflexia;Bdellovibrionales;CU925466_f;CU925466_f_uc	CU925466_f_uc	2	0	6	3	2	2	4	0	0	0	0	0	0	0	4	4	0	2	0.0022	0	0.0065	0.0033	0.0022	0.0022	0.0044	0	0	0	0	0	0	0	0.0044	0.0045	0	0.0022
Bacteria;Proteobacteria;Betaproteobacteria;Burkholderiales;Burkholderiaceae;Caballeronia	Caballeronia	5	2	2	1	10	3	2	15	12	4	3	3	7	4	5	6	10	1	0.0054	0.0022	0.0022	0.0011	0.0109	0.0032	0.0022	0.0164	0.0132	0.0045	0.0034	0.0034	0.0077	0.0044	0.0055	0.0068	0.0111	0.0011
Bacteria;Proteobacteria;Alphaproteobacteria;Rickettsiales;Holosporaceae;Caedibacter_g1	Caedibacter_g1	0	0	0	0	0	0	0	0	0	0	0	0	0	0	1	0	0	1	0	0	0	0	0	0	0	0	0	0	0	0	0	0	0.0011	0	0	0.0011
Bacteria;Firmicutes;Bacilli;Bacillales;Bacillaceae;Caldalkalibacillus	Caldalkalibacillus	0	0	0	0	0	2	2	0	0	0	1	0	1	1	0	0	0	1	0	0	0	0	0	0.0022	0.0022	0	0	0	0.0011	0	0.0011	0.0011	0	0	0	0.0011
Bacteria;Chloroflexi;Caldilineae;Caldilineales;Caldilineaceae;Caldilinea	Caldilinea	0	0	0	0	1	0	0	0	0	0	0	2	0	0	0	1	1	0	0	0	0	0	0.0011	0	0	0	0	0	0	0.0023	0	0	0	0.0011	0.0011	0
Bacteria;Chloroflexi;Caldilineae;Caldilineales;Caldilineaceae;Caldilineaceae_uc	Caldilineaceae_uc	4	0	0	0	0	0	2	0	8	0	0	0	0	0	0	0	0	0	0.0043	0	0	0	0	0	0.0022	0	0.0088	0	0	0	0	0	0	0	0	0
Bacteria;Proteobacteria;Betaproteobacteria;Burkholderiales;Comamonadaceae;Caldimonas	Caldimonas	0	0	0	0	0	0	0	0	0	0	0	0	0	0	1	0	1	0	0	0	0	0	0	0	0	0	0	0	0	0	0	0	0.0011	0	0.0011	0
Bacteria;Proteobacteria;Betaproteobacteria;Burkholderiales;Alcaligenaceae;Candidimonas	Candidimonas	0	0	0	0	3	0	0	0	0	0	0	0	0	0	0	0	2	0	0	0	0	0	0.0033	0	0	0	0	0	0	0	0	0	0	0	0.0022	0
Bacteria;Firmicutes;Clostridia;Clostridiales;Ruminococcaceae;Caproiciproducens	Caproiciproducens	56	82	86	69	79	75	32	23	20	13	10	8	23	17	25	22	9	14	0.0607	0.0882	0.0929	0.0748	0.0862	0.0812	0.0351	0.0252	0.022	0.0148	0.0113	0.0091	0.0254	0.0187	0.0276	0.0248	0.01	0.0157
Bacteria;Bacteroidetes;Cytophagia;Cytophagales;Amoebophilaceae;Cardinium	Cardinium	0	0	0	0	0	0	0	0	0	0	0	5	0	0	0	0	0	0	0	0	0	0	0	0	0	0	0	0	0	0.0057	0	0	0	0	0	0
Bacteria;Firmicutes;Bacilli;Lactobacillales;Carnobacteriaceae;Carnobacterium	Carnobacterium	0	0	0	0	0	0	0	0	0	1	0	0	0	0	0	0	0	0	0	0	0	0	0	0	0	0	0	0.0011	0	0	0	0	0	0	0	0
Bacteria;Firmicutes;Bacilli;Bacillales;Planococcaceae;Caryophanon	Caryophanon	0	0	2	0	0	0	0	0	0	0	0	0	0	0	0	0	0	0	0	0	0.0022	0	0	0	0	0	0	0	0	0	0	0	0	0	0	0
Bacteria;Proteobacteria;Betaproteobacteria;Burkholderiales;Alcaligenaceae;Castellaniella	Castellaniella	13	248	43	45	36	39	35	7	1	0	2	6	1	19	9	17	9	13	0.0141	0.2668	0.0465	0.0488	0.0393	0.0422	0.0384	0.0077	0.0011	0	0.0023	0.0068	0.0011	0.0209	0.0099	0.0191	0.01	0.0146
Bacteria;Firmicutes;Clostridia;Clostridiales;Christensenellaceae;Catabacter	Catabacter	0	1	0	0	0	0	0	0	1	0	0	2	0	0	0	0	0	0	0	0.0011	0	0	0	0	0	0	0.0011	0	0	0.0023	0	0	0	0	0	0
Bacteria;Bacteroidetes;Cytophagia;Cytophagales;Catalimonadaceae;Catalimonadaceae_uc	Catalimonadaceae_uc	0	0	8	0	0	0	0	0	0	0	0	0	0	0	3	0	0	0	0	0	0.0086	0	0	0	0	0	0	0	0	0	0	0	0.0033	0	0	0
Bacteria;Actinobacteria;Actinobacteria_c;Micromonosporales;Micromonosporaceae;Catellatospora	Catellatospora	1	1	1	1	3	0	1	0	1	0	0	1	5	1	2	2	2	0	0.0011	0.0011	0.0011	0.0011	0.0033	0	0.0011	0	0.0011	0	0	0.0011	0.0055	0.0011	0.0022	0.0023	0.0022	0
Bacteria;Actinobacteria;Actinobacteria_c;Micromonosporales;Micromonosporaceae;Catelliglobosispora	Catelliglobosispora	0	3	0	0	0	0	0	0	0	2	0	2	1	0	1	0	0	0	0	0.0032	0	0	0	0	0	0	0	0.0023	0	0.0023	0.0011	0	0.0011	0	0	0
Bacteria;Actinobacteria;Actinobacteria_c;Catenulisporales;Catenulisporaceae;Catenulispora	Catenulispora	0	0	0	0	0	1	0	0	0	8	0	0	0	0	0	1	0	0	0	0	0	0	0	0.0011	0	0	0	0.0091	0	0	0	0	0	0.0011	0	0
Bacteria;Actinobacteria;Actinobacteria_c;Micromonosporales;Micromonosporaceae;Catenuloplanes	Catenuloplanes	0	0	0	0	0	0	0	0	0	0	0	0	1	1	0	0	0	0	0	0	0	0	0	0	0	0	0	0	0	0	0.0011	0.0011	0	0	0	0
Bacteria;Proteobacteria;Alphaproteobacteria;Caulobacterales;Caulobacteraceae;Caulobacter	Caulobacter	47	165	4	2	21	16	6	0	5	1	0	0	62	206	7	11	21	21	0.0509	0.1775	0.0043	0.0022	0.0229	0.0173	0.0066	0	0.0055	0.0011	0	0	0.0685	0.2269	0.0077	0.0124	0.0233	0.0236
Bacteria;Proteobacteria;Alphaproteobacteria;Caulobacterales;Caulobacteraceae;Caulobacteraceae_uc	Caulobacteraceae_uc	1	0	1	6	2	20	9	4	3	0	6	2	5	0	4	5	11	33	0.0011	0	0.0011	0.0065	0.0022	0.0217	0.0099	0.0044	0.0033	0	0.0068	0.0023	0.0055	0	0.0044	0.0056	0.0122	0.037
Bacteria;Proteobacteria;Gammaproteobacteria;Pseudomonadales;Moraxellaceae;Cavicella	Cavicella	0	0	0	0	0	1	0	0	0	0	0	0	0	0	0	1	0	4	0	0	0	0	0	0.0011	0	0	0	0	0	0	0	0	0	0.0011	0	0.0045
Bacteria;Proteobacteria;Gammaproteobacteria;Enterobacterales;Enterobacteriaceae;Cedecea	Cedecea	0	0	0	1	0	0	0	0	0	0	0	0	0	0	0	0	0	0	0	0	0	0.0011	0	0	0	0	0	0	0	0	0	0	0	0	0	0
Bacteria;Proteobacteria;Alphaproteobacteria;Rhodobacterales;Rhodobacteraceae;Celeribacter	Celeribacter	0	0	0	0	0	0	0	0	1	0	0	0	0	0	0	0	0	0	0	0	0	0	0	0	0	0	0.0011	0	0	0	0	0	0	0	0	0
Bacteria;Actinobacteria;Actinobacteria_c;Micrococcales;Cellulomonadaceae;Cellulomonas	Cellulomonas	5	11	3	17	10	2	7	5	2	1	6	1	2	5	6	14	11	12	0.0054	0.0118	0.0032	0.0184	0.0109	0.0022	0.0077	0.0055	0.0022	0.0011	0.0068	0.0011	0.0022	0.0055	0.0066	0.0158	0.0122	0.0135
Bacteria;Firmicutes;Clostridia;Clostridiales;Lachnospiraceae;Cellulosilyticum	Cellulosilyticum	0	0	0	0	0	0	0	0	0	0	0	0	1	0	0	0	0	0	0	0	0	0	0	0	0	0	0	0	0	0	0.0011	0	0	0	0	0
Bacteria;Actinobacteria;Actinobacteria_c;Micrococcales;Promicromonosporaceae;Cellulosimicrobium	Cellulosimicrobium	3	3	2	2	5	2	3	2	3	9	8	0	0	4	8	4	7	4	0.0032	0.0032	0.0022	0.0022	0.0055	0.0022	0.0033	0.0022	0.0033	0.0102	0.009	0	0	0.0044	0.0088	0.0045	0.0078	0.0045
Bacteria;Proteobacteria;Gammaproteobacteria;Cellvibrionales;Cellvibrionaceae;Cellvibrio	Cellvibrio	2	2	4	13	8	56	28	0	0	0	1	2	1	3	8	3	14	79	0.0022	0.0022	0.0043	0.0141	0.0087	0.0607	0.0307	0	0	0	0.0011	0.0023	0.0011	0.0033	0.0088	0.0034	0.0155	0.0886
Bacteria;Proteobacteria;Gammaproteobacteria;Cellvibrionales;Cellvibrionaceae;Cellvibrionaceae_uc	Cellvibrionaceae_uc	0	1	0	0	0	2	25	0	0	0	0	0	0	0	0	0	1	6	0	0.0011	0	0	0	0.0022	0.0275	0	0	0	0	0	0	0	0	0	0.0011	0.0067
Bacteria;Verrucomicrobia;Opitutae;Opitutales;Opitutaceae;Cephaloticoccus	Cephaloticoccus	0	0	0	0	0	6	0	0	0	0	0	0	0	0	0	0	0	9	0	0	0	0	0	0.0065	0	0	0	0	0	0	0	0	0	0	0	0.0101
Bacteria;Firmicutes;Bacilli;Bacillales;Bacillaceae;Cerasibacillus	Cerasibacillus	0	0	0	0	0	0	1	1	0	0	0	0	0	0	0	0	0	0	0	0	0	0	0	0	0.0011	0.0011	0	0	0	0	0	0	0	0	0	0
Bacteria;Proteobacteria;Alphaproteobacteria;Rhodobacterales;Rhodobacteraceae;Cereibacter	Cereibacter	0	0	0	0	0	1	0	0	0	0	0	0	0	0	0	0	2	0	0	0	0	0	0	0.0011	0	0	0	0	0	0	0	0	0	0	0.0022	0
Bacteria;Proteobacteria;Alphaproteobacteria;Rhizobiales;Phyllobacteriaceae;Chelativorans	Chelativorans	3	1	0	0	58	27	20	0	0	0	0	0	0	0	0	3	81	38	0.0032	0.0011	0	0	0.0633	0.0292	0.022	0	0	0	0	0	0	0	0	0.0034	0.0898	0.0426
Bacteria;Proteobacteria;Alphaproteobacteria;Rhizobiales;Chelatococcaceae;Chelatococcus	Chelatococcus	0	0	0	0	0	0	0	0	0	0	0	0	0	0	0	0	0	2	0	0	0	0	0	0	0	0	0	0	0	0	0	0	0	0	0	0.0022
Bacteria;Proteobacteria;Gammaproteobacteria;Xanthomonadales;Xanthomonadaceae;Chiayiivirga	Chiayiivirga	0	0	0	0	1	0	0	0	0	0	0	0	0	0	0	0	0	2	0	0	0	0	0.0011	0	0	0	0	0	0	0	0	0	0	0	0	0.0022
Bacteria;Bacteroidetes;Sphingobacteriia;Sphingobacteriales;Chitinophagaceae;Chitinophaga	Chitinophaga	8	1	4	8	16	0	2	10	11	22	1	5	1	1	4	10	9	0	0.0087	0.0011	0.0043	0.0087	0.0175	0	0.0022	0.011	0.0121	0.025	0.0011	0.0057	0.0011	0.0011	0.0044	0.0113	0.01	0
Bacteria;Bacteroidetes;Sphingobacteriia;Sphingobacteriales;Chitinophagaceae;Chitinophagaceae_uc	Chitinophagaceae_uc	9	11	7	1	20	11	8	10	5	3	1	7	3	7	10	3	28	9	0.0097	0.0118	0.0076	0.0011	0.0218	0.0119	0.0088	0.011	0.0055	0.0034	0.0011	0.0079	0.0033	0.0077	0.011	0.0034	0.031	0.0101
Bacteria;Proteobacteria;Deltaproteobacteria;Myxococcales;Polyangiaceae;Chondromyces	Chondromyces	0	0	2	0	0	0	0	0	0	0	0	0	0	0	3	4	0	0	0	0	0.0022	0	0	0	0	0	0	0	0	0	0	0	0.0033	0.0045	0	0
Bacteria;Firmicutes;Clostridia;Clostridiales;Christensenellaceae;Christensenella	Christensenella	3	1	1	6	3	5	0	1	4	21	15	21	14	16	10	11	5	3	0.0032	0.0011	0.0011	0.0065	0.0033	0.0054	0	0.0011	0.0044	0.0238	0.0169	0.0238	0.0155	0.0176	0.011	0.0124	0.0055	0.0034
Bacteria;Firmicutes;Clostridia;Clostridiales;Christensenellaceae;Christensenellaceae_uc	Christensenellaceae_uc	0	0	0	0	0	4	2	0	0	9	2	4	2	2	0	0	0	3	0	0	0	0	0	0.0043	0.0022	0	0	0.0102	0.0023	0.0045	0.0022	0.0022	0	0	0	0.0034
Bacteria;Proteobacteria;Gammaproteobacteria;Chromatiales;Chromatiaceae;Chromatiaceae_uc	Chromatiaceae_uc	0	0	0	0	0	0	0	0	0	2	0	0	0	0	0	0	0	0	0	0	0	0	0	0	0	0	0	0.0023	0	0	0	0	0	0	0	0
Bacteria;Proteobacteria;Gammaproteobacteria;Oceanospirillales;Halomonadaceae;Chromohalobacter	Chromohalobacter	1	0	0	0	2	0	15	0	0	0	39	0	0	0	7	0	2	0	0.0011	0	0	0	0.0022	0	0.0165	0	0	0	0.044	0	0	0	0.0077	0	0.0022	0
Bacteria;Bacteroidetes;Flavobacteria;Flavobacteriales;Flavobacteriaceae;Chryseobacterium	Chryseobacterium	137	167	95	32	90	44	0	0	4	0	2	18	187	251	94	31	111	75	0.1484	0.1797	0.1027	0.0347	0.0982	0.0477	0	0	0.0044	0	0.0023	0.0204	0.2067	0.2765	0.1038	0.0349	0.123	0.0841
Bacteria;Bacteroidetes;Cytophagia;Cytophagales;Cytophagaceae;Chryseolinea	Chryseolinea	1	2	5	16	4	8	7	1	15	1	2	2	5	4	7	27	13	18	0.0011	0.0022	0.0054	0.0173	0.0044	0.0087	0.0077	0.0011	0.0165	0.0011	0.0023	0.0023	0.0055	0.0044	0.0077	0.0304	0.0144	0.0202
Bacteria;Firmicutes;Bacilli;Bacillales;Planococcaceae;Chryseomicrobium	Chryseomicrobium	0	0	0	0	0	2	1	0	0	0	0	0	0	0	0	0	0	1	0	0	0	0	0	0.0022	0.0011	0	0	0	0	0	0	0	0	0	0	0.0011
Bacteria;Verrucomicrobia;Spartobacteria;Chthoniobacterales;Chthoniobacteraceae;Chthoniobacter	Chthoniobacter	1	0	0	2	2	5	2	0	3	0	1	0	2	0	0	3	3	4	0.0011	0	0	0.0022	0.0022	0.0054	0.0022	0	0.0033	0	0.0011	0	0.0022	0	0	0.0034	0.0033	0.0045
Bacteria;Verrucomicrobia;Spartobacteria;Chthoniobacterales;Chthoniobacteraceae;Chthoniobacteraceae_uc	Chthoniobacteraceae_uc	0	1	0	0	0	1	0	0	0	0	0	0	1	0	0	0	0	1	0	0.0011	0	0	0	0.0011	0	0	0	0	0	0	0.0011	0	0	0	0	0.0011
Bacteria;Armatimonadetes;Chthonomonadetes;Chthonomonadales;Chthonomonadaceae;Chthonomonadaceae_uc	Chthonomonadaceae_uc	0	0	0	0	0	0	0	0	0	0	0	0	0	2	0	0	0	0	0	0	0	0	0	0	0	0	0	0	0	0	0	0.0022	0	0	0	0
Bacteria;Armatimonadetes;Chthonomonadetes;Chthonomonadales;Chthonomonadaceae;Chthonomonas	Chthonomonas	7	1	4	7	3	1	4	9	5	0	3	13	4	9	4	8	6	4	0.0076	0.0011	0.0043	0.0076	0.0033	0.0011	0.0044	0.0099	0.0055	0	0.0034	0.0147	0.0044	0.0099	0.0044	0.009	0.0066	0.0045
Bacteria;Proteobacteria;Gammaproteobacteria;Xanthomonadales;Xanthomonadaceae;Chujaibacter	Chujaibacter	6	8	6	7	182	3	0	101	5	124	2	2	6	4	4	8	162	3	0.0065	0.0086	0.0065	0.0076	0.1986	0.0032	0	0.1106	0.0055	0.1408	0.0023	0.0023	0.0066	0.0044	0.0044	0.009	0.1795	0.0034
Bacteria;Firmicutes;Bacilli;Bacillales;Planococcaceae;Chungangia	Chungangia	3	2	2	0	2	0	0	2	3	1	2	5	1	8	0	0	3	3	0.0032	0.0022	0.0022	0	0.0022	0	0	0.0022	0.0033	0.0011	0.0023	0.0057	0.0011	0.0088	0	0	0.0033	0.0034
Bacteria;Actinobacteria;Actinobacteria_c;Micrococcales;Micrococcaceae;Citricoccus	Citricoccus	0	0	0	0	0	0	0	0	0	0	0	0	0	0	0	0	0	2	0	0	0	0	0	0	0	0	0	0	0	0	0	0	0	0	0	0.0022
Bacteria;Proteobacteria;Gammaproteobacteria;Enterobacterales;Enterobacteriaceae;Citrobacter	Citrobacter	1	2	1	2	0	1	3	113	129	396	421	394	107	129	105	106	123	121	0.0011	0.0022	0.0011	0.0022	0	0.0011	0.0033	0.1238	0.1417	0.4497	0.4753	0.4462	0.1183	0.1421	0.1159	0.1194	0.1363	0.1357
Bacteria;Actinobacteria;Actinobacteria_c;Micrococcales;Microbacteriaceae;Clavibacter	Clavibacter	0	0	0	0	0	1	0	0	0	0	0	0	0	0	0	0	0	0	0	0	0	0	0	0.0011	0	0	0	0	0	0	0	0	0	0	0	0
Bacteria;Firmicutes;Clostridia;Clostridiales;Clostridiaceae;Clostridiaceae_uc	Clostridiaceae_uc	2	0	0	0	0	0	0	0	0	2	0	0	0	0	0	4	0	0	0.0022	0	0	0	0	0	0	0	0	0.0023	0	0	0	0	0	0.0045	0	0
Bacteria;Firmicutes;Clostridia;Clostridiales;Peptostreptococcaceae;Clostridioides	Clostridioides	3	2	3	1	0	3	258	672	494	110	100	133	115	134	129	145	120	141	0.0032	0.0022	0.0032	0.0011	0	0.0032	0.2833	0.736	0.5425	0.1249	0.1129	0.1506	0.1271	0.1476	0.1424	0.1633	0.133	0.1582
Bacteria;Firmicutes;Clostridia;Clostridiales;Clostridiaceae;Clostridium	Clostridium	168	156	177	66	80	59	88	245	227	1825	1921	1991	326	347	319	277	262	308	0.182	0.1678	0.1913	0.0715	0.0873	0.0639	0.0966	0.2683	0.2493	2.0727	2.1687	2.2548	0.3604	0.3823	0.3522	0.312	0.2903	0.3455
Bacteria;Firmicutes;Clostridia;Clostridiales;Lachnospiraceae;Clostridium_g21	Clostridium_g21	15	24	29	5	3	3	1	0	0	1	1	1	4	2	4	0	0	1	0.0162	0.0258	0.0313	0.0054	0.0033	0.0032	0.0011	0	0	0.0011	0.0011	0.0011	0.0044	0.0022	0.0044	0	0	0.0011
Bacteria;Firmicutes;Clostridia;Clostridiales;Lachnospiraceae;Clostridium_g24	Clostridium_g24	565	490	575	586	589	534	255	240	250	123	114	107	316	257	271	438	444	422	0.612	0.5272	0.6214	0.6349	0.6426	0.5785	0.28	0.2629	0.2745	0.1397	0.1287	0.1212	0.3493	0.2831	0.2992	0.4933	0.492	0.4734
Bacteria;Firmicutes;Clostridia;Clostridiales;Lachnospiraceae;Clostridium_g34	Clostridium_g34	0	1	0	0	0	0	1	0	1	0	0	1	2	1	1	0	0	1	0	0.0011	0	0	0	0	0.0011	0	0.0011	0	0	0.0011	0.0022	0.0011	0.0011	0	0	0.0011
Bacteria;Firmicutes;Clostridia;Clostridiales;Lachnospiraceae;Clostridium_g35	Clostridium_g35	10	8	11	5	0	2	3	1	2	1	0	0	0	2	0	0	0	0	0.0108	0.0086	0.0119	0.0054	0	0.0022	0.0033	0.0011	0.0022	0.0011	0	0	0	0.0022	0	0	0	0
Bacteria;Firmicutes;Erysipelotrichi;Erysipelotrichales;Erysipelotrichaceae;Clostridium_g6	Clostridium_g6	116	150	156	39	55	54	43	33	22	17	7	13	38	29	47	51	26	37	0.1257	0.1614	0.1686	0.0423	0.06	0.0585	0.0472	0.0361	0.0242	0.0193	0.0079	0.0147	0.042	0.0319	0.0519	0.0574	0.0288	0.0415
Bacteria;Proteobacteria;Alphaproteobacteria;Rhizobiales;Cohaesibacteraceae;Cohaesibacteraceae_uc	Cohaesibacteraceae_uc	0	0	0	0	0	0	0	2	0	0	0	0	0	0	0	0	0	0	0	0	0	0	0	0	0	0.0022	0	0	0	0	0	0	0	0	0	0
Bacteria;Firmicutes;Bacilli;Bacillales;Paenibacillaceae;Cohnella	Cohnella	2	1	3	3	8	4	1	4	5	6	1	1	3	4	1	2	15	4	0.0022	0.0011	0.0032	0.0033	0.0087	0.0043	0.0011	0.0044	0.0055	0.0068	0.0011	0.0011	0.0033	0.0044	0.0011	0.0023	0.0166	0.0045
Bacteria;Actinobacteria;Coriobacteriia;Coriobacteriales;Coriobacteriaceae;Collinsella	Collinsella	1043	1679	1263	2461	1717	2059	1092	1546	1039	3795	3535	3944	1271	1618	1336	1796	1342	1611	1.1298	1.8065	1.365	2.6664	1.8732	2.2306	1.1991	1.6933	1.141	4.31	3.9908	4.4665	1.4049	1.7824	1.4749	2.0229	1.487	1.8072
Bacteria;Proteobacteria;Betaproteobacteria;Burkholderiales;Comamonadaceae;Comamonadaceae_uc	Comamonadaceae_uc	12	11	12	7	12	11	6	4	13	8	5	10	15	7	7	17	13	14	0.013	0.0118	0.013	0.0076	0.0131	0.0119	0.0066	0.0044	0.0143	0.0091	0.0056	0.0113	0.0166	0.0077	0.0077	0.0191	0.0144	0.0157
Bacteria;Proteobacteria;Betaproteobacteria;Burkholderiales;Comamonadaceae;Comamonas	Comamonas	26	54	475	373	409	291	23	11	14	24	8	9	38	29	493	428	428	411	0.0282	0.0581	0.5134	0.4041	0.4462	0.3152	0.0253	0.012	0.0154	0.0273	0.009	0.0102	0.042	0.0319	0.5443	0.4821	0.4743	0.4611
Bacteria;Bacteroidetes;Sphingobacteriia;Sphingobacteriales;Chitinophagaceae;Compostibacter	Compostibacter	0	0	0	0	1	0	0	0	0	0	0	0	0	0	0	0	2	0	0	0	0	0	0.0011	0	0	0	0	0	0	0	0	0	0	0	0.0022	0
Bacteria;Actinobacteria;Thermoleophilia;Solirubrobacterales;Conexibacteraceae;Conexibacter	Conexibacter	16	22	16	20	11	6	13	46	27	106	12	23	28	25	16	21	19	9	0.0173	0.0237	0.0173	0.0217	0.012	0.0065	0.0143	0.0504	0.0296	0.1204	0.0135	0.026	0.031	0.0275	0.0177	0.0237	0.0211	0.0101
Bacteria;Actinobacteria;Thermoleophilia;Solirubrobacterales;Conexibacteraceae;Conexibacteraceae_uc	Conexibacteraceae_uc	1	1	0	2	0	0	0	1	0	3	0	0	0	3	3	0	1	0	0.0011	0.0011	0	0.0022	0	0	0	0.0011	0	0.0034	0	0	0	0.0033	0.0033	0	0.0011	0
Bacteria;Proteobacteria;Alphaproteobacteria;Rhodospirillales;Rhodospirillaceae;Constrictibacter	Constrictibacter	0	0	1	0	0	1	5	0	0	0	0	0	0	0	0	0	1	0	0	0	0.0011	0	0	0.0011	0.0055	0	0	0	0	0	0	0	0	0	0.0011	0
Bacteria;Firmicutes;Erysipelotrichi;Erysipelotrichales;Erysipelotrichaceae;Coprobacillus	Coprobacillus	13	18	22	9	11	12	7	53	62	618	601	693	98	85	80	86	86	96	0.0141	0.0194	0.0238	0.0098	0.012	0.013	0.0077	0.0581	0.0681	0.7019	0.6785	0.7848	0.1083	0.0936	0.0883	0.0969	0.0953	0.1077
Bacteria;Bacteroidetes;Bacteroidia;Bacteroidales;Barnesiellaceae;Coprobacter	Coprobacter	20	21	26	78	43	43	15	25	34	27	43	31	44	46	51	94	49	37	0.0217	0.0226	0.0281	0.0845	0.0469	0.0466	0.0165	0.0274	0.0373	0.0307	0.0485	0.0351	0.0486	0.0507	0.0563	0.1059	0.0543	0.0415
Bacteria;Firmicutes;Clostridia;Clostridiales;Lachnospiraceae;Coprococcus	Coprococcus	178	181	180	768	598	760	122	68	63	398	389	498	163	167	171	214	149	229	0.1928	0.1947	0.1945	0.8321	0.6524	0.8233	0.134	0.0745	0.0692	0.452	0.4392	0.564	0.1802	0.184	0.1888	0.241	0.1651	0.2569
Bacteria;Firmicutes;Clostridia;Clostridiales;Lachnospiraceae;Coprococcus_g2	Coprococcus_g2	1493	1394	1517	1602	1446	1548	314	292	245	610	703	772	895	901	989	1119	986	1167	1.6172	1.4998	1.6395	1.7357	1.5776	1.677	0.3448	0.3198	0.269	0.6928	0.7937	0.8743	0.9893	0.9926	1.0919	1.2604	1.0926	1.3091
Bacteria;Actinobacteria;Coriobacteriia;Coriobacteriales;Coriobacteriaceae;Coriobacteriaceae_uc	Coriobacteriaceae_uc	0	0	3	6	7	7	1	2	0	20	16	11	0	5	0	0	2	1	0	0	0.0032	0.0065	0.0076	0.0076	0.0011	0.0022	0	0.0227	0.0181	0.0125	0	0.0055	0	0	0.0022	0.0011
Bacteria;Proteobacteria;Alphaproteobacteria;Rhizobiales;Phyllobacteriaceae;Corticibacterium	Corticibacterium	0	0	0	0	0	0	5	0	0	0	0	0	0	0	0	0	1	0	0	0	0	0	0	0	0.0055	0	0	0	0	0	0	0	0	0	0.0011	0
Bacteria;Actinobacteria;Actinobacteria_c;Corynebacteriales;Corynebacteriaceae;Corynebacterium	Corynebacterium	1	2	5	2	0	5	7	5	6	5	10	8	6	6	6	4	2	2	0.0011	0.0022	0.0054	0.0022	0	0.0054	0.0077	0.0055	0.0066	0.0057	0.0113	0.0091	0.0066	0.0066	0.0066	0.0045	0.0022	0.0022
Bacteria;Actinobacteria;Actinobacteria_c;Micromonosporales;Micromonosporaceae;Couchioplanes	Couchioplanes	10	8	10	6	7	8	41	5	20	4	9	7	8	12	10	7	10	8	0.0108	0.0086	0.0108	0.0065	0.0076	0.0087	0.045	0.0055	0.022	0.0045	0.0102	0.0079	0.0088	0.0132	0.011	0.0079	0.0111	0.009
Bacteria;Proteobacteria;Gammaproteobacteria;Legionellales;Coxiellaceae;Coxiella	Coxiella	0	0	0	0	1	2	0	1	0	3	0	1	0	0	0	0	2	0	0	0	0	0	0.0011	0.0022	0	0.0011	0	0.0034	0	0.0011	0	0	0	0	0.0022	0
Bacteria;Proteobacteria;Gammaproteobacteria;Legionellales;Coxiellaceae;Coxiellaceae_uc	Coxiellaceae_uc	5	4	9	6	4	4	8	2	5	3	3	10	0	2	7	3	5	12	0.0054	0.0043	0.0097	0.0065	0.0044	0.0043	0.0088	0.0022	0.0055	0.0034	0.0034	0.0113	0	0.0022	0.0077	0.0034	0.0055	0.0135
Bacteria;Proteobacteria;Alphaproteobacteria;Rhodospirillales;Acetobacteraceae;Craurococcus	Craurococcus	0	0	1	3	1	0	3	2	0	0	3	3	0	0	4	1	3	6	0	0	0.0011	0.0033	0.0011	0	0.0033	0.0022	0	0	0.0034	0.0034	0	0	0.0044	0.0011	0.0033	0.0067
Bacteria;Chlamydiae;Chlamydiae_c;Chlamydiales;Criblamydiaceae;Criblamydia	Criblamydia	1	0	0	0	0	0	0	0	0	0	0	0	1	0	0	0	0	0	0.0011	0	0	0	0	0	0	0	0	0	0	0	0.0011	0	0	0	0	0
Bacteria;Chlamydiae;Chlamydiae_c;Chlamydiales;Criblamydiaceae;Criblamydiaceae_uc	Criblamydiaceae_uc	0	0	0	0	0	0	0	0	0	0	0	0	0	0	0	3	0	0	0	0	0	0	0	0	0	0	0	0	0	0	0	0	0	0.0034	0	0
Bacteria;Bacteroidetes;Flavobacteria;Flavobacteriales;Crocinitomicaceae;Crocinitomicaceae_uc	Crocinitomicaceae_uc	0	0	0	2	0	0	0	0	0	0	0	0	0	0	0	3	0	0	0	0	0	0.0022	0	0	0	0	0	0	0	0	0	0	0	0.0034	0	0
Bacteria;Proteobacteria;Gammaproteobacteria;Enterobacterales;Enterobacteriaceae;Cronobacter	Cronobacter	0	3	0	0	0	0	0	0	0	0	0	0	0	0	0	0	0	0	0	0.0032	0	0	0	0	0	0	0	0	0	0	0	0	0	0	0	0
Bacteria;Bacteroidetes;Flavobacteria;Flavobacteriales;Cryomorphaceae;Cryomorphaceae_uc	Cryomorphaceae_uc	0	0	0	7	2	5	0	0	0	0	0	0	0	0	0	13	3	2	0	0	0	0.0076	0.0022	0.0054	0	0	0	0	0	0	0	0	0	0.0146	0.0033	0.0022
Bacteria;Actinobacteria;Actinobacteria_c;Frankiales;Cryptosporangiaceae;Cryptosporangium	Cryptosporangium	1	0	0	2	0	0	1	0	0	0	0	1	0	1	7	0	0	0	0.0011	0	0	0.0022	0	0	0.0011	0	0	0	0	0.0011	0	0.0011	0.0077	0	0	0
Bacteria;Firmicutes;Clostridia;Clostridiales;Lachnospiraceae;Cuneatibacter	Cuneatibacter	0	0	0	0	0	0	0	0	1	0	0	0	0	0	0	0	0	0	0	0	0	0	0	0	0	0	0.0011	0	0	0	0	0	0	0	0	0
Bacteria;Proteobacteria;Betaproteobacteria;Burkholderiales;Ralstonia_f;Cupriavidus	Cupriavidus	3	1	268	60	60	4	0	2	3	5	1	1	2	2	313	75	55	6	0.0032	0.0011	0.2896	0.065	0.0655	0.0043	0	0.0022	0.0033	0.0057	0.0011	0.0011	0.0022	0.0022	0.3456	0.0845	0.0609	0.0067
Bacteria;Actinobacteria;Actinobacteria_c;Micrococcales;Microbacteriaceae;Curtobacterium	Curtobacterium	2	1	4	6	10	3	1	8	3	2	5	3	3	2	4	7	10	5	0.0022	0.0011	0.0043	0.0065	0.0109	0.0032	0.0011	0.0088	0.0033	0.0023	0.0056	0.0034	0.0033	0.0022	0.0044	0.0079	0.0111	0.0056
Bacteria;Proteobacteria;Betaproteobacteria;Burkholderiales;Comamonadaceae;Curvibacter	Curvibacter	0	1	4	0	1	0	3	0	0	0	0	0	0	1	0	1	3	2	0	0.0011	0.0043	0	0.0011	0	0.0033	0	0	0	0	0	0	0.0011	0	0.0011	0.0033	0.0022
Bacteria;Actinobacteria;Actinobacteria_c;Propionibacteriales;Propionibacteriaceae;Cutibacterium	Cutibacterium	0	0	0	3	0	0	0	0	0	1	0	0	0	0	2	0	0	0	0	0	0	0.0033	0	0	0	0	0	0.0011	0	0	0	0	0.0022	0	0	0
Bacteria;Bacteroidetes;Cytophagia;Cytophagales;Cyclobacteriaceae;Cyclobacteriaceae_uc	Cyclobacteriaceae_uc	0	0	0	0	0	0	15	0	0	0	0	0	0	0	0	0	0	5	0	0	0	0	0	0	0.0165	0	0	0	0	0	0	0	0	0	0	0.0056
Bacteria;Proteobacteria;Deltaproteobacteria;Myxococcales;Archangiaceae;Cystobacter	Cystobacter	1	26	6	4	32	30	25	1	0	2	11	1	2	38	7	8	53	28	0.0011	0.028	0.0065	0.0043	0.0349	0.0325	0.0275	0.0011	0	0.0023	0.0124	0.0011	0.0022	0.0419	0.0077	0.009	0.0587	0.0314
Bacteria;Bacteroidetes;Cytophagia;Cytophagales;Cytophagaceae;Cytophaga	Cytophaga	0	0	0	0	0	0	1	0	0	0	0	0	0	0	0	1	1	0	0	0	0	0	0	0	0.0011	0	0	0	0	0	0	0	0	0.0011	0.0011	0
Bacteria;Bacteroidetes;Cytophagia;Cytophagales;Cytophagaceae;Cytophagaceae_uc	Cytophagaceae_uc	2	0	0	2	5	10	4	0	3	4	0	3	7	2	0	5	7	11	0.0022	0	0	0.0022	0.0055	0.0108	0.0044	0	0.0033	0.0045	0	0.0034	0.0077	0.0022	0	0.0056	0.0078	0.0123
Bacteria;Planctomycetes;Planctomycetia;Planctomycetales;Planctomycetaceae;DQ001644_g	DQ001644_g	0	2	0	2	2	0	2	0	2	0	1	1	0	0	0	0	1	2	0	0.0022	0	0.0022	0.0022	0	0.0022	0	0.0022	0	0.0011	0.0011	0	0	0	0	0.0011	0.0022
Bacteria;Bacteroidetes;Flavobacteria;Flavobacteriales;Flavobacteriaceae;DQ015863_g	DQ015863_g	0	11	10	0	4	0	0	0	0	0	0	0	0	13	11	0	1	0	0	0.0118	0.0108	0	0.0044	0	0	0	0	0	0	0	0	0.0143	0.0121	0	0.0011	0
Bacteria;Chloroflexi;Anaerolineae;PAC000395_o;FJ481317_f;DQ017911_g	DQ017911_g	3	0	0	0	8	10	14	0	0	0	0	0	0	0	2	2	9	19	0.0032	0	0	0	0.0087	0.0108	0.0154	0	0	0	0	0	0	0	0.0022	0.0023	0.01	0.0213
Bacteria;Proteobacteria;Deltaproteobacteria;OM27;U70713_f;DQ017948_g	DQ017948_g	1	2	0	0	2	1	0	0	0	0	0	0	1	1	2	5	1	3	0.0011	0.0022	0	0	0.0022	0.0011	0	0	0	0	0	0	0.0011	0.0011	0.0022	0.0056	0.0011	0.0034
Bacteria;Nitrospirae;Nitrospira_c;Nitrospirales;DQ058677_f;DQ058677_g	DQ058677_g	0	0	0	0	0	0	0	0	0	0	0	0	0	0	0	0	0	4	0	0	0	0	0	0	0	0	0	0	0	0	0	0	0	0	0	0.0045
Bacteria;Proteobacteria;Gammaproteobacteria;Legionellales;Coxiellaceae;DQ083100_g	DQ083100_g	0	0	5	0	0	0	0	0	0	0	0	0	0	0	4	0	0	0	0	0	0.0054	0	0	0	0	0	0	0	0	0	0	0	0.0044	0	0	0
Bacteria;Acidobacteria;HM185886_c;HM185886_o;HM185886_f;DQ083303_g	DQ083303_g	0	1	0	0	0	0	0	0	0	0	0	1	0	0	0	0	0	0	0	0.0011	0	0	0	0	0	0	0	0	0	0.0011	0	0	0	0	0	0
Bacteria;Chloroflexi;Ktedonobacteria;AY673403_o;AY673403_f;DQ125509_g	DQ125509_g	9	4	2	2	9	3	3	14	3	38	8	4	10	2	0	6	10	6	0.0097	0.0043	0.0022	0.0022	0.0098	0.0032	0.0033	0.0153	0.0033	0.0432	0.009	0.0045	0.0111	0.0022	0	0.0068	0.0111	0.0067
Bacteria;Actinobacteria;Actinobacteria_c;Micrococcales;DQ125643_f;DQ125643_g	DQ125643_g	0	0	0	0	0	0	0	0	0	0	0	0	0	0	0	1	0	0	0	0	0	0	0	0	0	0	0	0	0	0	0	0	0	0.0011	0	0
Bacteria;Chloroflexi;Ktedonobacteria;AY673403_o;AY673403_f;DQ125834_g	DQ125834_g	0	0	0	0	0	0	0	3	0	0	0	2	0	0	0	0	0	0	0	0	0	0	0	0	0	0.0033	0	0	0	0.0023	0	0	0	0	0	0
Bacteria;WS5;WS5_c;PAC000108_o;PAC000108_f;DQ128633_g	DQ128633_g	0	0	0	0	1	1	0	0	0	0	0	0	1	0	0	3	0	1	0	0	0	0	0.0011	0.0011	0	0	0	0	0	0	0.0011	0	0	0.0034	0	0.0011
Bacteria;Cyanobacteria;PAC001562_c;PAC001562_o;DQ128639_f;DQ128639_f_uc	DQ128639_f_uc	0	2	0	0	2	0	0	0	0	0	0	0	3	2	0	0	0	0	0	0.0022	0	0	0.0022	0	0	0	0	0	0	0	0.0033	0.0022	0	0	0	0
Bacteria;Cyanobacteria;PAC001562_c;PAC001562_o;DQ128639_f;DQ128639_g	DQ128639_g	0	2	0	0	3	3	1	0	1	0	3	1	0	0	0	0	0	0	0	0.0022	0	0	0.0033	0.0032	0.0011	0	0.0011	0	0.0034	0.0011	0	0	0	0	0	0
Bacteria;TM6;TM6_c;Babela_o;ARQD_f;DQ129127_g	DQ129127_g	0	0	0	0	0	0	0	0	0	2	2	0	0	0	0	0	0	0	0	0	0	0	0	0	0	0	0	0.0023	0.0023	0	0	0	0	0	0	0
Bacteria;Actinobacteria;Acidimicrobiia;Acidimicrobiales;Iamiaceae;DQ129383_g	DQ129383_g	0	0	0	0	0	0	10	0	0	0	0	0	1	0	1	1	0	0	0	0	0	0	0	0	0.011	0	0	0	0	0	0.0011	0	0.0011	0.0011	0	0
Bacteria;Chloroflexi;Thermomicrobia;DQ129389_o;DQ129389_f;DQ129389_f_uc	DQ129389_f_uc	8	16	4	2	4	0	8	8	11	4	10	13	4	21	16	8	13	7	0.0087	0.0172	0.0043	0.0022	0.0044	0	0.0088	0.0088	0.0121	0.0045	0.0113	0.0147	0.0044	0.0231	0.0177	0.009	0.0144	0.0079
Bacteria;Chloroflexi;Thermomicrobia;DQ129389_o;DQ129389_f;DQ129389_g	DQ129389_g	3	3	5	2	7	1	15	2	4	0	3	3	1	6	4	0	10	3	0.0032	0.0032	0.0054	0.0022	0.0076	0.0011	0.0165	0.0022	0.0044	0	0.0034	0.0034	0.0011	0.0066	0.0044	0	0.0111	0.0034
Bacteria;Acidobacteria;Solibacteres;Solibacterales;Solibacteraceae;DQ139454_g	DQ139454_g	0	0	0	0	0	0	0	0	0	0	0	0	0	3	2	0	0	0	0	0	0	0	0	0	0	0	0	0	0	0	0	0.0033	0.0022	0	0	0
Bacteria;Planctomycetes;Planctomycetia;Planctomycetales;Planctomycetaceae;DQ228417_g	DQ228417_g	0	0	0	0	0	0	0	0	0	0	0	0	0	1	0	0	0	0	0	0	0	0	0	0	0	0	0	0	0	0	0	0.0011	0	0	0	0
Bacteria;Armatimonadetes;PAC000296_c;PAC000296_o;PAC000296_f;DQ248296_g	DQ248296_g	0	0	0	0	0	0	0	0	0	0	0	0	0	0	0	3	0	0	0	0	0	0	0	0	0	0	0	0	0	0	0	0	0	0.0034	0	0
Bacteria;Proteobacteria;Betaproteobacteria;PAC001907_o;PAC001907_f;DQ297977_g	DQ297977_g	0	0	0	0	0	0	0	4	0	0	0	0	0	0	0	0	0	0	0	0	0	0	0	0	0	0.0044	0	0	0	0	0	0	0	0	0	0
Bacteria;Proteobacteria;Gammaproteobacteria;Legionellales;Coxiellaceae;DQ316803_g	DQ316803_g	0	0	0	0	0	0	0	0	0	0	0	1	0	0	0	0	0	0	0	0	0	0	0	0	0	0	0	0	0	0.0011	0	0	0	0	0	0
Bacteria;Proteobacteria;Gammaproteobacteria;Pseudomonadales;DQ337067_f;DQ337067_g	DQ337067_g	0	0	0	0	0	0	0	0	0	0	0	0	0	0	0	0	1	0	0	0	0	0	0	0	0	0	0	0	0	0	0	0	0	0	0.0011	0
Bacteria;Proteobacteria;Betaproteobacteria;Burkholderiales;Alcaligenaceae;DQ346474_g	DQ346474_g	0	0	0	1	0	0	1	0	0	0	0	0	0	0	0	0	3	0	0	0	0	0.0011	0	0	0.0011	0	0	0	0	0	0	0	0	0	0.0033	0
Bacteria;Proteobacteria;Betaproteobacteria;Burkholderiales;Oxalobacteraceae;DQ351915_g	DQ351915_g	0	0	2	2	4	1	2	3	15	0	0	3	3	1	0	0	0	0	0	0	0.0022	0.0022	0.0044	0.0011	0.0022	0.0033	0.0165	0	0	0.0034	0.0033	0.0011	0	0	0	0
Bacteria;Chlorobi;HQ014634_c;HQ014634_o;HQ014634_f;DQ395414_g	DQ395414_g	0	0	0	0	0	0	5	0	0	0	0	0	0	0	0	0	0	0	0	0	0	0	0	0	0.0055	0	0	0	0	0	0	0	0	0	0	0
Bacteria;Bacteroidetes;Sphingobacteriia;NVQB_o;NVQB_f;DQ404664_g	DQ404664_g	1	0	0	0	0	0	0	0	0	0	0	0	0	0	0	2	1	0	0.0011	0	0	0	0	0	0	0	0	0	0	0	0	0	0	0.0023	0.0011	0
Bacteria;Chloroflexi;Anaerolineae;Anaerolinaeles;DQ404819_f;DQ404819_f_uc	DQ404819_f_uc	14	0	0	0	0	0	0	0	2	0	5	9	5	0	3	0	0	0	0.0152	0	0	0	0	0	0	0	0.0022	0	0.0056	0.0102	0.0055	0	0.0033	0	0	0
Bacteria;Chloroflexi;Anaerolineae;Anaerolinaeles;DQ404819_f;DQ404819_g	DQ404819_g	9	1	2	4	0	3	1	0	13	1	3	6	7	5	4	1	0	1	0.0097	0.0011	0.0022	0.0043	0	0.0032	0.0011	0	0.0143	0.0011	0.0034	0.0068	0.0077	0.0055	0.0044	0.0011	0	0.0011
Bacteria;Planctomycetes;Phycisphaerae;CP019633_o;DQ431882_f;DQ431882_f_uc	DQ431882_f_uc	0	0	0	0	0	0	0	0	2	0	0	0	0	0	0	0	0	3	0	0	0	0	0	0	0	0	0.0022	0	0	0	0	0	0	0	0	0.0034
Bacteria;Bacteroidetes;Sphingobacteriia;Sphingobacteriales;Chitinophagaceae;DQ450749_g	DQ450749_g	0	1	0	0	0	0	0	0	0	0	0	0	0	0	0	0	0	0	0	0.0011	0	0	0	0	0	0	0	0	0	0	0	0	0	0	0	0
Bacteria;Proteobacteria;Alphaproteobacteria;Rhodospirillales;Rhodospirillaceae;DQ451454_g	DQ451454_g	0	0	0	0	0	0	0	1	0	0	0	0	0	0	0	2	2	0	0	0	0	0	0	0	0	0.0011	0	0	0	0	0	0	0	0.0023	0.0022	0
Bacteria;Proteobacteria;Gammaproteobacteria;Legionellales;Coxiellaceae;DQ451466_g	DQ451466_g	0	0	0	0	0	0	0	2	0	0	0	0	0	0	0	0	0	0	0	0	0	0	0	0	0	0.0022	0	0	0	0	0	0	0	0	0	0
Bacteria;Firmicutes;Clostridia;Clostridiales;Lachnospiraceae;DQ456197_g	DQ456197_g	0	0	0	0	0	0	0	0	1	0	0	0	0	0	3	0	0	0	0	0	0	0	0	0	0	0	0.0011	0	0	0	0	0	0.0033	0	0	0
Bacteria;Chloroflexi;Anaerolineae;PAC000395_o;FJ481317_f;DQ521481_g	DQ521481_g	0	0	0	0	3	2	0	0	0	0	0	1	1	0	0	4	2	2	0	0	0	0	0.0033	0.0022	0	0	0	0	0	0.0011	0.0011	0	0	0.0045	0.0022	0.0022
Bacteria;Chloroflexi;Anaerolineae;PAC000395_o;DQ532235_f;DQ532235_f_uc	DQ532235_f_uc	0	0	0	0	2	0	0	0	0	0	0	0	0	0	0	0	0	0	0	0	0	0	0.0022	0	0	0	0	0	0	0	0	0	0	0	0	0
Bacteria;Chloroflexi;Anaerolineae;PAC000395_o;DQ532235_f;DQ532235_g	DQ532235_g	0	2	0	1	3	1	1	0	5	0	0	0	0	0	7	0	1	3	0	0.0022	0	0.0011	0.0033	0.0011	0.0011	0	0.0055	0	0	0	0	0	0.0077	0	0.0011	0.0034
Bacteria;Gemmatimonadetes;Gemmatimonadetes_c;Gemmatimonadales;Gemmatimonadaceae;DQ532334_g	DQ532334_g	0	0	0	0	3	0	0	0	0	0	0	0	0	0	0	0	3	0	0	0	0	0	0.0033	0	0	0	0	0	0	0	0	0	0	0	0.0033	0
Bacteria;Proteobacteria;Gammaproteobacteria;Steroidobacter_o;DQ984612_f;DQ640695_g	DQ640695_g	0	0	0	0	0	0	0	0	0	0	0	0	0	0	0	0	0	3	0	0	0	0	0	0	0	0	0	0	0	0	0	0	0	0	0	0.0034
Bacteria;Acidobacteria;Solibacteres;Solibacterales;Bryobacteraceae;DQ648914_g	DQ648914_g	0	0	0	1	5	1	8	0	1	0	0	0	0	2	0	0	1	2	0	0	0	0.0011	0.0055	0.0011	0.0088	0	0.0011	0	0	0	0	0.0022	0	0	0.0011	0.0022
Bacteria;Elusimicrobia;Elusimicrobia_c;PAC000548_o;DQ676361_f;DQ676361_f_uc	DQ676361_f_uc	0	0	0	0	4	0	0	0	0	0	0	0	0	0	0	2	0	3	0	0	0	0	0.0044	0	0	0	0	0	0	0	0	0	0	0.0023	0	0.0034
Bacteria;Elusimicrobia;Elusimicrobia_c;PAC000548_o;DQ676361_f;DQ676361_g	DQ676361_g	0	0	0	0	2	0	0	0	0	0	0	0	0	0	0	0	0	0	0	0	0	0	0.0022	0	0	0	0	0	0	0	0	0	0	0	0	0
Bacteria;Actinobacteria;Coriobacteriia;Coriobacteriales;Coriobacteriaceae;DQ807451_g	DQ807451_g	0	0	0	3	0	1	1	8	1	5	2	4	1	1	3	1	2	0	0	0	0	0.0033	0	0.0011	0.0011	0.0088	0.0011	0.0057	0.0023	0.0045	0.0011	0.0011	0.0033	0.0011	0.0022	0
Bacteria;Proteobacteria;Alphaproteobacteria;Rhodospirillales;Rhodospirillaceae;DQ811855_g	DQ811855_g	1	0	3	0	2	2	0	0	0	0	0	0	0	0	0	0	2	10	0.0011	0	0.0032	0	0.0022	0.0022	0	0	0	0	0	0	0	0	0	0	0.0022	0.0112
Bacteria;Actinobacteria;Acidimicrobiia;Acidimicrobiales;Iamiaceae;DQ814564_g	DQ814564_g	0	0	0	0	0	1	4	0	1	0	0	0	0	0	0	0	0	5	0	0	0	0	0	0.0011	0.0044	0	0.0011	0	0	0	0	0	0	0	0	0.0056
Bacteria;Proteobacteria;Deltaproteobacteria;Myxococcales;DQ833497_f;DQ833497_f_uc	DQ833497_f_uc	0	0	0	0	2	0	0	0	0	0	0	0	0	0	0	0	0	0	0	0	0	0	0.0022	0	0	0	0	0	0	0	0	0	0	0	0	0
Bacteria;DQ833500_p;DQ833500_c;DQ833500_o;DQ833500_f;DQ833500_f_uc	DQ833500_f_uc	0	0	0	5	0	0	0	2	0	0	0	0	0	0	0	7	0	0	0	0	0	0.0054	0	0	0	0.0022	0	0	0	0	0	0	0	0.0079	0	0
Bacteria;Proteobacteria;Alphaproteobacteria;Rickettsiales;Rickettsiaceae;DQ833504_g	DQ833504_g	0	0	0	1	0	0	0	0	0	0	0	0	0	0	0	0	0	0	0	0	0	0.0011	0	0	0	0	0	0	0	0	0	0	0	0	0	0
Bacteria;Proteobacteria;Betaproteobacteria;Sterolibacterium_o;Sterolibacteriaceae;DQ836749_g	DQ836749_g	0	0	0	0	0	0	0	0	0	0	0	0	0	0	0	1	0	0	0	0	0	0	0	0	0	0	0	0	0	0	0	0	0	0.0011	0	0
Bacteria;Verrucomicrobia;Verrucomicrobiae;Verrucomicrobiales;DQ856525_f;DQ856525_g	DQ856525_g	0	0	2	0	0	0	0	0	0	0	0	0	0	0	0	0	0	0	0	0	0.0022	0	0	0	0	0	0	0	0	0	0	0	0	0	0	0
Bacteria;Proteobacteria;Alphaproteobacteria;Rhodospirillales;Rhodospirillaceae;DQ889880_g	DQ889880_g	0	0	0	0	0	0	1	0	0	0	0	0	0	0	0	0	0	0	0	0	0	0	0	0	0.0011	0	0	0	0	0	0	0	0	0	0	0
Bacteria;Proteobacteria;Alphaproteobacteria;Rhodospirillales;Acetobacteraceae;DQ906052_g	DQ906052_g	0	0	0	0	0	0	0	0	0	2	0	0	1	0	0	0	0	0	0	0	0	0	0	0	0	0	0	0.0023	0	0	0.0011	0	0	0	0	0
Bacteria;Chloroflexi;HM748667_c;HM748667_o;DQ906813_f;DQ906813_f_uc	DQ906813_f_uc	3	0	0	0	0	0	0	0	0	0	2	0	0	0	0	0	0	0	0.0032	0	0	0	0	0	0	0	0	0	0.0023	0	0	0	0	0	0	0
Bacteria;Chloroflexi;HM748667_c;HM748667_o;DQ906813_f;DQ906813_g	DQ906813_g	4	5	2	3	4	1	1	0	5	0	7	3	10	6	2	4	0	2	0.0043	0.0054	0.0022	0.0033	0.0044	0.0011	0.0011	0	0.0055	0	0.0079	0.0034	0.0111	0.0066	0.0022	0.0045	0	0.0022
Bacteria;Proteobacteria;Deltaproteobacteria;Myxococcales;Archangiaceae;DQ906827_g	DQ906827_g	1	7	2	3	5	0	4	2	1	0	3	1	5	8	1	7	6	4	0.0011	0.0075	0.0022	0.0033	0.0055	0	0.0044	0.0022	0.0011	0	0.0034	0.0011	0.0055	0.0088	0.0011	0.0079	0.0066	0.0045
Bacteria;Chloroflexi;Chloroflexia;Chloroflexales;DQ906857_f;DQ906857_f_uc	DQ906857_f_uc	0	0	0	0	0	0	0	0	0	0	0	0	0	0	2	0	0	2	0	0	0	0	0	0	0	0	0	0	0	0	0	0	0.0022	0	0	0.0022
Bacteria;Acidobacteria;HM185886_c;HM185886_o;HM185886_f;DQ906882_g	DQ906882_g	0	0	0	0	0	0	0	0	0	0	0	0	0	0	0	0	1	0	0	0	0	0	0	0	0	0	0	0	0	0	0	0	0	0	0.0011	0
Bacteria;Proteobacteria;Betaproteobacteria;Neisseriales;GU199451_f;DQ984558_g	DQ984558_g	0	0	0	0	0	0	0	0	0	0	0	0	0	1	0	0	0	0	0	0	0	0	0	0	0	0	0	0	0	0	0	0.0011	0	0	0	0
Bacteria;Proteobacteria;Gammaproteobacteria;Steroidobacter_o;DQ984612_f;DQ984612_g	DQ984612_g	4	4	6	2	7	8	12	0	2	0	2	3	3	5	6	5	17	10	0.0043	0.0043	0.0065	0.0022	0.0076	0.0087	0.0132	0	0.0022	0	0.0023	0.0034	0.0033	0.0055	0.0066	0.0056	0.0188	0.0112
Bacteria;Proteobacteria;Alphaproteobacteria;Rhodospirillales;Rhodospirillaceae;DQ984631_g	DQ984631_g	0	0	0	0	6	3	5	8	9	4	4	2	0	3	1	0	9	1	0	0	0	0	0.0065	0.0032	0.0055	0.0088	0.0099	0.0045	0.0045	0.0023	0	0.0033	0.0011	0	0.01	0.0011
Bacteria;Proteobacteria;Betaproteobacteria;Rhodocyclales;Zoogloeaceae;Dactylopiibacterium	Dactylopiibacterium	0	0	0	0	0	0	0	1	0	4	0	0	0	0	0	0	0	0	0	0	0	0	0	0	0	0.0011	0	0.0045	0	0	0	0	0	0	0	0
Bacteria;Actinobacteria;Actinobacteria_c;Micromonosporales;Micromonosporaceae;Dactylosporangium	Dactylosporangium	14	1	4	5	0	1	4	2	2	1	10	10	7	8	5	8	2	4	0.0152	0.0011	0.0043	0.0054	0	0.0011	0.0044	0.0022	0.0022	0.0011	0.0113	0.0113	0.0077	0.0088	0.0055	0.009	0.0022	0.0045
Bacteria;Proteobacteria;Alphaproteobacteria;Rhodospirillales;Acetobacteraceae;Dankookia	Dankookia	1	3	0	1	4	1	0	2	5	0	4	7	2	0	1	1	7	0	0.0011	0.0032	0	0.0011	0.0044	0.0011	0	0.0022	0.0055	0	0.0045	0.0079	0.0022	0	0.0011	0.0011	0.0078	0
Bacteria;Proteobacteria;Betaproteobacteria;Rhodocyclales;Azonexaceae;Dechloromonas	Dechloromonas	0	0	0	1	0	0	0	0	0	0	0	0	0	1	0	2	0	0	0	0	0	0.0011	0	0	0	0	0	0	0	0	0	0.0011	0	0.0023	0	0
Bacteria;Deinococcus-Thermus;Deinococci;Deinococcales;Deinococcaceae;Deinococcus	Deinococcus	1	1	0	0	0	0	0	0	0	0	1	0	1	1	0	0	2	0	0.0011	0.0011	0	0	0	0	0	0	0	0	0.0011	0	0.0011	0.0011	0	0	0.0022	0
Bacteria;Proteobacteria;Betaproteobacteria;Burkholderiales;Comamonadaceae;Delftia	Delftia	474	233	55	147	156	129	13	4	10	4	9	14	618	336	81	185	172	172	0.5134	0.2507	0.0594	0.1593	0.1702	0.1397	0.0143	0.0044	0.011	0.0045	0.0102	0.0159	0.6831	0.3702	0.0894	0.2084	0.1906	0.1929
Bacteria;Actinobacteria;Actinobacteria_c;Micrococcales;Demequinaceae;Demequina	Demequina	0	0	0	0	0	0	1	0	0	0	0	0	0	0	0	0	0	3	0	0	0	0	0	0	0.0011	0	0	0	0	0	0	0	0	0	0	0.0034
Bacteria;Actinobacteria;Actinobacteria_c;Micrococcales;Demequinaceae;Demequinaceae_uc	Demequinaceae_uc	0	0	0	0	0	1	0	0	0	0	0	0	0	0	0	0	0	0	0	0	0	0	0	0.0011	0	0	0	0	0	0	0	0	0	0	0	0
Bacteria;Proteobacteria;Betaproteobacteria;Burkholderiales;Derxia_f;Derxia	Derxia	0	0	0	0	0	0	0	0	0	0	0	0	0	0	0	0	1	0	0	0	0	0	0	0	0	0	0	0	0	0	0	0	0	0	0.0011	0
Bacteria;Firmicutes;Bacilli;Bacillales;Bacillaceae;Desertibacillus	Desertibacillus	0	0	0	1	0	0	0	0	0	0	0	0	0	0	0	0	0	0	0	0	0	0.0011	0	0	0	0	0	0	0	0	0	0	0	0	0	0
Bacteria;Proteobacteria;Deltaproteobacteria;Desulfobacterales;Desulfatiglans_f;Desulfatiglans_f_uc	Desulfatiglans_f_uc	0	0	0	0	0	0	0	0	0	0	0	0	0	0	2	0	0	0	0	0	0	0	0	0	0	0	0	0	0	0	0	0	0.0022	0	0	0
Bacteria;Proteobacteria;Deltaproteobacteria;Desulfobulbaceae_o;Desulfobulbaceae;Desulfobulbaceae_uc	Desulfobulbaceae_uc	0	0	0	0	0	0	0	0	0	0	0	2	0	0	0	0	0	0	0	0	0	0	0	0	0	0	0	0	0	0.0023	0	0	0	0	0	0
Bacteria;Firmicutes;Clostridia;Clostridiales;Desulfitobacterium_f;Desulfosporosinus	Desulfosporosinus	0	0	0	0	0	0	0	0	0	0	1	0	0	0	0	0	0	0	0	0	0	0	0	0	0	0	0	0	0.0011	0	0	0	0	0	0	0
Bacteria;Proteobacteria;Deltaproteobacteria;Desulfovibrionales;Desulfovibrionaceae;Desulfovibrio	Desulfovibrio	44	24	32	20	23	24	0	67	90	138	155	163	151	164	172	469	378	336	0.0477	0.0258	0.0346	0.0217	0.0251	0.026	0	0.0734	0.0988	0.1567	0.175	0.1846	0.1669	0.1807	0.1899	0.5282	0.4189	0.3769
Bacteria;Proteobacteria;Deltaproteobacteria;Desulfovibrionales;Desulfovibrionaceae;Desulfovibrionaceae_uc	Desulfovibrionaceae_uc	0	0	0	0	0	0	0	0	0	0	0	0	0	0	0	0	0	2	0	0	0	0	0	0	0	0	0	0	0	0	0	0	0	0	0	0.0022
Bacteria;Proteobacteria;Alphaproteobacteria;Rhizobiales;Devosia_f;Devosia	Devosia	26	10	16	29	23	52	37	24	42	31	0	9	24	17	24	33	34	101	0.0282	0.0108	0.0173	0.0314	0.0251	0.0563	0.0406	0.0263	0.0461	0.0352	0	0.0102	0.0265	0.0187	0.0265	0.0372	0.0377	0.1133
Bacteria;Proteobacteria;Alphaproteobacteria;Rhizobiales;Devosia_f;Devosia_f_uc	Devosia_f_uc	0	0	0	0	0	0	1	0	0	0	0	0	0	0	0	0	0	0	0	0	0	0	0	0	0.0011	0	0	0	0	0	0	0	0	0	0	0
Bacteria;Firmicutes;Negativicutes;Veillonellales;Veillonellaceae;Dialister	Dialister	186	233	180	181	212	153	311	341	272	160	133	102	168	168	162	233	240	266	0.2015	0.2507	0.1945	0.1961	0.2313	0.1657	0.3415	0.3735	0.2987	0.1817	0.1502	0.1155	0.1857	0.1851	0.1788	0.2624	0.2659	0.2984
Bacteria;Proteobacteria;Betaproteobacteria;Burkholderiales;Comamonadaceae;Diaphorobacter	Diaphorobacter	0	0	0	0	0	0	0	0	0	1	0	0	0	0	0	0	0	0	0	0	0	0	0	0	0	0	0	0.0011	0	0	0	0	0	0	0	0
Bacteria;Firmicutes;Erysipelotrichi;Erysipelotrichales;Erysipelotrichaceae;Dielma	Dielma	0	1	0	0	0	2	0	3	3	17	26	17	10	2	5	6	14	11	0	0.0011	0	0	0	0.0022	0	0.0033	0.0033	0.0193	0.0294	0.0193	0.0111	0.0022	0.0055	0.0068	0.0155	0.0123
Bacteria;Actinobacteria;Actinobacteria_c;Corynebacteriales;Dietziaceae;Dietzia	Dietzia	0	1	0	1	0	0	1	0	0	0	0	0	0	0	0	0	0	2	0	0.0011	0	0.0011	0	0	0.0011	0	0	0	0	0	0	0	0	0	0	0.0022
Bacteria;Verrucomicrobia;Opitutae;Opitutales;Opitutaceae;Diplosphaera	Diplosphaera	1	1	0	12	2	18	0	0	1	2	1	0	0	0	0	2	4	26	0.0011	0.0011	0	0.013	0.0022	0.0195	0	0	0.0011	0.0023	0.0011	0	0	0	0	0.0023	0.0044	0.0292
Bacteria;Proteobacteria;Gammaproteobacteria;Xanthomonadales;Xanthomonadaceae;Dokdonella	Dokdonella	32	1	2	3	5	9	4	9	11	1	6	13	62	1	7	14	9	10	0.0347	0.0011	0.0022	0.0033	0.0055	0.0097	0.0044	0.0099	0.0121	0.0011	0.0068	0.0147	0.0685	0.0011	0.0077	0.0158	0.01	0.0112
Bacteria;Firmicutes;Bacilli;Lactobacillales;Carnobacteriaceae;Dolosigranulum	Dolosigranulum	0	0	0	0	0	0	0	0	0	0	0	0	0	3	0	0	0	0	0	0	0	0	0	0	0	0	0	0	0	0	0	0.0033	0	0	0	0
Bacteria;Firmicutes;Bacilli;Bacillales;Bacillaceae;Domibacillus	Domibacillus	0	0	0	0	1	0	0	3	0	1	0	0	1	0	1	1	1	1	0	0	0	0	0.0011	0	0	0.0033	0	0.0011	0	0	0.0011	0	0.0011	0.0011	0.0011	0.0011
Bacteria;Proteobacteria;Alphaproteobacteria;Rhodospirillales;Rhodospirillaceae;Dongia	Dongia	5	4	28	21	40	25	31	24	90	14	9	6	16	14	17	29	38	38	0.0054	0.0043	0.0303	0.0228	0.0436	0.0271	0.034	0.0263	0.0988	0.0159	0.0102	0.0068	0.0177	0.0154	0.0188	0.0327	0.0421	0.0426
Bacteria;Firmicutes;Clostridia;Clostridiales;Lachnospiraceae;Dorea	Dorea	636	510	608	1618	1442	1474	1064	1046	1130	979	987	998	1019	969	1050	1757	1716	1742	0.6889	0.5487	0.6571	1.7531	1.5732	1.5968	1.1684	1.1457	1.2409	1.1119	1.1143	1.1302	1.1264	1.0675	1.1592	1.979	1.9015	1.9542
Bacteria;Proteobacteria;Betaproteobacteria;Burkholderiales;Oxalobacteraceae;Duganella	Duganella	0	0	0	2	0	0	0	0	3	0	1	2	2	0	1	4	0	0	0	0	0	0.0022	0	0	0	0	0.0033	0	0.0011	0.0023	0.0022	0	0.0011	0.0045	0	0
Bacteria;Bacteroidetes;Cytophagia;Cytophagales;Cytophagaceae;Dyadobacter	Dyadobacter	5	0	0	4	2	2	3	4	3	0	0	3	8	0	3	7	1	1	0.0054	0	0	0.0043	0.0022	0.0022	0.0033	0.0044	0.0033	0	0	0.0034	0.0088	0	0.0033	0.0079	0.0011	0.0011
Bacteria;Proteobacteria;Gammaproteobacteria;Xanthomonadales;Xanthomonadaceae;Dyella	Dyella	7	11	4	29	95	4	0	49	20	96	20	6	5	23	6	26	115	1	0.0076	0.0118	0.0043	0.0314	0.1036	0.0043	0	0.0537	0.022	0.109	0.0226	0.0068	0.0055	0.0253	0.0066	0.0293	0.1274	0.0011
Bacteria;Bacteroidetes;Bacteroidia;Bacteroidales;Porphyromonadaceae;Dysgonomonas	Dysgonomonas	1	0	0	0	0	2	1	0	0	0	0	0	1	0	0	0	0	0	0.0011	0	0	0	0	0.0022	0.0011	0	0	0	0	0	0.0011	0	0	0	0	0
Bacteria;Actinobacteria;Acidimicrobiia;Acidimicrobiales;Iamiaceae;EF018137_g	EF018137_g	2	2	1	3	3	2	1	0	3	0	1	1	1	4	3	4	0	1	0.0022	0.0022	0.0011	0.0033	0.0033	0.0022	0.0011	0	0.0033	0	0.0011	0.0011	0.0011	0.0044	0.0033	0.0045	0	0.0011
Bacteria;Chloroflexi;PDJQ_c;EU335161_o;HQ697801_f;EF018430_g	EF018430_g	0	0	0	0	0	0	0	0	0	0	0	0	2	0	0	0	0	0	0	0	0	0	0	0	0	0	0	0	0	0	0.0022	0	0	0	0	0
Bacteria;Chloroflexi;Thermomicrobia;Sphaerobacterales;Sphaerobacteraceae;EF018775_g	EF018775_g	2	0	0	0	5	0	0	6	0	5	3	0	0	0	4	0	10	2	0.0022	0	0	0	0.0055	0	0	0.0066	0	0.0057	0.0034	0	0	0	0.0044	0	0.0111	0.0022
Bacteria;Kazan;CP011216_c;PAC000573_o;AM991231_f;EF018817_g	EF018817_g	0	0	0	0	0	0	0	0	3	0	0	0	0	0	0	0	0	0	0	0	0	0	0	0	0	0	0.0033	0	0	0	0	0	0	0	0	0
Bacteria;Chloroflexi;EF018867_c;EF018867_o;EF018867_f;EF018867_f_uc	EF018867_f_uc	10	2	12	11	3	7	10	5	30	6	16	9	13	5	12	8	6	6	0.0108	0.0022	0.013	0.0119	0.0033	0.0076	0.011	0.0055	0.0329	0.0068	0.0181	0.0102	0.0144	0.0055	0.0132	0.009	0.0066	0.0067
Bacteria;Chloroflexi;EF018867_c;EF018867_o;EF018867_f;EF018867_g	EF018867_g	0	0	0	0	2	0	0	0	0	0	0	0	0	0	0	0	0	0	0	0	0	0	0.0022	0	0	0	0	0	0	0	0	0	0	0	0	0
Bacteria;EF019318_p;EF019318_c;EF019318_o;EF019318_f;EF019318_f_uc	EF019318_f_uc	0	0	0	0	0	0	6	0	5	0	0	2	0	0	0	0	0	0	0	0	0	0	0	0	0.0066	0	0.0055	0	0	0.0023	0	0	0	0	0	0
Bacteria;Planctomycetes;Planctomycetia;Planctomycetales;Gemmataceae;EF019625_g	EF019625_g	0	0	0	0	0	0	0	0	0	0	0	0	0	0	1	0	0	0	0	0	0	0	0	0	0	0	0	0	0	0	0	0	0.0011	0	0	0
Bacteria;Parcubacteria_OD1;LCGL_c;LCGL_o;EF019684_f;EF019684_f_uc	EF019684_f_uc	0	0	0	0	0	0	0	0	0	0	0	0	3	0	0	0	0	2	0	0	0	0	0	0	0	0	0	0	0	0	0.0033	0	0	0	0	0.0022
Bacteria;Planctomycetes;EU385896_c;EU385896_o;EF019689_f;EF019689_g	EF019689_g	0	0	1	0	0	0	4	0	3	0	0	2	0	0	3	3	3	0	0	0	0.0011	0	0	0	0.0044	0	0.0033	0	0	0.0023	0	0	0.0033	0.0034	0.0033	0
Bacteria;Gemmatimonadetes;Gemmatimonadetes_c;Gemmatimonadales;Gemmatimonadaceae;EF020034_g	EF020034_g	0	1	3	3	0	0	0	0	0	0	0	0	1	0	0	0	0	0	0	0.0011	0.0032	0.0033	0	0	0	0	0	0	0	0	0.0011	0	0	0	0	0
Bacteria;Acidobacteria;PAC002280_c;PAC002280_o;PAC002280_f;EF020070_g	EF020070_g	0	0	2	0	2	0	0	1	1	0	0	1	1	8	0	1	0	0	0	0	0.0022	0	0.0022	0	0	0.0011	0.0011	0	0	0.0011	0.0011	0.0088	0	0.0011	0	0
Bacteria;Firmicutes;Clostridia;Clostridiales;Lachnospiraceae;EF025282_g	EF025282_g	0	0	0	0	0	0	0	0	0	0	0	0	0	0	1	0	0	0	0	0	0	0	0	0	0	0	0	0	0	0	0	0	0.0011	0	0	0
Bacteria;Acidobacteria;Solibacteres;Solibacterales;Solibacteraceae;EF032759_g	EF032759_g	0	0	0	0	0	0	0	0	0	0	0	0	0	0	0	1	0	1	0	0	0	0	0	0	0	0	0	0	0	0	0	0	0	0.0011	0	0.0011
Bacteria;Chloroflexi;Caldilineae;Caldilineales;Caldilineaceae;EF063621_g	EF063621_g	0	0	0	0	0	0	0	0	0	0	0	0	0	1	0	0	0	0	0	0	0	0	0	0	0	0	0	0	0	0	0	0.0011	0	0	0	0
Bacteria;Gemmatimonadetes;Gemmatimonadetes_c;Gemmatimonadales;Gemmatimonadaceae;EF125943_g	EF125943_g	10	0	0	0	2	0	0	2	1	0	0	6	8	1	0	4	0	0	0.0108	0	0	0	0.0022	0	0	0.0022	0.0011	0	0	0.0068	0.0088	0.0011	0	0.0045	0	0
Bacteria;Proteobacteria;Betaproteobacteria;PAC002541_o;EF157188_f;EF157188_g	EF157188_g	0	0	3	0	2	0	0	0	1	0	0	0	0	2	5	0	2	6	0	0	0.0032	0	0.0022	0	0	0	0.0011	0	0	0	0	0.0022	0.0055	0	0.0022	0.0067
Bacteria;Proteobacteria;Alphaproteobacteria;Sneathiellales;EF173360_f;EF173360_f_uc	EF173360_f_uc	0	0	0	2	0	0	0	0	0	0	0	0	0	0	0	0	0	0	0	0	0	0.0022	0	0	0	0	0	0	0	0	0	0	0	0	0	0
Bacteria;Proteobacteria;Alphaproteobacteria;Sneathiellales;EF173360_f;EF173360_g	EF173360_g	0	0	0	0	2	2	0	0	0	0	0	0	0	0	0	0	1	0	0	0	0	0	0.0022	0.0022	0	0	0	0	0	0	0	0	0	0	0.0011	0
Bacteria;Bacteroidetes;Flavobacteria;Flavobacteriales;Cryomorphaceae;EF174263_g	EF174263_g	0	0	0	0	0	0	1	0	0	12	2	3	1	0	0	0	1	0	0	0	0	0	0	0	0.0011	0	0	0.0136	0.0023	0.0034	0.0011	0	0	0	0.0011	0
Bacteria;Proteobacteria;Gammaproteobacteria;Xanthomonadales;Xanthomonadaceae;EF174287_g	EF174287_g	0	0	0	0	0	0	0	1	0	2	0	0	0	0	0	0	0	0	0	0	0	0	0	0	0	0.0011	0	0.0023	0	0	0	0	0	0	0	0
Bacteria;Proteobacteria;Gammaproteobacteria;Legionellales;Coxiellaceae;EF492925_g	EF492925_g	0	0	0	0	0	0	0	0	0	0	0	0	0	0	2	0	0	0	0	0	0	0	0	0	0	0	0	0	0	0	0	0	0.0022	0	0	0
Bacteria;Gemmatimonadetes;Gemmatimonadetes_c;Gemmatimonadales;Gemmatimonadaceae;EF492938_g	EF492938_g	2	0	0	0	2	0	0	7	0	0	0	5	0	0	0	0	2	0	0.0022	0	0	0	0.0022	0	0	0.0077	0	0	0	0.0057	0	0	0	0	0.0022	0
Bacteria;Bacteroidetes;Sphingobacteriia;Sphingobacteriales;Chitinophagaceae;EF494316_g	EF494316_g	1	0	0	2	2	0	2	2	0	0	0	1	0	0	0	3	1	0	0.0011	0	0	0.0022	0.0022	0	0.0022	0.0022	0	0	0	0.0011	0	0	0	0.0034	0.0011	0
Bacteria;Proteobacteria;Deltaproteobacteria;Myxococcales;Sandaracinaceae;EF515980_g	EF515980_g	5	0	5	5	6	0	3	7	14	25	0	2	4	0	5	4	11	0	0.0054	0	0.0054	0.0054	0.0065	0	0.0033	0.0077	0.0154	0.0284	0	0.0023	0.0044	0	0.0055	0.0045	0.0122	0
Bacteria;Bacteroidetes;Sphingobacteriia;Sphingobacteriales;Chitinophagaceae;EF516017_g	EF516017_g	0	0	0	0	1	0	2	0	0	0	0	0	2	1	3	0	6	5	0	0	0	0	0.0011	0	0.0022	0	0	0	0	0	0.0022	0.0011	0.0033	0	0.0066	0.0056
Bacteria;Chloroflexi;GQ396871_c;GQ396871_o;EF516242_f;EF516242_g	EF516242_g	1	1	0	0	0	0	0	0	0	0	0	0	0	1	0	0	0	0	0.0011	0.0011	0	0	0	0	0	0	0	0	0	0	0	0.0011	0	0	0	0
Bacteria;Proteobacteria;Deltaproteobacteria;Myxococcales;Polyangiaceae;EF516308_g	EF516308_g	0	1	1	0	1	0	0	0	1	2	2	0	1	1	1	0	2	0	0	0.0011	0.0011	0	0.0011	0	0	0	0.0011	0.0023	0.0023	0	0.0011	0.0011	0.0011	0	0.0022	0
Bacteria;Gemmatimonadetes;Gemmatimonadetes_c;Gemmatimonadales;Gemmatimonadaceae;EF516323_g	EF516323_g	2	0	0	3	2	0	3	1	0	0	0	1	0	0	0	0	3	0	0.0022	0	0	0.0033	0.0022	0	0.0033	0.0011	0	0	0	0.0011	0	0	0	0	0.0033	0
Bacteria;Chloroflexi;EU133950_c;EF516361_o;EF516361_f;EF516361_f_uc	EF516361_f_uc	11	4	3	2	0	0	0	13	12	0	0	4	3	0	0	7	0	0	0.0119	0.0043	0.0032	0.0022	0	0	0	0.0142	0.0132	0	0	0.0045	0.0033	0	0	0.0079	0	0
Bacteria;Chloroflexi;EU133950_c;EF516361_o;EF516361_f;EF516361_g	EF516361_g	1	0	0	0	0	0	1	0	1	0	0	0	4	0	0	0	1	0	0.0011	0	0	0	0	0	0.0011	0	0.0011	0	0	0	0.0044	0	0	0	0.0011	0
Bacteria;Proteobacteria;Deltaproteobacteria;Myxococcales;EU589314_f;EF516387_g	EF516387_g	1	0	0	1	0	0	0	0	0	0	0	1	0	0	0	2	0	0	0.0011	0	0	0.0011	0	0	0	0	0	0	0	0.0011	0	0	0	0.0023	0	0
Bacteria;Actinobacteria;Acidimicrobiia;Acidimicrobiales;Acidimicrobiaceae;EF516392_g	EF516392_g	2	0	1	1	2	0	2	0	0	5	2	1	0	2	3	2	3	0	0.0022	0	0.0011	0.0011	0.0022	0	0.0022	0	0	0.0057	0.0023	0.0011	0	0.0022	0.0033	0.0023	0.0033	0
Bacteria;Actinobacteria;Acidimicrobiia;Acidimicrobiales;Microthrixaceae;EF516411_g	EF516411_g	1	0	1	0	7	5	0	0	2	1	1	4	2	5	3	3	9	1	0.0011	0	0.0011	0	0.0076	0.0054	0	0	0.0022	0.0011	0.0011	0.0045	0.0022	0.0055	0.0033	0.0034	0.01	0.0011
Bacteria;Actinobacteria;Thermoleophilia;Solirubrobacterales;Parviterribacteraceae;EF516426_g	EF516426_g	0	0	0	2	2	0	1	0	0	0	1	0	0	2	0	1	3	0	0	0	0	0.0022	0.0022	0	0.0011	0	0	0	0.0011	0	0	0.0022	0	0.0011	0.0033	0
Bacteria;Proteobacteria;Oligoflexia;Bdellovibrionales;EF516458_f;EF516458_f_uc	EF516458_f_uc	0	0	0	0	0	0	0	0	0	2	0	0	0	0	0	0	0	0	0	0	0	0	0	0	0	0	0	0.0023	0	0	0	0	0	0	0	0
Bacteria;Proteobacteria;Oligoflexia;Bdellovibrionales;EF516458_f;EF516458_g	EF516458_g	0	0	0	0	0	0	0	1	0	0	0	0	0	0	0	0	1	0	0	0	0	0	0	0	0	0.0011	0	0	0	0	0	0	0	0	0.0011	0
Bacteria;Chloroflexi;HQ674362_c;EF516466_o;EF516466_f;EF516466_f_uc	EF516466_f_uc	0	2	0	0	0	0	0	6	0	13	0	0	0	0	0	0	0	0	0	0.0022	0	0	0	0	0	0.0066	0	0.0148	0	0	0	0	0	0	0	0
Bacteria;Chloroflexi;HQ674362_c;EF516466_o;EF516466_f;EF516466_g	EF516466_g	0	0	0	0	0	0	0	2	2	4	0	0	0	0	0	0	0	0	0	0	0	0	0	0	0	0.0022	0.0022	0.0045	0	0	0	0	0	0	0	0
Bacteria;Verrucomicrobia;Spartobacteria;Chthoniobacterales;Chthoniobacteraceae;EF516525_g	EF516525_g	4	1	0	1	1	0	0	0	0	0	0	0	0	2	1	0	1	0	0.0043	0.0011	0	0.0011	0.0011	0	0	0	0	0	0	0	0	0.0022	0.0011	0	0.0011	0
Bacteria;Verrucomicrobia;Verrucomicrobiae;Pedosphaera_o;Pedosphaera_f;EF516552_g	EF516552_g	0	3	0	2	2	0	1	0	0	0	0	0	0	4	1	8	0	1	0	0.0032	0	0.0022	0.0022	0	0.0011	0	0	0	0	0	0	0.0044	0.0011	0.009	0	0.0011
Bacteria;Actinobacteria;Acidimicrobiia;Acidimicrobiales;Acidimicrobiaceae;EF516593_g	EF516593_g	3	0	0	0	0	0	0	0	0	0	0	0	0	0	0	0	0	0	0.0032	0	0	0	0	0	0	0	0	0	0	0	0	0	0	0	0	0
Bacteria;DQ499300_p;DQ499300_c;EU134912_o;EF516622_f;EF516622_g	EF516622_g	0	0	0	0	0	0	0	0	0	0	0	0	0	0	2	0	0	0	0	0	0	0	0	0	0	0	0	0	0	0	0	0	0.0022	0	0	0
Bacteria;Verrucomicrobia;Verrucomicrobiae;Pedosphaera_o;Pedosphaera_f;EF516658_g	EF516658_g	17	0	0	13	0	1	0	0	2	0	4	23	29	0	0	12	3	0	0.0184	0	0	0.0141	0	0.0011	0	0	0.0022	0	0.0045	0.026	0.0321	0	0	0.0135	0.0033	0
Bacteria;Actinobacteria;Acidimicrobiia;Acidimicrobiales;Iamiaceae;EF516779_g	EF516779_g	1	0	0	0	0	0	0	0	0	0	0	0	0	0	1	0	2	0	0.0011	0	0	0	0	0	0	0	0	0	0	0	0	0	0.0011	0	0.0022	0
Bacteria;Gemmatimonadetes;Gemmatimonadetes_c;Gemmatimonadales;Gemmatimonadaceae;EF516870_g	EF516870_g	6	0	2	3	0	2	2	14	37	6	1	5	7	2	3	4	3	4	0.0065	0	0.0022	0.0033	0	0.0022	0.0022	0.0153	0.0406	0.0068	0.0011	0.0057	0.0077	0.0022	0.0033	0.0045	0.0033	0.0045
Bacteria;Actinobacteria;Rubrobacteria;Gaiellales;PAC000097_f;EF520360_g	EF520360_g	0	2	3	3	4	0	0	0	1	0	0	2	0	0	4	0	3	0	0	0.0022	0.0032	0.0033	0.0044	0	0	0	0.0011	0	0	0.0023	0	0	0.0044	0	0.0033	0
Bacteria;Proteobacteria;Oligoflexia;Bdellovibrionales;AB630788_f;EF520535_g	EF520535_g	0	1	0	1	0	0	0	0	0	0	0	1	2	1	0	0	0	0	0	0.0011	0	0.0011	0	0	0	0	0	0	0	0.0011	0.0022	0.0011	0	0	0	0
Bacteria;Bacteroidetes;Sphingobacteriia;NVQB_o;NVQB_f;EF520590_g	EF520590_g	1	0	0	7	0	0	0	0	0	0	0	0	0	0	0	2	2	0	0.0011	0	0	0.0076	0	0	0	0	0	0	0	0	0	0	0	0.0023	0.0022	0
Bacteria;Chloroflexi;EU133950_c;EF516361_o;EF516361_f;EF522332_g	EF522332_g	15	2	0	0	5	0	1	11	9	6	0	5	16	2	0	2	7	0	0.0162	0.0022	0	0	0.0055	0	0.0011	0.012	0.0099	0.0068	0	0.0057	0.0177	0.0022	0	0.0023	0.0078	0
Bacteria;Planctomycetes;Phycisphaerae;CP019633_o;PAC002608_f;EF522843_g	EF522843_g	0	1	0	0	0	0	0	0	0	0	0	0	0	0	0	0	0	0	0	0.0011	0	0	0	0	0	0	0	0	0	0	0	0	0	0	0	0
Bacteria;Gemmatimonadetes;Longimicrobia;GQ263235_o;GQ263235_f;EF540396_g	EF540396_g	6	2	2	2	7	3	1	0	0	1	0	3	1	4	6	2	6	3	0.0065	0.0022	0.0022	0.0022	0.0076	0.0032	0.0011	0	0	0.0011	0	0.0034	0.0011	0.0044	0.0066	0.0023	0.0066	0.0034
Bacteria;Gemmatimonadetes;Gemmatimonadetes_c;Gemmatimonadales;Gemmatimonadaceae;EF540421_g	EF540421_g	22	22	7	12	27	5	13	0	2	0	19	1	15	19	5	24	7	4	0.0238	0.0237	0.0076	0.013	0.0295	0.0054	0.0143	0	0.0022	0	0.0215	0.0011	0.0166	0.0209	0.0055	0.027	0.0078	0.0045
Bacteria;Proteobacteria;Alphaproteobacteria;Rhizobiales;Xanthobacteraceae;EF540453_g	EF540453_g	0	0	0	0	0	0	0	0	0	0	0	0	0	0	0	1	0	0	0	0	0	0	0	0	0	0	0	0	0	0	0	0	0	0.0011	0	0
Bacteria;Proteobacteria;Alphaproteobacteria;Rhodobacterales;Rhodobacteraceae;EF573684_g	EF573684_g	0	0	0	0	0	0	1	0	0	0	0	0	0	0	0	0	1	0	0	0	0	0	0	0	0.0011	0	0	0	0	0	0	0	0	0	0.0011	0
Bacteria;Planctomycetes;Planctomycetia;Planctomycetales;Gemmataceae;EF580943_g	EF580943_g	0	0	0	0	0	0	0	0	0	0	0	2	0	0	0	0	0	0	0	0	0	0	0	0	0	0	0	0	0	0.0023	0	0	0	0	0	0
Bacteria;Verrucomicrobia;Kiritimatiellae;Kiritimatiellales;Kiritimatiellaceae;EF580949_g	EF580949_g	0	0	2	0	3	0	0	0	0	0	0	0	0	0	3	0	0	0	0	0	0.0022	0	0.0033	0	0	0	0	0	0	0	0	0	0.0033	0	0	0
Bacteria;Planctomycetes;Planctomycetia;Planctomycetales;Gemmataceae;EF580956_g	EF580956_g	0	0	0	0	0	0	0	0	0	0	0	0	0	0	0	0	0	1	0	0	0	0	0	0	0	0	0	0	0	0	0	0	0	0	0	0.0011
Bacteria;Chloroflexi;HM748667_c;EF590008_o;EF590008_f;EF590008_f_uc	EF590008_f_uc	6	5	0	0	0	0	0	0	0	0	0	0	0	5	0	0	0	0	0.0065	0.0054	0	0	0	0	0	0	0	0	0	0	0	0.0055	0	0	0	0
Bacteria;Chloroflexi;HM748667_c;EF590008_o;EF590008_f;EF590008_g	EF590008_g	0	0	2	0	0	0	3	0	0	0	5	3	15	2	1	4	1	0	0	0	0.0022	0	0	0	0.0033	0	0	0	0.0056	0.0034	0.0166	0.0022	0.0011	0.0045	0.0011	0
Bacteria;Gemmatimonadetes;Gemmatimonadetes_c;Gemmatimonadales;Gemmatimonadaceae;EF612386_g	EF612386_g	0	6	13	9	12	4	3	0	0	0	1	0	8	10	12	5	10	4	0	0.0065	0.014	0.0098	0.0131	0.0043	0.0033	0	0	0	0.0011	0	0.0088	0.011	0.0132	0.0056	0.0111	0.0045
Bacteria;Proteobacteria;Deltaproteobacteria;Bradymonadales;Bradymonadaceae;EF632708_g	EF632708_g	0	0	0	0	1	0	0	0	0	0	1	0	0	2	1	0	0	0	0	0	0	0	0.0011	0	0	0	0	0	0.0011	0	0	0.0022	0.0011	0	0	0
Bacteria;Actinobacteria;Acidimicrobiia;Acidimicrobiales;Iamiaceae;EF632905_g	EF632905_g	14	10	11	13	16	5	5	5	5	1	8	6	8	7	9	14	10	9	0.0152	0.0108	0.0119	0.0141	0.0175	0.0054	0.0055	0.0055	0.0055	0.0011	0.009	0.0068	0.0088	0.0077	0.0099	0.0158	0.0111	0.0101
Bacteria;Proteobacteria;Deltaproteobacteria;PAC001922_o;PAC002546_f;EF632947_g	EF632947_g	2	0	0	0	0	0	0	0	0	0	0	0	0	0	0	0	0	0	0.0022	0	0	0	0	0	0	0	0	0	0	0	0	0	0	0	0	0
Bacteria;Proteobacteria;Deltaproteobacteria;Myxococcales;Sandaracinaceae;EF636835_g	EF636835_g	0	0	5	0	0	0	0	0	0	0	0	0	0	0	0	0	0	0	0	0	0.0054	0	0	0	0	0	0	0	0	0	0	0	0	0	0	0
Bacteria;Planctomycetes;Phycisphaerae;Phycisphaerales;Phycisphaeraceae;EF648043_g	EF648043_g	0	1	0	0	0	5	2	3	0	0	0	0	1	0	0	0	2	1	0	0.0011	0	0	0	0.0054	0.0022	0.0033	0	0	0	0	0.0011	0	0	0	0.0022	0.0011
Bacteria;Bacteroidetes;Flavobacteria;Flavobacteriales;Cryomorphaceae;EF648062_g	EF648062_g	0	0	3	0	0	0	2	0	2	0	0	0	0	0	1	0	0	0	0	0	0.0032	0	0	0	0.0022	0	0.0022	0	0	0	0	0	0.0011	0	0	0
Bacteria;EF688356_p;EF688356_c;EF688356_o;EF688356_f;EF688356_g	EF688356_g	0	0	0	0	0	0	0	0	0	0	0	0	0	0	0	0	1	0	0	0	0	0	0	0	0	0	0	0	0	0	0	0	0	0	0.0011	0
Bacteria;Chloroflexi;Anaerolineae;Anaerolinaeles;EF688367_f;EF688367_f_uc	EF688367_f_uc	4	0	4	2	2	4	2	0	2	0	0	0	6	7	15	0	0	21	0.0043	0	0.0043	0.0022	0.0022	0.0043	0.0022	0	0.0022	0	0	0	0.0066	0.0077	0.0166	0	0	0.0236
Bacteria;Chloroflexi;Anaerolineae;Anaerolinaeles;EF688367_f;EF688367_g	EF688367_g	8	21	22	2	8	47	19	4	2	0	5	2	11	8	19	5	18	27	0.0087	0.0226	0.0238	0.0022	0.0087	0.0509	0.0209	0.0044	0.0022	0	0.0056	0.0023	0.0122	0.0088	0.021	0.0056	0.0199	0.0303
Bacteria;Gemmatimonadetes;Longimicrobia;GQ263235_o;GQ263235_f;EF688376_g	EF688376_g	0	0	2	0	1	4	0	0	0	0	0	0	1	3	1	1	1	4	0	0	0.0022	0	0.0011	0.0043	0	0	0	0	0	0	0.0011	0.0033	0.0011	0.0011	0.0011	0.0045
Bacteria;Gemmatimonadetes;Gemmatimonadetes_c;Gemmatimonadales;Gemmatimonadaceae;EF688378_g	EF688378_g	3	5	4	0	3	2	0	32	7	38	0	0	0	3	1	7	0	0	0.0032	0.0054	0.0043	0	0.0033	0.0022	0	0.035	0.0077	0.0432	0	0	0	0.0033	0.0011	0.0079	0	0
Bacteria;Proteobacteria;Gammaproteobacteria;Steroidobacter_o;Steroidobacter_f;EF688386_g	EF688386_g	0	0	3	0	1	0	0	0	0	0	0	0	0	0	0	0	0	1	0	0	0.0032	0	0.0011	0	0	0	0	0	0	0	0	0	0	0	0	0.0011
Bacteria;Proteobacteria;Deltaproteobacteria;Myxococcales;EF999368_f;EF999368_f_uc	EF999368_f_uc	0	0	0	0	0	0	0	2	0	0	0	0	0	0	0	0	0	0	0	0	0	0	0	0	0	0.0022	0	0	0	0	0	0	0	0	0	0
Bacteria;Gemmatimonadetes;Longimicrobia;GQ263235_o;GQ263235_f;EU037358_g	EU037358_g	0	0	1	3	0	0	3	0	0	0	0	1	0	0	0	2	0	0	0	0	0.0011	0.0033	0	0	0.0033	0	0	0	0	0.0011	0	0	0	0.0023	0	0
Bacteria;Bacteroidetes;Sphingobacteriia;Sphingobacteriales;EU234264_f;EU104008_g	EU104008_g	0	3	1	0	1	1	1	0	0	0	0	0	0	1	1	0	0	1	0	0.0032	0.0011	0	0.0011	0.0011	0.0011	0	0	0	0	0	0	0.0011	0.0011	0	0	0.0011
Bacteria;Bacteroidetes;Sphingobacteriia;Saprospirales;Saprospiraceae;EU104080_g	EU104080_g	0	0	0	0	0	0	0	0	0	0	0	0	0	0	0	0	1	0	0	0	0	0	0	0	0	0	0	0	0	0	0	0	0	0	0.0011	0
Bacteria;Proteobacteria;Gammaproteobacteria;Xanthomonadales;Xanthomonadaceae;EU104217_g	EU104217_g	0	0	0	0	0	2	0	0	0	0	0	0	0	0	0	0	0	0	0	0	0	0	0	0.0022	0	0	0	0	0	0	0	0	0	0	0	0
Bacteria;Proteobacteria;Oligoflexia;Bdellovibrionales;Bdellovibrionaceae;EU104230_g	EU104230_g	0	1	0	0	0	1	2	0	1	0	0	2	3	2	2	7	0	1	0	0.0011	0	0	0	0.0011	0.0022	0	0.0011	0	0	0.0023	0.0033	0.0022	0.0022	0.0079	0	0.0011
Bacteria;Actinobacteria;Actinobacteria_c;Frankiales;Frankiaceae;EU132518_g	EU132518_g	4	0	0	1	7	0	1	2	3	6	6	0	6	2	0	4	4	3	0.0043	0	0	0.0011	0.0076	0	0.0011	0.0022	0.0033	0.0068	0.0068	0	0.0066	0.0022	0	0.0045	0.0044	0.0034
Bacteria;AF234118_p;AF234118_c;AF234118_o;EU132808_f;EU132808_g	EU132808_g	0	0	1	0	0	3	0	0	0	0	0	0	0	1	0	1	0	1	0	0	0.0011	0	0	0.0032	0	0	0	0	0	0	0	0.0011	0	0.0011	0	0.0011
Bacteria;Actinobacteria;Acidimicrobiia;Acidimicrobiales;Acidimicrobiaceae;EU133124_g	EU133124_g	1	3	0	1	0	0	2	0	0	0	0	1	0	0	0	0	0	0	0.0011	0.0032	0	0.0011	0	0	0.0022	0	0	0	0	0.0011	0	0	0	0	0	0
Bacteria;Proteobacteria;Alphaproteobacteria;Rhodospirillales;Rhodospirillaceae;EU133483_g	EU133483_g	0	0	0	0	0	0	0	0	0	0	2	0	3	0	2	0	0	0	0	0	0	0	0	0	0	0	0	0	0.0023	0	0.0033	0	0.0022	0	0	0
Bacteria;Bacteroidetes;Sphingobacteriia;NVQB_o;PAC000536_f;EU133692_g	EU133692_g	2	0	0	3	2	0	0	0	0	0	7	1	1	2	1	8	0	0	0.0022	0	0	0.0033	0.0022	0	0	0	0	0	0.0079	0.0011	0.0011	0.0022	0.0011	0.009	0	0
Bacteria;Chloroflexi;EU133950_c;EU133950_o;EU133950_f;EU133950_f_uc	EU133950_f_uc	9	15	13	2	4	0	5	3	2	0	4	11	11	5	13	3	3	2	0.0097	0.0161	0.014	0.0022	0.0044	0	0.0055	0.0033	0.0022	0	0.0045	0.0125	0.0122	0.0055	0.0144	0.0034	0.0033	0.0022
Bacteria;Chloroflexi;EU133950_c;EU133950_o;EU133950_f;EU133950_g	EU133950_g	0	5	6	7	1	0	2	12	0	0	9	13	0	7	6	0	0	0	0	0.0054	0.0065	0.0076	0.0011	0	0.0022	0.0131	0	0	0.0102	0.0147	0	0.0077	0.0066	0	0	0
Bacteria;Chloroflexi;Anaerolineae;PAC000395_o;FJ481317_f;EU133957_g	EU133957_g	0	0	2	0	0	2	0	0	0	0	0	0	0	0	0	0	0	0	0	0	0.0022	0	0	0.0022	0	0	0	0	0	0	0	0	0	0	0	0
Bacteria;Chloroflexi;Anaerolineae;Anaerolinaeles;EU245271_f;EU133976_g	EU133976_g	1	1	3	0	1	12	3	0	0	1	0	0	1	0	0	3	1	21	0.0011	0.0011	0.0032	0	0.0011	0.013	0.0033	0	0	0.0011	0	0	0.0011	0	0	0.0034	0.0011	0.0236
Bacteria;Chloroflexi;Anaerolineae;PAC000395_o;EU134013_f;EU134013_f_uc	EU134013_f_uc	0	2	0	0	0	0	2	0	9	0	0	0	0	0	0	0	0	0	0	0.0022	0	0	0	0	0.0022	0	0.0099	0	0	0	0	0	0	0	0	0
Bacteria;Chloroflexi;Anaerolineae;PAC000395_o;EU134013_f;EU134013_g	EU134013_g	24	9	14	16	11	12	11	2	31	0	14	16	22	11	19	25	5	21	0.026	0.0097	0.0151	0.0173	0.012	0.013	0.0121	0.0022	0.034	0	0.0158	0.0181	0.0243	0.0121	0.021	0.0282	0.0055	0.0236
Bacteria;Chloroflexi;Anaerolineae;PAC000395_o;EU134013_f;EU134019_g	EU134019_g	0	0	0	0	0	8	24	0	0	0	0	0	0	2	0	0	0	19	0	0	0	0	0	0.0087	0.0264	0	0	0	0	0	0	0.0022	0	0	0	0.0213
Bacteria;Chloroflexi;Chloroflexia;Chloroflexales;EU134138_f;EU134097_g	EU134097_g	0	0	0	0	0	0	0	0	0	0	0	0	0	0	2	0	0	0	0	0	0	0	0	0	0	0	0	0	0	0	0	0	0.0022	0	0	0
Bacteria;Chloroflexi;Chloroflexia;Chloroflexales;JF776882_f;EU134098_g	EU134098_g	0	0	0	0	0	0	0	0	0	0	0	1	0	0	0	0	0	0	0	0	0	0	0	0	0	0	0	0	0	0.0011	0	0	0	0	0	0
Bacteria;Chloroflexi;Chloroflexia;Chloroflexales;EU134133_f;EU134133_f_uc	EU134133_f_uc	0	2	0	0	3	0	2	0	0	2	0	11	8	0	0	3	4	2	0	0.0022	0	0	0.0033	0	0.0022	0	0	0.0023	0	0.0125	0.0088	0	0	0.0034	0.0044	0.0022
Bacteria;Chloroflexi;Chloroflexia;Chloroflexales;EU134138_f;EU134138_f_uc	EU134138_f_uc	0	0	0	0	0	0	0	0	0	0	0	0	4	0	0	0	0	0	0	0	0	0	0	0	0	0	0	0	0	0	0.0044	0	0	0	0	0
Bacteria;Chloroflexi;Ktedonobacteria;Ktedonobacterales;Ktedonobacteraceae;EU134184_g	EU134184_g	0	0	0	0	0	0	0	3	0	0	0	0	0	0	0	0	0	0	0	0	0	0	0	0	0	0.0033	0	0	0	0	0	0	0	0	0	0
Bacteria;Chloroflexi;HM748667_c;HM748667_o;EU134230_f;EU134230_f_uc	EU134230_f_uc	0	0	0	0	0	0	0	0	0	0	0	0	0	0	0	3	0	0	0	0	0	0	0	0	0	0	0	0	0	0	0	0	0	0.0034	0	0
Bacteria;Chloroflexi;HM748667_c;HM748667_o;EU134230_f;EU134230_g	EU134230_g	0	2	2	0	0	0	0	2	0	0	0	0	0	0	0	0	0	0	0	0.0022	0.0022	0	0	0	0	0.0022	0	0	0	0	0	0	0	0	0	0
Bacteria;Proteobacteria;Deltaproteobacteria;Myxococcales;Polyangiaceae;EU134489_g	EU134489_g	0	1	1	2	5	0	0	0	0	0	3	0	0	4	2	4	3	1	0	0.0011	0.0011	0.0022	0.0055	0	0	0	0	0	0.0034	0	0	0.0044	0.0022	0.0045	0.0033	0.0011
Bacteria;Proteobacteria;Deltaproteobacteria;Myxococcales;FJ516990_f;EU134529_g	EU134529_g	0	0	0	0	0	0	0	0	1	0	0	0	0	0	0	0	0	1	0	0	0	0	0	0	0	0	0.0011	0	0	0	0	0	0	0	0	0.0011
Bacteria;Proteobacteria;Deltaproteobacteria;Myxococcales;Sandaracinaceae;EU134561_g	EU134561_g	0	0	0	0	0	0	2	0	0	0	0	0	0	0	0	0	0	0	0	0	0	0	0	0	0.0022	0	0	0	0	0	0	0	0	0	0	0
Bacteria;Proteobacteria;Deltaproteobacteria;Bradymonadales;EF574244_f;EU134572_g	EU134572_g	0	0	1	0	0	0	0	0	1	0	0	0	0	4	0	0	0	0	0	0	0.0011	0	0	0	0	0	0.0011	0	0	0	0	0.0044	0	0	0	0
Bacteria;Elusimicrobia;Elusimicrobia_c;PAC000548_o;EU134603_f;EU134603_g	EU134603_g	0	0	0	3	0	0	2	0	0	0	0	0	0	0	0	0	0	0	0	0	0	0.0033	0	0	0.0022	0	0	0	0	0	0	0	0	0	0	0
Bacteria;Gemmatimonadetes;Gemmatimonadetes_c;Gemmatimonadales;Gemmatimonadaceae;EU134837_g	EU134837_g	0	0	0	0	0	0	0	0	4	0	1	3	0	0	0	2	5	1	0	0	0	0	0	0	0	0	0.0044	0	0.0011	0.0034	0	0	0	0.0023	0.0055	0.0011
Bacteria;DQ499300_p;DQ499300_c;EU134912_o;EU134912_f;EU134912_g	EU134912_g	0	0	3	0	0	0	0	0	1	0	0	0	0	0	0	0	1	0	0	0	0.0032	0	0	0	0	0	0.0011	0	0	0	0	0	0	0	0.0011	0
Bacteria;Berkelbacteria;DQ404828_c;DQ404828_o;EU134935_f;EU134935_f_uc	EU134935_f_uc	0	0	0	0	0	0	0	0	5	0	0	0	0	0	0	0	0	0	0	0	0	0	0	0	0	0	0.0055	0	0	0	0	0	0	0	0	0
Bacteria;Planctomycetes;Planctomycetia;Planctomycetales;Gemmataceae;EU135148_g	EU135148_g	0	1	0	0	0	0	0	0	0	0	0	0	0	0	0	0	0	0	0	0.0011	0	0	0	0	0	0	0	0	0	0	0	0	0	0	0	0
Bacteria;Planctomycetes;Planctomycetia;Planctomycetales;Gemmataceae;EU135153_g	EU135153_g	0	0	0	0	0	0	0	0	0	0	2	0	0	0	0	0	0	0	0	0	0	0	0	0	0	0	0	0	0.0023	0	0	0	0	0	0	0
Bacteria;Verrucomicrobia;Spartobacteria;Chthoniobacterales;Chthoniobacteraceae;EU135413_g	EU135413_g	0	0	0	0	0	0	0	0	0	0	0	0	0	0	1	0	0	0	0	0	0	0	0	0	0	0	0	0	0	0	0	0	0.0011	0	0	0
Bacteria;Verrucomicrobia;Verrucomicrobiae;Pedosphaera_o;Pedosphaera_f;EU135473_g	EU135473_g	0	0	0	0	1	0	0	2	1	0	0	7	2	2	2	0	2	0	0	0	0	0	0.0011	0	0	0.0022	0.0011	0	0	0.0079	0.0022	0.0022	0.0022	0	0.0022	0
Bacteria;Verrucomicrobia;Verrucomicrobiae;Pedosphaera_o;Pedosphaera_f;EU135478_g	EU135478_g	0	0	0	0	0	0	0	0	1	0	0	0	1	0	0	0	0	0	0	0	0	0	0	0	0	0	0.0011	0	0	0	0.0011	0	0	0	0	0
Bacteria;Verrucomicrobia;Verrucomicrobiae;Pedosphaera_o;Pedosphaera_f;EU135503_g	EU135503_g	0	0	0	0	0	0	0	0	0	0	0	0	0	0	0	0	0	1	0	0	0	0	0	0	0	0	0	0	0	0	0	0	0	0	0	0.0011
Bacteria;Verrucomicrobia;Verrucomicrobiae;Pedosphaera_o;Pedosphaera_f;EU135537_g	EU135537_g	0	0	5	0	0	0	0	0	0	0	0	0	0	3	3	0	0	1	0	0	0.0054	0	0	0	0	0	0	0	0	0	0	0.0033	0.0033	0	0	0.0011
Bacteria;Gemmatimonadetes;Gemmatimonadetes_c;Gemmatimonadales;Gemmatimonadaceae;EU137390_g	EU137390_g	32	43	31	31	39	11	14	81	46	13	49	87	36	53	31	45	40	18	0.0347	0.0463	0.0335	0.0336	0.0425	0.0119	0.0154	0.0887	0.0505	0.0148	0.0553	0.0985	0.0398	0.0584	0.0342	0.0507	0.0443	0.0202
Bacteria;Acidobacteria;Blastocatellia;Blastocatellales;PAC000004_f;EU192989_g	EU192989_g	4	3	1	3	4	4	0	0	10	0	4	2	1	8	11	7	1	2	0.0043	0.0032	0.0011	0.0033	0.0044	0.0043	0	0	0.011	0	0.0045	0.0023	0.0011	0.0088	0.0121	0.0079	0.0011	0.0022
Bacteria;Gemmatimonadetes;Longimicrobia;GQ263235_o;GQ263235_f;EU193060_g	EU193060_g	0	1	3	0	2	15	26	0	1	0	0	0	0	1	2	0	0	26	0	0.0011	0.0032	0	0.0022	0.0162	0.0286	0	0.0011	0	0	0	0	0.0011	0.0022	0	0	0.0292
Bacteria;Planctomycetes;Planctomycetia;Planctomycetales;Isosphaeraceae;EU223954_g	EU223954_g	0	0	0	2	0	0	0	0	0	0	0	1	0	0	0	0	0	0	0	0	0	0.0022	0	0	0	0	0	0	0	0.0011	0	0	0	0	0	0
Bacteria;Bacteroidetes;Sphingobacteriia;Sphingobacteriales;EU234264_f;EU234264_f_uc	EU234264_f_uc	0	0	0	0	3	0	0	0	0	0	0	0	0	0	0	0	2	0	0	0	0	0	0.0033	0	0	0	0	0	0	0	0	0	0	0	0.0022	0
Bacteria;Proteobacteria;Deltaproteobacteria;Myxococcales;PAC000695_f;EU234271_g	EU234271_g	0	0	0	1	1	0	3	0	3	0	0	1	0	2	1	1	0	0	0	0	0	0.0011	0.0011	0	0.0033	0	0.0033	0	0	0.0011	0	0.0022	0.0011	0.0011	0	0
Bacteria;Chloroflexi;Anaerolineae;Anaerolinaeles;EU245271_f;EU245271_f_uc	EU245271_f_uc	0	0	0	0	4	0	0	0	0	0	0	0	0	2	0	0	0	0	0	0	0	0	0.0044	0	0	0	0	0	0	0	0	0.0022	0	0	0	0
Bacteria;Proteobacteria;Alphaproteobacteria;Rhodospirillales;Rhodospirillaceae;EU266785_g	EU266785_g	0	0	0	0	1	0	0	0	0	0	0	0	0	0	0	0	0	0	0	0	0	0	0.0011	0	0	0	0	0	0	0	0	0	0	0	0	0
Bacteria;Proteobacteria;Deltaproteobacteria;Myxococcales;EU589314_f;EU283371_g	EU283371_g	7	0	2	0	2	2	5	0	3	0	0	4	9	1	2	0	0	0	0.0076	0	0.0022	0	0.0022	0.0022	0.0055	0	0.0033	0	0	0.0045	0.0099	0.0011	0.0022	0	0	0
Bacteria;Actinobacteria;Thermoleophilia;Thermoleophilales;Thermoleophilaceae;EU289467_g	EU289467_g	77	63	46	25	57	14	53	36	39	25	53	59	94	93	55	19	53	26	0.0834	0.0678	0.0497	0.0271	0.0622	0.0152	0.0582	0.0394	0.0428	0.0284	0.0598	0.0668	0.1039	0.1025	0.0607	0.0214	0.0587	0.0292
Bacteria;Planctomycetes;Planctomycetia;Planctomycetales;Isosphaeraceae;EU289510_g	EU289510_g	0	0	0	0	0	0	1	0	0	0	1	0	0	0	0	2	0	0	0	0	0	0	0	0	0.0011	0	0	0	0.0011	0	0	0	0	0.0023	0	0
Bacteria;Proteobacteria;Alphaproteobacteria;Rhodospirillales;Micavibrio_f;EU328098_g	EU328098_g	0	0	0	2	0	0	0	0	0	0	0	0	0	0	0	0	0	0	0	0	0	0.0022	0	0	0	0	0	0	0	0	0	0	0	0	0	0
Bacteria;Proteobacteria;Alphaproteobacteria;Rhizobiales;Devosia_f;EU328100_g	EU328100_g	0	0	3	0	0	0	0	0	0	0	0	0	0	0	0	0	0	0	0	0	0.0032	0	0	0	0	0	0	0	0	0	0	0	0	0	0	0
Bacteria;Verrucomicrobia;Verrucomicrobiae;Pedosphaera_o;Pedosphaera_f;EU335150_g	EU335150_g	0	0	0	0	0	0	0	0	0	0	0	0	0	1	0	0	0	0	0	0	0	0	0	0	0	0	0	0	0	0	0	0.0011	0	0	0	0
Bacteria;Chloroflexi;PDJQ_c;EU335161_o;EU335161_f;EU335161_f_uc	EU335161_f_uc	0	0	0	2	0	0	0	0	0	0	0	0	0	0	0	0	0	0	0	0	0	0.0022	0	0	0	0	0	0	0	0	0	0	0	0	0	0
Bacteria;Chloroflexi;PDJQ_c;EU335161_o;EU335161_f;EU335161_g	EU335161_g	22	9	6	9	5	7	11	3	5	1	4	18	18	8	6	6	6	5	0.0238	0.0097	0.0065	0.0098	0.0055	0.0076	0.0121	0.0033	0.0055	0.0011	0.0045	0.0204	0.0199	0.0088	0.0066	0.0068	0.0066	0.0056
Bacteria;Actinobacteria;Thermoleophilia;Thermoleophilales;Thermoleophilaceae;EU335168_g	EU335168_g	0	0	0	0	0	0	0	0	0	0	2	0	0	0	1	0	0	0	0	0	0	0	0	0	0	0	0	0	0.0023	0	0	0	0.0011	0	0	0
Bacteria;Proteobacteria;Deltaproteobacteria;Myxococcales;Haliangiaceae;EU335179_g	EU335179_g	0	6	0	4	1	1	0	2	3	5	1	1	4	4	3	12	3	0	0	0.0065	0	0.0043	0.0011	0.0011	0	0.0022	0.0033	0.0057	0.0011	0.0011	0.0044	0.0044	0.0033	0.0135	0.0033	0
Bacteria;Acidobacteria;Vicinamibacter_c;Vicinamibacter_o;Vicinamibacter_f;EU335210_g	EU335210_g	1	5	3	7	2	5	0	1	8	0	3	4	8	12	0	5	0	5	0.0011	0.0054	0.0032	0.0076	0.0022	0.0054	0	0.0011	0.0088	0	0.0034	0.0045	0.0088	0.0132	0	0.0056	0	0.0056
Bacteria;Gemmatimonadetes;Gemmatimonadetes_c;Gemmatimonadales;Gemmatimonadaceae;EU335213_g	EU335213_g	11	4	4	2	4	0	2	0	1	2	1	10	15	17	1	2	2	1	0.0119	0.0043	0.0043	0.0022	0.0044	0	0.0022	0	0.0011	0.0023	0.0011	0.0113	0.0166	0.0187	0.0011	0.0023	0.0022	0.0011
Bacteria;Verrucomicrobia;Verrucomicrobiae;Pedosphaera_o;Pedosphaera_f;EU335227_g	EU335227_g	1	0	0	0	0	0	0	0	0	0	0	0	1	0	0	0	0	0	0.0011	0	0	0	0	0	0	0	0	0	0	0	0.0011	0	0	0	0	0
Bacteria;Verrucomicrobia;Verrucomicrobiae;Pedosphaera_o;Pedosphaera_f;EU335255_g	EU335255_g	3	0	0	0	0	0	0	0	0	0	0	0	1	0	0	0	0	0	0.0032	0	0	0	0	0	0	0	0	0	0	0	0.0011	0	0	0	0	0
Bacteria;Planctomycetes;Planctomycetia;Planctomycetales;Gemmataceae;EU335333_g	EU335333_g	0	0	0	0	0	0	0	0	0	0	0	0	0	0	1	0	0	0	0	0	0	0	0	0	0	0	0	0	0	0	0	0	0.0011	0	0	0
Bacteria;Chlamydiae;Chlamydiae_c;Chlamydiales;EU363464_f;EU363464_f_uc	EU363464_f_uc	0	5	0	4	7	6	4	5	0	4	2	2	0	0	2	4	15	6	0	0.0054	0	0.0043	0.0076	0.0065	0.0044	0.0055	0	0.0045	0.0023	0.0023	0	0	0.0022	0.0045	0.0166	0.0067
Bacteria;Chlamydiae;Chlamydiae_c;Chlamydiales;EU363464_f;EU363464_g	EU363464_g	0	2	2	8	0	48	14	6	3	3	0	0	0	0	1	4	0	36	0	0.0022	0.0022	0.0087	0	0.052	0.0154	0.0066	0.0033	0.0034	0	0	0	0	0.0011	0.0045	0	0.0404
Bacteria;BRC1;FP245541_c;FP245541_o;EU369122_f;EU369122_f_uc	EU369122_f_uc	0	0	0	0	0	0	2	0	0	0	0	0	0	0	2	0	0	0	0	0	0	0	0	0	0.0022	0	0	0	0	0	0	0	0.0022	0	0	0
Bacteria;Bacteroidetes;Cytophagia;Cytophagales;Cyclobacteriaceae;EU369131_g	EU369131_g	0	1	0	0	0	2	27	1	0	1	0	0	0	0	0	0	0	1	0	0.0011	0	0	0	0.0022	0.0296	0.0011	0	0.0011	0	0	0	0	0	0	0	0.0011
Bacteria;Gemmatimonadetes;Longimicrobia;GQ263235_o;GQ263235_f;EU369154_g	EU369154_g	7	0	0	0	0	0	0	1	0	0	0	1	2	0	0	0	0	0	0.0076	0	0	0	0	0	0	0.0011	0	0	0	0.0011	0.0022	0	0	0	0	0
Bacteria;TM6;TM6_c;Babela_o;EU373911_f;EU373911_f_uc	EU373911_f_uc	0	3	2	0	0	0	2	0	0	0	0	0	0	3	2	0	0	0	0	0.0032	0.0022	0	0	0	0.0022	0	0	0	0	0	0	0.0033	0.0022	0	0	0
Bacteria;Firmicutes;Clostridia;Clostridiales;LADT_f;EU419143_g	EU419143_g	0	0	0	0	0	0	1	0	0	0	0	0	0	0	0	0	0	0	0	0	0	0	0	0	0.0011	0	0	0	0	0	0	0	0	0	0	0
Bacteria;Actinobacteria;Acidimicrobiia;Acidimicrobiales;Iamiaceae;EU421859_g	EU421859_g	0	0	0	5	2	0	5	2	2	0	3	0	0	1	0	1	2	4	0	0	0	0.0054	0.0022	0	0.0055	0.0022	0.0022	0	0.0034	0	0	0.0011	0	0.0011	0.0022	0.0045
Bacteria;Proteobacteria;Deltaproteobacteria;OM27;U70713_f;EU431778_g	EU431778_g	0	0	0	1	1	0	0	0	0	0	0	1	1	0	0	1	3	3	0	0	0	0.0011	0.0011	0	0	0	0	0	0	0.0011	0.0011	0	0	0.0011	0.0033	0.0034
Bacteria;Bacteroidetes;Sphingobacteriia;NVQB_o;NVQB_f;EU431801_g	EU431801_g	0	0	0	12	0	0	2	0	0	0	0	2	0	0	0	18	0	0	0	0	0	0.013	0	0	0.0022	0	0	0	0	0.0023	0	0	0	0.0203	0	0
Bacteria;Bacteroidetes;Sphingobacteriia;Saprospirales;Saprospiraceae;EU431829_g	EU431829_g	0	0	0	0	0	1	0	0	0	0	0	0	0	0	0	0	0	1	0	0	0	0	0	0.0011	0	0	0	0	0	0	0	0	0	0	0	0.0011
Bacteria;Chlamydiae;Chlamydiae_c;Chlamydiales;EU488135_f;EU488135_f_uc	EU488135_f_uc	0	0	0	0	0	0	0	0	0	0	0	0	0	2	0	0	0	0	0	0	0	0	0	0	0	0	0	0	0	0	0	0.0022	0	0	0	0
Bacteria;Chlamydiae;Chlamydiae_c;Chlamydiales;EU488135_f;EU488135_g	EU488135_g	0	0	0	0	0	0	0	0	0	0	0	2	0	0	0	0	0	0	0	0	0	0	0	0	0	0	0	0	0	0.0023	0	0	0	0	0	0
Bacteria;Gemmatimonadetes;Gemmatimonadetes_c;Gemmatimonadales;Gemmatimonadaceae;EU491374_g	EU491374_g	1	0	1	0	0	0	0	2	4	0	0	0	0	0	0	0	2	0	0.0011	0	0.0011	0	0	0	0	0.0022	0.0044	0	0	0	0	0	0	0	0.0022	0
Bacteria;Gemmatimonadetes;Longimicrobia;GU568020_o;GU568020_f;EU491861_g	EU491861_g	1	1	3	1	2	1	4	1	0	0	0	0	4	2	4	0	0	3	0.0011	0.0011	0.0032	0.0011	0.0022	0.0011	0.0044	0.0011	0	0	0	0	0.0044	0.0022	0.0044	0	0	0.0034
Bacteria;Proteobacteria;Deltaproteobacteria;SAR324;EU491889_f;EU491889_f_uc	EU491889_f_uc	0	0	0	0	0	0	4	0	0	0	0	0	0	0	0	0	0	0	0	0	0	0	0	0	0.0044	0	0	0	0	0	0	0	0	0	0	0
Bacteria;Acidobacteria;Solibacteres;Solibacterales;Solibacteraceae;EU589264_g	EU589264_g	0	0	0	0	0	0	2	0	0	0	0	0	0	0	0	0	0	0	0	0	0	0	0	0	0.0022	0	0	0	0	0	0	0	0	0	0	0
Bacteria;Proteobacteria;Alphaproteobacteria;Rhodospirillales;Rhodospirillaceae;EU589272_g	EU589272_g	8	10	1	12	4	1	4	5	1	1	8	4	2	3	2	4	14	1	0.0087	0.0108	0.0011	0.013	0.0044	0.0011	0.0044	0.0055	0.0011	0.0011	0.009	0.0045	0.0022	0.0033	0.0022	0.0045	0.0155	0.0011
Bacteria;Chloroflexi;Caldilineae;Caldilineales;Caldilineaceae;EU589290_g	EU589290_g	0	0	0	0	0	0	0	0	0	0	0	0	0	0	0	0	0	3	0	0	0	0	0	0	0	0	0	0	0	0	0	0	0	0	0	0.0034
Bacteria;Acidobacteria;Vicinamibacter_c;Vicinamibacter_o;Vicinamibacter_f;EU589292_g	EU589292_g	0	1	0	0	3	0	0	0	0	0	0	0	0	1	0	0	0	2	0	0.0011	0	0	0.0033	0	0	0	0	0	0	0	0	0.0011	0	0	0	0.0022
Bacteria;Elusimicrobia;Elusimicrobia_c;PAC000548_o;EU589308_f;EU589308_g	EU589308_g	0	0	7	5	13	0	1	13	2	5	3	5	8	8	7	14	6	2	0	0	0.0076	0.0054	0.0142	0	0.0011	0.0142	0.0022	0.0057	0.0034	0.0057	0.0088	0.0088	0.0077	0.0158	0.0066	0.0022
Bacteria;Proteobacteria;Gammaproteobacteria;Chromatiales;EU589310_f;EU589310_f_uc	EU589310_f_uc	0	0	0	0	0	0	2	0	0	0	0	0	0	0	0	0	3	0	0	0	0	0	0	0	0.0022	0	0	0	0	0	0	0	0	0	0.0033	0
Bacteria;Proteobacteria;Gammaproteobacteria;Chromatiales;EU589310_f;EU589310_g	EU589310_g	1	3	4	1	3	0	12	0	0	0	0	0	1	1	0	5	8	0	0.0011	0.0032	0.0043	0.0011	0.0033	0	0.0132	0	0	0	0	0	0.0011	0.0011	0	0.0056	0.0089	0
Bacteria;Proteobacteria;Deltaproteobacteria;Myxococcales;EU589314_f;EU589314_f_uc	EU589314_f_uc	3	0	3	0	8	2	0	0	0	0	0	2	0	0	2	3	2	0	0.0032	0	0.0032	0	0.0087	0.0022	0	0	0	0	0	0.0023	0	0	0.0022	0.0034	0.0022	0
Bacteria;Proteobacteria;Deltaproteobacteria;Myxococcales;EU589314_f;EU589314_g	EU589314_g	0	0	8	0	1	2	0	0	3	0	0	1	5	0	2	0	6	3	0	0	0.0086	0	0.0011	0.0022	0	0	0.0033	0	0	0.0011	0.0055	0	0.0022	0	0.0066	0.0034
Bacteria;Proteobacteria;Oligoflexia;Oligoflexales;Oligoflexaceae;EU617864_g	EU617864_g	0	0	0	0	0	0	1	0	0	0	0	0	0	0	0	0	0	0	0	0	0	0	0	0	0.0011	0	0	0	0	0	0	0	0	0	0	0
Bacteria;Actinobacteria;Actinobacteria_c;Frankiales;Sporichthyaceae;EU644212_g	EU644212_g	2	0	0	0	0	0	0	0	0	0	0	1	0	1	0	0	0	0	0.0022	0	0	0	0	0	0	0	0	0	0	0.0011	0	0.0011	0	0	0	0
Bacteria;Acidobacteria;CP011806_c;CP011806_o;EU652507_f;EU652507_g	EU652507_g	1	0	0	0	0	0	0	0	0	0	0	3	1	0	0	0	2	1	0.0011	0	0	0	0	0	0	0	0	0	0	0.0034	0.0011	0	0	0	0.0022	0.0011
Bacteria;Acidobacteria;Vicinamibacter_c;Vicinamibacter_o;Vicinamibacter_f;EU700165_g	EU700165_g	2	1	0	1	2	1	0	1	0	0	0	0	0	0	1	0	2	0	0.0022	0.0011	0	0.0011	0.0022	0.0011	0	0.0011	0	0	0	0	0	0	0.0011	0	0.0022	0
Bacteria;Firmicutes;Clostridia;Clostridiales;Ruminococcaceae;EU728715_g	EU728715_g	0	0	1	0	1	1	0	0	0	1	2	0	0	2	3	2	1	1	0	0	0.0011	0	0.0011	0.0011	0	0	0	0.0011	0.0023	0	0	0.0022	0.0033	0.0023	0.0011	0.0011
Bacteria;Proteobacteria;Gammaproteobacteria;Chromatiales;Wenzhouxiangellaceae;EU734943_g	EU734943_g	0	0	0	0	0	1	0	0	0	0	0	0	0	0	0	0	0	1	0	0	0	0	0	0.0011	0	0	0	0	0	0	0	0	0	0	0	0.0011
Bacteria;TM6;TM6_c;Babela_o;EU735020_f;EU735020_f_uc	EU735020_f_uc	0	0	0	5	0	0	3	0	3	0	0	6	0	0	2	5	0	0	0	0	0	0.0054	0	0	0.0033	0	0.0033	0	0	0.0068	0	0	0.0022	0.0056	0	0
Bacteria;Saccharibacteria_TM7;Saccharimonas_c;Saccharimonas_o;EU735670_f;EU735670_f_uc	EU735670_f_uc	2	0	0	0	0	0	0	0	0	0	0	0	0	0	0	0	0	0	0.0022	0	0	0	0	0	0	0	0	0	0	0	0	0	0	0	0	0
Bacteria;Gemmatimonadetes;Longimicrobia;Longimicrobiales;GQ263002_f;EU735751_g	EU735751_g	0	8	4	1	4	0	2	2	12	0	0	7	3	9	5	9	9	4	0	0.0086	0.0043	0.0011	0.0044	0	0.0022	0.0022	0.0132	0	0	0.0079	0.0033	0.0099	0.0055	0.0101	0.01	0.0045
Bacteria;Actinobacteria;Acidimicrobiia;Acidimicrobiales;Iamiaceae;EU753662_g	EU753662_g	0	0	1	0	1	0	0	0	0	6	0	0	0	0	0	3	0	2	0	0	0.0011	0	0.0011	0	0	0	0	0.0068	0	0	0	0	0	0.0034	0	0.0022
Bacteria;Proteobacteria;Alphaproteobacteria;Rhizobiales;Rhodomicrobium_f;EU753663_g	EU753663_g	0	0	0	0	0	0	0	0	0	0	0	0	0	0	1	0	0	0	0	0	0	0	0	0	0	0	0	0	0	0	0	0	0.0011	0	0	0
Bacteria;Proteobacteria;Gammaproteobacteria;Chromatiales;Methylohalomonas_f;EU753674_g	EU753674_g	0	0	0	0	0	0	2	0	0	0	0	0	0	0	0	0	0	0	0	0	0	0	0	0	0.0022	0	0	0	0	0	0	0	0	0	0	0
Bacteria;Firmicutes;Clostridia;Clostridiales;Lachnospiraceae;EU778577_g	EU778577_g	0	0	0	0	0	0	0	2	0	0	0	0	0	0	0	0	0	0	0	0	0	0	0	0	0	0.0022	0	0	0	0	0	0	0	0	0	0
Bacteria;Firmicutes;Clostridia;Clostridiales;Lachnospiraceae;EU778925_g	EU778925_g	2	0	1	0	0	0	0	0	0	0	0	0	0	0	0	0	0	0	0.0022	0	0.0011	0	0	0	0	0	0	0	0	0	0	0	0	0	0	0
Bacteria;Bacteroidetes;Sphingobacteriia;Sphingobacteriales;Chitinophagaceae;EU786131_g	EU786131_g	1	0	1	2	2	5	3	2	3	0	1	4	0	3	1	3	9	4	0.0011	0	0.0011	0.0022	0.0022	0.0054	0.0033	0.0022	0.0033	0	0.0011	0.0045	0	0.0033	0.0011	0.0034	0.01	0.0045
Bacteria;Firmicutes;Clostridia;Clostridiales;Ruminococcaceae;EU794292_g	EU794292_g	0	0	0	0	0	0	0	7	8	42	41	28	6	9	8	7	8	8	0	0	0	0	0	0	0	0.0077	0.0088	0.0477	0.0463	0.0317	0.0066	0.0099	0.0088	0.0079	0.0089	0.009
Bacteria;Proteobacteria;Alphaproteobacteria;Rhodospirillales;Rhodospirillaceae;EU799766_g	EU799766_g	0	2	0	1	0	0	0	1	0	0	0	0	0	0	0	1	0	0	0	0.0022	0	0.0011	0	0	0	0.0011	0	0	0	0	0	0	0	0.0011	0	0
Bacteria;Proteobacteria;Alphaproteobacteria;Rhodospirillales;Rhodospirillaceae;EU800921_g	EU800921_g	0	0	0	0	0	1	0	0	0	0	0	0	0	0	0	0	0	0	0	0	0	0	0	0.0011	0	0	0	0	0	0	0	0	0	0	0	0
Bacteria;Proteobacteria;Gammaproteobacteria;Chromatiales;Methylohalomonas_f;EU800981_g	EU800981_g	0	0	0	0	0	0	2	0	0	0	0	0	0	0	0	0	0	0	0	0	0	0	0	0	0.0022	0	0	0	0	0	0	0	0	0	0	0
Bacteria;Proteobacteria;Alphaproteobacteria;Rhizobiales;Beijerinckiaceae;EU801149_g	EU801149_g	0	1	0	0	0	0	1	1	4	1	0	2	0	1	1	1	2	3	0	0.0011	0	0	0	0	0.0011	0.0011	0.0044	0.0011	0	0.0023	0	0.0011	0.0011	0.0011	0.0022	0.0034
Bacteria;Proteobacteria;Alphaproteobacteria;Rhodospirillales;Micavibrio_f;EU801307_g	EU801307_g	0	0	2	3	0	0	3	0	0	0	0	0	0	0	0	2	0	0	0	0	0.0022	0.0033	0	0	0.0033	0	0	0	0	0	0	0	0	0.0023	0	0
Bacteria;Fibrobacteres;Fibrobacteria;Fibrobacterales;GU983350_f;EU801574_g	EU801574_g	0	0	0	0	0	14	3	0	0	0	0	0	0	1	0	0	7	30	0	0	0	0	0	0.0152	0.0033	0	0	0	0	0	0	0.0011	0	0	0.0078	0.0337
Bacteria;Proteobacteria;Alphaproteobacteria;Rhodospirillales;Rhodospirillaceae;EU801583_g	EU801583_g	0	0	0	0	7	1	7	0	0	0	0	0	0	0	3	0	1	0	0	0	0	0	0.0076	0.0011	0.0077	0	0	0	0	0	0	0	0.0033	0	0.0011	0
Bacteria;Proteobacteria;Betaproteobacteria;Burkholderiales;Comamonadaceae;EU801607_g	EU801607_g	1	0	0	4	3	6	7	1	0	3	0	0	4	0	1	0	2	17	0.0011	0	0	0.0043	0.0033	0.0065	0.0077	0.0011	0	0.0034	0	0	0.0044	0	0.0011	0	0.0022	0.0191
Bacteria;Firmicutes;Clostridia;Clostridiales;Lachnospiraceae;EU844681_g	EU844681_g	0	0	0	0	0	0	0	0	0	0	0	0	0	0	0	4	0	0	0	0	0	0	0	0	0	0	0	0	0	0	0	0	0	0.0045	0	0
Bacteria;Actinobacteria;Actinobacteria_c;Propionibacteriales;Nocardioidaceae;EU861822_g	EU861822_g	3	0	0	0	0	0	0	0	0	0	0	0	2	0	2	0	0	0	0.0032	0	0	0	0	0	0	0	0	0	0	0	0.0022	0	0.0022	0	0	0
Bacteria;Acidobacteria;Vicinamibacter_c;Vicinamibacter_o;Vicinamibacter_f;EU861837_g	EU861837_g	6	5	5	2	2	0	5	1	5	0	3	6	2	2	10	3	0	2	0.0065	0.0054	0.0054	0.0022	0.0022	0	0.0055	0.0011	0.0055	0	0.0034	0.0068	0.0022	0.0022	0.011	0.0034	0	0.0022
Bacteria;Chloroflexi;Chloroflexia;Kallotenuales;Kallotenuaceae;EU861840_g	EU861840_g	2	3	6	1	0	2	1	0	5	0	0	0	3	1	2	0	5	4	0.0022	0.0032	0.0065	0.0011	0	0.0022	0.0011	0	0.0055	0	0	0	0.0033	0.0011	0.0022	0	0.0055	0.0045
Bacteria;Saccharibacteria_TM7;Saccharimonas_c;Saccharimonas_o;EU861856_f;EU861856_g	EU861856_g	1	0	2	1	1	0	0	0	4	0	0	0	0	0	1	2	0	0	0.0011	0	0.0022	0.0011	0.0011	0	0	0	0.0044	0	0	0	0	0	0.0011	0.0023	0	0
Bacteria;Proteobacteria;Deltaproteobacteria;PAC002565_o;EU861868_f;EU861868_f_uc	EU861868_f_uc	0	2	2	0	0	0	0	0	0	0	0	0	0	0	0	0	0	0	0	0.0022	0.0022	0	0	0	0	0	0	0	0	0	0	0	0	0	0	0
Bacteria;Proteobacteria;Deltaproteobacteria;PAC002565_o;EU861868_f;EU861868_g	EU861868_g	0	2	0	8	0	2	0	0	0	0	1	0	5	1	3	7	0	0	0	0.0022	0	0.0087	0	0.0022	0	0	0	0	0.0011	0	0.0055	0.0011	0.0033	0.0079	0	0
Bacteria;Chloroflexi;Thermomicrobia;EU861898_o;EU861898_f;EU861898_g	EU861898_g	0	0	0	0	0	1	0	0	0	0	0	1	0	0	0	0	0	0	0	0	0	0	0	0.0011	0	0	0	0	0	0.0011	0	0	0	0	0	0
Bacteria;Berkelbacteria;LBVO_c;EU861904_o;EU861904_f;EU861904_f_uc	EU861904_f_uc	0	0	0	0	0	0	0	0	0	0	0	0	0	2	0	2	0	0	0	0	0	0	0	0	0	0	0	0	0	0	0	0.0022	0	0.0023	0	0
Bacteria;Actinobacteria;Actinobacteria_c;Micrococcales;Microbacteriaceae;EU861920_g	EU861920_g	0	0	1	0	1	0	1	0	0	1	0	0	0	0	0	0	0	0	0	0	0.0011	0	0.0011	0	0.0011	0	0	0.0011	0	0	0	0	0	0	0	0
Bacteria;Gemmatimonadetes;Gemmatimonadetes_c;Gemmatimonadales;Gemmatimonadaceae;EU861947_g	EU861947_g	0	0	0	0	0	0	0	0	2	0	0	0	0	0	0	0	0	0	0	0	0	0	0	0	0	0	0.0022	0	0	0	0	0	0	0	0	0
Bacteria;Verrucomicrobia;Verrucomicrobiae;Pedosphaera_o;Pedosphaera_f;EU881223_g	EU881223_g	0	0	0	0	0	0	1	0	0	0	0	0	0	0	0	0	0	0	0	0	0	0	0	0	0.0011	0	0	0	0	0	0	0	0	0	0	0
Bacteria;Planctomycetes;Planctomycetia;Planctomycetales;Planctomycetaceae;EU881226_g	EU881226_g	2	0	2	0	0	1	5	1	2	2	0	0	1	0	1	1	1	1	0.0022	0	0.0022	0	0	0.0011	0.0055	0.0011	0.0022	0.0023	0	0	0.0011	0	0.0011	0.0011	0.0011	0.0011
Bacteria;Proteobacteria;Deltaproteobacteria;PAC001922_o;PAC002546_f;EU881241_g	EU881241_g	4	6	6	1	2	4	0	0	2	0	2	2	7	8	3	1	3	6	0.0043	0.0065	0.0065	0.0011	0.0022	0.0043	0	0	0.0022	0	0.0023	0.0023	0.0077	0.0088	0.0033	0.0011	0.0033	0.0067
Bacteria;Chloroflexi;Ktedonobacteria;Ktedonobacterales;PAC000394_f;EU881261_g	EU881261_g	0	0	0	0	0	0	0	0	1	0	0	0	0	0	0	0	0	0	0	0	0	0	0	0	0	0	0.0011	0	0	0	0	0	0	0	0	0
Bacteria;Proteobacteria;Gammaproteobacteria;Legionellales;Coxiellaceae;EU881328_g	EU881328_g	1	0	0	0	0	2	0	0	0	3	0	0	6	0	2	2	0	0	0.0011	0	0	0	0	0.0022	0	0	0	0.0034	0	0	0.0066	0	0.0022	0.0023	0	0
Bacteria;Proteobacteria;Deltaproteobacteria;Myxococcales;Polyangiaceae;EU881332_g	EU881332_g	0	0	0	0	0	0	0	0	0	3	2	0	0	1	0	0	3	0	0	0	0	0	0	0	0	0	0	0.0034	0.0023	0	0	0.0011	0	0	0.0033	0
Bacteria;Omnitrophica_OP3;AY373410_c;AY373410_o;EU881347_f;EU881347_f_uc	EU881347_f_uc	0	0	0	3	3	0	0	0	0	0	0	0	0	0	0	0	0	0	0	0	0	0.0033	0.0033	0	0	0	0	0	0	0	0	0	0	0	0	0
Bacteria;Omnitrophica_OP3;AY373410_c;AY373410_o;EU881347_f;EU881347_g	EU881347_g	2	0	0	8	1	0	4	0	0	4	0	0	0	0	0	1	4	0	0.0022	0	0	0.0087	0.0011	0	0.0044	0	0	0.0045	0	0	0	0	0	0.0011	0.0044	0
Bacteria;Acidobacteria;PAC002280_c;PAC002280_o;PAC002280_f;EU925884_g	EU925884_g	0	0	0	0	0	0	0	0	0	0	0	0	0	0	1	0	0	0	0	0	0	0	0	0	0	0	0	0	0	0	0	0	0.0011	0	0	0
Bacteria;Proteobacteria;Deltaproteobacteria;EU937845_o;EU937845_f;EU937845_g	EU937845_g	0	0	0	0	0	0	0	0	0	0	0	0	0	0	0	0	1	2	0	0	0	0	0	0	0	0	0	0	0	0	0	0	0	0	0.0011	0.0022
Bacteria;Verrucomicrobia;Verrucomicrobiae;Pedosphaera_o;Pedosphaera_f;EU937949_g	EU937949_g	0	0	0	0	0	0	0	3	0	0	0	0	3	0	0	0	0	0	0	0	0	0	0	0	0	0.0033	0	0	0	0	0.0033	0	0	0	0	0
Bacteria;Proteobacteria;Deltaproteobacteria;Myxococcales;Polyangiaceae;EU979074_g	EU979074_g	0	0	0	0	1	0	0	0	5	0	0	0	0	0	0	0	2	0	0	0	0	0	0.0011	0	0	0	0.0055	0	0	0	0	0	0	0	0.0022	0
Bacteria;Proteobacteria;Gammaproteobacteria;EF573277_o;EF573277_f;EU979089_g	EU979089_g	0	0	0	0	0	0	0	0	0	0	0	0	1	0	0	1	0	0	0	0	0	0	0	0	0	0	0	0	0	0	0.0011	0	0	0.0011	0	0
Bacteria;Proteobacteria;Gammaproteobacteria;Chromatiales;Ectothiorhodospiraceae;Ectothiorhodospiraceae_uc	Ectothiorhodospiraceae_uc	0	0	0	0	0	0	0	0	0	2	0	0	0	0	0	0	0	0	0	0	0	0	0	0	0	0	0	0.0023	0	0	0	0	0	0	0	0
Bacteria;Acidobacteria;Acidobacteriia;Acidobacteriales;Acidobacteriaceae;Edaphobacter	Edaphobacter	3	0	0	5	19	1	0	47	13	57	6	7	2	1	0	2	22	0	0.0032	0	0	0.0054	0.0207	0.0011	0	0.0515	0.0143	0.0647	0.0068	0.0079	0.0022	0.0011	0	0.0023	0.0244	0
Bacteria;Bacteroidetes;Sphingobacteriia;Sphingobacteriales;Chitinophagaceae;Edaphobaculum	Edaphobaculum	1	0	2	3	1	0	2	0	0	0	0	2	0	2	0	6	3	1	0.0011	0	0.0022	0.0033	0.0011	0	0.0022	0	0	0	0	0.0023	0	0.0022	0	0.0068	0.0033	0.0011
Bacteria;Actinobacteria;Coriobacteriia;Coriobacteriales;Coriobacteriaceae;Eggerthella	Eggerthella	33	26	23	19	18	17	16	6	7	7	5	4	10	6	12	8	6	15	0.0357	0.028	0.0249	0.0206	0.0196	0.0184	0.0176	0.0066	0.0077	0.0079	0.0056	0.0045	0.0111	0.0066	0.0132	0.009	0.0066	0.0168
Bacteria;Actinobacteria;Nitriliruptoria;Egibacterales;Egibacteraceae;Egibacter	Egibacter	1	0	0	0	0	0	2	0	0	0	0	0	0	0	0	0	0	4	0.0011	0	0	0	0	0	0.0022	0	0	0	0	0	0	0	0	0	0	0.0045
Bacteria;Proteobacteria;Betaproteobacteria;Neisseriales;Neisseriaceae;Eikenella	Eikenella	0	1	0	0	0	0	0	0	0	0	0	0	0	0	0	0	0	0	0	0.0011	0	0	0	0	0	0	0	0	0	0	0	0	0	0	0	0
Bacteria;Firmicutes;Clostridia;Clostridiales;Lachnospiraceae;Eisenbergiella	Eisenbergiella	319	335	414	387	349	379	187	161	145	90	76	91	360	308	372	138	116	150	0.3455	0.3604	0.4474	0.4193	0.3808	0.4106	0.2053	0.1763	0.1592	0.1022	0.0858	0.1031	0.3979	0.3393	0.4107	0.1554	0.1285	0.1683
Bacteria;Proteobacteria;Betaproteobacteria;Burkholderiales;Alcaligenaceae;Eiseniicola	Eiseniicola	0	0	0	0	0	0	0	0	0	0	0	0	0	0	0	0	1	0	0	0	0	0	0	0	0	0	0	0	0	0	0	0	0	0	0.0011	0
Bacteria;Firmicutes;Clostridia;Clostridiales;Mogibacterium_f;Emergencia	Emergencia	0	1	0	0	0	0	0	0	0	0	0	0	3	0	3	0	0	0	0	0.0011	0	0	0	0	0	0	0	0	0	0	0.0033	0	0.0033	0	0	0
Bacteria;Bacteroidetes;Cytophagia;Cytophagales;Cytophagaceae;Emticicia	Emticicia	0	0	0	0	0	2	1	0	0	0	0	3	1	0	0	5	4	0	0	0	0	0	0	0.0022	0.0011	0	0	0	0	0.0034	0.0011	0	0	0.0056	0.0044	0
Bacteria;Proteobacteria;Deltaproteobacteria;Myxococcales;Nannocystaceae;Enhygromyxa	Enhygromyxa	1	3	3	2	0	0	3	2	0	0	2	1	3	0	0	1	6	0	0.0011	0.0032	0.0032	0.0022	0	0	0.0033	0.0022	0	0	0.0023	0.0011	0.0033	0	0	0.0011	0.0066	0
Bacteria;Actinobacteria;Coriobacteriia;Coriobacteriales;Coriobacteriaceae;Enorma	Enorma	0	0	0	2	0	4	1	0	0	0	2	0	0	0	0	0	0	0	0	0	0	0.0022	0	0.0043	0.0011	0	0	0	0.0023	0	0	0	0	0	0	0
Bacteria;Proteobacteria;Alphaproteobacteria;Rhizobiales;Rhizobiaceae;Ensifer	Ensifer	1	2	12	0	6	3	5	0	0	0	0	1	2	4	3	0	7	14	0.0011	0.0022	0.013	0	0.0065	0.0032	0.0055	0	0	0	0	0.0011	0.0022	0.0044	0.0033	0	0.0078	0.0157
Bacteria;Proteobacteria;Gammaproteobacteria;Enterobacterales;Enterobacterales_f;Enterobacterales_g	Enterobacterales_g	8	11	11	17	11	4	62	74	57	65	68	80	29	27	23	30	32	34	0.0087	0.0118	0.0119	0.0184	0.012	0.0043	0.0681	0.0811	0.0626	0.0738	0.0768	0.0906	0.0321	0.0297	0.0254	0.0338	0.0355	0.0381
Bacteria;Proteobacteria;Gammaproteobacteria;Enterobacterales;Enterobacteriaceae;Enterobacteriaceae_uc	Enterobacteriaceae_uc	0	0	1	0	0	0	1	4	1	21	4	7	1	0	2	0	2	0	0	0	0.0011	0	0	0	0.0011	0.0044	0.0011	0.0238	0.0045	0.0079	0.0011	0	0.0022	0	0.0022	0
Bacteria;Firmicutes;Bacilli;Lactobacillales;Enterococcaceae;Enterococcaceae_uc	Enterococcaceae_uc	0	0	0	0	0	0	0	2	0	3	0	0	0	0	0	0	0	0	0	0	0	0	0	0	0	0.0022	0	0.0034	0	0	0	0	0	0	0	0
Bacteria;Firmicutes;Bacilli;Lactobacillales;Enterococcaceae;Enterococcus	Enterococcus	8	12	17	4	0	0	1	70	67	387	477	436	133	138	113	54	89	87	0.0087	0.0129	0.0184	0.0043	0	0	0.0011	0.0767	0.0736	0.4395	0.5385	0.4938	0.147	0.152	0.1248	0.0608	0.0986	0.0976
Bacteria;Firmicutes;Clostridia;Clostridiales;Lachnospiraceae;Epulopiscium	Epulopiscium	2	4	2	3	0	1	0	0	0	0	0	0	0	0	0	0	0	0	0.0022	0.0043	0.0022	0.0033	0	0.0011	0	0	0	0	0	0	0	0	0	0	0	0
Bacteria;Proteobacteria;Gammaproteobacteria;Enterobacterales;Erwiniaceae;Erwinia	Erwinia	0	0	0	0	0	0	0	0	0	0	0	0	0	0	0	0	2	0	0	0	0	0	0	0	0	0	0	0	0	0	0	0	0	0	0.0022	0
Bacteria;Firmicutes;Erysipelotrichi;Erysipelotrichales;Erysipelotrichaceae;Erysipelotrichaceae_uc	Erysipelotrichaceae_uc	0	0	0	0	0	0	0	2	0	0	0	2	0	0	0	0	0	0	0	0	0	0	0	0	0	0.0022	0	0	0	0.0023	0	0	0	0	0	0
Bacteria;Proteobacteria;Alphaproteobacteria;Sphingomonadales;Erythrobacteraceae;Erythrobacter	Erythrobacter	0	0	0	0	1	1	1	0	16	1	0	0	1	0	0	0	0	1	0	0	0	0	0.0011	0.0011	0.0011	0	0.0176	0.0011	0	0	0.0011	0	0	0	0	0.0011
Bacteria;Proteobacteria;Alphaproteobacteria;Sphingomonadales;Erythrobacteraceae;Erythrobacteraceae_uc	Erythrobacteraceae_uc	0	0	11	0	5	3	0	5	12	4	1	0	0	0	11	0	4	0	0	0	0.0119	0	0.0055	0.0032	0	0.0055	0.0132	0.0045	0.0011	0	0	0	0.0121	0	0.0044	0
Bacteria;Proteobacteria;Gammaproteobacteria;Enterobacterales;Enterobacteriaceae;Escherichia	Escherichia	20	18	16	16	20	10	228	846	711	368	333	322	278	267	282	304	347	433	0.0217	0.0194	0.0173	0.0173	0.0218	0.0108	0.2504	0.9266	0.7808	0.4179	0.3759	0.3647	0.3073	0.2941	0.3113	0.3424	0.3845	0.4857
Bacteria;Firmicutes;Clostridia;Clostridiales;Mogibacterium_f;Eubacterium_g10	Eubacterium_g10	0	0	0	1	0	0	0	0	0	0	0	0	0	0	0	1	0	1	0	0	0	0.0011	0	0	0	0	0	0	0	0	0	0	0	0.0011	0	0.0011
Bacteria;Firmicutes;Clostridia;Clostridiales;Mogibacterium_f;Eubacterium_g11	Eubacterium_g11	0	1	0	0	0	0	0	1	1	0	1	1	0	0	2	1	0	0	0	0.0011	0	0	0	0	0	0.0011	0.0011	0	0.0011	0.0011	0	0	0.0022	0.0011	0	0
Bacteria;Firmicutes;Clostridia;Clostridiales;Lachnospiraceae;Eubacterium_g17	Eubacterium_g17	13	8	17	44	44	56	10	3	0	6	4	7	32	39	50	8	17	18	0.0141	0.0086	0.0184	0.0477	0.048	0.0607	0.011	0.0033	0	0.0068	0.0045	0.0079	0.0354	0.043	0.0552	0.009	0.0188	0.0202
Bacteria;Firmicutes;Clostridia;Clostridiales;Lachnospiraceae;Eubacterium_g20	Eubacterium_g20	1261	1036	1275	278	275	237	117	2	1	1	0	1	78	81	74	9	5	14	1.3659	1.1147	1.378	0.3012	0.3	0.2567	0.1285	0.0022	0.0011	0.0011	0	0.0011	0.0862	0.0892	0.0817	0.0101	0.0055	0.0157
Bacteria;Firmicutes;Clostridia;Clostridiales;Lachnospiraceae;Eubacterium_g21	Eubacterium_g21	81	57	72	115	53	93	139	159	178	82	119	123	229	224	188	457	222	423	0.0877	0.0613	0.0778	0.1246	0.0578	0.1007	0.1526	0.1742	0.1955	0.0931	0.1343	0.1393	0.2531	0.2468	0.2076	0.5147	0.246	0.4745
Bacteria;Firmicutes;Clostridia;Clostridiales;Ruminococcaceae;Eubacterium_g23	Eubacterium_g23	209	185	156	590	726	680	214	555	598	2742	3008	3218	1091	1050	978	688	755	759	0.2264	0.199	0.1686	0.6393	0.792	0.7367	0.235	0.6079	0.6567	3.1141	3.3959	3.6443	1.206	1.1567	1.0797	0.7749	0.8366	0.8514
Bacteria;Firmicutes;Clostridia;Clostridiales;Lachnospiraceae;Eubacterium_g24	Eubacterium_g24	0	0	0	0	0	0	0	4	7	52	47	49	4	9	4	5	6	3	0	0	0	0	0	0	0	0.0044	0.0077	0.0591	0.0531	0.0555	0.0044	0.0099	0.0044	0.0056	0.0066	0.0034
Bacteria;Firmicutes;Clostridia;Clostridiales;Lachnospiraceae;Eubacterium_g4	Eubacterium_g4	66	30	46	278	230	215	55	50	47	34	63	36	38	30	32	102	89	97	0.0715	0.0323	0.0497	0.3012	0.2509	0.2329	0.0604	0.0548	0.0516	0.0386	0.0711	0.0408	0.042	0.033	0.0353	0.1149	0.0986	0.1088
Bacteria;Firmicutes;Clostridia;Clostridiales;Lachnospiraceae;Eubacterium_g5	Eubacterium_g5	264	279	281	883	771	851	637	928	933	2030	2106	2069	750	755	810	742	840	900	0.286	0.3002	0.3037	0.9567	0.8411	0.9219	0.6995	1.0164	1.0246	2.3055	2.3776	2.3431	0.829	0.8317	0.8942	0.8357	0.9308	1.0096
Bacteria;Firmicutes;Clostridia;Clostridiales;Ruminococcaceae;Eubacterium_g8	Eubacterium_g8	40	27	37	91	73	102	13	11	22	38	26	30	162	149	171	33	38	45	0.0433	0.0291	0.04	0.0986	0.0796	0.1105	0.0143	0.012	0.0242	0.0432	0.0294	0.034	0.1791	0.1641	0.1888	0.0372	0.0421	0.0505
Bacteria;Actinobacteria;Nitriliruptoria;Euzebyales;Euzebyaceae;Euzebya	Euzebya	0	0	0	0	0	0	0	0	0	0	0	0	0	0	0	0	0	1	0	0	0	0	0	0	0	0	0	0	0	0	0	0	0	0	0	0.0011
Bacteria;Proteobacteria;Gammaproteobacteria;Enterobacterales;Hafniaceae;Ewingella	Ewingella	0	0	0	0	0	1	0	0	0	0	0	0	1	0	0	0	0	0	0	0	0	0	0	0.0011	0	0	0	0	0	0	0.0011	0	0	0	0	0
Bacteria;Firmicutes;Bacilli;Bacillales;Exiguobacteriaceae;Exiguobacterium	Exiguobacterium	1	0	0	0	0	1	0	0	0	0	0	0	0	0	0	0	0	0	0.0011	0	0	0	0	0.0011	0	0	0	0	0	0	0	0	0	0	0	0
Bacteria;Firmicutes;Clostridia;Clostridiales;Lachnospiraceae;Extibacter	Extibacter	0	0	0	0	2	0	0	0	0	0	0	0	0	0	0	0	0	0	0	0	0	0	0.0022	0	0	0	0	0	0	0	0	0	0	0	0	0
Bacteria;Firmicutes;Tissierellia;Tissierellales;Peptoniphilaceae;Ezakiella	Ezakiella	0	0	0	0	0	0	0	0	1	8	1	2	1	0	1	1	1	3	0	0	0	0	0	0	0	0	0.0011	0.0091	0.0011	0.0023	0.0011	0	0.0011	0.0011	0.0011	0.0034
Bacteria;Proteobacteria;Gammaproteobacteria;Steroidobacter_o;FJ152692_f;FJ152692_g	FJ152692_g	0	0	2	0	9	1	0	0	0	0	0	0	3	0	2	0	7	0	0	0	0.0022	0	0.0098	0.0011	0	0	0	0	0	0	0.0033	0	0.0022	0	0.0078	0
Bacteria;Proteobacteria;Alphaproteobacteria;Rhizobiales;Parvibaculum_f;FJ152698_g	FJ152698_g	0	0	0	0	0	2	0	0	0	0	0	0	0	0	0	0	0	1	0	0	0	0	0	0.0022	0	0	0	0	0	0	0	0	0	0	0	0.0011
Bacteria;Proteobacteria;Gammaproteobacteria;Cellvibrionales;Cellvibrionaceae;FJ152985_g	FJ152985_g	0	0	0	0	0	0	0	0	0	0	1	0	0	0	0	0	0	0	0	0	0	0	0	0	0	0	0	0	0.0011	0	0	0	0	0	0	0
Bacteria;Proteobacteria;Alphaproteobacteria;Caulobacterales;Caulobacteraceae;FJ193926_g	FJ193926_g	0	0	0	0	0	0	0	0	0	0	0	0	0	0	0	0	2	4	0	0	0	0	0	0	0	0	0	0	0	0	0	0	0	0	0.0022	0.0045
Bacteria;Proteobacteria;Alphaproteobacteria;Rhodospirillales;Rhodospirillaceae;FJ202881_g	FJ202881_g	0	0	0	0	0	0	0	0	2	0	0	0	0	0	0	0	0	0	0	0	0	0	0	0	0	0	0.0022	0	0	0	0	0	0	0	0	0
Bacteria;Proteobacteria;Alphaproteobacteria;Rhizobiales;Hyphomicrobiaceae;FJ205253_g	FJ205253_g	0	0	0	0	0	0	1	0	0	0	0	0	0	0	0	0	0	0	0	0	0	0	0	0	0.0011	0	0	0	0	0	0	0	0	0	0	0
Bacteria;TM6;TM6_c;Babela_o;FJ264771_f;FJ264771_f_uc	FJ264771_f_uc	0	0	0	0	0	3	0	2	0	0	0	0	0	0	0	0	0	0	0	0	0	0	0	0.0032	0	0.0022	0	0	0	0	0	0	0	0	0	0
Bacteria;Firmicutes;Clostridia;Clostridiales;Ruminococcaceae;FJ366802_g	FJ366802_g	0	0	0	0	0	0	0	0	1	0	0	2	0	0	0	0	0	0	0	0	0	0	0	0	0	0	0.0011	0	0	0.0023	0	0	0	0	0	0
Bacteria;Bacteroidetes;Sphingobacteriia;Sphingobacteriales;Sphingobacteriaceae;FJ377315_g	FJ377315_g	0	0	0	0	2	1	0	0	1	0	0	1	3	0	0	0	0	0	0	0	0	0	0.0022	0.0011	0	0	0.0011	0	0	0.0011	0.0033	0	0	0	0	0
Bacteria;Bacteroidetes;Sphingobacteriia;Sphingobacteriales;Chitinophagaceae;FJ437985_g	FJ437985_g	0	0	4	0	2	0	3	0	0	0	0	0	0	0	2	0	0	0	0	0	0.0043	0	0.0022	0	0.0033	0	0	0	0	0	0	0	0.0022	0	0	0
Bacteria;Firmicutes;Clostridia;Clostridiales;Dehalobacterium_f;FJ462126_g	FJ462126_g	0	0	0	0	0	0	0	0	0	0	3	0	0	0	0	0	0	0	0	0	0	0	0	0	0	0	0	0	0.0034	0	0	0	0	0	0	0
Bacteria;Chloroflexi;PAC000286_c;FJ465977_o;FJ465977_f;FJ465977_f_uc	FJ465977_f_uc	0	0	0	0	0	0	0	0	0	4	0	0	0	0	0	0	0	0	0	0	0	0	0	0	0	0	0	0.0045	0	0	0	0	0	0	0	0
Bacteria;Proteobacteria;Alphaproteobacteria;Caulobacterales;Caulobacteraceae;FJ477627_g	FJ477627_g	1	0	0	1	5	1	3	0	0	1	0	0	0	0	1	1	4	2	0.0011	0	0	0.0011	0.0055	0.0011	0.0033	0	0	0.0011	0	0	0	0	0.0011	0.0011	0.0044	0.0022
Bacteria;Armatimonadetes;PAC000535_c;FJ479425_o;FJ479425_f;FJ478555_g	FJ478555_g	0	1	0	2	2	0	0	0	6	0	0	3	0	1	1	0	2	1	0	0.0011	0	0.0022	0.0022	0	0	0	0.0066	0	0	0.0034	0	0.0011	0.0011	0	0.0022	0.0011
Bacteria;Chloroflexi;Thermomicrobia;DQ129389_o;DQ129389_f;FJ478561_g	FJ478561_g	8	18	6	2	9	13	3	3	10	5	5	12	3	30	13	3	18	13	0.0087	0.0194	0.0065	0.0022	0.0098	0.0141	0.0033	0.0033	0.011	0.0057	0.0056	0.0136	0.0033	0.033	0.0144	0.0034	0.0199	0.0146
Bacteria;Proteobacteria;Alphaproteobacteria;Rickettsiales;FJ478621_f;FJ478621_f_uc	FJ478621_f_uc	0	0	0	0	0	0	0	0	0	0	0	0	0	0	0	0	2	0	0	0	0	0	0	0	0	0	0	0	0	0	0	0	0	0	0.0022	0
Bacteria;Proteobacteria;Deltaproteobacteria;PAC001922_o;PAC002546_f;FJ478706_g	FJ478706_g	3	0	3	3	0	0	0	0	1	0	0	0	1	0	0	1	1	0	0.0032	0	0.0032	0.0033	0	0	0	0	0.0011	0	0	0	0.0011	0	0	0.0011	0.0011	0
Bacteria;Proteobacteria;Deltaproteobacteria;Myxococcales;Polyangiaceae;FJ478708_g	FJ478708_g	7	8	8	9	5	5	7	2	4	0	4	22	10	9	2	8	5	6	0.0076	0.0086	0.0086	0.0098	0.0055	0.0054	0.0077	0.0022	0.0044	0	0.0045	0.0249	0.0111	0.0099	0.0022	0.009	0.0055	0.0067
Bacteria;Kazan;CP011216_c;FJ478736_o;FJ478736_f;FJ478736_f_uc	FJ478736_f_uc	0	3	0	0	0	0	0	0	0	0	0	0	0	0	0	0	0	0	0	0.0032	0	0	0	0	0	0	0	0	0	0	0	0	0	0	0	0
Bacteria;Actinobacteria;Acidimicrobiia;Acidimicrobiales;FJ478790_f;FJ478790_g	FJ478790_g	8	11	11	6	3	3	11	7	10	8	10	11	21	26	11	6	8	8	0.0087	0.0118	0.0119	0.0065	0.0033	0.0032	0.0121	0.0077	0.011	0.0091	0.0113	0.0125	0.0232	0.0286	0.0121	0.0068	0.0089	0.009
Bacteria;Bacteroidetes;Sphingobacteriia;Sphingobacteriales;FJ478810_f;FJ478810_f_uc	FJ478810_f_uc	0	0	0	0	0	0	2	0	0	0	0	0	0	0	0	2	0	0	0	0	0	0	0	0	0.0022	0	0	0	0	0	0	0	0	0.0023	0	0
Bacteria;Bacteroidetes;Sphingobacteriia;Sphingobacteriales;FJ478810_f;FJ478810_g	FJ478810_g	0	0	0	0	2	0	0	0	0	0	0	0	0	0	0	0	0	1	0	0	0	0	0.0022	0	0	0	0	0	0	0	0	0	0	0	0	0.0011
Bacteria;Acidobacteria;Vicinamibacter_c;Vicinamibacter_o;Vicinamibacter_f;FJ478829_g	FJ478829_g	3	0	1	1	2	6	3	1	4	0	0	3	0	4	9	0	0	3	0.0032	0	0.0011	0.0011	0.0022	0.0065	0.0033	0.0011	0.0044	0	0	0.0034	0	0.0044	0.0099	0	0	0.0034
Bacteria;Chloroflexi;Chloroflexia;Chloroflexales;Kouleothrix_f;FJ478841_g	FJ478841_g	28	13	21	6	6	6	16	9	37	2	29	15	35	16	11	10	11	6	0.0303	0.014	0.0227	0.0065	0.0065	0.0065	0.0176	0.0099	0.0406	0.0023	0.0327	0.017	0.0387	0.0176	0.0121	0.0113	0.0122	0.0067
Bacteria;Verrucomicrobia;Spartobacteria;Chthoniobacterales;Chthoniobacteraceae;FJ478920_g	FJ478920_g	1	0	1	0	0	0	0	0	0	0	0	0	0	0	2	0	0	0	0.0011	0	0.0011	0	0	0	0	0	0	0	0	0	0	0	0.0022	0	0	0
Bacteria;Latescibacteria_WS3;Latescibacter_c;AM991194_o;AM991194_f;FJ478933_g	FJ478933_g	4	0	0	0	0	0	2	0	0	0	1	2	6	0	1	0	0	0	0.0043	0	0	0	0	0	0.0022	0	0	0	0.0011	0.0023	0.0066	0	0.0011	0	0	0
Bacteria;Acidobacteria;Vicinamibacter_c;Vicinamibacter_o;Vicinamibacter_f;FJ478953_g	FJ478953_g	0	0	5	2	4	4	4	0	0	0	0	0	4	0	5	3	0	9	0	0	0.0054	0.0022	0.0044	0.0043	0.0044	0	0	0	0	0	0.0044	0	0.0055	0.0034	0	0.0101
Bacteria;Proteobacteria;Alphaproteobacteria;Rhizobiales;Parvibaculum_f;FJ479146_g	FJ479146_g	0	0	0	0	0	0	0	0	0	0	1	0	0	0	0	0	0	1	0	0	0	0	0	0	0	0	0	0	0.0011	0	0	0	0	0	0	0.0011
Bacteria;Armatimonadetes;PAC000535_c;FJ479425_o;FJ479425_f;FJ479177_g	FJ479177_g	0	0	0	0	0	0	0	2	3	0	1	0	7	1	3	2	0	0	0	0	0	0	0	0	0	0.0022	0.0033	0	0.0011	0	0.0077	0.0011	0.0033	0.0023	0	0
Bacteria;Chlamydiae;Chlamydiae_c;Chlamydiales;Waddliaceae;FJ479189_g	FJ479189_g	0	0	0	0	0	0	0	0	8	0	0	0	0	0	0	0	0	0	0	0	0	0	0	0	0	0	0.0088	0	0	0	0	0	0	0	0	0
Bacteria;Gemmatimonadetes;Gemmatimonadetes_c;Gemmatimonadales;Gemmatimonadaceae;FJ479207_g	FJ479207_g	0	8	0	6	5	0	0	0	0	0	0	13	0	0	0	0	0	0	0	0.0086	0	0.0065	0.0055	0	0	0	0	0	0	0.0147	0	0	0	0	0	0
Bacteria;Actinobacteria;Thermoleophilia;Solirubrobacterales;Parviterribacteraceae;FJ479378_g	FJ479378_g	3	0	4	3	2	1	5	1	0	0	3	5	8	2	4	9	0	3	0.0032	0	0.0043	0.0033	0.0022	0.0011	0.0055	0.0011	0	0	0.0034	0.0057	0.0088	0.0022	0.0044	0.0101	0	0.0034
Bacteria;Acidobacteria;PAC002259_c;PAC002259_o;PAC002259_f;FJ479398_g	FJ479398_g	0	1	0	0	0	0	0	0	0	0	1	0	0	0	1	2	0	0	0	0.0011	0	0	0	0	0	0	0	0	0.0011	0	0	0	0.0011	0.0023	0	0
Bacteria;Armatimonadetes;PAC000535_c;FJ479425_o;FJ479425_f;FJ479425_f_uc	FJ479425_f_uc	2	2	0	0	0	0	0	0	0	0	0	0	0	0	0	0	0	0	0.0022	0.0022	0	0	0	0	0	0	0	0	0	0	0	0	0	0	0	0
Bacteria;Armatimonadetes;PAC000535_c;FJ479425_o;FJ479425_f;FJ479425_g	FJ479425_g	0	0	0	0	0	1	0	0	0	0	0	0	0	0	0	0	0	0	0	0	0	0	0	0.0011	0	0	0	0	0	0	0	0	0	0	0	0
Bacteria;Proteobacteria;Deltaproteobacteria;Deferrisoma_o;FJ479568_f;FJ479568_g	FJ479568_g	8	5	5	2	0	0	0	1	2	0	5	5	6	5	4	2	0	2	0.0087	0.0054	0.0054	0.0022	0	0	0	0.0011	0.0022	0	0.0056	0.0057	0.0066	0.0055	0.0044	0.0023	0	0.0022
Bacteria;Chloroflexi;Anaerolineae;PAC000395_o;FJ481317_f;FJ481317_f_uc	FJ481317_f_uc	0	0	2	0	0	0	0	0	0	0	0	0	0	0	0	0	0	0	0	0	0.0022	0	0	0	0	0	0	0	0	0	0	0	0	0	0	0
Bacteria;Hydrogenedentes_NKB19;Hydrogenedens_c;Hydrogenedens_o;Hydrogenedens_f;FJ497309_g	FJ497309_g	0	0	0	0	0	0	0	0	0	0	0	2	0	0	0	0	0	1	0	0	0	0	0	0	0	0	0	0	0	0.0023	0	0	0	0	0	0.0011
Bacteria;Proteobacteria;Oligoflexia;Bdellovibrionales;Bdellovibrionaceae;FJ516839_g	FJ516839_g	0	0	0	0	1	0	0	0	0	0	0	0	0	0	1	0	0	0	0	0	0	0	0.0011	0	0	0	0	0	0	0	0	0	0.0011	0	0	0
Bacteria;Proteobacteria;Deltaproteobacteria;Myxococcales;FJ516990_f;FJ516990_f_uc	FJ516990_f_uc	0	0	0	0	0	0	3	0	0	0	0	0	0	2	0	0	0	0	0	0	0	0	0	0	0.0033	0	0	0	0	0	0	0.0022	0	0	0	0
Bacteria;Proteobacteria;Deltaproteobacteria;Myxococcales;FJ516990_f;FJ516990_g	FJ516990_g	0	0	0	0	0	0	0	0	0	0	0	0	0	0	0	0	3	0	0	0	0	0	0	0	0	0	0	0	0	0	0	0	0	0	0.0033	0
Bacteria;Bacteroidetes;Sphingobacteriia;CP012155_o;CP012155_f;FJ529921_g	FJ529921_g	0	2	0	5	2	2	1	0	0	0	0	2	1	7	2	12	2	2	0	0.0022	0	0.0054	0.0022	0.0022	0.0011	0	0	0	0	0.0023	0.0011	0.0077	0.0022	0.0135	0.0022	0.0022
Bacteria;Firmicutes;Clostridia;Clostridiales;Lachnospiraceae;FJ534957_g	FJ534957_g	0	1	0	0	0	0	0	0	0	0	0	0	0	0	0	0	0	0	0	0.0011	0	0	0	0	0	0	0	0	0	0	0	0	0	0	0	0
Bacteria;Firmicutes;Clostridia;Clostridiales;Lachnospiraceae;FJ534982_g	FJ534982_g	0	0	0	0	0	0	0	0	2	0	0	0	0	0	0	0	0	0	0	0	0	0	0	0	0	0	0.0022	0	0	0	0	0	0	0	0	0
Bacteria;Planctomycetes;Planctomycetia;Planctomycetales;Planctomycetaceae;FJ542842_g	FJ542842_g	0	2	0	0	0	0	0	0	2	0	0	0	0	0	0	0	0	0	0	0.0022	0	0	0	0	0	0	0.0022	0	0	0	0	0	0	0	0	0
Bacteria;Planctomycetes;Planctomycetia;Planctomycetales;Planctomycetaceae;FJ542882_g	FJ542882_g	0	0	0	0	0	0	0	0	0	0	0	0	0	0	1	1	0	0	0	0	0	0	0	0	0	0	0	0	0	0	0	0	0.0011	0.0011	0	0
Bacteria;Planctomycetes;Planctomycetia;Planctomycetales;Planctomycetaceae;FJ542903_g	FJ542903_g	0	0	0	1	0	0	0	0	0	0	0	0	0	0	0	0	0	3	0	0	0	0.0011	0	0	0	0	0	0	0	0	0	0	0	0	0	0.0034
Bacteria;Verrucomicrobia;Spartobacteria;Chthoniobacterales;Chthoniobacteraceae;FJ542927_g	FJ542927_g	0	0	0	0	2	0	0	0	0	2	0	0	3	0	1	1	1	0	0	0	0	0	0.0022	0	0	0	0	0.0023	0	0	0.0033	0	0.0011	0.0011	0.0011	0
Bacteria;Verrucomicrobia;Spartobacteria;Chthoniobacterales;Chthoniobacteraceae;FJ542958_g	FJ542958_g	11	5	2	2	4	7	4	9	5	1	6	16	4	5	17	7	4	12	0.0119	0.0054	0.0022	0.0022	0.0044	0.0076	0.0044	0.0099	0.0055	0.0011	0.0068	0.0181	0.0044	0.0055	0.0188	0.0079	0.0044	0.0135
Bacteria;TM6;TM6_c;Babela_o;ARQD_f;FJ542964_g	FJ542964_g	0	0	0	1	0	0	0	0	5	0	0	0	0	0	0	0	0	0	0	0	0	0.0011	0	0	0	0	0.0055	0	0	0	0	0	0	0	0	0
Bacteria;Planctomycetes;Planctomycetia;Planctomycetales;Planctomycetaceae;FJ542976_g	FJ542976_g	0	0	0	0	0	1	0	0	0	0	0	0	0	0	1	0	0	0	0	0	0	0	0	0.0011	0	0	0	0	0	0	0	0	0.0011	0	0	0
Bacteria;Planctomycetes;Planctomycetia;Planctomycetales;Planctomycetaceae;FJ543048_g	FJ543048_g	0	7	5	0	5	2	6	0	1	0	1	1	0	0	6	1	0	2	0	0.0075	0.0054	0	0.0055	0.0022	0.0066	0	0.0011	0	0.0011	0.0011	0	0	0.0066	0.0011	0	0.0022
Bacteria;Chloroflexi;Ktedonobacteria;AY673403_o;AY673403_f;FJ592904_g	FJ592904_g	0	0	0	0	0	2	0	2	2	3	0	0	2	0	0	0	0	0	0	0	0	0	0	0.0022	0	0.0022	0.0022	0.0034	0	0	0.0022	0	0	0	0	0
Bacteria;Cyanobacteria;PAC001562_c;PAC001562_o;FJ625336_f;FJ625336_g	FJ625336_g	0	0	0	0	1	0	0	0	0	0	0	0	0	0	0	0	0	0	0	0	0	0	0.0011	0	0	0	0	0	0	0	0	0	0	0	0	0
Bacteria;AD3;PAC000071_c;PAC001878_o;PAC002233_f;FJ625337_g	FJ625337_g	0	0	0	0	0	0	0	0	0	2	0	0	0	0	0	0	0	0	0	0	0	0	0	0	0	0	0	0.0023	0	0	0	0	0	0	0	0
Bacteria;DQ833500_p;DQ833500_c;DQ833500_o;DQ833500_f;FJ625342_g	FJ625342_g	0	0	2	0	3	0	1	2	1	38	0	2	0	0	0	0	2	0	0	0	0.0022	0	0.0033	0	0.0011	0.0022	0.0011	0.0432	0	0.0023	0	0	0	0	0.0022	0
Bacteria;Chloroflexi;Anaerolineae;Anaerolinaeles;GCA004_f;FJ628325_g	FJ628325_g	0	0	0	0	0	10	1	0	0	0	0	0	0	0	0	0	0	14	0	0	0	0	0	0.0108	0.0011	0	0	0	0	0	0	0	0	0	0	0.0157
Bacteria;Proteobacteria;Deltaproteobacteria;Myxococcales;Haliangiaceae;FJ660559_g	FJ660559_g	0	0	0	0	2	0	0	0	1	0	0	0	0	0	0	3	0	3	0	0	0	0	0.0022	0	0	0	0.0011	0	0	0	0	0	0	0.0034	0	0.0034
Bacteria;Proteobacteria;Betaproteobacteria;Burkholderiales;Comamonadaceae;FJ660572_g	FJ660572_g	0	0	1	0	7	0	1	1	0	0	0	0	0	0	1	0	1	2	0	0	0.0011	0	0.0076	0	0.0011	0.0011	0	0	0	0	0	0	0.0011	0	0.0011	0.0022
Bacteria;Firmicutes;Clostridia;Clostridiales;Lachnospiraceae;FJ681385_g	FJ681385_g	0	0	0	0	0	0	0	0	2	0	0	0	0	0	0	0	0	0	0	0	0	0	0	0	0	0	0.0022	0	0	0	0	0	0	0	0	0
Bacteria;Proteobacteria;Oligoflexia;Bdellovibrionales;CU925466_f;FJ710783_g	FJ710783_g	0	0	0	0	2	0	0	0	0	0	0	0	0	0	0	1	0	0	0	0	0	0	0.0022	0	0	0	0	0	0	0	0	0	0	0.0011	0	0
Bacteria;Proteobacteria;Alphaproteobacteria;Rhizobiales;FJ711202_f;FJ711202_g	FJ711202_g	0	0	0	0	0	1	0	0	0	0	0	0	0	0	0	0	0	1	0	0	0	0	0	0.0011	0	0	0	0	0	0	0	0	0	0	0	0.0011
Bacteria;Proteobacteria;Alphaproteobacteria;Rhodospirillales;Rhodospirillaceae;FJ711207_g	FJ711207_g	2	3	0	0	0	0	8	0	0	0	0	1	0	0	0	3	0	2	0.0022	0.0032	0	0	0	0	0.0088	0	0	0	0	0.0011	0	0	0	0.0034	0	0.0022
Bacteria;Proteobacteria;Hydrogenophilalia;Hydrogenophilales;FJ715977_f;FJ715977_f_uc	FJ715977_f_uc	0	0	0	0	0	0	0	0	0	3	0	4	2	2	0	0	0	0	0	0	0	0	0	0	0	0	0	0.0034	0	0.0045	0.0022	0.0022	0	0	0	0
Bacteria;Proteobacteria;Hydrogenophilalia;Hydrogenophilales;FJ715977_f;FJ715977_g	FJ715977_g	0	0	0	0	0	0	0	0	0	0	0	0	0	1	0	0	0	0	0	0	0	0	0	0	0	0	0	0	0	0	0	0.0011	0	0	0	0
Bacteria;Bacteroidetes;Sphingobacteriia;NVQB_o;PAC000134_f;FJ793180_g	FJ793180_g	0	0	2	0	4	0	0	0	0	0	0	2	0	0	7	0	3	0	0	0	0.0022	0	0.0044	0	0	0	0	0	0	0.0023	0	0	0.0077	0	0.0033	0
Bacteria;Firmicutes;Clostridia;Clostridiales;Lachnospiraceae;FJ825526_g	FJ825526_g	2	0	3	0	0	0	0	0	0	0	0	0	0	0	0	0	0	0	0.0022	0	0.0032	0	0	0	0	0	0	0	0	0	0	0	0	0	0	0
Bacteria;Firmicutes;Clostridia;Clostridiales;Ruminococcaceae;FJ880790_g	FJ880790_g	0	0	0	0	0	0	0	0	0	1	1	1	1	0	0	0	0	0	0	0	0	0	0	0	0	0	0	0.0011	0.0011	0.0011	0.0011	0	0	0	0	0
Bacteria;Proteobacteria;Alphaproteobacteria;Sneathiellales;FJ889304_f;FJ889304_g	FJ889304_g	0	1	0	0	0	0	0	0	0	0	0	0	0	0	0	0	0	0	0	0.0011	0	0	0	0	0	0	0	0	0	0	0	0	0	0	0	0
Bacteria;Actinobacteria;Actinobacteria_c;Micrococcales;Microbacteriaceae;FJ893810_g	FJ893810_g	0	0	0	0	0	0	0	0	1	0	1	0	0	0	0	0	0	0	0	0	0	0	0	0	0	0	0.0011	0	0.0011	0	0	0	0	0	0	0
Bacteria;Acidobacteria;Acidobacteriia;Acidobacteriales;Acidobacteriaceae;FJ936824_g	FJ936824_g	2	2	2	0	4	0	3	11	3	1	4	8	5	4	2	0	4	2	0.0022	0.0022	0.0022	0	0.0044	0	0.0033	0.012	0.0033	0.0011	0.0045	0.0091	0.0055	0.0044	0.0022	0	0.0044	0.0022
Bacteria;Bacteroidetes;Sphingobacteriia;NVQB_o;PAC000536_f;FJ947131_g	FJ947131_g	0	0	0	2	1	1	4	0	0	0	0	0	3	1	3	0	1	1	0	0	0	0.0022	0.0011	0.0011	0.0044	0	0	0	0	0	0.0033	0.0011	0.0033	0	0.0011	0.0011
Bacteria;Peregrinibacteria;Peribacteria;FM207940_o;FM207940_f;FM207940_g	FM207940_g	0	0	0	0	0	0	0	0	0	0	0	0	0	0	1	0	0	0	0	0	0	0	0	0	0	0	0	0	0	0	0	0	0.0011	0	0	0
Bacteria;Proteobacteria;Alphaproteobacteria;Rhodospirillales;Rhodospirillaceae;FM209132_g	FM209132_g	0	0	0	0	0	0	3	0	0	0	0	0	0	0	0	0	0	0	0	0	0	0	0	0	0.0033	0	0	0	0	0	0	0	0	0	0	0
Bacteria;Verrucomicrobia;Verrucomicrobiae;Pedosphaera_o;Pedosphaera_f;FM209351_g	FM209351_g	0	0	0	0	0	6	12	0	0	0	0	0	0	0	0	0	2	9	0	0	0	0	0	0.0065	0.0132	0	0	0	0	0	0	0	0	0	0.0022	0.0101
Bacteria;Proteobacteria;Alphaproteobacteria;Micropepsales;Micropepsaceae;FM212999_g	FM212999_g	0	0	1	0	0	2	1	0	0	0	0	0	0	0	0	0	3	1	0	0	0.0011	0	0	0.0022	0.0011	0	0	0	0	0	0	0	0	0	0.0033	0.0011
Bacteria;Proteobacteria;Deltaproteobacteria;PAC001922_o;PAC002546_f;FM253572_g	FM253572_g	4	2	0	2	0	1	0	0	1	0	1	1	3	1	5	0	4	0	0.0043	0.0022	0	0.0022	0	0.0011	0	0	0.0011	0	0.0011	0.0011	0.0033	0.0011	0.0055	0	0.0044	0
Bacteria;Proteobacteria;Deltaproteobacteria;PAC001922_o;FM253606_f;FM253606_g	FM253606_g	0	0	0	0	0	2	0	0	0	0	0	1	0	0	0	0	2	4	0	0	0	0	0	0.0022	0	0	0	0	0	0.0011	0	0	0	0	0.0022	0.0045
Bacteria;Chloroflexi;Ardenticatenia;FM253648_o;FM253648_f;FM253648_f_uc	FM253648_f_uc	0	0	0	0	0	0	0	0	0	0	0	0	0	0	2	0	0	2	0	0	0	0	0	0	0	0	0	0	0	0	0	0	0.0022	0	0	0.0022
Bacteria;Proteobacteria;Alphaproteobacteria;Rhizobiales;Methylopila_f;FM253651_g	FM253651_g	0	0	0	0	0	1	0	0	0	0	0	0	0	0	1	0	0	0	0	0	0	0	0	0.0011	0	0	0	0	0	0	0	0	0.0011	0	0	0
Bacteria;Proteobacteria;Alphaproteobacteria;Rhodospirillales;Alysiosphaera_f;FM253654_g	FM253654_g	4	5	2	3	7	3	1	0	0	0	1	2	1	4	1	0	1	2	0.0043	0.0054	0.0022	0.0033	0.0076	0.0032	0.0011	0	0	0	0.0011	0.0023	0.0011	0.0044	0.0011	0	0.0011	0.0022
Bacteria;Chloroflexi;Anaerolineae;PAC000395_o;FN594644_f;FM253679_g	FM253679_g	0	0	0	0	0	0	1	0	0	0	0	0	0	0	0	0	0	6	0	0	0	0	0	0	0.0011	0	0	0	0	0	0	0	0	0	0	0.0067
Bacteria;Proteobacteria;Betaproteobacteria;Neisseriales;Neisseriaceae;FM873692_g	FM873692_g	0	0	2	0	0	0	0	0	0	0	1	0	0	4	0	0	0	0	0	0	0.0022	0	0	0	0	0	0	0	0.0011	0	0	0.0044	0	0	0	0
Bacteria;Actinobacteria;Actinobacteria_c;Frankiales;Nakamurellaceae;FM874283_g	FM874283_g	0	0	0	1	0	0	0	0	0	0	0	0	0	0	0	0	0	0	0	0	0	0.0011	0	0	0	0	0	0	0	0	0	0	0	0	0	0
Bacteria;Actinobacteria;Actinobacteria_c;Motilibacter_o;Motilibacteraceae;FM874514_g	FM874514_g	0	0	0	0	0	0	0	0	0	0	0	0	0	0	0	0	1	0	0	0	0	0	0	0	0	0	0	0	0	0	0	0	0	0	0.0011	0
Bacteria;Actinobacteria;Actinobacteria_c;Kineosporiales;Kineosporiaceae;FM886842_g	FM886842_g	0	0	0	2	0	2	0	0	0	0	0	0	0	0	0	0	0	2	0	0	0	0.0022	0	0.0022	0	0	0	0	0	0	0	0	0	0	0	0.0022
Bacteria;Bacteroidetes;Sphingobacteriia;Sphingobacteriales;Chitinophagaceae;FN428761_g	FN428761_g	0	1	0	6	0	2	4	1	1	0	2	0	1	3	2	12	2	1	0	0.0011	0	0.0065	0	0.0022	0.0044	0.0011	0.0011	0	0.0023	0	0.0011	0.0033	0.0022	0.0135	0.0022	0.0011
Bacteria;Bacteroidetes;Flavobacteria;Flavobacteriales;FN433404_f;FN433404_f_uc	FN433404_f_uc	0	0	0	0	0	0	0	0	0	0	0	0	0	6	2	0	0	0	0	0	0	0	0	0	0	0	0	0	0	0	0	0.0066	0.0022	0	0	0
Bacteria;Deinococcus-Thermus;Deinococci;Trueperales;Trueperaceae;FN436135_g	FN436135_g	0	0	1	0	0	0	0	0	0	0	0	0	0	0	1	0	0	0	0	0	0.0011	0	0	0	0	0	0	0	0	0	0	0	0.0011	0	0	0
Bacteria;Gemmatimonadetes;Gemmatimonadetes_c;Gemmatimonadales;Gemmatimonadaceae;FN436138_g	FN436138_g	7	3	2	2	4	42	33	0	1	1	3	1	2	0	3	2	5	50	0.0076	0.0032	0.0022	0.0022	0.0044	0.0455	0.0362	0	0.0011	0.0011	0.0034	0.0011	0.0022	0	0.0033	0.0023	0.0055	0.0561
Bacteria;Actinobacteria;Thermoleophilia;Solirubrobacterales;FN436189_f;FN436189_g	FN436189_g	5	3	4	9	17	3	2	3	9	1	6	5	6	2	6	11	18	11	0.0054	0.0032	0.0043	0.0098	0.0185	0.0032	0.0022	0.0033	0.0099	0.0011	0.0068	0.0057	0.0066	0.0022	0.0066	0.0124	0.0199	0.0123
Bacteria;Bacteroidetes;Cytophagia;Cytophagales;Cytophagaceae;FN554387_g	FN554387_g	11	27	25	19	54	31	137	0	2	0	1	13	10	24	27	38	84	74	0.0119	0.0291	0.027	0.0206	0.0589	0.0336	0.1504	0	0.0022	0	0.0011	0.0147	0.0111	0.0264	0.0298	0.0428	0.0931	0.083
Bacteria;Firmicutes;Bacilli;Bacillales;Paenibacillaceae;FN563170_g	FN563170_g	0	0	3	0	0	0	0	0	0	0	0	1	0	0	0	0	1	0	0	0	0.0032	0	0	0	0	0	0	0	0	0.0011	0	0	0	0	0.0011	0
Bacteria;Chloroflexi;Anaerolineae;PAC000395_o;FN594644_f;FN594644_g	FN594644_g	0	0	2	0	0	2	1	0	1	0	0	0	0	0	4	0	0	0	0	0	0.0022	0	0	0.0022	0.0011	0	0.0011	0	0	0	0	0	0.0044	0	0	0
Bacteria;Actinobacteria;Actinobacteria_c;Frankiales;AB021325_f;FN687458_g	FN687458_g	0	0	0	0	0	0	0	0	0	0	0	0	0	0	0	0	1	0	0	0	0	0	0	0	0	0	0	0	0	0	0	0	0	0	0.0011	0
Bacteria;Bacteroidetes;Sphingobacteriia;NVQB_o;PAC000536_f;FN811185_g	FN811185_g	21	6	14	8	6	2	46	2	5	0	3	10	24	4	12	8	20	6	0.0227	0.0065	0.0151	0.0087	0.0065	0.0022	0.0505	0.0022	0.0055	0	0.0034	0.0113	0.0265	0.0044	0.0132	0.009	0.0222	0.0067
Bacteria;Saccharibacteria_TM7;Saccharimonas_c;Saccharimonas_o;Saccharimonas_f;FN811240_g	FN811240_g	0	0	2	0	5	0	0	0	0	0	0	0	0	0	0	0	0	0	0	0	0.0022	0	0.0055	0	0	0	0	0	0	0	0	0	0	0	0	0
Bacteria;Armatimonadetes;PAC000296_c;PAC000296_o;PAC000296_f;FN811251_g	FN811251_g	0	0	0	0	3	0	3	0	0	0	0	0	0	0	0	0	6	7	0	0	0	0	0.0033	0	0.0033	0	0	0	0	0	0	0	0	0	0.0066	0.0079
Bacteria;Bacteroidetes;Sphingobacteriia;Saprospirales;Saprospiraceae;FN824940_g	FN824940_g	2	0	1	2	0	7	3	0	1	0	0	1	4	0	0	0	0	6	0.0022	0	0.0011	0.0022	0	0.0076	0.0033	0	0.0011	0	0	0.0011	0.0044	0	0	0	0	0.0067
Bacteria;Proteobacteria;Alphaproteobacteria;Rhizobiales;Afifella_f;FOFG_g	FOFG_g	0	6	2	0	0	2	4	0	0	0	3	3	8	4	2	0	2	3	0	0.0065	0.0022	0	0	0.0022	0.0044	0	0	0	0.0034	0.0034	0.0088	0.0044	0.0022	0	0.0022	0.0034
Bacteria;Omnitrophica_OP3;FP245540_c;FP245538_o;FP245538_f;FP245538_f_uc	FP245538_f_uc	0	0	0	5	0	0	0	0	0	0	0	0	0	0	0	5	0	0	0	0	0	0.0054	0	0	0	0	0	0	0	0	0	0	0	0.0056	0	0
Bacteria;BRC1;FP245541_c;FP245541_o;FP245541_f;FP245541_f_uc	FP245541_f_uc	0	0	0	0	0	0	0	0	0	0	0	0	0	0	3	0	0	0	0	0	0	0	0	0	0	0	0	0	0	0	0	0	0.0033	0	0	0
Bacteria;BRC1;FP245541_c;FP245541_o;FP245541_f;FP245541_g	FP245541_g	0	0	1	0	0	0	0	0	1	0	0	1	1	0	0	1	0	0	0	0	0.0011	0	0	0	0	0	0.0011	0	0	0.0011	0.0011	0	0	0.0011	0	0
Bacteria;Bacteroidetes;Sphingobacteriia;Sphingobacteriales;FQ032818_f;FQ032818_f_uc	FQ032818_f_uc	0	0	0	0	0	0	2	0	0	0	0	0	0	0	0	0	0	2	0	0	0	0	0	0	0.0022	0	0	0	0	0	0	0	0	0	0	0.0022
Bacteria;DQ833500_p;DQ833500_c;DQ833500_o;DQ833500_f;FR720650_g	FR720650_g	0	0	0	0	0	0	0	0	0	0	0	0	0	0	0	0	3	0	0	0	0	0	0	0	0	0	0	0	0	0	0	0	0	0	0.0033	0
Bacteria;Chloroflexi;Thermomicrobia;FR749790_o;FR749790_f;FR749790_f_uc	FR749790_f_uc	0	0	0	0	0	0	0	0	2	3	0	0	0	0	0	0	0	0	0	0	0	0	0	0	0	0	0.0022	0.0034	0	0	0	0	0	0	0	0
Bacteria;Chloroflexi;Thermomicrobia;FR749790_o;FR749790_f;FR749790_g	FR749790_g	0	0	0	0	0	0	0	2	3	2	0	0	0	0	0	0	0	1	0	0	0	0	0	0	0	0.0022	0.0033	0.0023	0	0	0	0	0	0	0	0.0011
Bacteria;Proteobacteria;Betaproteobacteria;CP012157_o;FR749809_f;FR749809_g	FR749809_g	0	0	0	0	0	4	0	0	0	0	0	0	0	0	0	0	1	2	0	0	0	0	0	0.0043	0	0	0	0	0	0	0	0	0	0	0.0011	0.0022
Bacteria;Firmicutes;Erysipelotrichi;Erysipelotrichales;Erysipelotrichaceae;FR893353_g	FR893353_g	0	0	0	0	0	0	0	0	0	10	8	4	1	3	0	2	1	2	0	0	0	0	0	0	0	0	0	0.0114	0.009	0.0045	0.0011	0.0033	0	0.0023	0.0011	0.0022
Bacteria;Firmicutes;Clostridia;Clostridiales;Ruminococcaceae;FTRU_g	FTRU_g	10	9	14	77	67	59	9	9	10	4	3	11	41	43	51	26	31	30	0.0108	0.0097	0.0151	0.0834	0.0731	0.0639	0.0099	0.0099	0.011	0.0045	0.0034	0.0125	0.0453	0.0474	0.0563	0.0293	0.0344	0.0337
Bacteria;Firmicutes;Clostridia;Clostridiales;Ruminococcaceae;Faecalibacterium	Faecalibacterium	15568	17718	14136	10926	12849	12480	9187	9453	9796	4327	4434	4114	9545	9452	8598	8105	9745	9415	16.8633	19.0633	15.2775	11.8381	14.018	13.5198	10.0884	10.3538	10.7573	4.9142	5.0058	4.659	10.5508	10.4127	9.4922	9.1289	10.7983	10.5617
[truncated: 1,304 more rows]

## Sheet: species
species
		Count																		Ratio
[truncated: 6,530 more rows]
