# Supplementary material for: Nanopore Is Preferable over Illumina for 16S Amplicon Sequencing of the Gut Microbiota When Species-Level Taxonomic Classification, Accurate Estimation of Richness, or Focus on Rare Taxa Is Required
Source: Microorganisms. 2023 Mar 21;11(3):804. doi: 10.3390/microorganisms11030804 (PMC10059749; doi:10.3390/microorganisms11030804)
Supplement: Supplementary file 1 [file microorganisms-11-00804-s001.zip › Illumina_MTP_set_mock_community.xlsx]

## Sheet: phylum
phylum
		Count			Ratio
Taxonomy	Taxon Name	S_19_1_fq_gz	S_20_1_fq_gz	S_21_1_fq_gz	S_19_1_fq_gz	S_20_1_fq_gz	S_21_1_fq_gz
Bacteria;AD3	AD3	0	0	1	0	0	0.0011
Bacteria;AF234118_p	AF234118_p	0	0	1	0	0	0.0011
Bacteria;Acidobacteria	Acidobacteria	692	1727	1493	0.76	1.8763	1.629
Bacteria;Actinobacteria	Actinobacteria	10402	11926	11115	11.4246	12.9573	12.1271
Bacteria;Armatimonadetes	Armatimonadetes	104	73	152	0.1142	0.0793	0.1658
Bacteria;BRC1	BRC1	6	10	7	0.0066	0.0109	0.0076
Bacteria;Bacteroidetes	Bacteroidetes	17985	10401	19341	19.7531	11.3004	21.1022
Bacteria;Berkelbacteria	Berkelbacteria	0	0	2	0	0	0.0022
Bacteria;Chlamydiae	Chlamydiae	48	78	98	0.0527	0.0847	0.1069
Bacteria;Chlorobi	Chlorobi	51	32	37	0.056	0.0348	0.0404
Bacteria;Chloroflexi	Chloroflexi	499	527	818	0.5481	0.5726	0.8925
Bacteria;Cyanobacteria	Cyanobacteria	19	43	47	0.0209	0.0467	0.0513
Bacteria;DQ499300_p	DQ499300_p	0	0	1	0	0	0.0011
Bacteria;DQ833500_p	DQ833500_p	0	11	11	0	0.012	0.012
Bacteria;Deinococcus-Thermus	Deinococcus-Thermus	0	0	2	0	0	0.0022
Bacteria;EF019318_p	EF019318_p	25	0	7	0.0275	0	0.0076
Bacteria;Elusimicrobia	Elusimicrobia	6	32	31	0.0066	0.0348	0.0338
Bacteria;Fibrobacteres	Fibrobacteres	20	21	22	0.022	0.0228	0.024
Bacteria;Firmicutes	Firmicutes	41440	38017	37023	45.514	41.3044	40.3943
Bacteria;Fusobacteria	Fusobacteria	8274	12527	4098	9.0874	13.6102	4.4712
Bacteria;GU454958_p	GU454958_p	0	0	2	0	0	0.0022
Bacteria;Gemmatimonadetes	Gemmatimonadetes	726	1284	1270	0.7974	1.395	1.3856
Bacteria;Hydrogenedentes_NKB19	Hydrogenedentes_NKB19	0	1	3	0	0.0011	0.0033
Bacteria;Kazan	Kazan	2	0	3	0.0022	0	0.0033
Bacteria;Latescibacteria_WS3	Latescibacteria_WS3	1	3	7	0.0011	0.0033	0.0076
Bacteria;Lentisphaerae	Lentisphaerae	73	0	0	0.0802	0	0
Bacteria;Microgenomates_OP11	Microgenomates_OP11	0	4	0	0	0.0043	0
Bacteria;Nitrospirae	Nitrospirae	115	113	142	0.1263	0.1228	0.1549
Bacteria;Omnitrophica_OP3	Omnitrophica_OP3	10	12	13	0.011	0.013	0.0142
Bacteria;Parcubacteria_OD1	Parcubacteria_OD1	8	4	4	0.0088	0.0043	0.0044
Bacteria;Planctomycetes	Planctomycetes	128	240	258	0.1406	0.2608	0.2815
Bacteria;Proteobacteria	Proteobacteria	9348	13820	14579	10.267	15.015	15.9066
Bacteria;Rhodothermaeota	Rhodothermaeota	2	7	17	0.0022	0.0076	0.0185
Bacteria;Saccharibacteria_TM7	Saccharibacteria_TM7	39	47	79	0.0428	0.0511	0.0862
Bacteria;Spirochaetes	Spirochaetes	17	13	12	0.0187	0.0141	0.0131
Bacteria;TM6	TM6	32	12	28	0.0351	0.013	0.0305
Bacteria;Tenericutes	Tenericutes	30	2	0	0.0329	0.0022	0
Bacteria;Verrucomicrobia	Verrucomicrobia	945	1048	923	1.0379	1.1386	1.007
Bacteria;WS5	WS5	2	6	7	0.0022	0.0065	0.0076

## Sheet: class
class
		Count			Ratio
Taxonomy	Taxon Name	S_19_1_fq_gz	S_20_1_fq_gz	S_21_1_fq_gz	S_19_1_fq_gz	S_20_1_fq_gz	S_21_1_fq_gz
Bacteria;AF234118_p;AF234118_c	AF234118_c	0	0	1	0	0	0.0011
Bacteria;Armatimonadetes;AJ306784_c	AJ306784_c	0	1	2	0	0.0011	0.0022
Bacteria;Omnitrophica_OP3;AQSZ_c	AQSZ_c	2	1	6	0.0022	0.0011	0.0065
Bacteria;Omnitrophica_OP3;AY373410_c	AY373410_c	8	11	7	0.0088	0.012	0.0076
Bacteria;Actinobacteria;Acidimicrobiia	Acidimicrobiia	181	140	214	0.1988	0.1521	0.2335
Bacteria;Acidobacteria;Acidobacteriia	Acidobacteriia	76	851	309	0.0835	0.9246	0.3371
Bacteria;Actinobacteria;Actinobacteria_c	Actinobacteria_c	8672	10525	9662	9.5245	11.4351	10.5418
Bacteria;Proteobacteria;Alphaproteobacteria	Alphaproteobacteria	1560	2321	3144	1.7134	2.5217	3.4303
Bacteria;Chloroflexi;Anaerolineae	Anaerolineae	248	86	192	0.2724	0.0934	0.2095
Bacteria;Chloroflexi;Ardenticatenia	Ardenticatenia	2	0	3	0.0022	0	0.0033
Bacteria;Armatimonadetes;Armatimonadia	Armatimonadia	0	5	4	0	0.0054	0.0044
Bacteria;Firmicutes;Bacilli	Bacilli	3582	5407	4681	3.9341	5.8746	5.1073
Bacteria;Bacteroidetes;Bacteroidia	Bacteroidia	16702	9591	18264	18.344	10.4204	19.9271
Bacteria;Proteobacteria;Betaproteobacteria	Betaproteobacteria	1034	1371	1657	1.1357	1.4896	1.8079
Bacteria;Acidobacteria;Blastocatellia	Blastocatellia	127	132	204	0.1395	0.1434	0.2226
Bacteria;Planctomycetes;Brocadia_c	Brocadia_c	1	3	7	0.0011	0.0033	0.0076
Bacteria;Kazan;CP011216_c	CP011216_c	2	0	3	0.0022	0	0.0033
Bacteria;Acidobacteria;CP011806_c	CP011806_c	0	1	3	0	0.0011	0.0033
Bacteria;Chloroflexi;Caldilineae	Caldilineae	3	7	28	0.0033	0.0076	0.0305
Bacteria;Chlamydiae;Chlamydiae_c	Chlamydiae_c	48	78	98	0.0527	0.0847	0.1069
Bacteria;Chloroflexi;Chloroflexia	Chloroflexia	17	58	137	0.0187	0.063	0.1495
Bacteria;Cyanobacteria;Chroobacteria	Chroobacteria	1	0	5	0.0011	0	0.0055
Bacteria;Armatimonadetes;Chthonomonadetes	Chthonomonadetes	3	9	17	0.0033	0.0098	0.0185
Bacteria;Firmicutes;Clostridia	Clostridia	31279	29040	28184	34.354	31.5512	30.7504
Bacteria;Actinobacteria;Coriobacteriia	Coriobacteriia	1223	455	418	1.3432	0.4943	0.4561
Bacteria;Bacteroidetes;Cytophagia	Cytophagia	715	300	373	0.7853	0.3259	0.407
Bacteria;Berkelbacteria;DQ404828_c	DQ404828_c	0	0	2	0	0	0.0022
Bacteria;DQ499300_p;DQ499300_c	DQ499300_c	0	0	1	0	0	0.0011
Bacteria;DQ833500_p;DQ833500_c	DQ833500_c	0	11	11	0	0.012	0.012
Bacteria;Deinococcus-Thermus;Deinococci	Deinococci	0	0	2	0	0	0.0022
Bacteria;Proteobacteria;Deltaproteobacteria	Deltaproteobacteria	597	781	1087	0.6557	0.8485	1.186
Bacteria;Chloroflexi;EF018867_c	EF018867_c	15	7	39	0.0165	0.0076	0.0426
Bacteria;EF019318_p;EF019318_c	EF019318_c	25	0	7	0.0275	0	0.0076
Bacteria;Chloroflexi;EF516615_c	EF516615_c	0	3	7	0	0.0033	0.0076
Bacteria;Chloroflexi;EU133950_c	EU133950_c	8	40	25	0.0088	0.0435	0.0273
Bacteria;Planctomycetes;EU385896_c	EU385896_c	3	1	4	0.0033	0.0011	0.0044
Bacteria;Planctomycetes;EU589258_c	EU589258_c	0	2	0	0	0.0022	0
Bacteria;Elusimicrobia;Elusimicrobia_c	Elusimicrobia_c	6	32	31	0.0066	0.0348	0.0338
Bacteria;Proteobacteria;Epsilonproteobacteria	Epsilonproteobacteria	0	1	2	0	0.0011	0.0022
Bacteria;Firmicutes;Erysipelotrichi	Erysipelotrichi	1153	345	351	1.2664	0.3748	0.383
Bacteria;BRC1;FP245541_c	FP245541_c	6	10	7	0.0066	0.0109	0.0076
Bacteria;Fibrobacteres;Fibrobacteria	Fibrobacteria	20	21	22	0.022	0.0228	0.024
Bacteria;Armatimonadetes;Fimbriimonadia	Fimbriimonadia	73	40	93	0.0802	0.0435	0.1015
Bacteria;Firmicutes;Firmicutes_uc	Firmicutes_uc	1	0	0	0.0011	0	0
Bacteria;Bacteroidetes;Flavobacteria	Flavobacteria	47	12	31	0.0516	0.013	0.0338
Bacteria;Fusobacteria;Fusobacteria_c	Fusobacteria_c	8274	12527	4098	9.0874	13.6102	4.4712
Bacteria;Chloroflexi;GQ396871_c	GQ396871_c	79	94	144	0.0868	0.1021	0.1571
Bacteria;GU454958_p;GU454958_c	GU454958_c	0	0	2	0	0	0.0022
Bacteria;Proteobacteria;Gammaproteobacteria	Gammaproteobacteria	6100	9254	8531	6.6997	10.0542	9.3078
Bacteria;Gemmatimonadetes;Gemmatimonadetes_c	Gemmatimonadetes_c	508	1084	1063	0.5579	1.1777	1.1598
Bacteria;Acidobacteria;HM185886_c	HM185886_c	2	1	6	0.0022	0.0011	0.0065
Bacteria;Chloroflexi;HM748667_c	HM748667_c	12	37	77	0.0132	0.0402	0.084
Bacteria;Chlorobi;HQ014634_c	HQ014634_c	23	0	0	0.0253	0	0
Bacteria;Chloroflexi;HQ674362_c	HQ674362_c	0	2	0	0	0.0022	0
Bacteria;Acidobacteria;Holophagae	Holophagae	2	4	3	0.0022	0.0043	0.0033
Bacteria;Hydrogenedentes_NKB19;Hydrogenedens_c	Hydrogenedens_c	0	1	3	0	0.0011	0.0033
Bacteria;Chlorobi;Ignavibacteriae	Ignavibacteriae	14	5	7	0.0154	0.0054	0.0076
Bacteria;Verrucomicrobia;Kiritimatiellae	Kiritimatiellae	0	0	4	0	0	0.0044
Bacteria;Chloroflexi;Ktedonobacteria	Ktedonobacteria	4	95	37	0.0044	0.1032	0.0404
Bacteria;Parcubacteria_OD1;LCGL_c	LCGL_c	0	0	2	0	0	0.0022
Bacteria;Latescibacteria_WS3;Latescibacter_c	Latescibacter_c	1	3	7	0.0011	0.0033	0.0076
Bacteria;Lentisphaerae;Lentisphaeria	Lentisphaeria	73	0	0	0.0802	0	0
Bacteria;Gemmatimonadetes;Longimicrobia	Longimicrobia	218	200	207	0.2394	0.2173	0.2258
Bacteria;Actinobacteria;MarineActino_c	MarineActino_c	1	0	0	0.0011	0	0
Bacteria;Microgenomates_OP11;Microgenomatus_c	Microgenomatus_c	0	4	0	0	0.0043	0
Bacteria;Tenericutes;Mollicutes	Mollicutes	30	2	0	0.0329	0.0022	0
Bacteria;Firmicutes;Negativicutes	Negativicutes	5413	3220	3803	5.9452	3.4984	4.1493
Bacteria;Actinobacteria;Nitriliruptoria	Nitriliruptoria	101	14	22	0.1109	0.0152	0.024
Bacteria;Nitrospirae;Nitrospira_c	Nitrospira_c	115	113	142	0.1263	0.1228	0.1549
Bacteria;Planctomycetes;OM190_c	OM190_c	9	27	31	0.0099	0.0293	0.0338
Bacteria;Chlorobi;OPB56_c	OPB56_c	14	27	30	0.0154	0.0293	0.0327
Bacteria;Proteobacteria;Oligoflexia	Oligoflexia	55	90	156	0.0604	0.0978	0.1702
Bacteria;Verrucomicrobia;Opitutae	Opitutae	118	123	131	0.1296	0.1336	0.1429
Bacteria;Planctomycetes;PAC000043_c	PAC000043_c	5	22	17	0.0055	0.0239	0.0185
Bacteria;Cyanobacteria;PAC000053_c	PAC000053_c	2	7	12	0.0022	0.0076	0.0131
Bacteria;AD3;PAC000071_c	PAC000071_c	0	0	1	0	0	0.0011
Bacteria;Chloroflexi;PAC000286_c	PAC000286_c	0	21	9	0	0.0228	0.0098
Bacteria;Armatimonadetes;PAC000296_c	PAC000296_c	7	0	11	0.0077	0	0.012
Bacteria;Armatimonadetes;PAC000401_c	PAC000401_c	0	1	4	0	0.0011	0.0044
Bacteria;Armatimonadetes;PAC000535_c	PAC000535_c	21	17	21	0.0231	0.0185	0.0229
Bacteria;Planctomycetes;PAC001018_c	PAC001018_c	15	24	26	0.0165	0.0261	0.0284
Bacteria;Cyanobacteria;PAC001562_c	PAC001562_c	6	8	15	0.0066	0.0087	0.0164
Bacteria;Acidobacteria;PAC001813_c	PAC001813_c	1	0	0	0.0011	0	0
Bacteria;Acidobacteria;PAC001852_c	PAC001852_c	22	22	58	0.0242	0.0239	0.0633
Bacteria;Acidobacteria;PAC002259_c	PAC002259_c	6	9	21	0.0066	0.0098	0.0229
Bacteria;Acidobacteria;PAC002280_c	PAC002280_c	30	49	131	0.0329	0.0532	0.1429
Bacteria;Cyanobacteria;PAC002560_c	PAC002560_c	3	23	3	0.0033	0.025	0.0033
Bacteria;Chloroflexi;PDJQ_c	PDJQ_c	32	56	48	0.0351	0.0608	0.0524
Bacteria;Parcubacteria_OD1;Paceibacter_c	Paceibacter_c	8	4	2	0.0088	0.0043	0.0022
Bacteria;Planctomycetes;Phycisphaerae	Phycisphaerae	19	51	45	0.0209	0.0554	0.0491
Bacteria;Planctomycetes;Planctomycetia	Planctomycetia	76	110	128	0.0835	0.1195	0.1397
Bacteria;Proteobacteria;Proteobacteria_uc	Proteobacteria_uc	2	2	2	0.0022	0.0022	0.0022
Bacteria;Rhodothermaeota;Rhodothermia	Rhodothermia	2	7	17	0.0022	0.0076	0.0185
Bacteria;Actinobacteria;Rubrobacteria	Rubrobacteria	74	416	379	0.0813	0.452	0.4135
Bacteria;Chloroflexi;SAR202_c	SAR202_c	0	0	7	0	0	0.0076
Bacteria;Saccharibacteria_TM7;Saccharimonas_c	Saccharimonas_c	39	47	79	0.0428	0.0511	0.0862
Bacteria;Acidobacteria;Solibacteres	Solibacteres	169	411	406	0.1856	0.4465	0.443
Bacteria;Verrucomicrobia;Spartobacteria	Spartobacteria	31	24	47	0.034	0.0261	0.0513
Bacteria;Bacteroidetes;Sphingobacteriia	Sphingobacteriia	521	498	673	0.5722	0.5411	0.7343
Bacteria;Spirochaetes;Spirochaetia	Spirochaetia	17	13	12	0.0187	0.0141	0.0131
Bacteria;TM6;TM6_c	TM6_c	32	12	28	0.0351	0.013	0.0305
Bacteria;Actinobacteria;Thermoleophilia	Thermoleophilia	150	376	420	0.1647	0.4085	0.4582
Bacteria;Chloroflexi;Thermomicrobia	Thermomicrobia	79	21	65	0.0868	0.0228	0.0709
Bacteria;Firmicutes;Tissierellia	Tissierellia	12	5	4	0.0132	0.0054	0.0044
Bacteria;Cyanobacteria;Vampirovibrio_c	Vampirovibrio_c	7	5	12	0.0077	0.0054	0.0131
Bacteria;Verrucomicrobia;Verrucomicrobiae	Verrucomicrobiae	796	901	741	0.8743	0.9789	0.8085
Bacteria;Acidobacteria;Vicinamibacter_c	Vicinamibacter_c	257	247	352	0.2823	0.2684	0.3841
Bacteria;WS5;WS5_c	WS5_c	2	6	7	0.0022	0.0065	0.0076

## Sheet: order
order
		Count			Ratio
Taxonomy	Taxon Name	S_19_1_fq_gz	S_20_1_fq_gz	S_21_1_fq_gz	S_19_1_fq_gz	S_20_1_fq_gz	S_21_1_fq_gz
Bacteria;Actinobacteria;Rubrobacteria;AB240334_o	AB240334_o	6	3	7	0.0066	0.0033	0.0076
Bacteria;WS5;WS5_c;AB286410_o	AB286410_o	2	0	1	0.0022	0	0.0011
Bacteria;AF234118_p;AF234118_c;AF234118_o	AF234118_o	0	0	1	0	0	0.0011
Bacteria;Armatimonadetes;AJ306784_c;AJ306784_o	AJ306784_o	0	1	2	0	0.0011	0.0022
Bacteria;Planctomycetes;PAC001018_c;AM056027_o	AM056027_o	11	8	13	0.0121	0.0087	0.0142
Bacteria;Latescibacteria_WS3;Latescibacter_c;AM991194_o	AM991194_o	1	3	7	0.0011	0.0033	0.0076
Bacteria;Omnitrophica_OP3;AQSZ_c;AQSZ_o	AQSZ_o	2	1	6	0.0022	0.0011	0.0065
Bacteria;Proteobacteria;Deltaproteobacteria;AY214193_o	AY214193_o	0	0	2	0	0	0.0022
Bacteria;Omnitrophica_OP3;AY373410_c;AY373410_o	AY373410_o	8	11	7	0.0088	0.012	0.0076
Bacteria;Chloroflexi;Ktedonobacteria;AY673403_o	AY673403_o	4	69	28	0.0044	0.075	0.0305
Bacteria;Firmicutes;Negativicutes;Acidaminococcales	Acidaminococcales	120	50	41	0.1318	0.0543	0.0447
Bacteria;Proteobacteria;Gammaproteobacteria;Acidiferrobacterales	Acidiferrobacterales	40	7	17	0.0439	0.0076	0.0185
Bacteria;Actinobacteria;Acidimicrobiia;Acidimicrobiales	Acidimicrobiales	181	140	214	0.1988	0.1521	0.2335
Bacteria;Acidobacteria;Acidobacteriia;Acidobacteriales	Acidobacteriales	76	851	309	0.0835	0.9246	0.3371
Bacteria;Actinobacteria;Actinobacteria_c;Actinobacteria_c_uc	Actinobacteria_c_uc	0	2	2	0	0.0022	0.0022
Bacteria;Actinobacteria;MarineActino_c;Actinomarinales	Actinomarinales	1	0	0	0.0011	0	0
Bacteria;Actinobacteria;Actinobacteria_c;Actinomycetales	Actinomycetales	38	3	7	0.0417	0.0033	0.0076
Bacteria;Proteobacteria;Gammaproteobacteria;Aeromonadales	Aeromonadales	0	0	4	0	0	0.0044
Bacteria;Proteobacteria;Alphaproteobacteria;Alphaproteobacteria_uc	Alphaproteobacteria_uc	1	0	1	0.0011	0	0.0011
Bacteria;Proteobacteria;Gammaproteobacteria;Alteromonadales	Alteromonadales	29	20	25	0.0319	0.0217	0.0273
Bacteria;Chloroflexi;Anaerolineae;Anaerolinaeles	Anaerolinaeles	115	28	70	0.1263	0.0304	0.0764
Bacteria;Chloroflexi;Ardenticatenia;Ardenticatenales	Ardenticatenales	0	0	3	0	0	0.0033
Bacteria;Armatimonadetes;Armatimonadia;Armatimonadales	Armatimonadales	0	5	4	0	0.0054	0.0044
Bacteria;TM6;TM6_c;Babela_o	Babela_o	32	12	28	0.0351	0.013	0.0305
Bacteria;Firmicutes;Bacilli;Bacillales	Bacillales	862	1239	1299	0.9467	1.3461	1.4173
Bacteria;Firmicutes;Bacilli;Bacilli_uc	Bacilli_uc	1	0	0	0.0011	0	0
Bacteria;Proteobacteria;Oligoflexia;Bacteriovoracales	Bacteriovoracales	5	7	13	0.0055	0.0076	0.0142
Bacteria;Bacteroidetes;Bacteroidia;Bacteroidales	Bacteroidales	16702	9591	18264	18.344	10.4204	19.9271
Bacteria;Proteobacteria;Oligoflexia;Bdellovibrionales	Bdellovibrionales	40	81	112	0.0439	0.088	0.1222
Bacteria;Proteobacteria;Betaproteobacteria;Betaproteobacteria_uc	Betaproteobacteria_uc	0	3	0	0	0.0033	0
Bacteria;Actinobacteria;Actinobacteria_c;Bifidobacteriales	Bifidobacteriales	7503	8888	7588	8.2406	9.6566	8.279
Bacteria;Acidobacteria;Blastocatellia;Blastocatellales	Blastocatellales	127	132	204	0.1395	0.1434	0.2226
Bacteria;Proteobacteria;Deltaproteobacteria;Bradymonadales	Bradymonadales	1	5	1	0.0011	0.0054	0.0011
Bacteria;Planctomycetes;Brocadia_c;Brocadiales	Brocadiales	1	3	7	0.0011	0.0033	0.0076
Bacteria;Proteobacteria;Betaproteobacteria;Burkholderiales	Burkholderiales	612	712	1007	0.6722	0.7736	1.0987
Bacteria;Parcubacteria_OD1;Paceibacter_c;CP011209_o	CP011209_o	0	0	2	0	0	0.0022
Bacteria;Microgenomates_OP11;Microgenomatus_c;CP011212_o	CP011212_o	0	2	0	0	0.0022	0
Bacteria;Parcubacteria_OD1;Paceibacter_c;CP011215_o	CP011215_o	8	4	0	0.0088	0.0043	0
Bacteria;Acidobacteria;CP011806_c;CP011806_o	CP011806_o	0	1	3	0	0.0011	0.0033
Bacteria;Bacteroidetes;Sphingobacteriia;CP012155_o	CP012155_o	17	4	24	0.0187	0.0043	0.0262
Bacteria;Proteobacteria;Betaproteobacteria;CP012157_o	CP012157_o	75	162	90	0.0824	0.176	0.0982
Bacteria;Planctomycetes;Phycisphaerae;CP019633_o	CP019633_o	0	2	0	0	0.0022	0
Bacteria;Chloroflexi;Caldilineae;Caldilineales	Caldilineales	3	7	28	0.0033	0.0076	0.0305
Bacteria;Proteobacteria;Epsilonproteobacteria;Campylobacterales	Campylobacterales	0	1	2	0	0.0011	0.0022
Bacteria;Proteobacteria;Gammaproteobacteria;Cardiobacteriales	Cardiobacteriales	0	0	1	0	0	0.0011
Bacteria;Actinobacteria;Actinobacteria_c;Catenulisporales	Catenulisporales	6	22	9	0.0066	0.0239	0.0098
Bacteria;Proteobacteria;Alphaproteobacteria;Caulobacterales	Caulobacterales	128	170	199	0.1406	0.1847	0.2171
Bacteria;Proteobacteria;Gammaproteobacteria;Cellvibrionales	Cellvibrionales	91	77	109	0.0999	0.0837	0.1189
Bacteria;Chlamydiae;Chlamydiae_c;Chlamydiales	Chlamydiales	48	78	98	0.0527	0.0847	0.1069
Bacteria;Chloroflexi;Chloroflexia;Chloroflexales	Chloroflexales	9	45	125	0.0099	0.0489	0.1364
Bacteria;Proteobacteria;Gammaproteobacteria;Chromatiales	Chromatiales	52	18	17	0.0571	0.0196	0.0185
Bacteria;Verrucomicrobia;Spartobacteria;Chthoniobacterales	Chthoniobacterales	31	24	47	0.034	0.0261	0.0513
Bacteria;Armatimonadetes;Chthonomonadetes;Chthonomonadales	Chthonomonadales	3	9	17	0.0033	0.0098	0.0185
Bacteria;Firmicutes;Clostridia;Clostridiales	Clostridiales	31278	29034	28175	34.3529	31.5446	30.7406
Bacteria;Actinobacteria;Coriobacteriia;Coriobacteriales	Coriobacteriales	1223	455	418	1.3432	0.4943	0.4561
Bacteria;Actinobacteria;Actinobacteria_c;Corynebacteriales	Corynebacteriales	48	74	101	0.0527	0.0804	0.1102
Bacteria;Bacteroidetes;Cytophagia;Cytophagales	Cytophagales	699	284	360	0.7677	0.3086	0.3928
Bacteria;Chloroflexi;Thermomicrobia;DQ129389_o	DQ129389_o	50	11	47	0.0549	0.012	0.0513
Bacteria;Berkelbacteria;DQ404828_c;DQ404828_o	DQ404828_o	0	0	2	0	0	0.0022
Bacteria;Proteobacteria;Alphaproteobacteria;DQ486506_o	DQ486506_o	0	2	1	0	0.0022	0.0011
Bacteria;Acidobacteria;PAC002259_c;DQ513087_o	DQ513087_o	4	8	20	0.0044	0.0087	0.0218
Bacteria;DQ833500_p;DQ833500_c;DQ833500_o	DQ833500_o	0	11	11	0	0.012	0.012
Bacteria;Proteobacteria;Deltaproteobacteria;Deferrisoma_o	Deferrisoma_o	0	3	7	0	0.0033	0.0076
Bacteria;Deinococcus-Thermus;Deinococci;Deinococcales	Deinococcales	0	0	2	0	0	0.0022
Bacteria;Proteobacteria;Deltaproteobacteria;Desulfobacterales	Desulfobacterales	2	0	6	0.0022	0	0.0065
Bacteria;Proteobacteria;Deltaproteobacteria;Desulfovibrionales	Desulfovibrionales	214	69	92	0.235	0.075	0.1004
Bacteria;Proteobacteria;Deltaproteobacteria;Desulfuromonadales	Desulfuromonadales	4	0	4	0.0044	0	0.0044
Bacteria;Actinobacteria;Actinobacteria_c;EF016806_o	EF016806_o	0	1	0	0	0.0011	0
Bacteria;Chloroflexi;EF018867_c;EF018867_o	EF018867_o	15	7	39	0.0165	0.0076	0.0426
Bacteria;EF019318_p;EF019318_c;EF019318_o	EF019318_o	25	0	7	0.0275	0	0.0076
Bacteria;Chloroflexi;EU133950_c;EF516361_o	EF516361_o	3	27	17	0.0033	0.0293	0.0185
Bacteria;Chloroflexi;HQ674362_c;EF516466_o	EF516466_o	0	2	0	0	0.0022	0
Bacteria;Chloroflexi;EF516615_c;EF516615_c_uc	EF516615_c_uc	0	3	0	0	0.0033	0
Bacteria;Chloroflexi;EF516615_c;EF516615_o	EF516615_o	0	0	7	0	0	0.0076
Bacteria;Chloroflexi;EU133950_c;EU133950_o	EU133950_o	5	13	8	0.0055	0.0141	0.0087
Bacteria;DQ499300_p;DQ499300_c;EU134912_o	EU134912_o	0	0	1	0	0	0.0011
Bacteria;Chloroflexi;PDJQ_c;EU335161_o	EU335161_o	24	32	29	0.0264	0.0348	0.0316
Bacteria;Planctomycetes;EU385896_c;EU385896_o	EU385896_o	3	1	4	0.0033	0.0011	0.0044
Bacteria;Planctomycetes;EU589258_c;EU589258_o	EU589258_o	0	2	0	0	0.0022	0
Bacteria;Proteobacteria;Betaproteobacteria;EU800906_o	EU800906_o	0	2	2	0	0.0022	0.0022
Bacteria;Chloroflexi;Thermomicrobia;EU861898_o	EU861898_o	0	3	0	0	0.0033	0
Bacteria;Actinobacteria;Nitriliruptoria;Egibacterales	Egibacterales	3	0	1	0.0033	0	0.0011
Bacteria;Elusimicrobia;Elusimicrobia_c;Elusimicrobiales	Elusimicrobiales	3	4	7	0.0033	0.0043	0.0076
Bacteria;Proteobacteria;Gammaproteobacteria;Enterobacterales	Enterobacterales	5111	7812	6966	5.6135	8.4875	7.6003
Bacteria;Firmicutes;Erysipelotrichi;Erysipelotrichales	Erysipelotrichales	1153	345	351	1.2664	0.3748	0.383
Bacteria;Kazan;CP011216_c;FJ478736_o	FJ478736_o	2	0	2	0.0022	0	0.0022
Bacteria;Armatimonadetes;PAC000535_c;FJ479425_o	FJ479425_o	2	1	3	0.0022	0.0011	0.0033
Bacteria;Chloroflexi;Ardenticatenia;FM253648_o	FM253648_o	2	0	0	0.0022	0	0
Bacteria;BRC1;FP245541_c;FP245541_o	FP245541_o	6	10	7	0.0066	0.0109	0.0076
Bacteria;Chloroflexi;Thermomicrobia;FR749790_o	FR749790_o	1	3	5	0.0011	0.0033	0.0055
Bacteria;Proteobacteria;Betaproteobacteria;Ferritrophicales	Ferritrophicales	0	1	0	0	0.0011	0
Bacteria;Fibrobacteres;Fibrobacteria;Fibrobacterales	Fibrobacterales	20	21	22	0.022	0.0228	0.024
Bacteria;Armatimonadetes;Fimbriimonadia;Fimbriimonadales	Fimbriimonadales	73	40	93	0.0802	0.0435	0.1015
Bacteria;Bacteroidetes;Flavobacteria;Flavobacteriales	Flavobacteriales	47	12	31	0.0516	0.013	0.0338
Bacteria;Actinobacteria;Actinobacteria_c;Frankiales	Frankiales	81	269	247	0.089	0.2923	0.2695
Bacteria;Fusobacteria;Fusobacteria_c;Fusobacteriales	Fusobacteriales	8274	12527	4098	9.0874	13.6102	4.4712
Bacteria;Chloroflexi;Thermomicrobia;GQ263151_o	GQ263151_o	28	2	0	0.0308	0.0022	0
Bacteria;Gemmatimonadetes;Longimicrobia;GQ263235_o	GQ263235_o	80	64	51	0.0879	0.0695	0.0556
Bacteria;Chloroflexi;GQ396871_c;GQ396871_o	GQ396871_o	79	94	144	0.0868	0.1021	0.1571
Bacteria;Chlorobi;Ignavibacteriae;GQ472436_o	GQ472436_o	3	0	0	0.0033	0	0
Bacteria;GU454958_p;GU454958_c;GU454958_c_uc	GU454958_c_uc	0	0	2	0	0	0.0022
Bacteria;Gemmatimonadetes;Longimicrobia;GU568020_o	GU568020_o	27	13	4	0.0297	0.0141	0.0044
Bacteria;Actinobacteria;Rubrobacteria;Gaiellales	Gaiellales	68	412	370	0.0747	0.4476	0.4037
Bacteria;Proteobacteria;Gammaproteobacteria;Gammaproteobacteria_uc	Gammaproteobacteria_uc	2	0	0	0.0022	0	0
Bacteria;Gemmatimonadetes;Gemmatimonadetes_c;Gemmatimonadales	Gemmatimonadales	508	1084	1063	0.5579	1.1777	1.1598
Bacteria;Acidobacteria;HM185886_c;HM185886_o	HM185886_o	2	1	6	0.0022	0.0011	0.0065
Bacteria;Chloroflexi;HM748667_c;HM748667_o	HM748667_o	12	37	77	0.0132	0.0402	0.084
Bacteria;Chlorobi;HQ014634_c;HQ014634_o	HQ014634_o	23	0	0	0.0253	0	0
Bacteria;Bacteroidetes;Cytophagia;HQ324883_o	HQ324883_o	16	16	13	0.0176	0.0174	0.0142
Bacteria;Chloroflexi;PDJQ_c;HQ397138_o	HQ397138_o	2	0	2	0.0022	0	0.0022
Bacteria;Chloroflexi;Chloroflexia;Herpetosiphonales	Herpetosiphonales	4	11	8	0.0044	0.012	0.0087
Bacteria;Acidobacteria;Holophagae;Holophagales	Holophagales	2	4	3	0.0022	0.0043	0.0033
Bacteria;Hydrogenedentes_NKB19;Hydrogenedens_c;Hydrogenedens_o	Hydrogenedens_o	0	1	3	0	0.0011	0.0033
Bacteria;Chloroflexi;Ktedonobacteria;JX133647_o	JX133647_o	0	2	3	0	0.0022	0.0033
Bacteria;Actinobacteria;Actinobacteria_c;Jiangellales	Jiangellales	1	0	0	0.0011	0	0
Bacteria;Chloroflexi;Chloroflexia;Kallotenuales	Kallotenuales	4	2	4	0.0044	0.0022	0.0044
Bacteria;Actinobacteria;Actinobacteria_c;Kineosporiales	Kineosporiales	9	24	39	0.0099	0.0261	0.0426
Bacteria;Verrucomicrobia;Kiritimatiellae;Kiritimatiellales	Kiritimatiellales	0	0	4	0	0	0.0044
Bacteria;Chloroflexi;Ktedonobacteria;Ktedonobacterales	Ktedonobacterales	0	24	6	0	0.0261	0.0065
Bacteria;Parcubacteria_OD1;LCGL_c;LCGL_o	LCGL_o	0	0	2	0	0	0.0022
Bacteria;Firmicutes;Bacilli;Lactobacillales	Lactobacillales	2719	4168	3382	2.9863	4.5284	3.69
Bacteria;Proteobacteria;Gammaproteobacteria;Legionellales	Legionellales	89	117	141	0.0977	0.1271	0.1538
Bacteria;Spirochaetes;Spirochaetia;Leptospirales	Leptospirales	7	3	4	0.0077	0.0033	0.0044
Bacteria;Gemmatimonadetes;Longimicrobia;Longimicrobiales	Longimicrobiales	111	123	152	0.1219	0.1336	0.1658
Bacteria;Proteobacteria;Gammaproteobacteria;Methylococcales	Methylococcales	10	24	20	0.011	0.0261	0.0218
Bacteria;Proteobacteria;Betaproteobacteria;Methylophilales	Methylophilales	21	31	56	0.0231	0.0337	0.0611
Bacteria;Actinobacteria;Actinobacteria_c;Micrococcales	Micrococcales	605	491	771	0.6645	0.5335	0.8412
Bacteria;Microgenomates_OP11;Microgenomatus_c;Microgenomatus_o	Microgenomatus_o	0	2	0	0	0.0022	0
Bacteria;Actinobacteria;Actinobacteria_c;Micromonosporales	Micromonosporales	108	154	337	0.1186	0.1673	0.3677
Bacteria;Proteobacteria;Alphaproteobacteria;Micropepsales	Micropepsales	9	105	57	0.0099	0.1141	0.0622
Bacteria;Tenericutes;Mollicutes;Moeniiplasma_o	Moeniiplasma_o	0	1	0	0	0.0011	0
Bacteria;Actinobacteria;Actinobacteria_c;Motilibacter_o	Motilibacter_o	2	7	10	0.0022	0.0076	0.0109
Bacteria;Tenericutes;Mollicutes;Mycoplasmatales	Mycoplasmatales	0	1	0	0	0.0011	0
Bacteria;Proteobacteria;Deltaproteobacteria;Myxococcales	Myxococcales	313	629	847	0.3438	0.6834	0.9241
Bacteria;Bacteroidetes;Sphingobacteriia;NVQB_o	NVQB_o	80	32	59	0.0879	0.0348	0.0644
Bacteria;Proteobacteria;Betaproteobacteria;Neisseriales	Neisseriales	0	3	0	0	0.0033	0
Bacteria;Proteobacteria;Gammaproteobacteria;Nevskiales	Nevskiales	70	70	63	0.0769	0.0761	0.0687
Bacteria;Actinobacteria;Nitriliruptoria;Nitriliruptorales	Nitriliruptorales	98	14	21	0.1076	0.0152	0.0229
Bacteria;Proteobacteria;Betaproteobacteria;Nitrosomonadales	Nitrosomonadales	17	41	20	0.0187	0.0445	0.0218
Bacteria;Nitrospirae;Nitrospira_c;Nitrospirales	Nitrospirales	115	112	142	0.1263	0.1217	0.1549
Bacteria;Planctomycetes;OM190_c;OM190_o	OM190_o	9	27	31	0.0099	0.0293	0.0338
Bacteria;Proteobacteria;Deltaproteobacteria;OM27	OM27	7	4	11	0.0077	0.0043	0.012
Bacteria;Chlorobi;OPB56_c;OPB56_o	OPB56_o	14	27	30	0.0154	0.0293	0.0327
Bacteria;Proteobacteria;Gammaproteobacteria;Oceanospirillales	Oceanospirillales	77	32	109	0.0846	0.0348	0.1189
Bacteria;Proteobacteria;Oligoflexia;Oligoflexales	Oligoflexales	10	2	29	0.011	0.0022	0.0316
Bacteria;Verrucomicrobia;Opitutae;Opitutales	Opitutales	111	123	125	0.1219	0.1336	0.1364
Bacteria;Cyanobacteria;Chroobacteria;Oscillatoriales	Oscillatoriales	1	0	5	0.0011	0	0.0055
Bacteria;Bacteroidetes;Sphingobacteriia;PAC000007_o	PAC000007_o	0	10	0	0	0.0109	0
Bacteria;Planctomycetes;PAC000043_c;PAC000043_o	PAC000043_o	5	22	17	0.0055	0.0239	0.0185
Bacteria;Cyanobacteria;PAC000053_c;PAC000053_o	PAC000053_o	2	7	12	0.0022	0.0076	0.0131
Bacteria;AD3;PAC000071_c;PAC000071_o	PAC000071_o	0	0	1	0	0	0.0011
Bacteria;WS5;WS5_c;PAC000108_o	PAC000108_o	0	6	6	0	0.0065	0.0065
Bacteria;Acidobacteria;Solibacteres;PAC000121_o	PAC000121_o	2	29	3	0.0022	0.0315	0.0033
Bacteria;Chloroflexi;PAC000286_c;PAC000286_o	PAC000286_o	0	0	1	0	0	0.0011
Bacteria;Chloroflexi;PAC000286_c;PAC000287_o	PAC000287_o	0	3	0	0	0.0033	0
Bacteria;Armatimonadetes;PAC000296_c;PAC000296_o	PAC000296_o	7	0	11	0.0077	0	0.012
Bacteria;Chloroflexi;Anaerolineae;PAC000395_o	PAC000395_o	133	58	122	0.1461	0.063	0.1331
Bacteria;Chlorobi;Ignavibacteriae;PAC000396_o	PAC000396_o	11	5	7	0.0121	0.0054	0.0076
Bacteria;Armatimonadetes;PAC000401_c;PAC000401_o	PAC000401_o	0	1	4	0	0.0011	0.0044
Bacteria;Armatimonadetes;PAC000535_c;PAC000535_o	PAC000535_o	19	16	18	0.0209	0.0174	0.0196
Bacteria;Chloroflexi;PDJQ_c;PAC000542_o	PAC000542_o	0	7	3	0	0.0076	0.0033
Bacteria;Elusimicrobia;Elusimicrobia_c;PAC000548_o	PAC000548_o	3	28	24	0.0033	0.0304	0.0262
Bacteria;Kazan;CP011216_c;PAC000573_o	PAC000573_o	0	0	1	0	0	0.0011
Bacteria;Planctomycetes;PAC001018_c;PAC001018_o	PAC001018_o	4	16	13	0.0044	0.0174	0.0142
Bacteria;Tenericutes;Mollicutes;PAC001057_o	PAC001057_o	18	0	0	0.0198	0	0
Bacteria;Tenericutes;Mollicutes;PAC001265_o	PAC001265_o	12	0	0	0.0132	0	0
Bacteria;Cyanobacteria;PAC001562_c;PAC001562_o	PAC001562_o	6	8	15	0.0066	0.0087	0.0164
Bacteria;Acidobacteria;PAC001813_c;PAC001813_o	PAC001813_o	1	0	0	0.0011	0	0
Bacteria;Acidobacteria;PAC001852_c;PAC001852_o	PAC001852_o	22	22	58	0.0242	0.0239	0.0633
Bacteria;Proteobacteria;Betaproteobacteria;PAC001907_o	PAC001907_o	31	130	142	0.034	0.1412	0.1549
Bacteria;Proteobacteria;Betaproteobacteria;PAC001921_o	PAC001921_o	56	32	51	0.0615	0.0348	0.0556
Bacteria;Proteobacteria;Deltaproteobacteria;PAC001922_o	PAC001922_o	41	51	106	0.045	0.0554	0.1157
Bacteria;Nitrospirae;Nitrospira_c;PAC001956_o	PAC001956_o	0	1	0	0	0.0011	0
Bacteria;Proteobacteria;Deltaproteobacteria;PAC002249_o	PAC002249_o	0	0	3	0	0	0.0033
Bacteria;Acidobacteria;PAC002259_c;PAC002259_o	PAC002259_o	2	1	1	0.0022	0.0011	0.0011
Bacteria;Acidobacteria;PAC002280_c;PAC002280_o	PAC002280_o	30	49	131	0.0329	0.0532	0.1429
Bacteria;Actinobacteria;Actinobacteria_c;PAC002290_o	PAC002290_o	1	2	4	0.0011	0.0022	0.0044
Bacteria;Chloroflexi;PAC000286_c;PAC002318_o	PAC002318_o	0	18	8	0	0.0196	0.0087
Bacteria;Cyanobacteria;PAC002560_c;PAC002337_o	PAC002337_o	2	2	0	0.0022	0.0022	0
Bacteria;Proteobacteria;Betaproteobacteria;PAC002541_o	PAC002541_o	212	243	253	0.2328	0.264	0.276
Bacteria;Cyanobacteria;PAC002560_c;PAC002560_o	PAC002560_o	1	21	3	0.0011	0.0228	0.0033
Bacteria;Proteobacteria;Deltaproteobacteria;PAC002565_o	PAC002565_o	6	15	6	0.0066	0.0163	0.0065
Bacteria;Chloroflexi;PDJQ_c;PDJQ_c_uc	PDJQ_c_uc	0	0	2	0	0	0.0022
Bacteria;Chloroflexi;PDJQ_c;PDJQ_o	PDJQ_o	6	17	12	0.0066	0.0185	0.0131
Bacteria;Proteobacteria;Gammaproteobacteria;Pasteurellales	Pasteurellales	64	90	82	0.0703	0.0978	0.0895
Bacteria;Verrucomicrobia;Verrucomicrobiae;Pedosphaera_o	Pedosphaera_o	171	340	341	0.1878	0.3694	0.3721
Bacteria;Planctomycetes;Phycisphaerae;Phycisphaerales	Phycisphaerales	19	49	45	0.0209	0.0532	0.0491
Bacteria;Planctomycetes;Planctomycetia;Planctomycetales	Planctomycetales	70	110	128	0.0769	0.1195	0.1397
Bacteria;Planctomycetes;Planctomycetia;Planctomycetia_uc	Planctomycetia_uc	6	0	0	0.0066	0	0
Bacteria;Actinobacteria;Actinobacteria_c;Propionibacteriales	Propionibacteriales	84	204	220	0.0923	0.2216	0.24
Bacteria;Proteobacteria;Gammaproteobacteria;Pseudomonadales	Pseudomonadales	239	228	293	0.2625	0.2477	0.3197
Bacteria;Actinobacteria;Actinobacteria_c;Pseudonocardiales	Pseudonocardiales	64	98	135	0.0703	0.1065	0.1473
Bacteria;Verrucomicrobia;Opitutae;Puniceicoccales	Puniceicoccales	7	0	6	0.0077	0	0.0065
Bacteria;Proteobacteria;Alphaproteobacteria;Rhizobiales	Rhizobiales	735	627	996	0.8073	0.6812	1.0867
Bacteria;Proteobacteria;Alphaproteobacteria;Rhodobacterales	Rhodobacterales	70	67	71	0.0769	0.0728	0.0775
Bacteria;Proteobacteria;Betaproteobacteria;Rhodocyclales	Rhodocyclales	7	6	15	0.0077	0.0065	0.0164
Bacteria;Proteobacteria;Alphaproteobacteria;Rhodospirillales	Rhodospirillales	376	645	946	0.413	0.7008	1.0321
Bacteria;Rhodothermaeota;Rhodothermia;Rhodothermales	Rhodothermales	2	7	17	0.0022	0.0076	0.0185
Bacteria;Proteobacteria;Alphaproteobacteria;Rickettsiales	Rickettsiales	5	12	14	0.0055	0.013	0.0153
Bacteria;Actinobacteria;Rubrobacteria;Rubrobacterales	Rubrobacterales	0	1	2	0	0.0011	0.0022
Bacteria;Chloroflexi;SAR202_c;SAR202_o	SAR202_o	0	0	7	0	0	0.0076
Bacteria;Proteobacteria;Deltaproteobacteria;SAR324	SAR324	9	5	2	0.0099	0.0054	0.0022
Bacteria;Saccharibacteria_TM7;Saccharimonas_c;Saccharimonas_o	Saccharimonas_o	39	47	79	0.0428	0.0511	0.0862
Bacteria;Bacteroidetes;Sphingobacteriia;Saprospirales	Saprospirales	40	23	42	0.0439	0.025	0.0458
Bacteria;Proteobacteria;Oligoflexia;Silvanigrellales	Silvanigrellales	0	0	2	0	0	0.0022
Bacteria;Proteobacteria;Alphaproteobacteria;Sneathiellales	Sneathiellales	4	6	23	0.0044	0.0065	0.0251
Bacteria;Acidobacteria;Solibacteres;Solibacterales	Solibacterales	167	382	403	0.1834	0.415	0.4397
Bacteria;Actinobacteria;Thermoleophilia;Solirubrobacterales	Solirubrobacterales	59	174	204	0.0648	0.189	0.2226
Bacteria;Chloroflexi;Thermomicrobia;Sphaerobacterales	Sphaerobacterales	0	2	13	0	0.0022	0.0142
Bacteria;Bacteroidetes;Sphingobacteriia;Sphingobacteriales	Sphingobacteriales	384	429	548	0.4218	0.4661	0.5979
Bacteria;Proteobacteria;Alphaproteobacteria;Sphingomonadales	Sphingomonadales	232	687	836	0.2548	0.7464	0.9121
Bacteria;Spirochaetes;Spirochaetia;Spirochaetales	Spirochaetales	10	10	8	0.011	0.0109	0.0087
Bacteria;Proteobacteria;Gammaproteobacteria;Steroidobacter_o	Steroidobacter_o	138	242	295	0.1516	0.2629	0.3219
Bacteria;Proteobacteria;Betaproteobacteria;Sterolibacterium_o	Sterolibacterium_o	0	5	7	0	0.0054	0.0076
Bacteria;Actinobacteria;Actinobacteria_c;Streptomycetales	Streptomycetales	79	183	148	0.0868	0.1988	0.1615
Bacteria;Actinobacteria;Actinobacteria_c;Streptosporangiales	Streptosporangiales	43	103	44	0.0472	0.1119	0.048
Bacteria;Proteobacteria;Betaproteobacteria;Sulfuricellales	Sulfuricellales	0	0	2	0	0	0.0022
Bacteria;Firmicutes;Clostridia;Thermoanaerobacterales	Thermoanaerobacterales	1	6	9	0.0011	0.0065	0.0098
Bacteria;Actinobacteria;Thermoleophilia;Thermoleophilales	Thermoleophilales	91	202	216	0.0999	0.2195	0.2357
Bacteria;Proteobacteria;Betaproteobacteria;Thiobacillus_o	Thiobacillus_o	3	0	12	0.0033	0	0.0131
Bacteria;Firmicutes;Tissierellia;Tissierellales	Tissierellales	12	5	4	0.0132	0.0054	0.0044
Bacteria;Cyanobacteria;Vampirovibrio_c;Vampirovibrio_o	Vampirovibrio_o	7	5	12	0.0077	0.0054	0.0131
Bacteria;Firmicutes;Negativicutes;Veillonellales	Veillonellales	5293	3170	3762	5.8134	3.4441	4.1046
Bacteria;Verrucomicrobia;Verrucomicrobiae;Verrucomicrobiales	Verrucomicrobiales	625	561	400	0.6864	0.6095	0.4364
Bacteria;Acidobacteria;Vicinamibacter_c;Vicinamibacter_o	Vicinamibacter_o	257	247	352	0.2823	0.2684	0.3841
Bacteria;Lentisphaerae;Lentisphaeria;Victivallales	Victivallales	73	0	0	0.0802	0	0
Bacteria;Proteobacteria;Gammaproteobacteria;Xanthomonadales	Xanthomonadales	88	517	389	0.0967	0.5617	0.4244
Unclassified in higher taxonomic rank	Unclassified in higher taxonomic rank	3	2	2	0.0033	0.0022	0.0022

## Sheet: family
family
		Count			Ratio
Taxonomy	Taxon Name	S_19_1_fq_gz	S_20_1_fq_gz	S_21_1_fq_gz	S_19_1_fq_gz	S_20_1_fq_gz	S_21_1_fq_gz
Bacteria;Proteobacteria;Gammaproteobacteria;Pseudomonadales;AB096215_f	AB096215_f	3	16	20	0.0033	0.0174	0.0218
Bacteria;Proteobacteria;Deltaproteobacteria;Myxococcales;AB128884_f	AB128884_f	0	4	6	0	0.0043	0.0065
Bacteria;Actinobacteria;Rubrobacteria;AB240334_o;AB240334_f	AB240334_f	6	3	7	0.0066	0.0033	0.0076
Bacteria;Chloroflexi;HM748667_c;HM748667_o;AB257647_f	AB257647_f	5	13	30	0.0055	0.0141	0.0327
Bacteria;WS5;WS5_c;AB286410_o;AB286410_f	AB286410_f	2	0	1	0.0022	0	0.0011
Bacteria;Chloroflexi;Anaerolineae;PAC000395_o;AB478660_f	AB478660_f	13	13	5	0.0143	0.0141	0.0055
Bacteria;Proteobacteria;Oligoflexia;Bdellovibrionales;AB511016_f	AB511016_f	4	5	5	0.0044	0.0054	0.0055
Bacteria;Bacteroidetes;Cytophagia;Cytophagales;AB533980_f	AB533980_f	1	0	2	0.0011	0	0.0022
Bacteria;Proteobacteria;Oligoflexia;Bdellovibrionales;AB630788_f	AB630788_f	0	0	1	0	0	0.0011
Bacteria;AF234118_p;AF234118_c;AF234118_o;AF234118_f	AF234118_f	0	0	1	0	0	0.0011
Bacteria;Chloroflexi;Caldilineae;Caldilineales;AF234694_f	AF234694_f	1	2	4	0.0011	0.0022	0.0044
Bacteria;Planctomycetes;OM190_c;OM190_o;AF407728_f	AF407728_f	9	17	24	0.0099	0.0185	0.0262
Bacteria;Actinobacteria;Actinobacteria_c;Streptosporangiales;AF498716_f	AF498716_f	5	55	14	0.0055	0.0598	0.0153
Bacteria;Armatimonadetes;AJ306784_c;AJ306784_o;AJ306784_f	AJ306784_f	0	1	2	0	0.0011	0.0022
Bacteria;Chloroflexi;PDJQ_c;PAC000542_o;AJ536892_f	AJ536892_f	0	3	0	0	0.0033	0
Bacteria;BRC1;FP245541_c;FP245541_o;AJ604544_f	AJ604544_f	2	1	3	0.0022	0.0011	0.0033
Bacteria;Planctomycetes;PAC001018_c;AM056027_o;AM056027_f	AM056027_f	0	3	2	0	0.0033	0.0022
Bacteria;Latescibacteria_WS3;Latescibacter_c;AM991194_o;AM991194_f	AM991194_f	1	3	7	0.0011	0.0033	0.0076
Bacteria;Kazan;CP011216_c;PAC000573_o;AM991231_f	AM991231_f	0	0	1	0	0	0.0011
Bacteria;Bacteroidetes;Flavobacteria;Flavobacteriales;AM997541_f	AM997541_f	0	0	2	0	0	0.0022
Bacteria;Chloroflexi;SAR202_c;SAR202_o;AM997979_f	AM997979_f	0	0	4	0	0	0.0044
Bacteria;Omnitrophica_OP3;AQSZ_c;AQSZ_o;AQSZ_f	AQSZ_f	2	1	6	0.0022	0.0011	0.0065
Bacteria;Proteobacteria;Gammaproteobacteria;Chromatiales;AY212648_f	AY212648_f	0	0	1	0	0	0.0011
Bacteria;Cyanobacteria;PAC001562_c;PAC001562_o;AY212703_f	AY212703_f	0	1	3	0	0.0011	0.0033
Bacteria;Proteobacteria;Deltaproteobacteria;AY214193_o;AY214193_f	AY214193_f	0	0	2	0	0	0.0022
Bacteria;Actinobacteria;Actinobacteria_c;Frankiales;AY234742_f	AY234742_f	0	0	1	0	0	0.0011
Bacteria;Planctomycetes;PAC001018_c;AM056027_o;AY532588_f	AY532588_f	11	5	11	0.0121	0.0054	0.012
Bacteria;Chloroflexi;Ardenticatenia;Ardenticatenales;AY548945_f	AY548945_f	0	0	3	0	0	0.0033
Bacteria;Planctomycetes;PAC001018_c;PAC001018_o;AY555803_f	AY555803_f	0	3	4	0	0.0033	0.0044
Bacteria;Chloroflexi;Ktedonobacteria;AY673403_o;AY673403_f	AY673403_f	4	67	28	0.0044	0.0728	0.0305
Bacteria;Proteobacteria;Alphaproteobacteria;Rhizobiales;AY921699_f	AY921699_f	1	3	1	0.0011	0.0033	0.0011
Bacteria;Chloroflexi;Anaerolineae;Anaerolinaeles;AY921707_f	AY921707_f	0	2	5	0	0.0022	0.0055
Bacteria;Chloroflexi;Anaerolineae;PAC000395_o;AY921926_f	AY921926_f	0	0	3	0	0	0.0033
Bacteria;Chloroflexi;HM748667_c;HM748667_o;AY922170_f	AY922170_f	3	2	20	0.0033	0.0022	0.0218
Bacteria;Proteobacteria;Alphaproteobacteria;Rhodospirillales;AY957891_f	AY957891_f	2	0	1	0.0022	0	0.0011
Bacteria;Proteobacteria;Alphaproteobacteria;Rhodospirillales;Acetobacteraceae	Acetobacteraceae	24	125	99	0.0264	0.1358	0.108
Bacteria;Proteobacteria;Gammaproteobacteria;Chromatiales;Achromatium_f	Achromatium_f	3	0	0	0.0033	0	0
Bacteria;Firmicutes;Negativicutes;Acidaminococcales;Acidaminococcaceae	Acidaminococcaceae	120	50	41	0.1318	0.0543	0.0447
Bacteria;Proteobacteria;Gammaproteobacteria;Acidiferrobacterales;Acidiferrobacteraceae	Acidiferrobacteraceae	40	7	17	0.0439	0.0076	0.0185
Bacteria;Actinobacteria;Acidimicrobiia;Acidimicrobiales;Acidimicrobiaceae	Acidimicrobiaceae	12	25	33	0.0132	0.0272	0.036
Bacteria;Acidobacteria;Acidobacteriia;Acidobacteriales;Acidobacteriaceae	Acidobacteriaceae	76	851	309	0.0835	0.9246	0.3371
Bacteria;Actinobacteria;Actinobacteria_c;Actinomycetales;Actinomycetaceae	Actinomycetaceae	38	3	7	0.0417	0.0033	0.0076
Bacteria;Actinobacteria;Actinobacteria_c;Pseudonocardiales;Actinopolysporaceae	Actinopolysporaceae	0	5	4	0	0.0054	0.0044
Bacteria;Actinobacteria;Actinobacteria_c;Catenulisporales;Actinospicaceae	Actinospicaceae	6	21	9	0.0066	0.0228	0.0098
Bacteria;Firmicutes;Bacilli;Lactobacillales;Aerococcaceae	Aerococcaceae	2	3	3	0.0022	0.0033	0.0033
Bacteria;Proteobacteria;Gammaproteobacteria;Aeromonadales;Aeromonadaceae	Aeromonadaceae	0	0	4	0	0	0.0044
Bacteria;Proteobacteria;Alphaproteobacteria;Rhizobiales;Afifella_f	Afifella_f	4	9	7	0.0044	0.0098	0.0076
Bacteria;Verrucomicrobia;Verrucomicrobiae;Verrucomicrobiales;Akkermansiaceae	Akkermansiaceae	613	534	358	0.6733	0.5802	0.3906
Bacteria;Proteobacteria;Betaproteobacteria;Burkholderiales;Alcaligenaceae	Alcaligenaceae	17	33	49	0.0187	0.0359	0.0535
Bacteria;Proteobacteria;Gammaproteobacteria;Oceanospirillales;Alcanivoracaceae	Alcanivoracaceae	23	4	5	0.0253	0.0043	0.0055
Bacteria;Proteobacteria;Gammaproteobacteria;Nevskiales;Algiphilaceae	Algiphilaceae	13	0	0	0.0143	0	0
Bacteria;Firmicutes;Bacilli;Bacillales;Alicyclobacillaceae	Alicyclobacillaceae	72	301	404	0.0791	0.327	0.4408
Bacteria;Proteobacteria;Gammaproteobacteria;Alteromonadales;Alishewanella_f	Alishewanella_f	7	9	12	0.0077	0.0098	0.0131
Bacteria;Proteobacteria;Alphaproteobacteria;Rhizobiales;Alsobacter_f	Alsobacter_f	1	5	14	0.0011	0.0054	0.0153
Bacteria;Proteobacteria;Alphaproteobacteria;Rhodospirillales;Alysiosphaera_f	Alysiosphaera_f	6	13	23	0.0066	0.0141	0.0251
Bacteria;Bacteroidetes;Cytophagia;Cytophagales;Amoebophilaceae	Amoebophilaceae	1	5	1	0.0011	0.0054	0.0011
Bacteria;Chloroflexi;Anaerolineae;Anaerolinaeles;Anaerolinaceae	Anaerolinaceae	16	5	6	0.0176	0.0054	0.0065
Bacteria;Chloroflexi;Anaerolineae;Anaerolinaeles;Anaerolinaeles_uc	Anaerolinaeles_uc	0	0	3	0	0	0.0033
Bacteria;Proteobacteria;Deltaproteobacteria;Myxococcales;Anaeromyxobacteraceae	Anaeromyxobacteraceae	13	25	21	0.0143	0.0272	0.0229
Bacteria;Actinobacteria;Actinobacteria_c;Frankiales;Antricoccus_f	Antricoccus_f	1	0	0	0.0011	0	0
Bacteria;Proteobacteria;Deltaproteobacteria;Myxococcales;Archangiaceae	Archangiaceae	78	127	159	0.0857	0.138	0.1735
Bacteria;Armatimonadetes;Armatimonadia;Armatimonadales;Armatimonadaceae	Armatimonadaceae	0	2	3	0	0.0022	0.0033
Bacteria;Proteobacteria;Alphaproteobacteria;Rhizobiales;Aurantimonadaceae	Aurantimonadaceae	3	1	14	0.0033	0.0011	0.0153
Bacteria;Proteobacteria;Betaproteobacteria;Rhodocyclales;Azonexaceae	Azonexaceae	0	0	2	0	0	0.0022
Bacteria;TM6;TM6_c;Babela_o;Babela_f	Babela_f	2	0	3	0.0022	0	0.0033
Bacteria;Firmicutes;Bacilli;Bacillales;Bacillaceae	Bacillaceae	511	522	510	0.5612	0.5671	0.5564
Bacteria;Firmicutes;Bacilli;Bacillales;Bacillales_uc	Bacillales_uc	9	12	9	0.0099	0.013	0.0098
Bacteria;Proteobacteria;Oligoflexia;Bacteriovoracales;Bacteriovoracaceae	Bacteriovoracaceae	1	1	3	0.0011	0.0011	0.0033
Bacteria;Bacteroidetes;Bacteroidia;Bacteroidales;Bacteroidaceae	Bacteroidaceae	10248	8039	13715	11.2555	8.7342	14.9639
Bacteria;Bacteroidetes;Bacteroidia;Bacteroidales;Bacteroidales_uc	Bacteroidales_uc	2	0	0	0.0022	0	0
Bacteria;Bacteroidetes;Bacteroidia;Bacteroidales;Barnesiellaceae	Barnesiellaceae	297	178	195	0.3262	0.1934	0.2128
Bacteria;Proteobacteria;Alphaproteobacteria;Rhizobiales;Bauldia_f	Bauldia_f	17	6	22	0.0187	0.0065	0.024
Bacteria;Proteobacteria;Oligoflexia;Bdellovibrionales;Bdellovibrionaceae	Bdellovibrionaceae	11	29	30	0.0121	0.0315	0.0327
Bacteria;Proteobacteria;Alphaproteobacteria;Rhizobiales;Beijerinckiaceae	Beijerinckiaceae	4	4	12	0.0044	0.0043	0.0131
Bacteria;Actinobacteria;Actinobacteria_c;Micrococcales;Beutenbergiaceae	Beutenbergiaceae	0	0	1	0	0	0.0011
Bacteria;Actinobacteria;Actinobacteria_c;Bifidobacteriales;Bifidobacteriaceae	Bifidobacteriaceae	7503	8888	7588	8.2406	9.6566	8.279
Bacteria;Acidobacteria;Blastocatellia;Blastocatellales;Blastocatellaceae	Blastocatellaceae	103	75	108	0.1131	0.0815	0.1178
Bacteria;Proteobacteria;Alphaproteobacteria;Rhizobiales;Blastochloris_f	Blastochloris_f	1	0	0	0.0011	0	0
Bacteria;Actinobacteria;Actinobacteria_c;Micrococcales;Bogoriellaceae	Bogoriellaceae	1	0	1	0.0011	0	0.0011
Bacteria;Proteobacteria;Alphaproteobacteria;Rhizobiales;Bosea_f	Bosea_f	7	2	8	0.0077	0.0022	0.0087
Bacteria;Proteobacteria;Alphaproteobacteria;Rhizobiales;Bradyrhizobiaceae	Bradyrhizobiaceae	89	212	308	0.0977	0.2303	0.336
Bacteria;Actinobacteria;Actinobacteria_c;Micrococcales;Brevibacteriaceae	Brevibacteriaceae	1	0	0	0.0011	0	0
Bacteria;Proteobacteria;Alphaproteobacteria;Rhizobiales;Brucellaceae	Brucellaceae	4	2	5	0.0044	0.0022	0.0055
Bacteria;Acidobacteria;Solibacteres;Solibacterales;Bryobacteraceae	Bryobacteraceae	98	223	199	0.1076	0.2423	0.2171
Bacteria;Proteobacteria;Betaproteobacteria;Burkholderiales;Burkholderiaceae	Burkholderiaceae	10	74	49	0.011	0.0804	0.0535
Bacteria;Proteobacteria;Betaproteobacteria;Burkholderiales;Burkholderiales_uc	Burkholderiales_uc	0	0	1	0	0	0.0011
Bacteria;Parcubacteria_OD1;Paceibacter_c;CP011209_o;CP011209_o_uc	CP011209_o_uc	0	0	2	0	0	0.0022
Bacteria;Microgenomates_OP11;Microgenomatus_c;CP011212_o;CP011212_f	CP011212_f	0	2	0	0	0.0022	0
Bacteria;Parcubacteria_OD1;Paceibacter_c;CP011215_o;CP011215_f	CP011215_f	8	4	0	0.0088	0.0043	0
Bacteria;Actinobacteria;Acidimicrobiia;Acidimicrobiales;CP011489_f	CP011489_f	31	38	70	0.034	0.0413	0.0764
Bacteria;Bacteroidetes;Sphingobacteriia;CP012155_o;CP012155_f	CP012155_f	17	4	24	0.0187	0.0043	0.0262
Bacteria;Proteobacteria;Betaproteobacteria;CP012157_o;CP012157_f	CP012157_f	75	162	87	0.0824	0.176	0.0949
Bacteria;Proteobacteria;Oligoflexia;Bdellovibrionales;CU925466_f	CU925466_f	3	6	4	0.0033	0.0065	0.0044
Bacteria;Chloroflexi;Caldilineae;Caldilineales;Caldilineaceae	Caldilineaceae	2	5	24	0.0022	0.0054	0.0262
Bacteria;Proteobacteria;Gammaproteobacteria;Cardiobacteriales;Cardiobacteriaceae	Cardiobacteriaceae	0	0	1	0	0	0.0011
Bacteria;Firmicutes;Bacilli;Lactobacillales;Carnobacteriaceae	Carnobacteriaceae	2	0	2	0.0022	0	0.0022
Bacteria;Actinobacteria;Actinobacteria_c;Catenulisporales;Catenulisporaceae	Catenulisporaceae	0	1	0	0	0.0011	0
Bacteria;Proteobacteria;Alphaproteobacteria;Caulobacterales;Caulobacteraceae	Caulobacteraceae	128	170	199	0.1406	0.1847	0.2171
Bacteria;Actinobacteria;Actinobacteria_c;Micrococcales;Cellulomonadaceae	Cellulomonadaceae	15	20	27	0.0165	0.0217	0.0295
Bacteria;Proteobacteria;Gammaproteobacteria;Cellvibrionales;Cellvibrionaceae	Cellvibrionaceae	66	65	86	0.0725	0.0706	0.0938
Bacteria;Proteobacteria;Alphaproteobacteria;Rhizobiales;Chelatococcaceae	Chelatococcaceae	2	0	0	0.0022	0	0
Bacteria;Bacteroidetes;Sphingobacteriia;Sphingobacteriales;Chitinophagaceae	Chitinophagaceae	288	375	497	0.3163	0.4074	0.5423
Bacteria;Chloroflexi;Chloroflexia;Chloroflexales;Chloroflexales_uc	Chloroflexales_uc	0	0	9	0	0	0.0098
Bacteria;Firmicutes;Clostridia;Clostridiales;Christensenellaceae	Christensenellaceae	279	48	44	0.3064	0.0522	0.048
Bacteria;Verrucomicrobia;Spartobacteria;Chthoniobacterales;Chthoniobacteraceae	Chthoniobacteraceae	31	24	47	0.034	0.0261	0.0513
Bacteria;Armatimonadetes;Chthonomonadetes;Chthonomonadales;Chthonomonadaceae	Chthonomonadaceae	3	9	17	0.0033	0.0098	0.0185
Bacteria;Firmicutes;Clostridia;Clostridiales;Clostridiaceae	Clostridiaceae	247	12	21	0.2713	0.013	0.0229
Bacteria;Firmicutes;Clostridia;Clostridiales;Clostridiales_uc	Clostridiales_uc	13	0	2	0.0143	0	0.0022
Bacteria;Proteobacteria;Betaproteobacteria;Burkholderiales;Comamonadaceae	Comamonadaceae	187	284	490	0.2054	0.3086	0.5346
Bacteria;Actinobacteria;Thermoleophilia;Solirubrobacterales;Conexibacteraceae	Conexibacteraceae	17	67	66	0.0187	0.0728	0.072
Bacteria;Actinobacteria;Coriobacteriia;Coriobacteriales;Coriobacteriaceae	Coriobacteriaceae	1223	455	418	1.3432	0.4943	0.4561
Bacteria;Actinobacteria;Actinobacteria_c;Corynebacteriales;Corynebacteriaceae	Corynebacteriaceae	2	4	5	0.0022	0.0043	0.0055
Bacteria;Proteobacteria;Gammaproteobacteria;Legionellales;Coxiellaceae	Coxiellaceae	80	105	115	0.0879	0.1141	0.1255
Bacteria;Chlamydiae;Chlamydiae_c;Chlamydiales;Criblamydiaceae	Criblamydiaceae	2	0	1	0.0022	0	0.0011
Bacteria;Bacteroidetes;Flavobacteria;Flavobacteriales;Crocinitomicaceae	Crocinitomicaceae	1	2	9	0.0011	0.0022	0.0098
Bacteria;Bacteroidetes;Flavobacteria;Flavobacteriales;Cryomorphaceae	Cryomorphaceae	10	0	5	0.011	0	0.0055
Bacteria;Actinobacteria;Actinobacteria_c;Frankiales;Cryptosporangiaceae	Cryptosporangiaceae	0	1	8	0	0.0011	0.0087
Bacteria;Bacteroidetes;Cytophagia;Cytophagales;Cyclobacteriaceae	Cyclobacteriaceae	137	28	49	0.1505	0.0304	0.0535
Bacteria;Bacteroidetes;Cytophagia;Cytophagales;Cytophagaceae	Cytophagaceae	458	197	203	0.503	0.214	0.2215
Bacteria;Nitrospirae;Nitrospira_c;Nitrospirales;DQ058677_f	DQ058677_f	3	0	0	0.0033	0	0
Bacteria;Actinobacteria;Actinobacteria_c;Micrococcales;DQ125643_f	DQ125643_f	1	0	1	0.0011	0	0.0011
Bacteria;Chloroflexi;Thermomicrobia;DQ129389_o;DQ129389_f	DQ129389_f	50	11	47	0.0549	0.012	0.0513
Bacteria;Chloroflexi;Anaerolineae;Anaerolinaeles;DQ404819_f	DQ404819_f	2	0	11	0.0022	0	0.012
Bacteria;Planctomycetes;Phycisphaerae;CP019633_o;DQ431882_f	DQ431882_f	0	2	0	0	0.0022	0
Bacteria;Proteobacteria;Alphaproteobacteria;DQ486506_o;DQ486506_f	DQ486506_f	0	2	1	0	0.0022	0.0011
Bacteria;Acidobacteria;PAC002259_c;DQ513087_o;DQ513087_f	DQ513087_f	4	8	20	0.0044	0.0087	0.0218
Bacteria;Chloroflexi;Anaerolineae;PAC000395_o;DQ532235_f	DQ532235_f	4	8	12	0.0044	0.0087	0.0131
Bacteria;Elusimicrobia;Elusimicrobia_c;PAC000548_o;DQ676361_f	DQ676361_f	0	5	3	0	0.0054	0.0033
Bacteria;DQ833500_p;DQ833500_c;DQ833500_o;DQ833500_f	DQ833500_f	0	11	11	0	0.012	0.012
Bacteria;Verrucomicrobia;Verrucomicrobiae;Verrucomicrobiales;DQ856525_f	DQ856525_f	0	1	1	0	0.0011	0.0011
Bacteria;Chloroflexi;HM748667_c;HM748667_o;DQ906813_f	DQ906813_f	3	1	8	0.0033	0.0011	0.0087
Bacteria;Chloroflexi;Chloroflexia;Chloroflexales;DQ906857_f	DQ906857_f	0	0	5	0	0	0.0055
Bacteria;Proteobacteria;Gammaproteobacteria;Steroidobacter_o;DQ984612_f	DQ984612_f	24	18	29	0.0264	0.0196	0.0316
Bacteria;Firmicutes;Clostridia;Clostridiales;Dehalobacterium_f	Dehalobacterium_f	1	0	0	0.0011	0	0
Bacteria;Deinococcus-Thermus;Deinococci;Deinococcales;Deinococcaceae	Deinococcaceae	0	0	2	0	0	0.0022
Bacteria;Actinobacteria;Actinobacteria_c;Micrococcales;Demequinaceae	Demequinaceae	14	1	3	0.0154	0.0011	0.0033
Bacteria;Actinobacteria;Actinobacteria_c;Micrococcales;Dermabacteraceae	Dermabacteraceae	1	0	0	0.0011	0	0
Bacteria;Actinobacteria;Actinobacteria_c;Micrococcales;Dermacoccaceae	Dermacoccaceae	0	1	0	0	0.0011	0
Bacteria;Proteobacteria;Betaproteobacteria;Burkholderiales;Derxia_f	Derxia_f	0	1	1	0	0.0011	0.0011
Bacteria;Proteobacteria;Deltaproteobacteria;Desulfobacterales;Desulfatiglans_f	Desulfatiglans_f	2	0	0	0.0022	0	0
Bacteria;Proteobacteria;Deltaproteobacteria;Desulfobacterales;Desulfobacteraceae	Desulfobacteraceae	0	0	6	0	0	0.0065
Bacteria;Proteobacteria;Deltaproteobacteria;Desulfovibrionales;Desulfovibrionaceae	Desulfovibrionaceae	214	69	92	0.235	0.075	0.1004
Bacteria;Proteobacteria;Alphaproteobacteria;Rhizobiales;Devosia_f	Devosia_f	184	122	158	0.2021	0.1325	0.1724
Bacteria;Actinobacteria;Actinobacteria_c;Corynebacteriales;Dietziaceae	Dietziaceae	6	0	0	0.0066	0	0
Bacteria;Actinobacteria;Actinobacteria_c;EF016806_o;EF016806_f	EF016806_f	0	1	0	0	0.0011	0
Bacteria;Chloroflexi;EF018867_c;EF018867_o;EF018867_f	EF018867_f	15	5	39	0.0165	0.0054	0.0426
Bacteria;Chloroflexi;EF018867_c;EF018867_o;EF018867_o_uc	EF018867_o_uc	0	2	0	0	0.0022	0
Bacteria;EF019318_p;EF019318_c;EF019318_o;EF019318_f	EF019318_f	25	0	7	0.0275	0	0.0076
Bacteria;Parcubacteria_OD1;LCGL_c;LCGL_o;EF019684_f	EF019684_f	0	0	2	0	0	0.0022
Bacteria;Planctomycetes;EU385896_c;EU385896_o;EF019689_f	EF019689_f	3	1	4	0.0033	0.0011	0.0044
Bacteria;Proteobacteria;Gammaproteobacteria;Chromatiales;EF157132_f	EF157132_f	14	6	7	0.0154	0.0065	0.0076
Bacteria;Proteobacteria;Betaproteobacteria;PAC002541_o;EF157188_f	EF157188_f	9	0	7	0.0099	0	0.0076
Bacteria;Proteobacteria;Alphaproteobacteria;Sneathiellales;EF173360_f	EF173360_f	2	1	1	0.0022	0.0011	0.0011
Bacteria;Chloroflexi;EU133950_c;EF516361_o;EF516361_f	EF516361_f	3	27	17	0.0033	0.0293	0.0185
Bacteria;Proteobacteria;Oligoflexia;Bdellovibrionales;EF516458_f	EF516458_f	0	0	3	0	0	0.0033
Bacteria;Chloroflexi;HQ674362_c;EF516466_o;EF516466_f	EF516466_f	0	2	0	0	0.0022	0
Bacteria;Chloroflexi;EF516615_c;EF516615_o;EF516615_o_uc	EF516615_o_uc	0	0	3	0	0	0.0033
Bacteria;Proteobacteria;Deltaproteobacteria;Bradymonadales;EF574244_f	EF574244_f	0	1	0	0	0.0011	0
Bacteria;Chlorobi;OPB56_c;OPB56_o;EF648021_f	EF648021_f	0	1	0	0	0.0011	0
Bacteria;Chloroflexi;Anaerolineae;Anaerolinaeles;EF688367_f	EF688367_f	73	15	33	0.0802	0.0163	0.036
Bacteria;Chloroflexi;EU133950_c;EU133950_o;EU133950_f	EU133950_f	5	13	8	0.0055	0.0141	0.0087
Bacteria;Chloroflexi;Anaerolineae;PAC000395_o;EU134013_f	EU134013_f	80	18	69	0.0879	0.0196	0.0753
Bacteria;Chloroflexi;Chloroflexia;Chloroflexales;EU134133_f	EU134133_f	0	4	2	0	0.0043	0.0022
Bacteria;Chloroflexi;Chloroflexia;Chloroflexales;EU134138_f	EU134138_f	0	0	2	0	0	0.0022
Bacteria;Elusimicrobia;Elusimicrobia_c;PAC000548_o;EU134603_f	EU134603_f	2	2	2	0.0022	0.0022	0.0022
Bacteria;DQ499300_p;DQ499300_c;EU134912_o;EU134912_f	EU134912_f	0	0	1	0	0	0.0011
Bacteria;Berkelbacteria;DQ404828_c;DQ404828_o;EU134935_f	EU134935_f	0	0	2	0	0	0.0022
Bacteria;Saccharibacteria_TM7;Saccharimonas_c;Saccharimonas_o;EU135366_f	EU135366_f	0	0	2	0	0	0.0022
Bacteria;Bacteroidetes;Sphingobacteriia;Sphingobacteriales;EU234264_f	EU234264_f	0	3	1	0	0.0033	0.0011
Bacteria;Chloroflexi;Anaerolineae;Anaerolinaeles;EU245271_f	EU245271_f	8	6	12	0.0088	0.0065	0.0131
Bacteria;TM6;TM6_c;Babela_o;EU266778_f	EU266778_f	0	0	6	0	0	0.0065
Bacteria;Proteobacteria;Gammaproteobacteria;Oceanospirillales;EU287122_f	EU287122_f	0	0	3	0	0	0.0033
Bacteria;Chloroflexi;PDJQ_c;EU335161_o;EU335161_f	EU335161_f	23	26	19	0.0253	0.0282	0.0207
Bacteria;Chlamydiae;Chlamydiae_c;Chlamydiales;EU363464_f	EU363464_f	28	45	55	0.0308	0.0489	0.06
Bacteria;BRC1;FP245541_c;FP245541_o;EU369122_f	EU369122_f	2	6	4	0.0022	0.0065	0.0044
Bacteria;TM6;TM6_c;Babela_o;EU373910_f	EU373910_f	3	0	2	0.0033	0	0.0022
Bacteria;TM6;TM6_c;Babela_o;EU373911_f	EU373911_f	2	0	0	0.0022	0	0
Bacteria;TM6;TM6_c;Babela_o;EU385703_f	EU385703_f	0	0	2	0	0	0.0022
Bacteria;Proteobacteria;Deltaproteobacteria;PAC001922_o;EU491430_f	EU491430_f	18	13	15	0.0198	0.0141	0.0164
Bacteria;Proteobacteria;Deltaproteobacteria;SAR324;EU491889_f	EU491889_f	9	5	2	0.0099	0.0054	0.0022
Bacteria;Elusimicrobia;Elusimicrobia_c;PAC000548_o;EU589308_f	EU589308_f	1	15	14	0.0011	0.0163	0.0153
Bacteria;Proteobacteria;Gammaproteobacteria;Chromatiales;EU589310_f	EU589310_f	28	5	7	0.0308	0.0054	0.0076
Bacteria;Proteobacteria;Deltaproteobacteria;Myxococcales;EU589314_f	EU589314_f	6	14	12	0.0066	0.0152	0.0131
Bacteria;Acidobacteria;CP011806_c;CP011806_o;EU652507_f	EU652507_f	0	0	3	0	0	0.0033
Bacteria;TM6;TM6_c;Babela_o;EU735020_f	EU735020_f	2	0	0	0.0022	0	0
Bacteria;Proteobacteria;Deltaproteobacteria;Bradymonadales;EU799406_f	EU799406_f	1	2	1	0.0011	0.0022	0.0011
Bacteria;Proteobacteria;Betaproteobacteria;EU800906_o;EU800906_f	EU800906_f	0	2	2	0	0.0022	0.0022
Bacteria;Saccharibacteria_TM7;Saccharimonas_c;Saccharimonas_o;EU861856_f	EU861856_f	0	1	7	0	0.0011	0.0076
Bacteria;Proteobacteria;Deltaproteobacteria;PAC002565_o;EU861868_f	EU861868_f	6	13	6	0.0066	0.0141	0.0065
Bacteria;Chloroflexi;Thermomicrobia;EU861898_o;EU861898_f	EU861898_f	0	3	0	0	0.0033	0
Bacteria;Omnitrophica_OP3;AY373410_c;AY373410_o;EU881347_f	EU881347_f	8	11	7	0.0088	0.012	0.0076
Bacteria;Actinobacteria;Nitriliruptoria;Egibacterales;Egibacteraceae	Egibacteraceae	3	0	1	0.0033	0	0.0011
Bacteria;Proteobacteria;Gammaproteobacteria;Enterobacterales;Enterobacterales_f	Enterobacterales_f	39	49	57	0.0428	0.0532	0.0622
Bacteria;Proteobacteria;Gammaproteobacteria;Enterobacterales;Enterobacteriaceae	Enterobacteriaceae	5069	7759	6908	5.5673	8.4299	7.537
Bacteria;Firmicutes;Bacilli;Lactobacillales;Enterococcaceae	Enterococcaceae	79	5	1	0.0868	0.0054	0.0011
Bacteria;Proteobacteria;Gammaproteobacteria;Enterobacterales;Erwiniaceae	Erwiniaceae	0	1	0	0	0.0011	0
Bacteria;Firmicutes;Erysipelotrichi;Erysipelotrichales;Erysipelotrichaceae	Erysipelotrichaceae	1153	345	351	1.2664	0.3748	0.383
Bacteria;Proteobacteria;Alphaproteobacteria;Sphingomonadales;Erythrobacteraceae	Erythrobacteraceae	40	62	149	0.0439	0.0674	0.1626
Bacteria;Firmicutes;Clostridia;Clostridiales;Eubacteriaceae	Eubacteriaceae	0	2	0	0	0.0022	0
Bacteria;Proteobacteria;Gammaproteobacteria;Steroidobacter_o;FJ152692_f	FJ152692_f	0	2	5	0	0.0022	0.0055
Bacteria;TM6;TM6_c;Babela_o;FJ264771_f	FJ264771_f	0	2	0	0	0.0022	0
Bacteria;Verrucomicrobia;Verrucomicrobiae;Verrucomicrobiales;FJ437931_f	FJ437931_f	0	2	0	0	0.0022	0
Bacteria;Kazan;CP011216_c;FJ478736_o;FJ478736_f	FJ478736_f	2	0	2	0.0022	0	0.0022
Bacteria;Actinobacteria;Acidimicrobiia;Acidimicrobiales;FJ478790_f	FJ478790_f	17	11	11	0.0187	0.012	0.012
Bacteria;Bacteroidetes;Sphingobacteriia;Sphingobacteriales;FJ478810_f	FJ478810_f	5	0	2	0.0055	0	0.0022
Bacteria;Armatimonadetes;PAC000535_c;FJ479425_o;FJ479425_f	FJ479425_f	2	1	3	0.0022	0.0011	0.0033
Bacteria;Proteobacteria;Deltaproteobacteria;Deferrisoma_o;FJ479568_f	FJ479568_f	0	3	7	0	0.0033	0.0076
Bacteria;Chloroflexi;Anaerolineae;PAC000395_o;FJ481317_f	FJ481317_f	20	14	20	0.022	0.0152	0.0218
Bacteria;Proteobacteria;Deltaproteobacteria;Myxococcales;FJ516990_f	FJ516990_f	2	3	9	0.0022	0.0033	0.0098
Bacteria;Proteobacteria;Alphaproteobacteria;Rhizobiales;FJ711202_f	FJ711202_f	2	0	2	0.0022	0	0.0022
Bacteria;TM6;TM6_c;Babela_o;FM211807_f	FM211807_f	2	0	0	0.0022	0	0
Bacteria;Proteobacteria;Gammaproteobacteria;Oceanospirillales;FM242290_f	FM242290_f	0	0	4	0	0	0.0044
Bacteria;Proteobacteria;Deltaproteobacteria;PAC001922_o;FM253606_f	FM253606_f	0	0	3	0	0	0.0033
Bacteria;Proteobacteria;Deltaproteobacteria;PAC002249_o;FM253643_f	FM253643_f	0	0	3	0	0	0.0033
Bacteria;Chloroflexi;Ardenticatenia;FM253648_o;FM253648_f	FM253648_f	2	0	0	0.0022	0	0
Bacteria;Bacteroidetes;Flavobacteria;Flavobacteriales;FN433404_f	FN433404_f	2	0	0	0.0022	0	0
Bacteria;Actinobacteria;Thermoleophilia;Solirubrobacterales;FN436189_f	FN436189_f	2	9	26	0.0022	0.0098	0.0284
Bacteria;Chloroflexi;Anaerolineae;PAC000395_o;FN594644_f	FN594644_f	10	2	5	0.011	0.0022	0.0055
Bacteria;BRC1;FP245541_c;FP245541_o;FP245541_f	FP245541_f	2	3	0	0.0022	0.0033	0
Bacteria;Bacteroidetes;Flavobacteria;Flavobacteriales;FQ032823_f	FQ032823_f	1	0	0	0.0011	0	0
Bacteria;Chloroflexi;Thermomicrobia;FR749790_o;FR749790_f	FR749790_f	1	3	5	0.0011	0.0033	0.0055
Bacteria;Proteobacteria;Betaproteobacteria;CP012157_o;FR749809_f	FR749809_f	0	0	3	0	0	0.0033
Bacteria;Proteobacteria;Betaproteobacteria;Ferritrophicales;Ferritrophicaceae	Ferritrophicaceae	0	1	0	0	0.0011	0
Bacteria;Proteobacteria;Alphaproteobacteria;Sneathiellales;Ferrovibrio_f	Ferrovibrio_f	2	5	22	0.0022	0.0054	0.024
Bacteria;Armatimonadetes;Fimbriimonadia;Fimbriimonadales;Fimbriimonadaceae	Fimbriimonadaceae	73	40	93	0.0802	0.0435	0.1015
Bacteria;Bacteroidetes;Flavobacteria;Flavobacteriales;Flavobacteriaceae	Flavobacteriaceae	28	7	11	0.0308	0.0076	0.012
Bacteria;Actinobacteria;Actinobacteria_c;Frankiales;Frankiaceae	Frankiaceae	4	74	31	0.0044	0.0804	0.0338
Bacteria;Actinobacteria;Actinobacteria_c;Frankiales;Frankiales_uc	Frankiales_uc	3	4	2	0.0033	0.0043	0.0022
Bacteria;Fusobacteria;Fusobacteria_c;Fusobacteriales;Fusobacteriaceae	Fusobacteriaceae	8274	12527	4098	9.0874	13.6102	4.4712
Bacteria;Chloroflexi;Anaerolineae;Anaerolinaeles;GCA004_f	GCA004_f	16	0	0	0.0176	0	0
Bacteria;Planctomycetes;EU589258_c;EU589258_o;GQ250612_f	GQ250612_f	0	2	0	0	0.0022	0
Bacteria;Verrucomicrobia;Kiritimatiellae;Kiritimatiellales;GQ259262_f	GQ259262_f	0	0	3	0	0	0.0033
Bacteria;Gemmatimonadetes;Longimicrobia;Longimicrobiales;GQ263002_f	GQ263002_f	27	19	38	0.0297	0.0206	0.0415
Bacteria;Chloroflexi;Thermomicrobia;GQ263151_o;GQ263151_f	GQ263151_f	28	2	0	0.0308	0.0022	0
Bacteria;Gemmatimonadetes;Longimicrobia;GQ263235_o;GQ263235_f	GQ263235_f	80	64	51	0.0879	0.0695	0.0556
Bacteria;Acidobacteria;Solibacteres;Solibacterales;GQ302585_f	GQ302585_f	2	0	1	0.0022	0	0.0011
Bacteria;Chloroflexi;GQ396871_c;GQ396871_o;GQ396871_f	GQ396871_f	79	94	144	0.0868	0.1021	0.1571
Bacteria;Chloroflexi;Chloroflexia;Chloroflexales;GQ397092_f	GQ397092_f	1	0	0	0.0011	0	0
Bacteria;Proteobacteria;Deltaproteobacteria;Desulfuromonadales;GQ472325_f	GQ472325_f	0	0	3	0	0	0.0033
Bacteria;Chlorobi;Ignavibacteriae;GQ472436_o;GQ472436_f	GQ472436_f	3	0	0	0.0033	0	0
Bacteria;Proteobacteria;Betaproteobacteria;Neisseriales;GU199451_f	GU199451_f	0	2	0	0	0.0022	0
Bacteria;Proteobacteria;Deltaproteobacteria;PAC001922_o;GU208445_f	GU208445_f	14	12	56	0.0154	0.013	0.0611
Bacteria;Verrucomicrobia;Verrucomicrobiae;Verrucomicrobiales;GU230460_f	GU230460_f	0	0	1	0	0	0.0011
Bacteria;Bacteroidetes;Flavobacteria;Flavobacteriales;GU454927_f	GU454927_f	5	3	4	0.0055	0.0033	0.0044
Bacteria;Gemmatimonadetes;Longimicrobia;GU568020_o;GU568020_f	GU568020_f	27	13	4	0.0297	0.0141	0.0044
Bacteria;TM6;TM6_c;Babela_o;GU599038_f	GU599038_f	2	3	0	0.0022	0.0033	0
Bacteria;Fibrobacteres;Fibrobacteria;Fibrobacterales;GU983350_f	GU983350_f	20	21	22	0.022	0.0228	0.024
Bacteria;Actinobacteria;Rubrobacteria;Gaiellales;Gaiellaceae	Gaiellaceae	60	389	349	0.0659	0.4226	0.3808
Bacteria;Firmicutes;Bacilli;Bacillales;Gemella_f	Gemella_f	20	7	7	0.022	0.0076	0.0076
Bacteria;Planctomycetes;Planctomycetia;Planctomycetales;Gemmataceae	Gemmataceae	15	37	33	0.0165	0.0402	0.036
Bacteria;Gemmatimonadetes;Gemmatimonadetes_c;Gemmatimonadales;Gemmatimonadaceae	Gemmatimonadaceae	465	979	937	0.5107	1.0637	1.0223
Bacteria;Proteobacteria;Deltaproteobacteria;Desulfuromonadales;Geobacteraceae	Geobacteraceae	4	0	1	0.0044	0	0.0011
Bacteria;Actinobacteria;Actinobacteria_c;Frankiales;Geodermatophilaceae	Geodermatophilaceae	60	169	177	0.0659	0.1836	0.1931
Bacteria;Acidobacteria;HM185886_c;HM185886_o;HM185886_f	HM185886_f	2	1	6	0.0022	0.0011	0.0065
Bacteria;Actinobacteria;Rubrobacteria;Gaiellales;HM748665_f	HM748665_f	6	16	20	0.0066	0.0174	0.0218
Bacteria;Chloroflexi;HM748667_c;HM748667_o;HM748667_f	HM748667_f	1	19	14	0.0011	0.0206	0.0153
Bacteria;Chloroflexi;HM748667_c;HM748667_o;HM748667_o_uc	HM748667_o_uc	0	2	5	0	0.0022	0.0055
Bacteria;Chlorobi;HQ014634_c;HQ014634_o;HQ014634_f	HQ014634_f	23	0	0	0.0253	0	0
Bacteria;Proteobacteria;Betaproteobacteria;Burkholderiales;HQ166641_f	HQ166641_f	0	0	1	0	0	0.0011
Bacteria;Acidobacteria;CP011806_c;CP011806_o;HQ166644_f	HQ166644_f	0	1	0	0	0.0011	0
Bacteria;Chlorobi;OPB56_c;OPB56_o;HQ190417_f	HQ190417_f	11	21	28	0.0121	0.0228	0.0305
Bacteria;Proteobacteria;Gammaproteobacteria;Cellvibrionales;HQ190428_f	HQ190428_f	3	5	11	0.0033	0.0054	0.012
Bacteria;Proteobacteria;Gammaproteobacteria;Oceanospirillales;HQ191045_f	HQ191045_f	5	6	5	0.0055	0.0065	0.0055
Bacteria;Bacteroidetes;Cytophagia;HQ324883_o;HQ324883_f	HQ324883_f	16	16	13	0.0176	0.0174	0.0142
Bacteria;Chlorobi;OPB56_c;OPB56_o;HQ343229_f	HQ343229_f	3	5	2	0.0033	0.0054	0.0022
Bacteria;Chloroflexi;PDJQ_c;HQ397138_o;HQ397138_f	HQ397138_f	2	0	0	0.0022	0	0
Bacteria;Chloroflexi;PDJQ_c;HQ397138_o;HQ397138_o_uc	HQ397138_o_uc	0	0	2	0	0	0.0022
Bacteria;Proteobacteria;Alphaproteobacteria;Rickettsiales;HQ403220_f	HQ403220_f	2	0	1	0.0022	0	0.0011
Bacteria;Chloroflexi;Ktedonobacteria;Ktedonobacterales;HQ674900_f	HQ674900_f	0	2	0	0	0.0022	0
Bacteria;Chloroflexi;PDJQ_c;EU335161_o;HQ697801_f	HQ697801_f	1	6	10	0.0011	0.0065	0.0109
Bacteria;Bacteroidetes;Sphingobacteriia;Sphingobacteriales;HQ738440_f	HQ738440_f	4	2	2	0.0044	0.0022	0.0022
Bacteria;Actinobacteria;Actinobacteria_c;Frankiales;HQ910322_f	HQ910322_f	0	2	6	0	0.0022	0.0065
Bacteria;Proteobacteria;Gammaproteobacteria;Enterobacterales;Hafniaceae	Hafniaceae	1	0	1	0.0011	0	0.0011
Bacteria;Proteobacteria;Deltaproteobacteria;Myxococcales;Haliangiaceae	Haliangiaceae	70	157	178	0.0769	0.1706	0.1942
Bacteria;Proteobacteria;Gammaproteobacteria;Cellvibrionales;Halieaceae	Halieaceae	0	0	2	0	0	0.0022
Bacteria;Proteobacteria;Gammaproteobacteria;Oceanospirillales;Halomonadaceae	Halomonadaceae	42	19	89	0.0461	0.0206	0.0971
Bacteria;Proteobacteria;Epsilonproteobacteria;Campylobacterales;Helicobacteraceae	Helicobacteraceae	0	1	2	0	0.0011	0.0022
Bacteria;Tenericutes;Mollicutes;Mycoplasmatales;Hepatoplasma_f	Hepatoplasma_f	0	1	0	0	0.0011	0
Bacteria;Chloroflexi;Chloroflexia;Herpetosiphonales;Herpetosiphonaceae	Herpetosiphonaceae	4	11	8	0.0044	0.012	0.0087
Bacteria;Acidobacteria;Holophagae;Holophagales;Holophagaceae	Holophagaceae	2	4	3	0.0022	0.0043	0.0033
Bacteria;Proteobacteria;Alphaproteobacteria;Rickettsiales;Holosporaceae	Holosporaceae	2	5	3	0.0022	0.0054	0.0033
Bacteria;Hydrogenedentes_NKB19;Hydrogenedens_c;Hydrogenedens_o;Hydrogenedens_f	Hydrogenedens_f	0	1	3	0	0.0011	0.0033
Bacteria;Bacteroidetes;Cytophagia;Cytophagales;Hymenobacteraceae	Hymenobacteraceae	98	53	99	0.1076	0.0576	0.108
Bacteria;Proteobacteria;Alphaproteobacteria;Rhizobiales;Hyphomicrobiaceae	Hyphomicrobiaceae	39	24	50	0.0428	0.0261	0.0546
Bacteria;Proteobacteria;Alphaproteobacteria;Rhodobacterales;Hyphomonadaceae	Hyphomonadaceae	43	35	32	0.0472	0.038	0.0349
Bacteria;Actinobacteria;Acidimicrobiia;Acidimicrobiales;Iamiaceae	Iamiaceae	91	53	74	0.0999	0.0576	0.0807
Bacteria;Proteobacteria;Gammaproteobacteria;Alteromonadales;Idiomarinaceae	Idiomarinaceae	4	6	4	0.0044	0.0065	0.0044
Bacteria;Actinobacteria;Acidimicrobiia;Acidimicrobiales;Ilumatobacter_f	Ilumatobacter_f	15	10	17	0.0165	0.0109	0.0185
Bacteria;Bacteroidetes;Cytophagia;Cytophagales;Imperialibacter_f	Imperialibacter_f	2	1	6	0.0022	0.0011	0.0065
Bacteria;Actinobacteria;Actinobacteria_c;Micrococcales;Intrasporangiaceae	Intrasporangiaceae	20	43	73	0.022	0.0467	0.0796
Bacteria;Planctomycetes;Planctomycetia;Planctomycetales;Isosphaeraceae	Isosphaeraceae	2	26	29	0.0022	0.0282	0.0316
Bacteria;Chloroflexi;Chloroflexia;Chloroflexales;JF776882_f	JF776882_f	0	0	2	0	0	0.0022
Bacteria;Chloroflexi;EF516615_c;EF516615_o;JF922436_f	JF922436_f	0	0	4	0	0	0.0044
Bacteria;Rhodothermaeota;Rhodothermia;Rhodothermales;JN178178_f	JN178178_f	0	2	0	0	0.0022	0
Bacteria;Proteobacteria;Deltaproteobacteria;Bradymonadales;JN609339_f	JN609339_f	0	2	0	0	0.0022	0
Bacteria;Chloroflexi;Ktedonobacteria;JX133647_o;JX133647_f	JX133647_f	0	2	3	0	0.0022	0.0033
Bacteria;Actinobacteria;Actinobacteria_c;Jiangellales;Jiangellaceae	Jiangellaceae	1	0	0	0.0011	0	0
Bacteria;Proteobacteria;Alphaproteobacteria;Rhizobiales;Kaistia_f	Kaistia_f	6	4	9	0.0066	0.0043	0.0098
Bacteria;Chloroflexi;Chloroflexia;Kallotenuales;Kallotenuaceae	Kallotenuaceae	4	2	4	0.0044	0.0022	0.0044
Bacteria;Actinobacteria;Actinobacteria_c;Kineosporiales;Kineosporiaceae	Kineosporiaceae	9	24	39	0.0099	0.0261	0.0426
Bacteria;Verrucomicrobia;Kiritimatiellae;Kiritimatiellales;Kiritimatiellaceae	Kiritimatiellaceae	0	0	1	0	0	0.0011
Bacteria;Chloroflexi;Chloroflexia;Chloroflexales;Kouleothrix_f	Kouleothrix_f	8	41	105	0.0088	0.0445	0.1146
Bacteria;Chloroflexi;Ktedonobacteria;Ktedonobacterales;Ktedonobacteraceae	Ktedonobacteraceae	0	0	3	0	0	0.0033
Bacteria;TM6;TM6_c;Babela_o;LBPE_f	LBPE_f	0	0	7	0	0	0.0076
Bacteria;TM6;TM6_c;Babela_o;LBTE_f	LBTE_f	2	2	0	0.0022	0.0022	0
Bacteria;Proteobacteria;Alphaproteobacteria;Rhizobiales;Labrys_f	Labrys_f	1	4	3	0.0011	0.0043	0.0033
Bacteria;Firmicutes;Clostridia;Clostridiales;Lachnospiraceae	Lachnospiraceae	11230	8873	8615	12.334	9.6403	9.3995
Bacteria;Firmicutes;Bacilli;Lactobacillales;Lactobacillaceae	Lactobacillaceae	2146	3816	2999	2.357	4.146	3.2721
Bacteria;Proteobacteria;Betaproteobacteria;Burkholderiales;Lautropia_f	Lautropia_f	1	0	0	0.0011	0	0
Bacteria;Proteobacteria;Gammaproteobacteria;Legionellales;Legionellaceae	Legionellaceae	9	12	24	0.0099	0.013	0.0262
Bacteria;Proteobacteria;Gammaproteobacteria;Legionellales;Legionellales_uc	Legionellales_uc	0	0	2	0	0	0.0022
Bacteria;Bacteroidetes;Bacteroidia;Bacteroidales;Lentimicrobiaceae	Lentimicrobiaceae	3	6	0	0.0033	0.0065	0
Bacteria;Spirochaetes;Spirochaetia;Leptospirales;Leptospiraceae	Leptospiraceae	7	3	4	0.0077	0.0033	0.0044
Bacteria;Firmicutes;Bacilli;Lactobacillales;Leuconostocaceae	Leuconostocaceae	28	29	28	0.0308	0.0315	0.0305
Bacteria;Gemmatimonadetes;Longimicrobia;Longimicrobiales;Longimicrobiaceae	Longimicrobiaceae	84	104	114	0.0923	0.113	0.1244
Bacteria;Verrucomicrobia;Verrucomicrobiae;Verrucomicrobiales;Luteolibacter_f	Luteolibacter_f	9	24	30	0.0099	0.0261	0.0327
Bacteria;Proteobacteria;Gammaproteobacteria;Alteromonadales;Marinobacter_f	Marinobacter_f	18	5	9	0.0198	0.0054	0.0098
Bacteria;Proteobacteria;Alphaproteobacteria;Rhizobiales;Methylobacteriaceae	Methylobacteriaceae	25	43	93	0.0275	0.0467	0.1015
Bacteria;Proteobacteria;Gammaproteobacteria;Chromatiales;Methylohalomonas_f	Methylohalomonas_f	0	2	1	0	0.0022	0.0011
Bacteria;Proteobacteria;Gammaproteobacteria;Methylococcales;Methylophaga_f	Methylophaga_f	10	24	20	0.011	0.0261	0.0218
Bacteria;Proteobacteria;Betaproteobacteria;Methylophilales;Methylophilaceae	Methylophilaceae	21	31	56	0.0231	0.0337	0.0611
Bacteria;Proteobacteria;Alphaproteobacteria;Rhizobiales;Methylopila_f	Methylopila_f	0	2	0	0	0.0022	0
Bacteria;Proteobacteria;Alphaproteobacteria;Rhodospirillales;Micavibrio_f	Micavibrio_f	15	20	19	0.0165	0.0217	0.0207
Bacteria;Actinobacteria;Actinobacteria_c;Micrococcales;Microbacteriaceae	Microbacteriaceae	45	103	100	0.0494	0.1119	0.1091
Bacteria;Actinobacteria;Actinobacteria_c;Micrococcales;Micrococcaceae	Micrococcaceae	500	312	547	0.5492	0.339	0.5968
Bacteria;Microgenomates_OP11;Microgenomatus_c;Microgenomatus_o;Microgenomatus_o_uc	Microgenomatus_o_uc	0	2	0	0	0.0022	0
Bacteria;Actinobacteria;Actinobacteria_c;Micromonosporales;Micromonosporaceae	Micromonosporaceae	108	154	337	0.1186	0.1673	0.3677
Bacteria;Proteobacteria;Alphaproteobacteria;Micropepsales;Micropepsaceae	Micropepsaceae	9	105	57	0.0099	0.1141	0.0622
Bacteria;Actinobacteria;Acidimicrobiia;Acidimicrobiales;Microthrixaceae	Microthrixaceae	15	3	9	0.0165	0.0033	0.0098
Bacteria;Tenericutes;Mollicutes;Moeniiplasma_o;Moeniiplasma_f	Moeniiplasma_f	0	1	0	0	0.0011	0
Bacteria;Firmicutes;Clostridia;Clostridiales;Mogibacterium_f	Mogibacterium_f	151	24	14	0.1658	0.0261	0.0153
Bacteria;Proteobacteria;Gammaproteobacteria;Pseudomonadales;Moraxellaceae	Moraxellaceae	4	5	7	0.0044	0.0054	0.0076
Bacteria;Actinobacteria;Actinobacteria_c;Motilibacter_o;Motilibacteraceae	Motilibacteraceae	2	7	10	0.0022	0.0076	0.0109
Bacteria;Bacteroidetes;Bacteroidia;Bacteroidales;Muribaculaceae	Muribaculaceae	113	3	1	0.1241	0.0033	0.0011
Bacteria;Actinobacteria;Actinobacteria_c;Corynebacteriales;Mycobacteriaceae	Mycobacteriaceae	32	65	79	0.0351	0.0706	0.0862
Bacteria;Proteobacteria;Deltaproteobacteria;Myxococcales;Myxococcaceae	Myxococcaceae	4	5	17	0.0044	0.0054	0.0185
Bacteria;Proteobacteria;Deltaproteobacteria;Myxococcales;Myxococcales_uc	Myxococcales_uc	1	1	5	0.0011	0.0011	0.0055
Bacteria;Bacteroidetes;Sphingobacteriia;NVQB_o;NVQB_f	NVQB_f	10	10	19	0.011	0.0109	0.0207
Bacteria;Actinobacteria;Actinobacteria_c;Frankiales;Nakamurellaceae	Nakamurellaceae	2	2	7	0.0022	0.0022	0.0076
Bacteria;Proteobacteria;Deltaproteobacteria;Myxococcales;Nannocystaceae	Nannocystaceae	8	7	7	0.0088	0.0076	0.0076
Bacteria;Firmicutes;Clostridia;Clostridiales;Natronincola_f	Natronincola_f	2	0	1	0.0022	0	0.0011
Bacteria;Proteobacteria;Betaproteobacteria;Neisseriales;Neisseriaceae	Neisseriaceae	0	1	0	0	0.0011	0
Bacteria;Actinobacteria;Nitriliruptoria;Nitriliruptorales;Nitriliruptoraceae	Nitriliruptoraceae	98	14	21	0.1076	0.0152	0.0229
Bacteria;Proteobacteria;Gammaproteobacteria;Chromatiales;Nitrococcus_f	Nitrococcus_f	3	0	1	0.0033	0	0.0011
Bacteria;Proteobacteria;Gammaproteobacteria;Chromatiales;Nitrosococcus_f	Nitrosococcus_f	1	0	0	0.0011	0	0
Bacteria;Proteobacteria;Betaproteobacteria;Nitrosomonadales;Nitrosomonadaceae	Nitrosomonadaceae	17	41	20	0.0187	0.0445	0.0218
Bacteria;Nitrospirae;Nitrospira_c;Nitrospirales;Nitrospiraceae	Nitrospiraceae	112	112	142	0.123	0.1217	0.1549
Bacteria;Actinobacteria;Actinobacteria_c;Corynebacteriales;Nocardiaceae	Nocardiaceae	8	5	16	0.0088	0.0054	0.0175
Bacteria;Actinobacteria;Actinobacteria_c;Propionibacteriales;Nocardioidaceae	Nocardioidaceae	80	197	209	0.0879	0.214	0.228
Bacteria;Actinobacteria;Actinobacteria_c;Streptosporangiales;Nocardiopsaceae	Nocardiopsaceae	10	0	2	0.011	0	0.0022
Bacteria;Planctomycetes;OM190_c;OM190_o;OM190_f	OM190_f	0	10	7	0	0.0109	0.0076
Bacteria;Bacteroidetes;Bacteroidia;Bacteroidales;Odoribacteraceae	Odoribacteraceae	110	93	110	0.1208	0.101	0.12
Bacteria;Proteobacteria;Gammaproteobacteria;Oceanospirillales;Oleiphilaceae	Oleiphilaceae	1	0	0	0.0011	0	0
Bacteria;Proteobacteria;Oligoflexia;Oligoflexales;Oligoflexaceae	Oligoflexaceae	10	2	29	0.011	0.0022	0.0316
Bacteria;Verrucomicrobia;Opitutae;Opitutales;Opitutaceae	Opitutaceae	111	123	125	0.1219	0.1336	0.1364
Bacteria;Proteobacteria;Betaproteobacteria;Burkholderiales;Oxalobacteraceae	Oxalobacteraceae	45	101	186	0.0494	0.1097	0.2029
Bacteria;Acidobacteria;Blastocatellia;Blastocatellales;PAC000004_f	PAC000004_f	11	7	53	0.0121	0.0076	0.0578
Bacteria;Bacteroidetes;Sphingobacteriia;Sphingobacteriales;PAC000006_f	PAC000006_f	11	10	9	0.0121	0.0109	0.0098
Bacteria;Bacteroidetes;Sphingobacteriia;PAC000007_o;PAC000007_f	PAC000007_f	0	10	0	0	0.0109	0
Bacteria;Saccharibacteria_TM7;Saccharimonas_c;Saccharimonas_o;PAC000016_f	PAC000016_f	31	32	66	0.034	0.0348	0.072
Bacteria;Planctomycetes;Phycisphaerae;Phycisphaerales;PAC000040_f	PAC000040_f	1	1	0	0.0011	0.0011	0
Bacteria;Planctomycetes;PAC000043_c;PAC000043_o;PAC000043_f	PAC000043_f	5	22	17	0.0055	0.0239	0.0185
Bacteria;Cyanobacteria;PAC000053_c;PAC000053_o;PAC000053_f	PAC000053_f	2	7	12	0.0022	0.0076	0.0131
Bacteria;AD3;PAC000071_c;PAC000071_o;PAC000071_f	PAC000071_f	0	0	1	0	0	0.0011
Bacteria;Armatimonadetes;Armatimonadia;Armatimonadales;PAC000074_f	PAC000074_f	0	3	1	0	0.0033	0.0011
Bacteria;Actinobacteria;Rubrobacteria;Gaiellales;PAC000097_f	PAC000097_f	2	5	1	0.0022	0.0054	0.0011
Bacteria;WS5;WS5_c;PAC000108_o;PAC000108_f	PAC000108_f	0	6	6	0	0.0065	0.0065
Bacteria;Acidobacteria;Solibacteres;PAC000121_o;PAC000121_f	PAC000121_f	2	29	3	0.0022	0.0315	0.0033
Bacteria;Proteobacteria;Oligoflexia;Bdellovibrionales;PAC000132_f	PAC000132_f	22	41	69	0.0242	0.0445	0.0753
Bacteria;Bacteroidetes;Sphingobacteriia;NVQB_o;PAC000134_f	PAC000134_f	6	3	1	0.0066	0.0033	0.0011
Bacteria;Proteobacteria;Alphaproteobacteria;Rhodospirillales;PAC000146_f	PAC000146_f	9	17	17	0.0099	0.0185	0.0185
Bacteria;Chloroflexi;Ktedonobacteria;AY673403_o;PAC000149_f	PAC000149_f	0	2	0	0	0.0022	0
Bacteria;TM6;TM6_c;Babela_o;PAC000234_f	PAC000234_f	2	0	0	0.0022	0	0
Bacteria;TM6;TM6_c;Babela_o;PAC000239_f	PAC000239_f	3	0	2	0.0033	0	0.0022
Bacteria;Chloroflexi;PAC000286_c;PAC000286_o;PAC000286_f	PAC000286_f	0	0	1	0	0	0.0011
Bacteria;Chloroflexi;PAC000286_c;PAC000287_o;PAC000287_f	PAC000287_f	0	3	0	0	0.0033	0
Bacteria;Bacteroidetes;Sphingobacteriia;Sphingobacteriales;PAC000290_f	PAC000290_f	2	0	0	0.0022	0	0
Bacteria;Armatimonadetes;PAC000296_c;PAC000296_o;PAC000296_f	PAC000296_f	7	0	11	0.0077	0	0.012
Bacteria;TM6;TM6_c;Babela_o;PAC000385_f	PAC000385_f	0	1	0	0	0.0011	0
Bacteria;Elusimicrobia;Elusimicrobia_c;Elusimicrobiales;PAC000391_f	PAC000391_f	3	4	7	0.0033	0.0043	0.0076
Bacteria;Chloroflexi;Ktedonobacteria;Ktedonobacterales;PAC000394_f	PAC000394_f	0	22	3	0	0.0239	0.0033
Bacteria;Chloroflexi;Anaerolineae;PAC000395_o;PAC000395_f	PAC000395_f	6	3	8	0.0066	0.0033	0.0087
Bacteria;Chlorobi;Ignavibacteriae;PAC000396_o;PAC000396_f	PAC000396_f	11	5	7	0.0121	0.0054	0.0076
Bacteria;Armatimonadetes;PAC000401_c;PAC000401_o;PAC000401_f	PAC000401_f	0	1	4	0	0.0011	0.0044
Bacteria;Proteobacteria;Alphaproteobacteria;Rhodospirillales;PAC000428_f	PAC000428_f	1	10	8	0.0011	0.0109	0.0087
Bacteria;TM6;TM6_c;Babela_o;PAC000453_f	PAC000453_f	0	0	2	0	0	0.0022
Bacteria;Armatimonadetes;PAC000535_c;PAC000535_o;PAC000535_f	PAC000535_f	19	16	18	0.0209	0.0174	0.0196
Bacteria;Bacteroidetes;Sphingobacteriia;NVQB_o;PAC000536_f	PAC000536_f	64	19	39	0.0703	0.0206	0.0426
Bacteria;Chloroflexi;PDJQ_c;PAC000542_o;PAC000542_f	PAC000542_f	0	4	3	0	0.0043	0.0033
Bacteria;Elusimicrobia;Elusimicrobia_c;PAC000548_o;PAC000548_f	PAC000548_f	0	6	5	0	0.0065	0.0055
Bacteria;TM6;TM6_c;Babela_o;PAC000589_f	PAC000589_f	12	0	0	0.0132	0	0
Bacteria;TM6;TM6_c;Babela_o;PAC000590_f	PAC000590_f	0	2	0	0	0.0022	0
Bacteria;Gemmatimonadetes;Gemmatimonadetes_c;Gemmatimonadales;PAC000624_f	PAC000624_f	43	105	126	0.0472	0.1141	0.1375
Bacteria;Proteobacteria;Alphaproteobacteria;Rickettsiales;PAC000648_f	PAC000648_f	0	2	0	0	0.0022	0
Bacteria;Actinobacteria;Rubrobacteria;Gaiellales;PAC000669_f	PAC000669_f	0	2	0	0	0.0022	0
Bacteria;Proteobacteria;Deltaproteobacteria;Myxococcales;PAC000695_f	PAC000695_f	7	7	24	0.0077	0.0076	0.0262
Bacteria;Planctomycetes;PAC001018_c;PAC001018_o;PAC001018_f	PAC001018_f	4	13	9	0.0044	0.0141	0.0098
Bacteria;Tenericutes;Mollicutes;PAC001057_o;PAC001057_f	PAC001057_f	18	0	0	0.0198	0	0
Bacteria;Tenericutes;Mollicutes;PAC001265_o;PAC001265_f	PAC001265_f	12	0	0	0.0132	0	0
Bacteria;Lentisphaerae;Lentisphaeria;Victivallales;PAC001406_f	PAC001406_f	50	0	0	0.0549	0	0
Bacteria;Cyanobacteria;PAC001562_c;PAC001562_o;PAC001562_f	PAC001562_f	6	7	12	0.0066	0.0076	0.0131
Bacteria;Acidobacteria;PAC001813_c;PAC001813_o;PAC001813_f	PAC001813_f	1	0	0	0.0011	0	0
Bacteria;Acidobacteria;PAC001852_c;PAC001852_o;PAC001852_f	PAC001852_f	22	22	58	0.0242	0.0239	0.0633
Bacteria;Planctomycetes;Brocadia_c;Brocadiales;PAC001893_f	PAC001893_f	1	3	7	0.0011	0.0033	0.0076
Bacteria;Proteobacteria;Betaproteobacteria;PAC001907_o;PAC001907_f	PAC001907_f	31	130	142	0.034	0.1412	0.1549
Bacteria;Proteobacteria;Betaproteobacteria;PAC001921_o;PAC001921_f	PAC001921_f	56	32	51	0.0615	0.0348	0.0556
Bacteria;Proteobacteria;Deltaproteobacteria;PAC001922_o;PAC001922_f	PAC001922_f	0	15	8	0	0.0163	0.0087
Bacteria;TM6;TM6_c;Babela_o;PAC001936_f	PAC001936_f	0	0	2	0	0	0.0022
Bacteria;Nitrospirae;Nitrospira_c;PAC001956_o;PAC001956_f	PAC001956_f	0	1	0	0	0.0011	0
Bacteria;Acidobacteria;Solibacteres;Solibacterales;PAC002115_f	PAC002115_f	0	0	1	0	0	0.0011
Bacteria;Proteobacteria;Alphaproteobacteria;Rhizobiales;PAC002126_f	PAC002126_f	21	13	17	0.0231	0.0141	0.0185
Bacteria;Actinobacteria;MarineActino_c;Actinomarinales;PAC002137_f	PAC002137_f	1	0	0	0.0011	0	0
Bacteria;Verrucomicrobia;Opitutae;Puniceicoccales;PAC002143_f	PAC002143_f	4	0	0	0.0044	0	0
Bacteria;Proteobacteria;Betaproteobacteria;PAC002541_o;PAC002248_f	PAC002248_f	39	50	37	0.0428	0.0543	0.0404
Bacteria;Acidobacteria;PAC002259_c;PAC002259_o;PAC002259_f	PAC002259_f	2	1	1	0.0022	0.0011	0.0011
Bacteria;Acidobacteria;PAC002280_c;PAC002280_o;PAC002280_f	PAC002280_f	30	49	131	0.0329	0.0532	0.1429
Bacteria;Acidobacteria;Vicinamibacter_c;Vicinamibacter_o;PAC002281_f	PAC002281_f	6	11	19	0.0066	0.012	0.0207
Bacteria;Actinobacteria;Actinobacteria_c;PAC002290_o;PAC002290_f	PAC002290_f	1	2	4	0.0011	0.0022	0.0044
Bacteria;Chloroflexi;PAC000286_c;PAC002318_o;PAC002318_f	PAC002318_f	0	18	8	0	0.0196	0.0087
Bacteria;Cyanobacteria;PAC002560_c;PAC002337_o;PAC002337_f	PAC002337_f	2	2	0	0.0022	0.0022	0
Bacteria;Proteobacteria;Betaproteobacteria;PAC002541_o;PAC002541_f	PAC002541_f	164	193	209	0.1801	0.2097	0.228
Bacteria;Proteobacteria;Deltaproteobacteria;PAC001922_o;PAC002546_f	PAC002546_f	9	11	24	0.0099	0.012	0.0262
Bacteria;Cyanobacteria;PAC002560_c;PAC002560_o;PAC002560_f	PAC002560_f	1	21	3	0.0011	0.0228	0.0033
Bacteria;Proteobacteria;Deltaproteobacteria;PAC002565_o;PAC002565_o_uc	PAC002565_o_uc	0	2	0	0	0.0022	0
Bacteria;Proteobacteria;Gammaproteobacteria;Steroidobacter_o;PAC002617_f	PAC002617_f	7	37	38	0.0077	0.0402	0.0415
Bacteria;Chloroflexi;PDJQ_c;PDJQ_o;PDJQ_f	PDJQ_f	6	17	12	0.0066	0.0185	0.0131
Bacteria;Firmicutes;Bacilli;Bacillales;Paenibacillaceae	Paenibacillaceae	74	107	218	0.0813	0.1163	0.2379
Bacteria;Proteobacteria;Alphaproteobacteria;Rickettsiales;Paracaedibacteraceae	Paracaedibacteraceae	1	4	2	0.0011	0.0043	0.0022
Bacteria;Chlamydiae;Chlamydiae_c;Chlamydiales;Parachlamydiaceae	Parachlamydiaceae	15	24	16	0.0165	0.0261	0.0175
Bacteria;Proteobacteria;Alphaproteobacteria;Rhizobiales;Parvibaculum_f	Parvibaculum_f	20	6	42	0.022	0.0065	0.0458
Bacteria;Actinobacteria;Thermoleophilia;Solirubrobacterales;Parviterribacteraceae	Parviterribacteraceae	11	23	26	0.0121	0.025	0.0284
Bacteria;Proteobacteria;Gammaproteobacteria;Pasteurellales;Pasteurellaceae	Pasteurellaceae	64	90	82	0.0703	0.0978	0.0895
Bacteria;Actinobacteria;Thermoleophilia;Solirubrobacterales;Patulibacteraceae	Patulibacteraceae	2	0	0	0.0022	0	0
Bacteria;Verrucomicrobia;Verrucomicrobiae;Pedosphaera_o;Pedosphaera_f	Pedosphaera_f	171	340	341	0.1878	0.3694	0.3721
Bacteria;Firmicutes;Tissierellia;Tissierellales;Peptoniphilaceae	Peptoniphilaceae	12	4	4	0.0132	0.0043	0.0044
Bacteria;Firmicutes;Clostridia;Clostridiales;Peptostreptococcaceae	Peptostreptococcaceae	1656	2573	2057	1.8188	2.7955	2.2443
Bacteria;Proteobacteria;Oligoflexia;Bacteriovoracales;Peredibacteraceae	Peredibacteraceae	4	6	10	0.0044	0.0065	0.0109
Bacteria;Proteobacteria;Alphaproteobacteria;Rhizobiales;Phreatobacter_f	Phreatobacter_f	0	1	2	0	0.0011	0.0022
Bacteria;Planctomycetes;Phycisphaerae;Phycisphaerales;Phycisphaeraceae	Phycisphaeraceae	16	14	21	0.0176	0.0152	0.0229
Bacteria;Proteobacteria;Alphaproteobacteria;Rhizobiales;Phyllobacteriaceae	Phyllobacteriaceae	224	72	94	0.246	0.0782	0.1026
Bacteria;Planctomycetes;Planctomycetia;Planctomycetales;Planctomycetaceae	Planctomycetaceae	53	47	66	0.0582	0.0511	0.072
Bacteria;Cyanobacteria;Chroobacteria;Oscillatoriales;Planktothrix_f	Planktothrix_f	1	0	3	0.0011	0	0.0033
Bacteria;Firmicutes;Bacilli;Bacillales;Planococcaceae	Planococcaceae	152	88	74	0.1669	0.0956	0.0807
Bacteria;Proteobacteria;Alphaproteobacteria;Rhizobiales;Pleomorphomonas_f	Pleomorphomonas_f	0	1	0	0	0.0011	0
Bacteria;Proteobacteria;Deltaproteobacteria;Myxococcales;Polyangiaceae	Polyangiaceae	84	185	288	0.0923	0.201	0.3142
Bacteria;Bacteroidetes;Bacteroidia;Bacteroidales;Porphyromonadaceae	Porphyromonadaceae	247	119	110	0.2713	0.1293	0.12
Bacteria;Bacteroidetes;Bacteroidia;Bacteroidales;Prevotellaceae	Prevotellaceae	5124	869	3794	5.6277	0.9441	4.1395
Bacteria;Cyanobacteria;Chroobacteria;Oscillatoriales;Prochlorotrichaceae	Prochlorotrichaceae	0	0	1	0	0	0.0011
Bacteria;Actinobacteria;Actinobacteria_c;Micrococcales;Promicromonosporaceae	Promicromonosporaceae	6	9	14	0.0066	0.0098	0.0153
Bacteria;Actinobacteria;Actinobacteria_c;Propionibacteriales;Propionibacteriaceae	Propionibacteriaceae	4	7	11	0.0044	0.0076	0.012
Bacteria;Cyanobacteria;Chroobacteria;Oscillatoriales;Pseudanabaenaceae	Pseudanabaenaceae	0	0	1	0	0	0.0011
Bacteria;Proteobacteria;Gammaproteobacteria;Cellvibrionales;Pseudohongiella_f	Pseudohongiella_f	22	7	10	0.0242	0.0076	0.0109
Bacteria;Proteobacteria;Gammaproteobacteria;Pseudomonadales;Pseudomonadaceae	Pseudomonadaceae	232	207	266	0.2548	0.2249	0.2902
Bacteria;Actinobacteria;Actinobacteria_c;Pseudonocardiales;Pseudonocardiaceae	Pseudonocardiaceae	64	93	131	0.0703	0.101	0.1429
Bacteria;Proteobacteria;Alphaproteobacteria;Rhizobiales;Pseudoxanthobacter_f	Pseudoxanthobacter_f	3	0	1	0.0033	0	0.0011
Bacteria;Verrucomicrobia;Opitutae;Puniceicoccales;Puniceicoccaceae	Puniceicoccaceae	3	0	6	0.0033	0	0.0065
Bacteria;Acidobacteria;Blastocatellia;Blastocatellales;Pyrinomonadaceae	Pyrinomonadaceae	13	50	43	0.0143	0.0543	0.0469
Bacteria;Proteobacteria;Betaproteobacteria;Burkholderiales;Quisquiliibacterium_f	Quisquiliibacterium_f	0	1	0	0	0.0011	0
Bacteria;Proteobacteria;Betaproteobacteria;Burkholderiales;Ralstonia_f	Ralstonia_f	1	16	7	0.0011	0.0174	0.0076
Bacteria;Bacteroidetes;Cytophagia;Cytophagales;Reichenbachiella_f	Reichenbachiella_f	2	0	0	0.0022	0	0
Bacteria;Chlamydiae;Chlamydiae_c;Chlamydiales;Rhabdochlamydiaceae	Rhabdochlamydiaceae	3	7	21	0.0033	0.0076	0.0229
Bacteria;Proteobacteria;Alphaproteobacteria;Rhizobiales;Rhizobiaceae	Rhizobiaceae	41	69	126	0.045	0.075	0.1375
Bacteria;Proteobacteria;Alphaproteobacteria;Rhizobiales;Rhizobiales_uc	Rhizobiales_uc	15	15	4	0.0165	0.0163	0.0044
Bacteria;Proteobacteria;Alphaproteobacteria;Rhodobacterales;Rhodobacteraceae	Rhodobacteraceae	27	30	37	0.0297	0.0326	0.0404
Bacteria;Proteobacteria;Alphaproteobacteria;Rhodobacterales;Rhodobacterales_uc	Rhodobacterales_uc	0	2	2	0	0.0022	0.0022
Bacteria;Proteobacteria;Alphaproteobacteria;Rhizobiales;Rhodobiaceae	Rhodobiaceae	21	2	1	0.0231	0.0022	0.0011
Bacteria;Proteobacteria;Alphaproteobacteria;Rhodospirillales;Rhodospirillaceae	Rhodospirillaceae	319	460	779	0.3504	0.4998	0.8499
Bacteria;Proteobacteria;Alphaproteobacteria;Rickettsiales;Rickettsiaceae	Rickettsiaceae	0	1	8	0	0.0011	0.0087
Bacteria;Bacteroidetes;Bacteroidia;Bacteroidales;Rikenellaceae	Rikenellaceae	558	284	339	0.6129	0.3086	0.3699
Bacteria;Rhodothermaeota;Rhodothermia;Rhodothermales;Rubricoccaceae	Rubricoccaceae	2	5	17	0.0022	0.0054	0.0185
Bacteria;Actinobacteria;Rubrobacteria;Rubrobacterales;Rubrobacteraceae	Rubrobacteraceae	0	1	2	0	0.0011	0.0022
Bacteria;Firmicutes;Clostridia;Clostridiales;Ruminococcaceae	Ruminococcaceae	17699	17502	17421	19.439	19.0154	19.0074
Bacteria;Chloroflexi;SAR202_c;SAR202_o;SAR202_o_uc	SAR202_o_uc	0	0	3	0	0	0.0033
Bacteria;Saccharibacteria_TM7;Saccharimonas_c;Saccharimonas_o;Saccharimonas_f	Saccharimonas_f	8	14	4	0.0088	0.0152	0.0044
Bacteria;Proteobacteria;Gammaproteobacteria;Oceanospirillales;Saccharospirillaceae	Saccharospirillaceae	6	3	3	0.0066	0.0033	0.0033
Bacteria;Proteobacteria;Deltaproteobacteria;Myxococcales;Sandaracinaceae	Sandaracinaceae	37	91	112	0.0406	0.0989	0.1222
Bacteria;Actinobacteria;Actinobacteria_c;Micrococcales;Sanguibacteraceae	Sanguibacteraceae	1	2	4	0.0011	0.0022	0.0044
Bacteria;Bacteroidetes;Sphingobacteriia;Saprospirales;Saprospiraceae	Saprospiraceae	40	23	42	0.0439	0.025	0.0458
Bacteria;Proteobacteria;Oligoflexia;Silvanigrellales;Silvanigrellaceae	Silvanigrellaceae	0	0	2	0	0	0.0022
Bacteria;Chlamydiae;Chlamydiae_c;Chlamydiales;Simkaniaceae	Simkaniaceae	0	2	1	0	0.0022	0.0011
Bacteria;Acidobacteria;Solibacteres;Solibacterales;Solibacteraceae	Solibacteraceae	67	159	202	0.0736	0.1727	0.2204
Bacteria;Proteobacteria;Gammaproteobacteria;Nevskiales;Solimonadaceae	Solimonadaceae	57	70	63	0.0626	0.0761	0.0687
Bacteria;Actinobacteria;Thermoleophilia;Solirubrobacterales;Solirubrobacteraceae	Solirubrobacteraceae	25	66	80	0.0275	0.0717	0.0873
Bacteria;Actinobacteria;Thermoleophilia;Solirubrobacterales;Solirubrobacterales_uc	Solirubrobacterales_uc	2	9	6	0.0022	0.0098	0.0065
Bacteria;Chloroflexi;Thermomicrobia;Sphaerobacterales;Sphaerobacteraceae	Sphaerobacteraceae	0	2	13	0	0.0022	0.0142
Bacteria;Bacteroidetes;Sphingobacteriia;Sphingobacteriales;Sphingobacteriaceae	Sphingobacteriaceae	69	39	37	0.0758	0.0424	0.0404
Bacteria;Bacteroidetes;Sphingobacteriia;Sphingobacteriales;Sphingobacteriales_uc	Sphingobacteriales_uc	5	0	0	0.0055	0	0
Bacteria;Proteobacteria;Alphaproteobacteria;Sphingomonadales;Sphingomonadaceae	Sphingomonadaceae	190	625	684	0.2087	0.679	0.7463
Bacteria;Proteobacteria;Alphaproteobacteria;Sphingomonadales;Sphingomonadales_uc	Sphingomonadales_uc	2	0	3	0.0022	0	0.0033
Bacteria;Spirochaetes;Spirochaetia;Spirochaetales;Spirochaetaceae	Spirochaetaceae	10	10	8	0.011	0.0109	0.0087
Bacteria;Actinobacteria;Actinobacteria_c;Frankiales;Sporichthyaceae	Sporichthyaceae	11	17	15	0.0121	0.0185	0.0164
Bacteria;Firmicutes;Bacilli;Bacillales;Sporolactobacillaceae	Sporolactobacillaceae	19	190	65	0.0209	0.2064	0.0709
Bacteria;Firmicutes;Bacilli;Bacillales;Staphylococcaceae	Staphylococcaceae	5	3	3	0.0055	0.0033	0.0033
Bacteria;Proteobacteria;Alphaproteobacteria;Rhizobiales;Stappia_f	Stappia_f	0	4	2	0	0.0043	0.0022
Bacteria;Proteobacteria;Gammaproteobacteria;Steroidobacter_o;Steroidobacter_f	Steroidobacter_f	107	185	223	0.1175	0.201	0.2433
Bacteria;Proteobacteria;Betaproteobacteria;Sterolibacterium_o;Sterolibacteriaceae	Sterolibacteriaceae	0	5	7	0	0.0054	0.0076
Bacteria;Firmicutes;Bacilli;Lactobacillales;Streptococcaceae	Streptococcaceae	462	315	349	0.5074	0.3422	0.3808
Bacteria;Actinobacteria;Actinobacteria_c;Streptomycetales;Streptomycetaceae	Streptomycetaceae	79	183	148	0.0868	0.1988	0.1615
Bacteria;Actinobacteria;Actinobacteria_c;Streptosporangiales;Streptosporangiaceae	Streptosporangiaceae	17	6	13	0.0187	0.0065	0.0142
Bacteria;Proteobacteria;Betaproteobacteria;Sulfuricellales;Sulfuricellaceae	Sulfuricellaceae	0	0	2	0	0	0.0022
Bacteria;Proteobacteria;Betaproteobacteria;Burkholderiales;Sutterellaceae	Sutterellaceae	351	202	223	0.3855	0.2195	0.2433
Bacteria;Firmicutes;Clostridia;Thermoanaerobacterales;Symbiobacteriaceae	Symbiobacteriaceae	1	6	9	0.0011	0.0065	0.0098
Bacteria;Planctomycetes;Phycisphaerae;Phycisphaerales;Tepidisphaeraceae	Tepidisphaeraceae	2	34	24	0.0022	0.0369	0.0262
Bacteria;Firmicutes;Bacilli;Bacillales;Thermoactinomycetaceae	Thermoactinomycetaceae	0	9	9	0	0.0098	0.0098
Bacteria;Actinobacteria;Thermoleophilia;Thermoleophilales;Thermoleophilaceae	Thermoleophilaceae	91	202	216	0.0999	0.2195	0.2357
Bacteria;Actinobacteria;Actinobacteria_c;Streptosporangiales;Thermomonosporaceae	Thermomonosporaceae	11	42	15	0.0121	0.0456	0.0164
Bacteria;Proteobacteria;Betaproteobacteria;Thiobacillus_o;Thiobacillaceae	Thiobacillaceae	3	0	12	0.0033	0	0.0131
Bacteria;Proteobacteria;Gammaproteobacteria;Chromatiales;Thioprofundaceae	Thioprofundaceae	2	0	0	0.0022	0	0
Bacteria;Firmicutes;Tissierellia;Tissierellales;Tissierellaceae	Tissierellaceae	0	1	0	0	0.0011	0
Bacteria;Actinobacteria;Actinobacteria_c;Corynebacteriales;Tsukamurellaceae	Tsukamurellaceae	0	0	1	0	0	0.0011
Bacteria;Proteobacteria;Deltaproteobacteria;OM27;U70713_f	U70713_f	7	4	11	0.0077	0.0043	0.012
Bacteria;Cyanobacteria;Vampirovibrio_c;Vampirovibrio_o;Vampirovibrio_f	Vampirovibrio_f	7	5	12	0.0077	0.0054	0.0131
Bacteria;Firmicutes;Negativicutes;Veillonellales;Veillonellaceae	Veillonellaceae	5293	3170	3762	5.8134	3.4441	4.1046
Bacteria;Verrucomicrobia;Verrucomicrobiae;Verrucomicrobiales;Verrucomicrobiaceae	Verrucomicrobiaceae	3	0	10	0.0033	0	0.0109
Bacteria;Acidobacteria;Vicinamibacter_c;Vicinamibacter_o;Vicinamibacter_f	Vicinamibacter_f	251	236	333	0.2757	0.2564	0.3633
Bacteria;Lentisphaerae;Lentisphaeria;Victivallales;Victivallaceae	Victivallaceae	23	0	0	0.0253	0	0
Bacteria;Proteobacteria;Deltaproteobacteria;Myxococcales;Vulgatibacteraceae	Vulgatibacteraceae	3	3	9	0.0033	0.0033	0.0098
Bacteria;Chlamydiae;Chlamydiae_c;Chlamydiales;Waddliaceae	Waddliaceae	0	0	4	0	0	0.0044
Bacteria;Proteobacteria;Gammaproteobacteria;Chromatiales;Wenzhouxiangellaceae	Wenzhouxiangellaceae	1	0	0	0.0011	0	0
Bacteria;Proteobacteria;Gammaproteobacteria;Chromatiales;Woeseiaceae	Woeseiaceae	0	5	0	0	0.0054	0
Bacteria;TM6;TM6_c;Babela_o;X97099_f	X97099_f	0	2	2	0	0.0022	0.0022
Bacteria;Proteobacteria;Alphaproteobacteria;Rhizobiales;Xanthobacteraceae	Xanthobacteraceae	0	1	1	0	0.0011	0.0011
Bacteria;Proteobacteria;Gammaproteobacteria;Xanthomonadales;Xanthomonadaceae	Xanthomonadaceae	88	517	389	0.0967	0.5617	0.4244
Bacteria;Proteobacteria;Gammaproteobacteria;Enterobacterales;Yersiniaceae	Yersiniaceae	2	3	0	0.0022	0.0033	0
Bacteria;Proteobacteria;Betaproteobacteria;Rhodocyclales;Zoogloeaceae	Zoogloeaceae	7	6	13	0.0077	0.0065	0.0142
Unclassified in higher taxonomic rank	Unclassified in higher taxonomic rank	13	10	9	0.0143	0.0109	0.0098

## Sheet: genus
genus
		Count			Ratio
Taxonomy	Taxon Name	S_19_1_fq_gz	S_20_1_fq_gz	S_21_1_fq_gz	S_19_1_fq_gz	S_20_1_fq_gz	S_21_1_fq_gz
Bacteria;Proteobacteria;Gammaproteobacteria;Pseudomonadales;AB096215_f;AB096215_g	AB096215_g	3	16	20	0.0033	0.0174	0.0218
Bacteria;Proteobacteria;Alphaproteobacteria;Rhizobiales;Methylopila_f;AB100409_g	AB100409_g	0	2	0	0	0.0022	0
Bacteria;Proteobacteria;Deltaproteobacteria;Myxococcales;AB128884_f;AB128884_g	AB128884_g	0	4	6	0	0.0043	0.0065
Bacteria;Proteobacteria;Gammaproteobacteria;Nevskiales;Solimonadaceae;AB179503_g	AB179503_g	28	27	20	0.0308	0.0293	0.0218
Bacteria;Bacteroidetes;Sphingobacteriia;Sphingobacteriales;Chitinophagaceae;AB179517_g	AB179517_g	0	3	3	0	0.0033	0.0033
Bacteria;Proteobacteria;Betaproteobacteria;Sterolibacterium_o;Sterolibacteriaceae;AB186832_g	AB186832_g	0	1	1	0	0.0011	0.0011
Bacteria;Actinobacteria;Rubrobacteria;AB240334_o;AB240334_f;AB240334_g	AB240334_g	6	3	7	0.0066	0.0033	0.0076
Bacteria;Chloroflexi;Anaerolineae;Anaerolinaeles;EF688367_f;AB240347_g	AB240347_g	47	3	7	0.0516	0.0033	0.0076
Bacteria;Proteobacteria;Gammaproteobacteria;Xanthomonadales;Xanthomonadaceae;AB240487_g	AB240487_g	3	14	7	0.0033	0.0152	0.0076
Bacteria;Proteobacteria;Deltaproteobacteria;Myxococcales;Polyangiaceae;AB245340_g	AB245340_g	0	3	2	0	0.0033	0.0022
Bacteria;Proteobacteria;Deltaproteobacteria;Myxococcales;Nannocystaceae;AB252740_g	AB252740_g	3	1	1	0.0033	0.0011	0.0011
Bacteria;Proteobacteria;Gammaproteobacteria;Steroidobacter_o;DQ984612_f;AB252883_g	AB252883_g	0	1	0	0	0.0011	0
Bacteria;Gemmatimonadetes;Gemmatimonadetes_c;Gemmatimonadales;Gemmatimonadaceae;AB257644_g	AB257644_g	2	0	3	0.0022	0	0.0033
Bacteria;Chloroflexi;HM748667_c;HM748667_o;AB257647_f;AB257647_f_uc	AB257647_f_uc	0	0	2	0	0	0.0022
Bacteria;Chloroflexi;HM748667_c;HM748667_o;AB257647_f;AB257647_g	AB257647_g	5	13	28	0.0055	0.0141	0.0305
Bacteria;Proteobacteria;Deltaproteobacteria;Myxococcales;Haliangiaceae;AB286332_g	AB286332_g	1	3	4	0.0011	0.0033	0.0044
Bacteria;WS5;WS5_c;AB286410_o;AB286410_f;AB286410_g	AB286410_g	2	0	1	0.0022	0	0.0011
Bacteria;Proteobacteria;Deltaproteobacteria;Myxococcales;Haliangiaceae;AB294333_g	AB294333_g	1	0	0	0.0011	0	0
Bacteria;Acidobacteria;PAC002280_c;PAC002280_o;PAC002280_f;AB355055_g	AB355055_g	0	1	1	0	0.0011	0.0011
Bacteria;Proteobacteria;Oligoflexia;Bdellovibrionales;PAC000132_f;AB425060_g	AB425060_g	3	6	11	0.0033	0.0065	0.012
Bacteria;Proteobacteria;Alphaproteobacteria;Rhizobiales;Beijerinckiaceae;AB470422_g	AB470422_g	0	2	0	0	0.0022	0
Bacteria;Proteobacteria;Alphaproteobacteria;Rhizobiales;Methylobacteriaceae;AB473917_g	AB473917_g	0	0	2	0	0	0.0022
Bacteria;Proteobacteria;Alphaproteobacteria;Rhodospirillales;Micavibrio_f;AB473970_g	AB473970_g	3	1	1	0.0033	0.0011	0.0011
Bacteria;Chloroflexi;Anaerolineae;PAC000395_o;AB478660_f;AB478660_f_uc	AB478660_f_uc	2	2	2	0.0022	0.0022	0.0022
Bacteria;Microgenomates_OP11;Microgenomatus_c;CP011212_o;CP011212_f;AB510997_g	AB510997_g	0	2	0	0	0.0022	0
Bacteria;Proteobacteria;Oligoflexia;Bdellovibrionales;AB511016_f;AB511016_g	AB511016_g	4	5	5	0.0044	0.0054	0.0055
Bacteria;Proteobacteria;Gammaproteobacteria;Legionellales;Coxiellaceae;AB522700_g	AB522700_g	0	2	0	0	0.0022	0
Bacteria;Gemmatimonadetes;Longimicrobia;Longimicrobiales;Longimicrobiaceae;AB533813_g	AB533813_g	9	2	11	0.0099	0.0022	0.012
Bacteria;Bacteroidetes;Cytophagia;Cytophagales;AB533980_f;AB533980_g	AB533980_g	1	0	2	0.0011	0	0.0022
Bacteria;Proteobacteria;Betaproteobacteria;CP012157_o;CP012157_f;AB552866_g	AB552866_g	2	0	0	0.0022	0	0
Bacteria;Verrucomicrobia;Spartobacteria;Chthoniobacterales;Chthoniobacteraceae;AB552873_g	AB552873_g	4	0	2	0.0044	0	0.0022
Bacteria;Firmicutes;Clostridia;Clostridiales;Lachnospiraceae;AB606281_g	AB606281_g	1	0	0	0.0011	0	0
Bacteria;Proteobacteria;Oligoflexia;Oligoflexales;Oligoflexaceae;AB630496_g	AB630496_g	0	0	1	0	0	0.0011
Bacteria;Firmicutes;Clostridia;Clostridiales;Ruminococcaceae;AB630534_g	AB630534_g	0	1	0	0	0.0011	0
Bacteria;Planctomycetes;Planctomycetia;Planctomycetales;Planctomycetaceae;AB630600_g	AB630600_g	2	0	0	0.0022	0	0
Bacteria;Planctomycetes;Planctomycetia;Planctomycetales;Planctomycetaceae;AB630615_g	AB630615_g	1	0	0	0.0011	0	0
Bacteria;Planctomycetes;Planctomycetia;Planctomycetales;Planctomycetaceae;AB630617_g	AB630617_g	3	0	0	0.0033	0	0
Bacteria;Chloroflexi;Caldilineae;Caldilineales;Caldilineaceae;AB630820_g	AB630820_g	0	1	4	0	0.0011	0.0044
Bacteria;Verrucomicrobia;Kiritimatiellae;Kiritimatiellales;GQ259262_f;AB661577_g	AB661577_g	0	0	3	0	0	0.0033
Bacteria;Actinobacteria;Thermoleophilia;Solirubrobacterales;Conexibacteraceae;AB672281_g	AB672281_g	6	19	19	0.0066	0.0206	0.0207
Bacteria;AF234118_p;AF234118_c;AF234118_o;AF234118_f;AF234118_g	AF234118_g	0	0	1	0	0	0.0011
Bacteria;Chloroflexi;Anaerolineae;Anaerolinaeles;Anaerolinaceae;AF234690_g	AF234690_g	4	3	4	0.0044	0.0033	0.0044
Bacteria;Chloroflexi;Caldilineae;Caldilineales;AF234694_f;AF234694_g	AF234694_g	1	2	4	0.0011	0.0022	0.0044
Bacteria;Planctomycetes;Planctomycetia;Planctomycetales;Planctomycetaceae;AF234702_g	AF234702_g	0	0	3	0	0	0.0033
Bacteria;Proteobacteria;Alphaproteobacteria;Rhodospirillales;Rhodospirillaceae;AF234730_g	AF234730_g	37	17	38	0.0406	0.0185	0.0415
Bacteria;Proteobacteria;Alphaproteobacteria;Rhizobiales;Parvibaculum_f;AF370880_g	AF370880_g	10	6	31	0.011	0.0065	0.0338
Bacteria;Proteobacteria;Deltaproteobacteria;Myxococcales;Sandaracinaceae;AF382126_g	AF382126_g	0	6	5	0	0.0065	0.0055
Bacteria;Proteobacteria;Oligoflexia;Bdellovibrionales;Bdellovibrionaceae;AF385539_g	AF385539_g	1	0	1	0.0011	0	0.0011
Bacteria;Proteobacteria;Alphaproteobacteria;Rhodospirillales;Rhodospirillaceae;AF407727_g	AF407727_g	5	5	6	0.0055	0.0054	0.0065
Bacteria;Planctomycetes;OM190_c;OM190_o;AF407728_f;AF407728_f_uc	AF407728_f_uc	3	0	0	0.0033	0	0
Bacteria;Planctomycetes;OM190_c;OM190_o;AF407728_f;AF407728_g	AF407728_g	6	17	24	0.0066	0.0185	0.0262
Bacteria;Actinobacteria;Actinobacteria_c;Frankiales;Sporichthyaceae;AF408985_g	AF408985_g	0	4	7	0	0.0043	0.0076
Bacteria;Planctomycetes;Phycisphaerae;Phycisphaerales;Phycisphaeraceae;AF445645_g	AF445645_g	10	5	5	0.011	0.0054	0.0055
Bacteria;Planctomycetes;Planctomycetia;Planctomycetales;Planctomycetaceae;AF445727_g	AF445727_g	2	0	2	0.0022	0	0.0022
Bacteria;Proteobacteria;Betaproteobacteria;PAC002541_o;PAC002541_f;AF467301_g	AF467301_g	2	5	6	0.0022	0.0054	0.0065
Bacteria;Acidobacteria;Acidobacteriia;Acidobacteriales;Acidobacteriaceae;AF498705_g	AF498705_g	5	33	29	0.0055	0.0359	0.0316
Bacteria;Actinobacteria;Actinobacteria_c;Streptosporangiales;AF498716_f;AF498716_f_uc	AF498716_f_uc	0	2	0	0	0.0022	0
Bacteria;Actinobacteria;Actinobacteria_c;Streptosporangiales;AF498716_f;AF498716_g	AF498716_g	2	35	12	0.0022	0.038	0.0131
Bacteria;Bacteroidetes;Sphingobacteriia;Saprospirales;Saprospiraceae;AF502208_g	AF502208_g	3	8	10	0.0033	0.0087	0.0109
Bacteria;Gemmatimonadetes;Gemmatimonadetes_c;Gemmatimonadales;Gemmatimonadaceae;AF507703_g	AF507703_g	11	18	19	0.0121	0.0196	0.0207
Bacteria;Cyanobacteria;PAC002560_c;PAC002337_o;PAC002337_f;AF507711_g	AF507711_g	2	0	0	0.0022	0	0
Bacteria;Proteobacteria;Alphaproteobacteria;Rhodospirillales;Acetobacteraceae;AJ292611_g	AJ292611_g	0	0	1	0	0	0.0011
Bacteria;Bacteroidetes;Sphingobacteriia;Sphingobacteriales;Chitinophagaceae;AJ318153_g	AJ318153_g	0	5	0	0	0.0054	0
Bacteria;Bacteroidetes;Sphingobacteriia;Sphingobacteriales;Chitinophagaceae;AJ318177_g	AJ318177_g	2	1	1	0.0022	0.0011	0.0011
Bacteria;Chloroflexi;PDJQ_c;PAC000542_o;AJ536892_f;AJ536892_f_uc	AJ536892_f_uc	0	3	0	0	0.0033	0
Bacteria;Proteobacteria;Betaproteobacteria;Burkholderiales;Comamonadaceae;AJ565430_g	AJ565430_g	0	2	2	0	0.0022	0.0022
Bacteria;Gemmatimonadetes;Gemmatimonadetes_c;Gemmatimonadales;Gemmatimonadaceae;AJ582058_g	AJ582058_g	21	85	83	0.0231	0.0924	0.0906
Bacteria;BRC1;FP245541_c;FP245541_o;AJ604544_f;AJ604544_g	AJ604544_g	2	1	3	0.0022	0.0011	0.0033
Bacteria;Verrucomicrobia;Verrucomicrobiae;Pedosphaera_o;Pedosphaera_f;AJ617869_g	AJ617869_g	5	11	8	0.0055	0.012	0.0087
Bacteria;Proteobacteria;Deltaproteobacteria;Myxococcales;Polyangiaceae;AJ617907_g	AJ617907_g	0	3	4	0	0.0033	0.0044
Bacteria;Proteobacteria;Deltaproteobacteria;Myxococcales;Archangiaceae;AJ867897_g	AJ867897_g	13	6	9	0.0143	0.0065	0.0098
Bacteria;Planctomycetes;PAC001018_c;AM056027_o;AM056027_f;AM056027_f_uc	AM056027_f_uc	0	2	2	0	0.0022	0.0022
Bacteria;Planctomycetes;PAC001018_c;AM056027_o;AM056027_f;AM056027_g	AM056027_g	0	1	0	0	0.0011	0
Bacteria;Proteobacteria;Alphaproteobacteria;Rickettsiales;Rickettsiaceae;AM086142_g	AM086142_g	0	0	3	0	0	0.0033
Bacteria;Acidobacteria;PAC001813_c;PAC001813_o;PAC001813_f;AM180888_g	AM180888_g	1	0	0	0.0011	0	0
Bacteria;Actinobacteria;Coriobacteriia;Coriobacteriales;Coriobacteriaceae;AM278923_g	AM278923_g	6	0	0	0.0066	0	0
Bacteria;Planctomycetes;PAC001018_c;AM056027_o;AY532588_f;AM490671_g	AM490671_g	0	5	6	0	0.0054	0.0065
Bacteria;Verrucomicrobia;Verrucomicrobiae;Verrucomicrobiales;GU230460_f;AM889150_g	AM889150_g	0	0	1	0	0	0.0011
Bacteria;Proteobacteria;Gammaproteobacteria;Chromatiales;Nitrococcus_f;AM930308_g	AM930308_g	3	0	1	0.0033	0	0.0011
Bacteria;Proteobacteria;Deltaproteobacteria;Bradymonadales;EU799406_f;AM935526_g	AM935526_g	1	2	1	0.0011	0.0022	0.0011
Bacteria;Latescibacteria_WS3;Latescibacter_c;AM991194_o;AM991194_f;AM991194_f_uc	AM991194_f_uc	0	2	6	0	0.0022	0.0065
Bacteria;Latescibacteria_WS3;Latescibacter_c;AM991194_o;AM991194_f;AM991194_g	AM991194_g	1	1	0	0.0011	0.0011	0
Bacteria;Bacteroidetes;Flavobacteria;Flavobacteriales;AM997541_f;AM997541_f_uc	AM997541_f_uc	0	0	2	0	0	0.0022
Bacteria;Chloroflexi;SAR202_c;SAR202_o;AM997979_f;AM997979_f_uc	AM997979_f_uc	0	0	4	0	0	0.0044
Bacteria;Proteobacteria;Deltaproteobacteria;Myxococcales;Polyangiaceae;AP011765_g	AP011765_g	0	2	1	0	0.0022	0.0011
Bacteria;Proteobacteria;Betaproteobacteria;Burkholderiales;Sutterellaceae;AP014683_g	AP014683_g	2	0	0	0.0022	0	0
Bacteria;Omnitrophica_OP3;AQSZ_c;AQSZ_o;AQSZ_f;AQSZ_f_uc	AQSZ_f_uc	2	0	4	0.0022	0	0.0044
Bacteria;Omnitrophica_OP3;AQSZ_c;AQSZ_o;AQSZ_f;AQSZ_g	AQSZ_g	0	1	2	0	0.0011	0.0022
Bacteria;Actinobacteria;Coriobacteriia;Coriobacteriales;Coriobacteriaceae;AX003092_g	AX003092_g	3	0	0	0.0033	0	0
Bacteria;Armatimonadetes;AJ306784_c;AJ306784_o;AJ306784_f;AY188316_g	AY188316_g	0	1	2	0	0.0011	0.0022
Bacteria;Acidobacteria;Solibacteres;Solibacterales;Solibacteraceae;AY212581_g	AY212581_g	2	1	1	0.0022	0.0011	0.0011
Bacteria;Proteobacteria;Gammaproteobacteria;Chromatiales;AY212648_f;AY212648_g	AY212648_g	0	0	1	0	0	0.0011
Bacteria;Cyanobacteria;PAC001562_c;PAC001562_o;AY212703_f;AY212703_f_uc	AY212703_f_uc	0	0	2	0	0	0.0022
Bacteria;Cyanobacteria;PAC001562_c;PAC001562_o;AY212703_f;AY212703_g	AY212703_g	0	1	1	0	0.0011	0.0011
Bacteria;Proteobacteria;Deltaproteobacteria;AY214193_o;AY214193_f;AY214193_f_uc	AY214193_f_uc	0	0	2	0	0	0.0022
Bacteria;Verrucomicrobia;Verrucomicrobiae;Pedosphaera_o;Pedosphaera_f;AY218640_g	AY218640_g	7	9	14	0.0077	0.0098	0.0153
Bacteria;Gemmatimonadetes;Gemmatimonadetes_c;Gemmatimonadales;Gemmatimonadaceae;AY234571_g	AY234571_g	3	33	16	0.0033	0.0359	0.0175
Bacteria;Acidobacteria;Acidobacteriia;Acidobacteriales;Acidobacteriaceae;AY234608_g	AY234608_g	26	82	93	0.0286	0.0891	0.1015
Bacteria;Actinobacteria;Acidimicrobiia;Acidimicrobiales;Iamiaceae;AY234624_g	AY234624_g	1	9	13	0.0011	0.0098	0.0142
Bacteria;Planctomycetes;Planctomycetia;Planctomycetales;Isosphaeraceae;AY234711_g	AY234711_g	0	3	4	0	0.0033	0.0044
Bacteria;Proteobacteria;Alphaproteobacteria;Rhodospirillales;Rhodospirillaceae;AY234741_g	AY234741_g	26	3	0	0.0286	0.0033	0
Bacteria;Actinobacteria;Actinobacteria_c;Frankiales;AY234742_f;AY234742_g	AY234742_g	0	0	1	0	0	0.0011
Bacteria;Actinobacteria;Actinobacteria_c;Frankiales;HQ910322_f;AY250885_g	AY250885_g	0	1	0	0	0.0011	0
Bacteria;Acidobacteria;Blastocatellia;Blastocatellales;Pyrinomonadaceae;AY281358_g	AY281358_g	13	48	43	0.0143	0.0522	0.0469
Bacteria;Armatimonadetes;PAC000296_c;PAC000296_o;PAC000296_f;AY289488_g	AY289488_g	0	0	3	0	0	0.0033
Bacteria;Gemmatimonadetes;Gemmatimonadetes_c;Gemmatimonadales;Gemmatimonadaceae;AY395343_g	AY395343_g	80	139	162	0.0879	0.151	0.1768
Bacteria;Firmicutes;Clostridia;Clostridiales;Christensenellaceae;AY442821_g	AY442821_g	2	0	0	0.0022	0	0
Bacteria;Proteobacteria;Deltaproteobacteria;Myxococcales;Polyangiaceae;AY493915_g	AY493915_g	0	1	1	0	0.0011	0.0011
Bacteria;Cyanobacteria;PAC002560_c;PAC002337_o;PAC002337_f;AY493962_g	AY493962_g	0	2	0	0	0.0022	0
Bacteria;Gemmatimonadetes;Gemmatimonadetes_c;Gemmatimonadales;Gemmatimonadaceae;AY493978_g	AY493978_g	2	3	0	0.0022	0.0033	0
Bacteria;Parcubacteria_OD1;Paceibacter_c;CP011215_o;CP011215_f;AY532578_g	AY532578_g	2	0	0	0.0022	0	0
Bacteria;Bacteroidetes;Flavobacteria;Flavobacteriales;Crocinitomicaceae;AY532584_g	AY532584_g	0	0	1	0	0	0.0011
Bacteria;Planctomycetes;PAC001018_c;AM056027_o;AY532588_f;AY532588_f_uc	AY532588_f_uc	11	0	4	0.0121	0	0.0044
Bacteria;Planctomycetes;PAC001018_c;AM056027_o;AY532588_f;AY532588_g	AY532588_g	0	0	1	0	0	0.0011
Bacteria;Chloroflexi;Ardenticatenia;Ardenticatenales;AY548945_f;AY548945_f_uc	AY548945_f_uc	0	0	3	0	0	0.0033
Bacteria;Planctomycetes;PAC001018_c;PAC001018_o;AY555803_f;AY555803_g	AY555803_g	0	3	4	0	0.0033	0.0044
Bacteria;Proteobacteria;Gammaproteobacteria;Oceanospirillales;EU287122_f;AY622251_g	AY622251_g	0	0	3	0	0	0.0033
Bacteria;Chloroflexi;Ktedonobacteria;AY673403_o;AY673403_f;AY673403_f_uc	AY673403_f_uc	0	41	12	0	0.0445	0.0131
Bacteria;Cyanobacteria;PAC001562_c;PAC001562_o;PAC001562_f;AY853673_g	AY853673_g	2	0	2	0.0022	0	0.0022
Bacteria;Proteobacteria;Alphaproteobacteria;Rhizobiales;AY921699_f;AY921699_g	AY921699_g	1	1	1	0.0011	0.0011	0.0011
Bacteria;Chloroflexi;Anaerolineae;Anaerolinaeles;AY921707_f;AY921707_f_uc	AY921707_f_uc	0	2	5	0	0.0022	0.0055
Bacteria;Gemmatimonadetes;Gemmatimonadetes_c;Gemmatimonadales;Gemmatimonadaceae;AY921712_g	AY921712_g	13	25	60	0.0143	0.0272	0.0655
Bacteria;Proteobacteria;Deltaproteobacteria;Myxococcales;Anaeromyxobacteraceae;AY921748_g	AY921748_g	2	7	8	0.0022	0.0076	0.0087
Bacteria;Gemmatimonadetes;Gemmatimonadetes_c;Gemmatimonadales;Gemmatimonadaceae;AY921912_g	AY921912_g	0	3	0	0	0.0033	0
Bacteria;Chloroflexi;Anaerolineae;PAC000395_o;AY921926_f;AY921926_f_uc	AY921926_f_uc	0	0	3	0	0	0.0033
Bacteria;Chloroflexi;Thermomicrobia;GQ263151_o;GQ263151_f;AY921935_g	AY921935_g	5	2	0	0.0055	0.0022	0
Bacteria;Chloroflexi;Chloroflexia;Herpetosiphonales;Herpetosiphonaceae;AY922003_g	AY922003_g	0	3	1	0	0.0033	0.0011
Bacteria;Chloroflexi;HM748667_c;HM748667_o;AY922170_f;AY922170_f_uc	AY922170_f_uc	2	0	13	0.0022	0	0.0142
Bacteria;Chloroflexi;HM748667_c;HM748667_o;AY922170_f;AY922170_g	AY922170_g	1	2	7	0.0011	0.0022	0.0076
Bacteria;Proteobacteria;Alphaproteobacteria;Rhodospirillales;AY957891_f;AY957891_g	AY957891_g	2	0	1	0.0022	0	0.0011
Bacteria;Firmicutes;Bacilli;Lactobacillales;Aerococcaceae;Abiotrophia	Abiotrophia	0	0	1	0	0	0.0011
Bacteria;Proteobacteria;Alphaproteobacteria;Rhodospirillales;Acetobacteraceae;Acetobacteraceae_uc	Acetobacteraceae_uc	1	28	13	0.0011	0.0304	0.0142
Bacteria;Proteobacteria;Gammaproteobacteria;Chromatiales;Achromatium_f;Achromatium_f_uc	Achromatium_f_uc	3	0	0	0.0033	0	0
Bacteria;Proteobacteria;Betaproteobacteria;Burkholderiales;Alcaligenaceae;Achromobacter	Achromobacter	2	6	10	0.0022	0.0065	0.0109
Bacteria;Firmicutes;Negativicutes;Acidaminococcales;Acidaminococcaceae;Acidaminococcus	Acidaminococcus	16	12	6	0.0176	0.013	0.0065
Bacteria;Proteobacteria;Gammaproteobacteria;Steroidobacter_o;Steroidobacter_f;Acidibacter	Acidibacter	48	120	146	0.0527	0.1304	0.1593
Bacteria;Acidobacteria;Acidobacteriia;Acidobacteriales;Acidobacteriaceae;Acidicapsa	Acidicapsa	0	2	0	0	0.0022	0
Bacteria;Actinobacteria;Acidimicrobiia;Acidimicrobiales;Acidimicrobiaceae;Acidimicrobiaceae_uc	Acidimicrobiaceae_uc	2	2	15	0.0022	0.0022	0.0164
Bacteria;Acidobacteria;Acidobacteriia;Acidobacteriales;Acidobacteriaceae;Acidipila	Acidipila	1	83	2	0.0011	0.0902	0.0022
Bacteria;Proteobacteria;Alphaproteobacteria;Rhodospirillales;Acetobacteraceae;Acidisoma	Acidisoma	0	3	0	0	0.0033	0
Bacteria;Proteobacteria;Alphaproteobacteria;Rhodospirillales;Acetobacteraceae;Acidisphaera	Acidisphaera	2	16	11	0.0022	0.0174	0.012
Bacteria;Actinobacteria;Acidimicrobiia;Acidimicrobiales;Acidimicrobiaceae;Aciditerrimonas	Aciditerrimonas	1	2	0	0.0011	0.0022	0
Bacteria;Acidobacteria;Acidobacteriia;Acidobacteriales;Acidobacteriaceae;Acidobacteriaceae_uc	Acidobacteriaceae_uc	14	48	32	0.0154	0.0522	0.0349
Bacteria;Proteobacteria;Betaproteobacteria;Burkholderiales;Comamonadaceae;Acidovorax	Acidovorax	11	43	48	0.0121	0.0467	0.0524
Bacteria;Proteobacteria;Gammaproteobacteria;Pseudomonadales;Moraxellaceae;Acinetobacter	Acinetobacter	1	2	4	0.0011	0.0022	0.0044
Bacteria;Proteobacteria;Betaproteobacteria;Burkholderiales;Oxalobacteraceae;Actimicrobium	Actimicrobium	0	0	3	0	0	0.0033
Bacteria;Actinobacteria;Actinobacteria_c;Streptosporangiales;Thermomonosporaceae;Actinoallomurus	Actinoallomurus	4	9	3	0.0044	0.0098	0.0033
Bacteria;Actinobacteria;Actinobacteria_c;Actinomycetales;Actinomycetaceae;Actinobaculum	Actinobaculum	1	0	0	0.0011	0	0
Bacteria;Actinobacteria;Actinobacteria_c;Micromonosporales;Micromonosporaceae;Actinocatenispora	Actinocatenispora	0	4	2	0	0.0043	0.0022
Bacteria;Actinobacteria;Actinobacteria_c;Streptosporangiales;Thermomonosporaceae;Actinocorallia	Actinocorallia	0	2	2	0	0.0022	0.0022
Bacteria;Actinobacteria;Actinobacteria_c;Catenulisporales;Actinospicaceae;Actinocrinis	Actinocrinis	5	19	9	0.0055	0.0206	0.0098
Bacteria;Actinobacteria;Actinobacteria_c;Pseudonocardiales;Pseudonocardiaceae;Actinokineospora	Actinokineospora	0	0	1	0	0	0.0011
Bacteria;Actinobacteria;Actinobacteria_c;Streptosporangiales;Thermomonosporaceae;Actinomadura	Actinomadura	7	31	10	0.0077	0.0337	0.0109
Bacteria;Actinobacteria;Actinobacteria_c;Actinomycetales;Actinomycetaceae;Actinomyces	Actinomyces	36	3	7	0.0395	0.0033	0.0076
Bacteria;Actinobacteria;Actinobacteria_c;Pseudonocardiales;Pseudonocardiaceae;Actinomycetospora	Actinomycetospora	8	3	6	0.0088	0.0033	0.0065
Bacteria;Actinobacteria;Actinobacteria_c;Pseudonocardiales;Pseudonocardiaceae;Actinophytocola	Actinophytocola	9	2	2	0.0099	0.0022	0.0022
Bacteria;Actinobacteria;Actinobacteria_c;Micromonosporales;Micromonosporaceae;Actinoplanes	Actinoplanes	35	70	198	0.0384	0.0761	0.216
Bacteria;Actinobacteria;Actinobacteria_c;Pseudonocardiales;Actinopolysporaceae;Actinopolysporaceae_uc	Actinopolysporaceae_uc	0	5	4	0	0.0054	0.0044
Bacteria;Actinobacteria;Actinobacteria_c;Catenulisporales;Actinospicaceae;Actinospica	Actinospica	1	2	0	0.0011	0.0022	0
Bacteria;Actinobacteria;Actinobacteria_c;Pseudonocardiales;Pseudonocardiaceae;Actinosynnema	Actinosynnema	1	0	2	0.0011	0	0.0022
Bacteria;Firmicutes;Clostridia;Clostridiales;Ruminococcaceae;Acutalibacter	Acutalibacter	1	0	0	0.0011	0	0
Bacteria;Bacteroidetes;Cytophagia;Cytophagales;Hymenobacteraceae;Adhaeribacter	Adhaeribacter	3	1	4	0.0033	0.0011	0.0044
Bacteria;Actinobacteria;Coriobacteriia;Coriobacteriales;Coriobacteriaceae;Adlercreutzia	Adlercreutzia	9	6	7	0.0099	0.0065	0.0076
Bacteria;Actinobacteria;Actinobacteria_c;Propionibacteriales;Nocardioidaceae;Aeromicrobium	Aeromicrobium	20	21	21	0.022	0.0228	0.0229
Bacteria;Proteobacteria;Gammaproteobacteria;Aeromonadales;Aeromonadaceae;Aeromonas	Aeromonas	0	0	4	0	0	0.0044
Bacteria;Proteobacteria;Deltaproteobacteria;Myxococcales;Polyangiaceae;Aetherobacter	Aetherobacter	6	12	40	0.0066	0.013	0.0436
Bacteria;Proteobacteria;Alphaproteobacteria;Rhizobiales;Afifella_f;Afifella_f_uc	Afifella_f_uc	4	5	0	0.0044	0.0054	0
Bacteria;Firmicutes;Clostridia;Clostridiales;Lachnospiraceae;Agathobacter	Agathobacter	5	2	5	0.0055	0.0022	0.0055
Bacteria;Firmicutes;Clostridia;Clostridiales;Ruminococcaceae;Agathobaculum	Agathobaculum	82	50	32	0.0901	0.0543	0.0349
Bacteria;Proteobacteria;Deltaproteobacteria;Myxococcales;Myxococcaceae;Aggregicoccus	Aggregicoccus	1	2	1	0.0011	0.0022	0.0011
Bacteria;Actinobacteria;Actinobacteria_c;Micrococcales;Microbacteriaceae;Agromyces	Agromyces	3	9	10	0.0033	0.0098	0.0109
Bacteria;Verrucomicrobia;Verrucomicrobiae;Verrucomicrobiales;Akkermansiaceae;Akkermansia	Akkermansia	613	534	358	0.6733	0.5802	0.3906
Bacteria;Proteobacteria;Alphaproteobacteria;Rhodobacterales;Rhodobacteraceae;Albidovulum	Albidovulum	2	2	5	0.0022	0.0022	0.0055
Bacteria;Proteobacteria;Betaproteobacteria;Burkholderiales;Alcaligenaceae;Alcaligenaceae_uc	Alcaligenaceae_uc	1	2	0	0.0011	0.0022	0
Bacteria;Proteobacteria;Gammaproteobacteria;Oceanospirillales;Alcanivoracaceae;Alcanivorax	Alcanivorax	23	4	5	0.0253	0.0043	0.0055
Bacteria;Proteobacteria;Gammaproteobacteria;Nevskiales;Algiphilaceae;Algiphilus	Algiphilus	13	0	0	0.0143	0	0
Bacteria;Bacteroidetes;Cytophagia;Cytophagales;Cyclobacteriaceae;Algoriphagus	Algoriphagus	14	11	30	0.0154	0.012	0.0327
Bacteria;Firmicutes;Bacilli;Bacillales;Alicyclobacillaceae;Alicyclobacillus	Alicyclobacillus	1	8	12	0.0011	0.0087	0.0131
Bacteria;Proteobacteria;Gammaproteobacteria;Alteromonadales;Idiomarinaceae;Aliidiomarina	Aliidiomarina	4	6	4	0.0044	0.0065	0.0044
Bacteria;Proteobacteria;Alphaproteobacteria;Rhizobiales;Phyllobacteriaceae;Aliihoeflea	Aliihoeflea	1	0	0	0.0011	0	0
Bacteria;Proteobacteria;Gammaproteobacteria;Alteromonadales;Alishewanella_f;Alishewanella	Alishewanella	0	0	1	0	0	0.0011
Bacteria;Bacteroidetes;Bacteroidia;Bacteroidales;Rikenellaceae;Alistipes	Alistipes	558	284	339	0.6129	0.3086	0.3699
Bacteria;Firmicutes;Bacilli;Lactobacillales;Carnobacteriaceae;Alkalibacterium	Alkalibacterium	2	0	2	0.0022	0	0.0022
Bacteria;Firmicutes;Clostridia;Clostridiales;Natronincola_f;Alkaliphilus	Alkaliphilus	2	0	1	0.0022	0	0.0011
Bacteria;Proteobacteria;Alphaproteobacteria;Rhizobiales;Rhizobiaceae;Allorhizobium	Allorhizobium	0	0	7	0	0	0.0076
Bacteria;Proteobacteria;Alphaproteobacteria;Rhizobiales;Alsobacter_f;Alsobacter	Alsobacter	1	5	14	0.0011	0.0054	0.0153
Bacteria;Proteobacteria;Alphaproteobacteria;Sphingomonadales;Erythrobacteraceae;Altererythrobacter	Altererythrobacter	18	17	46	0.0198	0.0185	0.0502
Bacteria;Firmicutes;Bacilli;Bacillales;Bacillaceae;Alteribacillus	Alteribacillus	6	0	0	0.0066	0	0
Bacteria;Proteobacteria;Alphaproteobacteria;Rhodospirillales;Alysiosphaera_f;Alysiosphaera	Alysiosphaera	0	1	3	0	0.0011	0.0033
Bacteria;Proteobacteria;Alphaproteobacteria;Rhodospirillales;Alysiosphaera_f;Alysiosphaera_f_uc	Alysiosphaera_f_uc	0	4	7	0	0.0043	0.0076
Bacteria;Proteobacteria;Alphaproteobacteria;Rhodobacterales;Rhodobacteraceae;Amaricoccus	Amaricoccus	1	5	3	0.0011	0.0054	0.0033
Bacteria;Proteobacteria;Alphaproteobacteria;Rhizobiales;Phyllobacteriaceae;Aminobacter	Aminobacter	8	3	0	0.0088	0.0033	0
Bacteria;Firmicutes;Bacilli;Bacillales;Paenibacillaceae;Ammoniibacillus	Ammoniibacillus	0	0	1	0	0	0.0011
Bacteria;Firmicutes;Bacilli;Bacillales;Paenibacillaceae;Ammoniphilus	Ammoniphilus	8	8	17	0.0088	0.0087	0.0185
Bacteria;Bacteroidetes;Cytophagia;Cytophagales;Amoebophilaceae;Amoebophilus	Amoebophilus	1	3	1	0.0011	0.0033	0.0011
Bacteria;Actinobacteria;Actinobacteria_c;Pseudonocardiales;Pseudonocardiaceae;Amycolatopsis	Amycolatopsis	6	13	17	0.0066	0.0141	0.0185
Bacteria;Firmicutes;Bacilli;Bacillales;Bacillaceae;Anaerobacillus	Anaerobacillus	14	2	3	0.0154	0.0022	0.0033
Bacteria;Firmicutes;Tissierellia;Tissierellales;Peptoniphilaceae;Anaerococcus	Anaerococcus	2	0	0	0.0022	0	0
Bacteria;Firmicutes;Clostridia;Clostridiales;Lachnospiraceae;Anaerocolumna	Anaerocolumna	0	1	0	0	0.0011	0
Bacteria;Firmicutes;Clostridia;Clostridiales;Ruminococcaceae;Anaerofilum	Anaerofilum	2	0	1	0.0022	0	0.0011
Bacteria;Firmicutes;Clostridia;Clostridiales;Eubacteriaceae;Anaerofustis	Anaerofustis	0	2	0	0	0.0022	0
Bacteria;Chloroflexi;Anaerolineae;Anaerolinaeles;Anaerolinaceae;Anaerolinaceae_uc	Anaerolinaceae_uc	8	0	0	0.0088	0	0
Bacteria;Proteobacteria;Deltaproteobacteria;Myxococcales;Anaeromyxobacteraceae;Anaeromyxobacter	Anaeromyxobacter	0	2	2	0	0.0022	0.0022
Bacteria;Proteobacteria;Deltaproteobacteria;Myxococcales;Anaeromyxobacteraceae;Anaeromyxobacteraceae_uc	Anaeromyxobacteraceae_uc	3	0	0	0.0033	0	0
Bacteria;Firmicutes;Clostridia;Clostridiales;Lachnospiraceae;Anaerostipes	Anaerostipes	389	184	220	0.4272	0.1999	0.24
Bacteria;Firmicutes;Clostridia;Clostridiales;Lachnospiraceae;Anaerotignum	Anaerotignum	323	157	146	0.3548	0.1706	0.1593
Bacteria;Firmicutes;Clostridia;Clostridiales;Ruminococcaceae;Anaerotruncus	Anaerotruncus	3	3	0	0.0033	0.0033	0
Bacteria;Proteobacteria;Alphaproteobacteria;Rhizobiales;Xanthobacteraceae;Ancylobacter	Ancylobacter	0	0	1	0	0	0.0011
Bacteria;Bacteroidetes;Cytophagia;Cytophagales;Cyclobacteriaceae;Anditalea	Anditalea	3	0	3	0.0033	0	0.0033
Bacteria;Actinobacteria;Actinobacteria_c;Kineosporiales;Kineosporiaceae;Angustibacter	Angustibacter	0	12	23	0	0.013	0.0251
Bacteria;Proteobacteria;Betaproteobacteria;Burkholderiales;Comamonadaceae;Aquabacterium	Aquabacterium	5	0	2	0.0055	0	0.0022
Bacteria;Proteobacteria;Alphaproteobacteria;Rhizobiales;Phyllobacteriaceae;Aquamicrobium	Aquamicrobium	5	1	3	0.0055	0.0011	0.0033
Bacteria;Firmicutes;Bacilli;Bacillales;Bacillaceae;Aquibacillus	Aquibacillus	10	2	1	0.011	0.0022	0.0011
Bacteria;Proteobacteria;Gammaproteobacteria;Legionellales;Coxiellaceae;Aquicella	Aquicella	38	56	50	0.0417	0.0608	0.0546
Bacteria;Proteobacteria;Alphaproteobacteria;Caulobacterales;Caulobacteraceae;Aquidulcibacter	Aquidulcibacter	27	16	15	0.0297	0.0174	0.0164
Bacteria;Actinobacteria;Acidimicrobiia;Acidimicrobiales;Iamiaceae;Aquihabitans	Aquihabitans	2	12	8	0.0022	0.013	0.0087
Bacteria;Proteobacteria;Gammaproteobacteria;Xanthomonadales;Xanthomonadaceae;Aquimonas	Aquimonas	3	17	27	0.0033	0.0185	0.0295
Bacteria;Proteobacteria;Betaproteobacteria;Burkholderiales;Comamonadaceae;Aquincola	Aquincola	0	2	1	0	0.0022	0.0011
Bacteria;Planctomycetes;Planctomycetia;Planctomycetales;Isosphaeraceae;Aquisphaera	Aquisphaera	1	2	4	0.0011	0.0022	0.0044
Bacteria;Bacteroidetes;Sphingobacteriia;Sphingobacteriales;Chitinophagaceae;Arachidicoccus	Arachidicoccus	0	5	2	0	0.0054	0.0022
Bacteria;Proteobacteria;Deltaproteobacteria;Myxococcales;Archangiaceae;Archangiaceae_uc	Archangiaceae_uc	0	1	2	0	0.0011	0.0022
Bacteria;Proteobacteria;Deltaproteobacteria;Myxococcales;Archangiaceae;Archangium	Archangium	28	43	74	0.0308	0.0467	0.0807
Bacteria;Bacteroidetes;Sphingobacteriia;Sphingobacteriales;Sphingobacteriaceae;Arcticibacter	Arcticibacter	0	0	2	0	0	0.0022
Bacteria;Acidobacteria;Blastocatellia;Blastocatellales;Pyrinomonadaceae;Arenimicrobium	Arenimicrobium	0	2	0	0	0.0022	0
Bacteria;Proteobacteria;Gammaproteobacteria;Xanthomonadales;Xanthomonadaceae;Arenimonas	Arenimonas	15	26	56	0.0165	0.0282	0.0611
Bacteria;Acidobacteria;Blastocatellia;Blastocatellales;Blastocatellaceae;Aridibacter	Aridibacter	14	10	10	0.0154	0.0109	0.0109
Bacteria;Armatimonadetes;Armatimonadia;Armatimonadales;Armatimonadaceae;Armatimonas	Armatimonas	0	2	3	0	0.0022	0.0033
Bacteria;Proteobacteria;Alphaproteobacteria;Rhizobiales;Devosia_f;Arsenicitalea	Arsenicitalea	5	1	1	0.0055	0.0011	0.0011
Bacteria;Actinobacteria;Actinobacteria_c;Micrococcales;Micrococcaceae;Arthrobacter	Arthrobacter	50	116	248	0.0549	0.126	0.2706
Bacteria;Bacteroidetes;Sphingobacteriia;Sphingobacteriales;Chitinophagaceae;Arvibacter	Arvibacter	0	0	2	0	0	0.0022
Bacteria;Firmicutes;Clostridia;Clostridiales;Peptostreptococcaceae;Asaccharospora	Asaccharospora	1	0	2	0.0011	0	0.0022
Bacteria;Actinobacteria;Actinobacteria_c;Micromonosporales;Micromonosporaceae;Asanoa	Asanoa	0	3	0	0	0.0033	0
Bacteria;Proteobacteria;Alphaproteobacteria;Rhodobacterales;Hyphomonadaceae;Asprobacter	Asprobacter	35	34	30	0.0384	0.0369	0.0327
Bacteria;Proteobacteria;Alphaproteobacteria;Caulobacterales;Caulobacteraceae;Asticcacaulis	Asticcacaulis	1	3	11	0.0011	0.0033	0.012
Bacteria;Actinobacteria;Coriobacteriia;Coriobacteriales;Coriobacteriaceae;Atopobium	Atopobium	1	2	2	0.0011	0.0022	0.0022
Bacteria;Proteobacteria;Alphaproteobacteria;Rhizobiales;Aurantimonadaceae;Aurantimonas	Aurantimonas	2	0	14	0.0022	0	0.0153
Bacteria;Proteobacteria;Alphaproteobacteria;Rhizobiales;Aurantimonadaceae;Aureimonas	Aureimonas	1	1	0	0.0011	0.0011	0
Bacteria;Proteobacteria;Betaproteobacteria;Rhodocyclales;Zoogloeaceae;Azoarcus	Azoarcus	4	4	10	0.0044	0.0043	0.0109
Bacteria;Proteobacteria;Betaproteobacteria;Burkholderiales;Comamonadaceae;Azohydromonas	Azohydromonas	12	19	43	0.0132	0.0206	0.0469
Bacteria;Proteobacteria;Alphaproteobacteria;Rhodospirillales;Rhodospirillaceae;Azospirillum	Azospirillum	0	0	237	0	0	0.2586
Bacteria;Proteobacteria;Gammaproteobacteria;Pseudomonadales;Pseudomonadaceae;Azotobacter	Azotobacter	4	0	0	0.0044	0	0
Bacteria;TM6;TM6_c;Babela_o;Babela_f;Babela	Babela	0	0	1	0	0	0.0011
Bacteria;TM6;TM6_c;Babela_o;Babela_f;Babela_f_uc	Babela_f_uc	2	0	2	0.0022	0	0.0022
Bacteria;Firmicutes;Bacilli;Bacillales;Bacillaceae;Bacillaceae_uc	Bacillaceae_uc	9	28	8	0.0099	0.0304	0.0087
Bacteria;Firmicutes;Bacilli;Bacillales;Bacillaceae;Bacillus	Bacillus	324	458	458	0.3559	0.4976	0.4997
Bacteria;Firmicutes;Bacilli;Bacillales;Bacillaceae;Bacillus_g27	Bacillus_g27	3	1	1	0.0033	0.0011	0.0011
Bacteria;Firmicutes;Bacilli;Bacillales;Bacillaceae;Bacillus_g28	Bacillus_g28	0	1	1	0	0.0011	0.0011
Bacteria;Proteobacteria;Oligoflexia;Bacteriovoracales;Bacteriovoracaceae;Bacteriovorax	Bacteriovorax	1	1	0	0.0011	0.0011	0
Bacteria;Bacteroidetes;Bacteroidia;Bacteroidales;Bacteroidaceae;Bacteroides	Bacteroides	10248	8039	13715	11.2555	8.7342	14.9639
Bacteria;Bacteroidetes;Bacteroidia;Bacteroidales;Barnesiellaceae;Barnesiella	Barnesiella	277	161	178	0.3042	0.1749	0.1942
Bacteria;Proteobacteria;Alphaproteobacteria;Rhizobiales;Bauldia_f;Bauldia	Bauldia	17	6	22	0.0187	0.0065	0.024
Bacteria;Proteobacteria;Oligoflexia;Bdellovibrionales;Bdellovibrionaceae;Bdellovibrio	Bdellovibrio	4	3	4	0.0044	0.0033	0.0044
Bacteria;Proteobacteria;Oligoflexia;Bdellovibrionales;Bdellovibrionaceae;Bdellovibrionaceae_uc	Bdellovibrionaceae_uc	2	4	6	0.0022	0.0043	0.0065
Bacteria;Proteobacteria;Alphaproteobacteria;Rhizobiales;Beijerinckiaceae;Beijerinckiaceae_uc	Beijerinckiaceae_uc	1	0	1	0.0011	0	0.0011
Bacteria;Proteobacteria;Alphaproteobacteria;Rhodospirillales;Acetobacteraceae;Belnapia	Belnapia	0	2	10	0	0.0022	0.0109
Bacteria;Firmicutes;Bacilli;Bacillales;Planococcaceae;Bhargavaea	Bhargavaea	0	1	0	0	0.0011	0
Bacteria;Actinobacteria;Actinobacteria_c;Bifidobacteriales;Bifidobacteriaceae;Bifidobacterium	Bifidobacterium	7503	8888	7588	8.2406	9.6566	8.279
Bacteria;Proteobacteria;Deltaproteobacteria;Desulfovibrionales;Desulfovibrionaceae;Bilophila	Bilophila	112	49	75	0.123	0.0532	0.0818
Bacteria;Bacteroidetes;Flavobacteria;Flavobacteriales;Flavobacteriaceae;Bizionia	Bizionia	2	0	0	0.0022	0	0
Bacteria;Acidobacteria;Blastocatellia;Blastocatellales;Blastocatellaceae;Blastocatella	Blastocatella	3	5	14	0.0033	0.0054	0.0153
Bacteria;Acidobacteria;Blastocatellia;Blastocatellales;Blastocatellaceae;Blastocatellaceae_uc	Blastocatellaceae_uc	1	3	6	0.0011	0.0033	0.0065
Bacteria;Proteobacteria;Alphaproteobacteria;Rhizobiales;Blastochloris_f;Blastochloris	Blastochloris	1	0	0	0.0011	0	0
Bacteria;Actinobacteria;Actinobacteria_c;Frankiales;Geodermatophilaceae;Blastococcus	Blastococcus	13	45	68	0.0143	0.0489	0.0742
Bacteria;Proteobacteria;Alphaproteobacteria;Sphingomonadales;Sphingomonadaceae;Blastomonas	Blastomonas	0	1	1	0	0.0011	0.0011
Bacteria;Firmicutes;Clostridia;Clostridiales;Lachnospiraceae;Blautia	Blautia	1311	500	613	1.4399	0.5432	0.6688
Bacteria;Proteobacteria;Betaproteobacteria;Burkholderiales;Alcaligenaceae;Bordetella	Bordetella	0	1	0	0	0.0011	0
Bacteria;Proteobacteria;Alphaproteobacteria;Rhizobiales;Bosea_f;Bosea	Bosea	7	2	8	0.0077	0.0022	0.0087
Bacteria;Actinobacteria;Actinobacteria_c;Micrococcales;Dermabacteraceae;Brachybacterium	Brachybacterium	1	0	0	0.0011	0	0
Bacteria;Proteobacteria;Alphaproteobacteria;Rhizobiales;Bradyrhizobiaceae;Bradyrhizobiaceae_uc	Bradyrhizobiaceae_uc	14	11	20	0.0154	0.012	0.0218
Bacteria;Proteobacteria;Alphaproteobacteria;Rhizobiales;Bradyrhizobiaceae;Bradyrhizobium	Bradyrhizobium	22	90	148	0.0242	0.0978	0.1615
Bacteria;Firmicutes;Bacilli;Bacillales;Paenibacillaceae;Brevibacillus	Brevibacillus	2	3	4	0.0022	0.0033	0.0044
Bacteria;Actinobacteria;Actinobacteria_c;Micrococcales;Brevibacteriaceae;Brevibacterium	Brevibacterium	1	0	0	0.0011	0	0
Bacteria;Proteobacteria;Alphaproteobacteria;Caulobacterales;Caulobacteraceae;Brevundimonas	Brevundimonas	41	31	39	0.045	0.0337	0.0426
Bacteria;Proteobacteria;Alphaproteobacteria;Rhizobiales;Brucellaceae;Brucellaceae_g	Brucellaceae_g	0	1	0	0	0.0011	0
Bacteria;Proteobacteria;Alphaproteobacteria;Rhizobiales;Brucellaceae;Brucellaceae_uc	Brucellaceae_uc	0	0	1	0	0	0.0011
Bacteria;Acidobacteria;Solibacteres;Solibacterales;Bryobacteraceae;Bryobacter	Bryobacter	2	1	0	0.0022	0.0011	0
Bacteria;Acidobacteria;Solibacteres;Solibacterales;Bryobacteraceae;Bryobacteraceae_uc	Bryobacteraceae_uc	2	2	9	0.0022	0.0022	0.0098
Bacteria;Proteobacteria;Betaproteobacteria;Burkholderiales;Burkholderiaceae;Burkholderia	Burkholderia	1	9	5	0.0011	0.0098	0.0055
Bacteria;Proteobacteria;Alphaproteobacteria;Rhizobiales;Rhodobiaceae;Butyratibacter	Butyratibacter	21	2	0	0.0231	0.0022	0
Bacteria;Bacteroidetes;Bacteroidia;Bacteroidales;Odoribacteraceae;Butyricimonas	Butyricimonas	66	64	94	0.0725	0.0695	0.1026
Bacteria;Firmicutes;Clostridia;Clostridiales;Lachnospiraceae;Butyrivibrio_g1	Butyrivibrio_g1	42	0	0	0.0461	0	0
Bacteria;Proteobacteria;Deltaproteobacteria;Myxococcales;Polyangiaceae;Byssovorax	Byssovorax	3	1	6	0.0033	0.0011	0.0065
Bacteria;Planctomycetes;Planctomycetia;Planctomycetales;Planctomycetaceae;Bythopirellula	Bythopirellula	2	1	0	0.0022	0.0011	0
Bacteria;Firmicutes;Erysipelotrichi;Erysipelotrichales;Erysipelotrichaceae;CCMM_g	CCMM_g	415	157	180	0.4558	0.1706	0.1964
Bacteria;Parcubacteria_OD1;Paceibacter_c;CP011215_o;CP011215_f;CP011215_f_uc	CP011215_f_uc	4	4	0	0.0044	0.0043	0
Bacteria;Planctomycetes;Planctomycetia;Planctomycetales;Planctomycetaceae;CP011270_g	CP011270_g	0	0	4	0	0	0.0044
Bacteria;Actinobacteria;Acidimicrobiia;Acidimicrobiales;CP011489_f;CP011489_f_uc	CP011489_f_uc	0	0	2	0	0	0.0022
Bacteria;Actinobacteria;Acidimicrobiia;Acidimicrobiales;CP011489_f;CP011489_g	CP011489_g	31	38	68	0.034	0.0413	0.0742
Bacteria;Bacteroidetes;Sphingobacteriia;CP012155_o;CP012155_f;CP012155_f_uc	CP012155_f_uc	2	0	2	0.0022	0	0.0022
Bacteria;Bacteroidetes;Sphingobacteriia;CP012155_o;CP012155_f;CP012155_g	CP012155_g	2	0	10	0.0022	0	0.0109
Bacteria;Proteobacteria;Betaproteobacteria;CP012157_o;CP012157_f;CP012157_f_uc	CP012157_f_uc	1	3	4	0.0011	0.0033	0.0044
Bacteria;Proteobacteria;Betaproteobacteria;CP012157_o;CP012157_f;CP012157_g	CP012157_g	1	0	0	0.0011	0	0
Bacteria;Verrucomicrobia;Opitutae;Opitutales;Opitutaceae;CP016094_g	CP016094_g	38	37	37	0.0417	0.0402	0.0404
Bacteria;Verrucomicrobia;Verrucomicrobiae;Pedosphaera_o;Pedosphaera_f;CU917929_g	CU917929_g	2	7	14	0.0022	0.0076	0.0153
Bacteria;Proteobacteria;Alphaproteobacteria;Rhizobiales;AY921699_f;CU921531_g	CU921531_g	0	2	0	0	0.0022	0
Bacteria;Proteobacteria;Oligoflexia;Bdellovibrionales;CU925466_f;CU925466_f_uc	CU925466_f_uc	0	4	2	0	0.0043	0.0022
Bacteria;Proteobacteria;Oligoflexia;Bdellovibrionales;CU925466_f;CU925466_g	CU925466_g	0	0	2	0	0	0.0022
Bacteria;Proteobacteria;Betaproteobacteria;Burkholderiales;Burkholderiaceae;Caballeronia	Caballeronia	3	29	19	0.0033	0.0315	0.0207
Bacteria;Proteobacteria;Betaproteobacteria;Burkholderiales;Alcaligenaceae;Caenimicrobium	Caenimicrobium	0	0	1	0	0	0.0011
Bacteria;Firmicutes;Bacilli;Bacillales;Bacillaceae;Caldalkalibacillus	Caldalkalibacillus	3	0	0	0.0033	0	0
Bacteria;Chloroflexi;Caldilineae;Caldilineales;Caldilineaceae;Caldilinea	Caldilinea	0	1	0	0	0.0011	0
Bacteria;Chloroflexi;Caldilineae;Caldilineales;Caldilineaceae;Caldilineaceae_uc	Caldilineaceae_uc	0	0	13	0	0	0.0142
Bacteria;Firmicutes;Clostridia;Clostridiales;Ruminococcaceae;Caproiciproducens	Caproiciproducens	6	2	3	0.0066	0.0022	0.0033
Bacteria;Bacteroidetes;Cytophagia;Cytophagales;Amoebophilaceae;Cardinium	Cardinium	0	2	0	0	0.0022	0
Bacteria;Proteobacteria;Gammaproteobacteria;Cardiobacteriales;Cardiobacteriaceae;Cardiobacterium	Cardiobacterium	0	0	1	0	0	0.0011
Bacteria;Proteobacteria;Betaproteobacteria;Burkholderiales;Alcaligenaceae;Castellaniella	Castellaniella	7	19	33	0.0077	0.0206	0.036
Bacteria;Firmicutes;Clostridia;Clostridiales;Christensenellaceae;Catabacter	Catabacter	2	0	0	0.0022	0	0
Bacteria;Actinobacteria;Actinobacteria_c;Micromonosporales;Micromonosporaceae;Catellatospora	Catellatospora	1	3	4	0.0011	0.0033	0.0044
Bacteria;Actinobacteria;Actinobacteria_c;Catenulisporales;Catenulisporaceae;Catenulispora	Catenulispora	0	1	0	0	0.0011	0
Bacteria;Proteobacteria;Alphaproteobacteria;Caulobacterales;Caulobacteraceae;Caulobacter	Caulobacter	14	7	24	0.0154	0.0076	0.0262
Bacteria;Proteobacteria;Alphaproteobacteria;Caulobacterales;Caulobacteraceae;Caulobacteraceae_uc	Caulobacteraceae_uc	8	21	22	0.0088	0.0228	0.024
Bacteria;Proteobacteria;Gammaproteobacteria;Pseudomonadales;Moraxellaceae;Cavicella	Cavicella	3	3	1	0.0033	0.0033	0.0011
Bacteria;Actinobacteria;Actinobacteria_c;Micrococcales;Cellulomonadaceae;Cellulomonas	Cellulomonas	15	20	27	0.0165	0.0217	0.0295
Bacteria;Actinobacteria;Actinobacteria_c;Micrococcales;Promicromonosporaceae;Cellulosimicrobium	Cellulosimicrobium	3	3	8	0.0033	0.0033	0.0087
Bacteria;Proteobacteria;Gammaproteobacteria;Cellvibrionales;Cellvibrionaceae;Cellvibrio	Cellvibrio	29	58	77	0.0319	0.063	0.084
Bacteria;Proteobacteria;Gammaproteobacteria;Cellvibrionales;Cellvibrionaceae;Cellvibrionaceae_uc	Cellvibrionaceae_uc	37	7	9	0.0406	0.0076	0.0098
Bacteria;Verrucomicrobia;Opitutae;Opitutales;Opitutaceae;Cephaloticoccus	Cephaloticoccus	0	4	9	0	0.0043	0.0098
Bacteria;Proteobacteria;Alphaproteobacteria;Rhodobacterales;Rhodobacteraceae;Cereibacter	Cereibacter	0	0	1	0	0	0.0011
Bacteria;Proteobacteria;Alphaproteobacteria;Rhizobiales;Phyllobacteriaceae;Chelativorans	Chelativorans	23	2	2	0.0253	0.0022	0.0022
Bacteria;Proteobacteria;Gammaproteobacteria;Xanthomonadales;Xanthomonadaceae;Chiayiivirga	Chiayiivirga	0	0	1	0	0	0.0011
Bacteria;Bacteroidetes;Sphingobacteriia;Sphingobacteriales;Chitinophagaceae;Chitinophaga	Chitinophaga	1	19	36	0.0011	0.0206	0.0393
Bacteria;Bacteroidetes;Sphingobacteriia;Sphingobacteriales;Chitinophagaceae;Chitinophagaceae_uc	Chitinophagaceae_uc	5	5	13	0.0055	0.0054	0.0142
Bacteria;Firmicutes;Clostridia;Clostridiales;Christensenellaceae;Christensenella	Christensenella	4	1	0	0.0044	0.0011	0
Bacteria;Bacteroidetes;Flavobacteria;Flavobacteriales;Flavobacteriaceae;Chryseobacterium	Chryseobacterium	1	2	2	0.0011	0.0022	0.0022
Bacteria;Bacteroidetes;Cytophagia;Cytophagales;Cytophagaceae;Chryseolinea	Chryseolinea	18	13	29	0.0198	0.0141	0.0316
Bacteria;Firmicutes;Bacilli;Bacillales;Planococcaceae;Chryseomicrobium	Chryseomicrobium	4	2	1	0.0044	0.0022	0.0011
Bacteria;Verrucomicrobia;Spartobacteria;Chthoniobacterales;Chthoniobacteraceae;Chthoniobacter	Chthoniobacter	5	5	4	0.0055	0.0054	0.0044
Bacteria;Verrucomicrobia;Spartobacteria;Chthoniobacterales;Chthoniobacteraceae;Chthoniobacteraceae_uc	Chthoniobacteraceae_uc	0	4	2	0	0.0043	0.0022
Bacteria;Armatimonadetes;Chthonomonadetes;Chthonomonadales;Chthonomonadaceae;Chthonomonadaceae_uc	Chthonomonadaceae_uc	2	0	0	0.0022	0	0
Bacteria;Armatimonadetes;Chthonomonadetes;Chthonomonadales;Chthonomonadaceae;Chthonomonas	Chthonomonas	1	9	17	0.0011	0.0098	0.0185
Bacteria;Proteobacteria;Gammaproteobacteria;Xanthomonadales;Xanthomonadaceae;Chujaibacter	Chujaibacter	0	111	8	0	0.1206	0.0087
Bacteria;Firmicutes;Bacilli;Bacillales;Planococcaceae;Chungangia	Chungangia	5	4	2	0.0055	0.0043	0.0022
Bacteria;Actinobacteria;Actinobacteria_c;Micrococcales;Micrococcaceae;Citricoccus	Citricoccus	1	0	0	0.0011	0	0
Bacteria;Proteobacteria;Gammaproteobacteria;Enterobacterales;Enterobacteriaceae;Citrobacter	Citrobacter	144	9	3	0.1582	0.0098	0.0033
Bacteria;Firmicutes;Clostridia;Clostridiales;Peptostreptococcaceae;Clostridioides	Clostridioides	1536	2486	1969	1.687	2.701	2.1483
Bacteria;Firmicutes;Clostridia;Clostridiales;Clostridiaceae;Clostridium	Clostridium	246	12	21	0.2702	0.013	0.0229
Bacteria;Firmicutes;Clostridia;Clostridiales;Lachnospiraceae;Clostridium_g24	Clostridium_g24	97	57	49	0.1065	0.0619	0.0535
Bacteria;Firmicutes;Clostridia;Clostridiales;Lachnospiraceae;Clostridium_g34	Clostridium_g34	0	0	3	0	0	0.0033
Bacteria;Firmicutes;Erysipelotrichi;Erysipelotrichales;Erysipelotrichaceae;Clostridium_g6	Clostridium_g6	12	10	9	0.0132	0.0109	0.0098
Bacteria;Firmicutes;Bacilli;Bacillales;Paenibacillaceae;Cohnella	Cohnella	1	5	5	0.0011	0.0054	0.0055
Bacteria;Actinobacteria;Coriobacteriia;Coriobacteriales;Coriobacteriaceae;Collinsella	Collinsella	858	359	308	0.9423	0.39	0.336
Bacteria;Proteobacteria;Betaproteobacteria;Burkholderiales;Comamonadaceae;Comamonadaceae_uc	Comamonadaceae_uc	12	16	33	0.0132	0.0174	0.036
Bacteria;Proteobacteria;Betaproteobacteria;Burkholderiales;Comamonadaceae;Comamonas	Comamonas	15	24	41	0.0165	0.0261	0.0447
Bacteria;Actinobacteria;Thermoleophilia;Solirubrobacterales;Conexibacteraceae;Conexibacter	Conexibacter	11	46	46	0.0121	0.05	0.0502
Bacteria;Actinobacteria;Thermoleophilia;Solirubrobacterales;Conexibacteraceae;Conexibacteraceae_uc	Conexibacteraceae_uc	0	2	1	0	0.0022	0.0011
Bacteria;Proteobacteria;Alphaproteobacteria;Rhodospirillales;Rhodospirillaceae;Constrictibacter	Constrictibacter	9	0	0	0.0099	0	0
Bacteria;Firmicutes;Erysipelotrichi;Erysipelotrichales;Erysipelotrichaceae;Coprobacillus	Coprobacillus	69	1	0	0.0758	0.0011	0
Bacteria;Bacteroidetes;Bacteroidia;Bacteroidales;Barnesiellaceae;Coprobacter	Coprobacter	20	17	17	0.022	0.0185	0.0185
Bacteria;Firmicutes;Clostridia;Clostridiales;Lachnospiraceae;Coprococcus	Coprococcus	91	0	0	0.0999	0	0
Bacteria;Firmicutes;Clostridia;Clostridiales;Lachnospiraceae;Coprococcus_g2	Coprococcus_g2	263	75	80	0.2889	0.0815	0.0873
Bacteria;Actinobacteria;Coriobacteriia;Coriobacteriales;Coriobacteriaceae;Coriobacteriaceae_uc	Coriobacteriaceae_uc	3	0	0	0.0033	0	0
Bacteria;Actinobacteria;Actinobacteria_c;Corynebacteriales;Corynebacteriaceae;Corynebacterium	Corynebacterium	2	4	5	0.0022	0.0043	0.0055
Bacteria;Actinobacteria;Actinobacteria_c;Micromonosporales;Micromonosporaceae;Couchioplanes	Couchioplanes	51	8	22	0.056	0.0087	0.024
Bacteria;Proteobacteria;Gammaproteobacteria;Legionellales;Coxiellaceae;Coxiella	Coxiella	0	4	3	0	0.0043	0.0033
Bacteria;Proteobacteria;Gammaproteobacteria;Legionellales;Coxiellaceae;Coxiellaceae_uc	Coxiellaceae_uc	14	15	14	0.0154	0.0163	0.0153
Bacteria;Proteobacteria;Alphaproteobacteria;Rhodospirillales;Acetobacteraceae;Craurococcus	Craurococcus	2	0	4	0.0022	0	0.0044
Bacteria;Chlamydiae;Chlamydiae_c;Chlamydiales;Criblamydiaceae;Criblamydia	Criblamydia	2	0	1	0.0022	0	0.0011
Bacteria;Proteobacteria;Alphaproteobacteria;Sphingomonadales;Erythrobacteraceae;Croceicoccus	Croceicoccus	1	0	0	0.0011	0	0
Bacteria;Bacteroidetes;Flavobacteria;Flavobacteriales;Crocinitomicaceae;Crocinitomicaceae_uc	Crocinitomicaceae_uc	0	2	5	0	0.0022	0.0055
Bacteria;Bacteroidetes;Flavobacteria;Flavobacteriales;Cryomorphaceae;Cryomorphaceae_uc	Cryomorphaceae_uc	9	0	4	0.0099	0	0.0044
Bacteria;Actinobacteria;Actinobacteria_c;Frankiales;Cryptosporangiaceae;Cryptosporangium	Cryptosporangium	0	1	8	0	0.0011	0.0087
Bacteria;Actinobacteria;Actinobacteria_c;Frankiales;Antricoccus_f;Cumulibacter	Cumulibacter	1	0	0	0.0011	0	0
Bacteria;Proteobacteria;Betaproteobacteria;Burkholderiales;Ralstonia_f;Cupriavidus	Cupriavidus	1	9	4	0.0011	0.0098	0.0044
Bacteria;Actinobacteria;Actinobacteria_c;Micrococcales;Microbacteriaceae;Curtobacterium	Curtobacterium	4	9	6	0.0044	0.0098	0.0065
Bacteria;Proteobacteria;Betaproteobacteria;Burkholderiales;Comamonadaceae;Curvibacter	Curvibacter	1	2	4	0.0011	0.0022	0.0044
Bacteria;Actinobacteria;Actinobacteria_c;Propionibacteriales;Propionibacteriaceae;Cutibacterium	Cutibacterium	0	2	0	0	0.0022	0
Bacteria;Bacteroidetes;Cytophagia;Cytophagales;Cyclobacteriaceae;Cyclobacteriaceae_uc	Cyclobacteriaceae_uc	20	0	0	0.022	0	0
Bacteria;Proteobacteria;Deltaproteobacteria;Myxococcales;Archangiaceae;Cystobacter	Cystobacter	28	47	45	0.0308	0.0511	0.0491
Bacteria;Bacteroidetes;Cytophagia;Cytophagales;Cytophagaceae;Cytophagaceae_uc	Cytophagaceae_uc	2	4	8	0.0022	0.0043	0.0087
Bacteria;Planctomycetes;Planctomycetia;Planctomycetales;Planctomycetaceae;DQ001644_g	DQ001644_g	0	2	2	0	0.0022	0.0022
Bacteria;Chloroflexi;Anaerolineae;PAC000395_o;FJ481317_f;DQ017911_g	DQ017911_g	15	12	10	0.0165	0.013	0.0109
Bacteria;Proteobacteria;Deltaproteobacteria;OM27;U70713_f;DQ017948_g	DQ017948_g	5	0	8	0.0055	0	0.0087
Bacteria;Nitrospirae;Nitrospira_c;Nitrospirales;DQ058677_f;DQ058677_g	DQ058677_g	3	0	0	0.0033	0	0
Bacteria;Acidobacteria;HM185886_c;HM185886_o;HM185886_f;DQ083303_g	DQ083303_g	0	1	1	0	0.0011	0.0011
Bacteria;Chloroflexi;Ktedonobacteria;AY673403_o;AY673403_f;DQ125509_g	DQ125509_g	4	22	13	0.0044	0.0239	0.0142
Bacteria;Actinobacteria;Actinobacteria_c;Micrococcales;DQ125643_f;DQ125643_g	DQ125643_g	1	0	1	0.0011	0	0.0011
Bacteria;Chloroflexi;Ktedonobacteria;AY673403_o;AY673403_f;DQ125834_g	DQ125834_g	0	1	0	0	0.0011	0
Bacteria;WS5;WS5_c;PAC000108_o;PAC000108_f;DQ128633_g	DQ128633_g	0	2	0	0	0.0022	0
Bacteria;Actinobacteria;Acidimicrobiia;Acidimicrobiales;Iamiaceae;DQ129383_g	DQ129383_g	12	0	0	0.0132	0	0
Bacteria;Chloroflexi;Thermomicrobia;DQ129389_o;DQ129389_f;DQ129389_f_uc	DQ129389_f_uc	23	8	20	0.0253	0.0087	0.0218
Bacteria;Chloroflexi;Thermomicrobia;DQ129389_o;DQ129389_f;DQ129389_g	DQ129389_g	16	1	15	0.0176	0.0011	0.0164
Bacteria;Armatimonadetes;PAC000296_c;PAC000296_o;PAC000296_f;DQ248296_g	DQ248296_g	0	0	2	0	0	0.0022
Bacteria;Proteobacteria;Betaproteobacteria;PAC001907_o;PAC001907_f;DQ297977_g	DQ297977_g	0	1	0	0	0.0011	0
Bacteria;Proteobacteria;Betaproteobacteria;Burkholderiales;Alcaligenaceae;DQ346474_g	DQ346474_g	3	0	0	0.0033	0	0
Bacteria;Proteobacteria;Betaproteobacteria;Burkholderiales;Oxalobacteraceae;DQ351915_g	DQ351915_g	2	4	4	0.0022	0.0043	0.0044
Bacteria;Chlorobi;HQ014634_c;HQ014634_o;HQ014634_f;DQ395414_g	DQ395414_g	13	0	0	0.0143	0	0
Bacteria;Actinobacteria;Acidimicrobiia;Acidimicrobiales;Microthrixaceae;DQ395423_g	DQ395423_g	0	0	2	0	0	0.0022
Bacteria;Proteobacteria;Alphaproteobacteria;Rhodobacterales;Rhodobacteraceae;DQ395875_g	DQ395875_g	0	2	0	0	0.0022	0
Bacteria;Bacteroidetes;Sphingobacteriia;NVQB_o;NVQB_f;DQ404664_g	DQ404664_g	1	1	0	0.0011	0.0011	0
Bacteria;Chloroflexi;Anaerolineae;Anaerolinaeles;DQ404819_f;DQ404819_f_uc	DQ404819_f_uc	0	0	2	0	0	0.0022
Bacteria;Chloroflexi;Anaerolineae;Anaerolinaeles;DQ404819_f;DQ404819_g	DQ404819_g	2	0	9	0.0022	0	0.0098
Bacteria;Planctomycetes;Phycisphaerae;CP019633_o;DQ431882_f;DQ431882_f_uc	DQ431882_f_uc	0	2	0	0	0.0022	0
Bacteria;Bacteroidetes;Sphingobacteriia;Sphingobacteriales;Chitinophagaceae;DQ450749_g	DQ450749_g	0	2	0	0	0.0022	0
Bacteria;Proteobacteria;Alphaproteobacteria;Rhodospirillales;Rhodospirillaceae;DQ451454_g	DQ451454_g	1	1	0	0.0011	0.0011	0
Bacteria;Chloroflexi;Anaerolineae;PAC000395_o;FJ481317_f;DQ521481_g	DQ521481_g	5	2	8	0.0055	0.0022	0.0087
Bacteria;Chloroflexi;Anaerolineae;PAC000395_o;DQ532235_f;DQ532235_g	DQ532235_g	4	8	12	0.0044	0.0087	0.0131
Bacteria;Acidobacteria;Solibacteres;Solibacterales;Bryobacteraceae;DQ648914_g	DQ648914_g	5	2	1	0.0055	0.0022	0.0011
Bacteria;Elusimicrobia;Elusimicrobia_c;PAC000548_o;DQ676361_f;DQ676361_f_uc	DQ676361_f_uc	0	4	2	0	0.0043	0.0022
Bacteria;Elusimicrobia;Elusimicrobia_c;PAC000548_o;DQ676361_f;DQ676361_g	DQ676361_g	0	1	1	0	0.0011	0.0011
Bacteria;Proteobacteria;Alphaproteobacteria;Rhodospirillales;Rhodospirillaceae;DQ811855_g	DQ811855_g	7	5	2	0.0077	0.0054	0.0022
Bacteria;Actinobacteria;Acidimicrobiia;Acidimicrobiales;Iamiaceae;DQ814564_g	DQ814564_g	3	0	1	0.0033	0	0.0011
Bacteria;DQ833500_p;DQ833500_c;DQ833500_o;DQ833500_f;DQ833500_f_uc	DQ833500_f_uc	0	7	0	0	0.0076	0
Bacteria;Proteobacteria;Alphaproteobacteria;Rhodospirillales;Acetobacteraceae;DQ906052_g	DQ906052_g	0	0	1	0	0	0.0011
Bacteria;Chloroflexi;HM748667_c;HM748667_o;DQ906813_f;DQ906813_g	DQ906813_g	3	1	8	0.0033	0.0011	0.0087
Bacteria;Proteobacteria;Deltaproteobacteria;Myxococcales;Archangiaceae;DQ906827_g	DQ906827_g	8	12	14	0.0088	0.013	0.0153
Bacteria;Chloroflexi;Chloroflexia;Chloroflexales;DQ906857_f;DQ906857_f_uc	DQ906857_f_uc	0	0	5	0	0	0.0055
Bacteria;Proteobacteria;Betaproteobacteria;Neisseriales;GU199451_f;DQ984558_g	DQ984558_g	0	2	0	0	0.0022	0
Bacteria;Proteobacteria;Gammaproteobacteria;Steroidobacter_o;DQ984612_f;DQ984612_f_uc	DQ984612_f_uc	0	2	0	0	0.0022	0
Bacteria;Proteobacteria;Gammaproteobacteria;Steroidobacter_o;DQ984612_f;DQ984612_g	DQ984612_g	24	15	29	0.0264	0.0163	0.0316
Bacteria;Proteobacteria;Alphaproteobacteria;Rhodospirillales;Rhodospirillaceae;DQ984631_g	DQ984631_g	6	19	15	0.0066	0.0206	0.0164
Bacteria;Actinobacteria;Actinobacteria_c;Micromonosporales;Micromonosporaceae;Dactylosporangium	Dactylosporangium	2	4	5	0.0022	0.0043	0.0055
Bacteria;Proteobacteria;Alphaproteobacteria;Rhodospirillales;Acetobacteraceae;Dankookia	Dankookia	1	1	6	0.0011	0.0011	0.0065
Bacteria;Proteobacteria;Betaproteobacteria;Rhodocyclales;Azonexaceae;Dechloromonas	Dechloromonas	0	0	2	0	0	0.0022
Bacteria;Deinococcus-Thermus;Deinococci;Deinococcales;Deinococcaceae;Deinococcus	Deinococcus	0	0	2	0	0	0.0022
Bacteria;Proteobacteria;Betaproteobacteria;Burkholderiales;Comamonadaceae;Delftia	Delftia	15	29	23	0.0165	0.0315	0.0251
Bacteria;Actinobacteria;Actinobacteria_c;Micrococcales;Demequinaceae;Demequina	Demequina	2	0	0	0.0022	0	0
Bacteria;Actinobacteria;Actinobacteria_c;Micrococcales;Dermacoccaceae;Dermacoccaceae_uc	Dermacoccaceae_uc	0	1	0	0	0.0011	0
Bacteria;Proteobacteria;Betaproteobacteria;Burkholderiales;Derxia_f;Derxia	Derxia	0	1	1	0	0.0011	0.0011
Bacteria;Firmicutes;Bacilli;Bacillales;Bacillaceae;Desertibacillus	Desertibacillus	0	1	0	0	0.0011	0
Bacteria;Proteobacteria;Deltaproteobacteria;Desulfobacterales;Desulfatiglans_f;Desulfatiglans_f_uc	Desulfatiglans_f_uc	2	0	0	0.0022	0	0
Bacteria;Proteobacteria;Deltaproteobacteria;Desulfobacterales;Desulfobacteraceae;Desulfobacteraceae_uc	Desulfobacteraceae_uc	0	0	6	0	0	0.0065
Bacteria;Proteobacteria;Deltaproteobacteria;Desulfovibrionales;Desulfovibrionaceae;Desulfovibrio	Desulfovibrio	102	20	17	0.112	0.0217	0.0185
Bacteria;Proteobacteria;Alphaproteobacteria;Rhizobiales;Devosia_f;Devosia	Devosia	74	108	141	0.0813	0.1173	0.1538
Bacteria;Firmicutes;Negativicutes;Veillonellales;Veillonellaceae;Dialister	Dialister	129	109	106	0.1417	0.1184	0.1157
Bacteria;Proteobacteria;Betaproteobacteria;Burkholderiales;Comamonadaceae;Diaphorobacter	Diaphorobacter	0	0	1	0	0	0.0011
Bacteria;Firmicutes;Erysipelotrichi;Erysipelotrichales;Erysipelotrichaceae;Dielma	Dielma	3	1	4	0.0033	0.0011	0.0044
Bacteria;Actinobacteria;Actinobacteria_c;Corynebacteriales;Dietziaceae;Dietzia	Dietzia	6	0	0	0.0066	0	0
Bacteria;Verrucomicrobia;Opitutae;Opitutales;Opitutaceae;Diplosphaera	Diplosphaera	8	19	11	0.0088	0.0206	0.012
Bacteria;Proteobacteria;Gammaproteobacteria;Xanthomonadales;Xanthomonadaceae;Dokdonella	Dokdonella	2	10	19	0.0022	0.0109	0.0207
Bacteria;Proteobacteria;Alphaproteobacteria;Rhodospirillales;Rhodospirillaceae;Dongia	Dongia	55	64	131	0.0604	0.0695	0.1429
Bacteria;Firmicutes;Clostridia;Clostridiales;Lachnospiraceae;Dorea	Dorea	389	188	240	0.4272	0.2043	0.2619
Bacteria;Proteobacteria;Betaproteobacteria;Burkholderiales;Oxalobacteraceae;Duganella	Duganella	1	6	8	0.0011	0.0065	0.0087
Bacteria;Bacteroidetes;Cytophagia;Cytophagales;Cytophagaceae;Dyadobacter	Dyadobacter	6	13	4	0.0066	0.0141	0.0044
Bacteria;Proteobacteria;Gammaproteobacteria;Xanthomonadales;Xanthomonadaceae;Dyella	Dyella	5	76	48	0.0055	0.0826	0.0524
Bacteria;Actinobacteria;Actinobacteria_c;EF016806_o;EF016806_f;EF016806_g	EF016806_g	0	1	0	0	0.0011	0
Bacteria;Actinobacteria;Acidimicrobiia;Acidimicrobiales;Iamiaceae;EF018137_g	EF018137_g	7	2	5	0.0077	0.0022	0.0055
Bacteria;Chloroflexi;Thermomicrobia;Sphaerobacterales;Sphaerobacteraceae;EF018775_g	EF018775_g	0	2	4	0	0.0022	0.0044
Bacteria;Kazan;CP011216_c;PAC000573_o;AM991231_f;EF018817_g	EF018817_g	0	0	1	0	0	0.0011
Bacteria;Chloroflexi;EF018867_c;EF018867_o;EF018867_f;EF018867_f_uc	EF018867_f_uc	13	2	39	0.0143	0.0022	0.0426
Bacteria;Chloroflexi;EF018867_c;EF018867_o;EF018867_f;EF018867_g	EF018867_g	2	3	0	0.0022	0.0033	0
Bacteria;EF019318_p;EF019318_c;EF019318_o;EF019318_f;EF019318_f_uc	EF019318_f_uc	25	0	7	0.0275	0	0.0076
Bacteria;Parcubacteria_OD1;LCGL_c;LCGL_o;EF019684_f;EF019684_f_uc	EF019684_f_uc	0	0	2	0	0	0.0022
Bacteria;Planctomycetes;EU385896_c;EU385896_o;EF019689_f;EF019689_g	EF019689_g	3	1	4	0.0033	0.0011	0.0044
Bacteria;Gemmatimonadetes;Gemmatimonadetes_c;Gemmatimonadales;Gemmatimonadaceae;EF020034_g	EF020034_g	0	0	1	0	0	0.0011
Bacteria;Acidobacteria;PAC002280_c;PAC002280_o;PAC002280_f;EF020070_g	EF020070_g	0	7	2	0	0.0076	0.0022
Bacteria;Gemmatimonadetes;Gemmatimonadetes_c;Gemmatimonadales;Gemmatimonadaceae;EF125943_g	EF125943_g	0	6	0	0	0.0065	0
Bacteria;Proteobacteria;Betaproteobacteria;PAC002541_o;EF157188_f;EF157188_g	EF157188_g	9	0	7	0.0099	0	0.0076
Bacteria;Proteobacteria;Alphaproteobacteria;Sneathiellales;EF173360_f;EF173360_g	EF173360_g	2	1	1	0.0022	0.0011	0.0011
Bacteria;Bacteroidetes;Flavobacteria;Flavobacteriales;Cryomorphaceae;EF174263_g	EF174263_g	0	0	1	0	0	0.0011
Bacteria;Proteobacteria;Gammaproteobacteria;Legionellales;Coxiellaceae;EF492925_g	EF492925_g	0	0	2	0	0	0.0022
Bacteria;Gemmatimonadetes;Gemmatimonadetes_c;Gemmatimonadales;Gemmatimonadaceae;EF492938_g	EF492938_g	0	14	1	0	0.0152	0.0011
Bacteria;Bacteroidetes;Sphingobacteriia;Sphingobacteriales;Chitinophagaceae;EF494316_g	EF494316_g	0	3	4	0	0.0033	0.0044
Bacteria;Proteobacteria;Deltaproteobacteria;Myxococcales;Sandaracinaceae;EF515980_g	EF515980_g	2	24	13	0.0022	0.0261	0.0142
Bacteria;Bacteroidetes;Sphingobacteriia;Sphingobacteriales;Chitinophagaceae;EF516017_g	EF516017_g	3	0	4	0.0033	0	0.0044
Bacteria;Proteobacteria;Deltaproteobacteria;Myxococcales;Polyangiaceae;EF516308_g	EF516308_g	0	0	6	0	0	0.0065
Bacteria;Gemmatimonadetes;Gemmatimonadetes_c;Gemmatimonadales;Gemmatimonadaceae;EF516323_g	EF516323_g	1	1	4	0.0011	0.0011	0.0044
Bacteria;Chloroflexi;EU133950_c;EF516361_o;EF516361_f;EF516361_f_uc	EF516361_f_uc	3	7	9	0.0033	0.0076	0.0098
Bacteria;Chloroflexi;EU133950_c;EF516361_o;EF516361_f;EF516361_g	EF516361_g	0	2	0	0	0.0022	0
Bacteria;Proteobacteria;Deltaproteobacteria;Myxococcales;EU589314_f;EF516387_g	EF516387_g	0	2	0	0	0.0022	0
Bacteria;Actinobacteria;Acidimicrobiia;Acidimicrobiales;Acidimicrobiaceae;EF516392_g	EF516392_g	0	4	1	0	0.0043	0.0011
Bacteria;Actinobacteria;Acidimicrobiia;Acidimicrobiales;Microthrixaceae;EF516411_g	EF516411_g	3	2	5	0.0033	0.0022	0.0055
Bacteria;Actinobacteria;Thermoleophilia;Solirubrobacterales;Parviterribacteraceae;EF516426_g	EF516426_g	1	2	6	0.0011	0.0022	0.0065
Bacteria;Proteobacteria;Oligoflexia;Bdellovibrionales;EF516458_f;EF516458_g	EF516458_g	0	0	3	0	0	0.0033
Bacteria;Chloroflexi;HQ674362_c;EF516466_o;EF516466_f;EF516466_f_uc	EF516466_f_uc	0	2	0	0	0.0022	0
Bacteria;Verrucomicrobia;Spartobacteria;Chthoniobacterales;Chthoniobacteraceae;EF516525_g	EF516525_g	1	0	1	0.0011	0	0.0011
Bacteria;Verrucomicrobia;Verrucomicrobiae;Pedosphaera_o;Pedosphaera_f;EF516552_g	EF516552_g	5	3	7	0.0055	0.0033	0.0076
Bacteria;Verrucomicrobia;Verrucomicrobiae;Pedosphaera_o;Pedosphaera_f;EF516658_g	EF516658_g	1	7	6	0.0011	0.0076	0.0065
Bacteria;Parcubacteria_OD1;Paceibacter_c;CP011215_o;CP011215_f;EF516764_g	EF516764_g	2	0	0	0.0022	0	0
Bacteria;Gemmatimonadetes;Gemmatimonadetes_c;Gemmatimonadales;Gemmatimonadaceae;EF516870_g	EF516870_g	7	24	34	0.0077	0.0261	0.0371
Bacteria;Actinobacteria;Rubrobacteria;Gaiellales;PAC000097_f;EF520360_g	EF520360_g	0	3	0	0	0.0033	0
Bacteria;Proteobacteria;Oligoflexia;Bdellovibrionales;AB630788_f;EF520535_g	EF520535_g	0	0	1	0	0	0.0011
Bacteria;Bacteroidetes;Sphingobacteriia;NVQB_o;NVQB_f;EF520590_g	EF520590_g	0	1	1	0	0.0011	0.0011
Bacteria;Chloroflexi;EU133950_c;EF516361_o;EF516361_f;EF522332_g	EF522332_g	0	18	8	0	0.0196	0.0087
Bacteria;Gemmatimonadetes;Longimicrobia;GQ263235_o;GQ263235_f;EF540396_g	EF540396_g	1	10	7	0.0011	0.0109	0.0076
Bacteria;Gemmatimonadetes;Gemmatimonadetes_c;Gemmatimonadales;Gemmatimonadaceae;EF540421_g	EF540421_g	8	0	7	0.0088	0	0.0076
Bacteria;Verrucomicrobia;Kiritimatiellae;Kiritimatiellales;Kiritimatiellaceae;EF580949_g	EF580949_g	0	0	1	0	0	0.0011
Bacteria;Gemmatimonadetes;Gemmatimonadetes_c;Gemmatimonadales;Gemmatimonadaceae;EF612386_g	EF612386_g	6	16	3	0.0066	0.0174	0.0033
Bacteria;Actinobacteria;Acidimicrobiia;Acidimicrobiales;Iamiaceae;EF632905_g	EF632905_g	13	5	14	0.0143	0.0054	0.0153
Bacteria;Proteobacteria;Deltaproteobacteria;Myxococcales;Sandaracinaceae;EF636835_g	EF636835_g	0	0	2	0	0	0.0022
Bacteria;Chlorobi;OPB56_c;OPB56_o;EF648021_f;EF648021_g	EF648021_g	0	1	0	0	0.0011	0
Bacteria;Planctomycetes;Phycisphaerae;Phycisphaerales;Phycisphaeraceae;EF648043_g	EF648043_g	1	1	2	0.0011	0.0011	0.0022
Bacteria;Bacteroidetes;Flavobacteria;Flavobacteriales;Cryomorphaceae;EF648062_g	EF648062_g	1	0	0	0.0011	0	0
Bacteria;Chloroflexi;Anaerolineae;Anaerolinaeles;EF688367_f;EF688367_f_uc	EF688367_f_uc	0	2	10	0	0.0022	0.0109
Bacteria;Chloroflexi;Anaerolineae;Anaerolinaeles;EF688367_f;EF688367_g	EF688367_g	26	10	16	0.0286	0.0109	0.0175
Bacteria;Gemmatimonadetes;Longimicrobia;GQ263235_o;GQ263235_f;EF688376_g	EF688376_g	0	2	3	0	0.0022	0.0033
Bacteria;Gemmatimonadetes;Gemmatimonadetes_c;Gemmatimonadales;Gemmatimonadaceae;EF688378_g	EF688378_g	7	21	8	0.0077	0.0228	0.0087
Bacteria;Proteobacteria;Gammaproteobacteria;Steroidobacter_o;Steroidobacter_f;EF999376_g	EF999376_g	0	1	1	0	0.0011	0.0011
Bacteria;Gemmatimonadetes;Longimicrobia;GQ263235_o;GQ263235_f;EU037358_g	EU037358_g	6	2	0	0.0066	0.0022	0
Bacteria;Bacteroidetes;Sphingobacteriia;Sphingobacteriales;EU234264_f;EU104008_g	EU104008_g	0	3	1	0	0.0033	0.0011
Bacteria;Bacteroidetes;Sphingobacteriia;Saprospirales;Saprospiraceae;EU104080_g	EU104080_g	3	0	0	0.0033	0	0
Bacteria;Proteobacteria;Gammaproteobacteria;Xanthomonadales;Xanthomonadaceae;EU104217_g	EU104217_g	0	4	0	0	0.0043	0
Bacteria;Proteobacteria;Oligoflexia;Bdellovibrionales;Bdellovibrionaceae;EU104230_g	EU104230_g	0	5	4	0	0.0054	0.0044
Bacteria;Actinobacteria;Actinobacteria_c;Frankiales;Frankiaceae;EU132518_g	EU132518_g	0	2	1	0	0.0022	0.0011
Bacteria;Actinobacteria;Acidimicrobiia;Acidimicrobiales;Acidimicrobiaceae;EU133124_g	EU133124_g	0	0	3	0	0	0.0033
Bacteria;Bacteroidetes;Sphingobacteriia;NVQB_o;PAC000536_f;EU133692_g	EU133692_g	0	1	8	0	0.0011	0.0087
Bacteria;Chloroflexi;EU133950_c;EU133950_o;EU133950_f;EU133950_f_uc	EU133950_f_uc	5	6	0	0.0055	0.0065	0
Bacteria;Chloroflexi;EU133950_c;EU133950_o;EU133950_f;EU133950_g	EU133950_g	0	7	8	0	0.0076	0.0087
Bacteria;Chloroflexi;Anaerolineae;PAC000395_o;FJ481317_f;EU133957_g	EU133957_g	0	0	2	0	0	0.0022
Bacteria;Chloroflexi;Anaerolineae;Anaerolinaeles;EU245271_f;EU133976_g	EU133976_g	6	6	10	0.0066	0.0065	0.0109
Bacteria;Chloroflexi;Anaerolineae;PAC000395_o;EU134013_f;EU134013_f_uc	EU134013_f_uc	2	0	0	0.0022	0	0
Bacteria;Chloroflexi;Anaerolineae;PAC000395_o;EU134013_f;EU134013_g	EU134013_g	27	18	69	0.0297	0.0196	0.0753
Bacteria;Chloroflexi;Anaerolineae;PAC000395_o;EU134013_f;EU134019_g	EU134019_g	51	0	0	0.056	0	0
Bacteria;Chloroflexi;Chloroflexia;Chloroflexales;EU134133_f;EU134133_f_uc	EU134133_f_uc	0	4	2	0	0.0043	0.0022
Bacteria;Chloroflexi;Chloroflexia;Chloroflexales;EU134138_f;EU134138_f_uc	EU134138_f_uc	0	0	2	0	0	0.0022
Bacteria;Chloroflexi;Ktedonobacteria;Ktedonobacterales;Ktedonobacteraceae;EU134184_g	EU134184_g	0	0	3	0	0	0.0033
Bacteria;Proteobacteria;Deltaproteobacteria;Myxococcales;Polyangiaceae;EU134489_g	EU134489_g	1	4	12	0.0011	0.0043	0.0131
Bacteria;Proteobacteria;Deltaproteobacteria;Bradymonadales;EF574244_f;EU134572_g	EU134572_g	0	1	0	0	0.0011	0
Bacteria;Elusimicrobia;Elusimicrobia_c;PAC000548_o;EU134603_f;EU134603_f_uc	EU134603_f_uc	0	2	2	0	0.0022	0.0022
Bacteria;Elusimicrobia;Elusimicrobia_c;PAC000548_o;EU134603_f;EU134603_g	EU134603_g	2	0	0	0.0022	0	0
Bacteria;Gemmatimonadetes;Gemmatimonadetes_c;Gemmatimonadales;Gemmatimonadaceae;EU134837_g	EU134837_g	0	6	2	0	0.0065	0.0022
Bacteria;DQ499300_p;DQ499300_c;EU134912_o;EU134912_f;EU134912_g	EU134912_g	0	0	1	0	0	0.0011
Bacteria;Berkelbacteria;DQ404828_c;DQ404828_o;EU134935_f;EU134935_f_uc	EU134935_f_uc	0	0	2	0	0	0.0022
Bacteria;Saccharibacteria_TM7;Saccharimonas_c;Saccharimonas_o;EU135366_f;EU135366_f_uc	EU135366_f_uc	0	0	2	0	0	0.0022
Bacteria;Verrucomicrobia;Verrucomicrobiae;Pedosphaera_o;Pedosphaera_f;EU135473_g	EU135473_g	0	3	2	0	0.0033	0.0022
Bacteria;Verrucomicrobia;Verrucomicrobiae;Pedosphaera_o;Pedosphaera_f;EU135478_g	EU135478_g	1	0	1	0.0011	0	0.0011
Bacteria;Gemmatimonadetes;Gemmatimonadetes_c;Gemmatimonadales;Gemmatimonadaceae;EU137390_g	EU137390_g	27	100	94	0.0297	0.1086	0.1026
Bacteria;Acidobacteria;Blastocatellia;Blastocatellales;PAC000004_f;EU192989_g	EU192989_g	5	2	28	0.0055	0.0022	0.0305
Bacteria;Gemmatimonadetes;Longimicrobia;GQ263235_o;GQ263235_f;EU193060_g	EU193060_g	43	14	23	0.0472	0.0152	0.0251
Bacteria;Planctomycetes;Planctomycetia;Planctomycetales;Isosphaeraceae;EU223954_g	EU223954_g	0	0	1	0	0	0.0011
Bacteria;Proteobacteria;Deltaproteobacteria;Myxococcales;PAC000695_f;EU234271_g	EU234271_g	4	0	1	0.0044	0	0.0011
Bacteria;Chloroflexi;Anaerolineae;Anaerolinaeles;EU245271_f;EU245271_f_uc	EU245271_f_uc	2	0	2	0.0022	0	0.0022
Bacteria;TM6;TM6_c;Babela_o;EU266778_f;EU266778_f_uc	EU266778_f_uc	0	0	6	0	0	0.0065
Bacteria;Proteobacteria;Alphaproteobacteria;Rhodospirillales;Rhodospirillaceae;EU266785_g	EU266785_g	0	1	0	0	0.0011	0
Bacteria;Proteobacteria;Deltaproteobacteria;Myxococcales;EU589314_f;EU283371_g	EU283371_g	3	0	0	0.0033	0	0
Bacteria;Actinobacteria;Thermoleophilia;Thermoleophilales;Thermoleophilaceae;EU289467_g	EU289467_g	60	91	84	0.0659	0.0989	0.0916
Bacteria;Planctomycetes;Planctomycetia;Planctomycetales;Isosphaeraceae;EU289510_g	EU289510_g	0	0	1	0	0	0.0011
Bacteria;Proteobacteria;Alphaproteobacteria;Rhizobiales;Devosia_f;EU328100_g	EU328100_g	2	0	0	0.0022	0	0
Bacteria;Verrucomicrobia;Verrucomicrobiae;Pedosphaera_o;Pedosphaera_f;EU335150_g	EU335150_g	0	0	1	0	0	0.0011
Bacteria;Chloroflexi;PDJQ_c;EU335161_o;EU335161_f;EU335161_g	EU335161_g	19	21	15	0.0209	0.0228	0.0164
Bacteria;Proteobacteria;Deltaproteobacteria;Myxococcales;Haliangiaceae;EU335179_g	EU335179_g	0	4	7	0	0.0043	0.0076
Bacteria;Acidobacteria;Vicinamibacter_c;Vicinamibacter_o;Vicinamibacter_f;EU335210_g	EU335210_g	3	5	9	0.0033	0.0054	0.0098
Bacteria;Gemmatimonadetes;Gemmatimonadetes_c;Gemmatimonadales;Gemmatimonadaceae;EU335213_g	EU335213_g	3	5	1	0.0033	0.0054	0.0011
Bacteria;Verrucomicrobia;Verrucomicrobiae;Pedosphaera_o;Pedosphaera_f;EU335227_g	EU335227_g	0	2	0	0	0.0022	0
Bacteria;Verrucomicrobia;Verrucomicrobiae;Pedosphaera_o;Pedosphaera_f;EU335255_g	EU335255_g	0	1	0	0	0.0011	0
Bacteria;Chlamydiae;Chlamydiae_c;Chlamydiales;EU363464_f;EU363464_f_uc	EU363464_f_uc	14	20	19	0.0154	0.0217	0.0207
Bacteria;Chlamydiae;Chlamydiae_c;Chlamydiales;EU363464_f;EU363464_g	EU363464_g	14	25	36	0.0154	0.0272	0.0393
Bacteria;BRC1;FP245541_c;FP245541_o;EU369122_f;EU369122_f_uc	EU369122_f_uc	2	6	4	0.0022	0.0065	0.0044
Bacteria;Bacteroidetes;Cytophagia;Cytophagales;Cyclobacteriaceae;EU369131_g	EU369131_g	41	2	4	0.045	0.0022	0.0044
Bacteria;Gemmatimonadetes;Longimicrobia;GQ263235_o;GQ263235_f;EU369154_g	EU369154_g	0	3	0	0	0.0033	0
Bacteria;TM6;TM6_c;Babela_o;EU373910_f;EU373910_f_uc	EU373910_f_uc	3	0	2	0.0033	0	0.0022
Bacteria;TM6;TM6_c;Babela_o;EU373911_f;EU373911_f_uc	EU373911_f_uc	2	0	0	0.0022	0	0
Bacteria;TM6;TM6_c;Babela_o;EU385703_f;EU385703_f_uc	EU385703_f_uc	0	0	2	0	0	0.0022
Bacteria;Actinobacteria;Acidimicrobiia;Acidimicrobiales;Iamiaceae;EU421859_g	EU421859_g	12	5	7	0.0132	0.0054	0.0076
Bacteria;Proteobacteria;Deltaproteobacteria;OM27;U70713_f;EU431778_g	EU431778_g	2	1	3	0.0022	0.0011	0.0033
Bacteria;Bacteroidetes;Sphingobacteriia;NVQB_o;NVQB_f;EU431801_g	EU431801_g	3	3	4	0.0033	0.0033	0.0044
Bacteria;Gemmatimonadetes;Gemmatimonadetes_c;Gemmatimonadales;Gemmatimonadaceae;EU491374_g	EU491374_g	0	2	5	0	0.0022	0.0055
Bacteria;Gemmatimonadetes;Longimicrobia;GU568020_o;GU568020_f;EU491861_g	EU491861_g	11	4	4	0.0121	0.0043	0.0044
Bacteria;Proteobacteria;Deltaproteobacteria;SAR324;EU491889_f;EU491889_f_uc	EU491889_f_uc	9	5	2	0.0099	0.0054	0.0022
Bacteria;Proteobacteria;Alphaproteobacteria;Rhodospirillales;Rhodospirillaceae;EU589272_g	EU589272_g	8	22	19	0.0088	0.0239	0.0207
Bacteria;Acidobacteria;Vicinamibacter_c;Vicinamibacter_o;Vicinamibacter_f;EU589292_g	EU589292_g	0	1	0	0	0.0011	0
Bacteria;Elusimicrobia;Elusimicrobia_c;PAC000548_o;EU589308_f;EU589308_f_uc	EU589308_f_uc	0	0	2	0	0	0.0022
Bacteria;Elusimicrobia;Elusimicrobia_c;PAC000548_o;EU589308_f;EU589308_g	EU589308_g	1	15	12	0.0011	0.0163	0.0131
Bacteria;Proteobacteria;Gammaproteobacteria;Chromatiales;EU589310_f;EU589310_f_uc	EU589310_f_uc	3	0	0	0.0033	0	0
Bacteria;Proteobacteria;Gammaproteobacteria;Chromatiales;EU589310_f;EU589310_g	EU589310_g	25	5	7	0.0275	0.0054	0.0076
Bacteria;Proteobacteria;Deltaproteobacteria;Myxococcales;EU589314_f;EU589314_f_uc	EU589314_f_uc	2	5	2	0.0022	0.0054	0.0022
Bacteria;Proteobacteria;Deltaproteobacteria;Myxococcales;EU589314_f;EU589314_g	EU589314_g	1	7	10	0.0011	0.0076	0.0109
Bacteria;Proteobacteria;Oligoflexia;Oligoflexales;Oligoflexaceae;EU617864_g	EU617864_g	4	0	0	0.0044	0	0
Bacteria;Actinobacteria;Actinobacteria_c;Frankiales;Sporichthyaceae;EU644212_g	EU644212_g	0	1	1	0	0.0011	0.0011
Bacteria;Acidobacteria;CP011806_c;CP011806_o;EU652507_f;EU652507_g	EU652507_g	0	0	3	0	0	0.0033
Bacteria;Acidobacteria;Vicinamibacter_c;Vicinamibacter_o;Vicinamibacter_f;EU686603_g	EU686603_g	0	0	1	0	0	0.0011
Bacteria;Proteobacteria;Gammaproteobacteria;Chromatiales;Wenzhouxiangellaceae;EU734943_g	EU734943_g	1	0	0	0.0011	0	0
Bacteria;TM6;TM6_c;Babela_o;EU735020_f;EU735020_g	EU735020_g	2	0	0	0.0022	0	0
Bacteria;Gemmatimonadetes;Longimicrobia;Longimicrobiales;GQ263002_f;EU735751_g	EU735751_g	4	7	8	0.0044	0.0076	0.0087
Bacteria;Actinobacteria;Acidimicrobiia;Acidimicrobiales;Iamiaceae;EU753662_g	EU753662_g	3	2	1	0.0033	0.0022	0.0011
Bacteria;Proteobacteria;Gammaproteobacteria;Chromatiales;Methylohalomonas_f;EU753674_g	EU753674_g	0	0	1	0	0	0.0011
Bacteria;Firmicutes;Clostridia;Clostridiales;Lachnospiraceae;EU778925_g	EU778925_g	1	0	1	0.0011	0	0.0011
Bacteria;Bacteroidetes;Sphingobacteriia;Sphingobacteriales;Chitinophagaceae;EU786131_g	EU786131_g	1	1	6	0.0011	0.0011	0.0065
Bacteria;Firmicutes;Clostridia;Clostridiales;Ruminococcaceae;EU794292_g	EU794292_g	9	0	0	0.0099	0	0
Bacteria;Proteobacteria;Alphaproteobacteria;Rhodospirillales;Rhodospirillaceae;EU799766_g	EU799766_g	0	7	0	0	0.0076	0
Bacteria;Proteobacteria;Betaproteobacteria;EU800906_o;EU800906_f;EU800906_g	EU800906_g	0	2	2	0	0.0022	0.0022
Bacteria;Proteobacteria;Alphaproteobacteria;Rhizobiales;Beijerinckiaceae;EU801149_g	EU801149_g	2	1	9	0.0022	0.0011	0.0098
Bacteria;Proteobacteria;Alphaproteobacteria;Rhodospirillales;Micavibrio_f;EU801307_g	EU801307_g	2	1	2	0.0022	0.0011	0.0022
Bacteria;Fibrobacteres;Fibrobacteria;Fibrobacterales;GU983350_f;EU801574_g	EU801574_g	12	10	13	0.0132	0.0109	0.0142
Bacteria;Proteobacteria;Alphaproteobacteria;Rhodospirillales;Rhodospirillaceae;EU801583_g	EU801583_g	5	4	6	0.0055	0.0043	0.0065
Bacteria;Proteobacteria;Betaproteobacteria;Burkholderiales;Comamonadaceae;EU801607_g	EU801607_g	15	15	11	0.0165	0.0163	0.012
Bacteria;Firmicutes;Clostridia;Clostridiales;Lachnospiraceae;EU844681_g	EU844681_g	0	2	0	0	0.0022	0
Bacteria;Acidobacteria;Vicinamibacter_c;Vicinamibacter_o;Vicinamibacter_f;EU861837_g	EU861837_g	6	3	2	0.0066	0.0033	0.0022
Bacteria;Chloroflexi;Chloroflexia;Kallotenuales;Kallotenuaceae;EU861840_g	EU861840_g	4	2	4	0.0044	0.0022	0.0044
Bacteria;Saccharibacteria_TM7;Saccharimonas_c;Saccharimonas_o;EU861856_f;EU861856_g	EU861856_g	0	1	7	0	0.0011	0.0076
Bacteria;Proteobacteria;Deltaproteobacteria;PAC002565_o;EU861868_f;EU861868_f_uc	EU861868_f_uc	2	4	2	0.0022	0.0043	0.0022
Bacteria;Proteobacteria;Deltaproteobacteria;PAC002565_o;EU861868_f;EU861868_g	EU861868_g	4	9	4	0.0044	0.0098	0.0044
Bacteria;Chloroflexi;Thermomicrobia;EU861898_o;EU861898_f;EU861898_f_uc	EU861898_f_uc	0	3	0	0	0.0033	0
Bacteria;Actinobacteria;Actinobacteria_c;Micrococcales;Microbacteriaceae;EU861920_g	EU861920_g	0	3	0	0	0.0033	0
Bacteria;Planctomycetes;Phycisphaerae;Phycisphaerales;Phycisphaeraceae;EU881210_g	EU881210_g	3	0	0	0.0033	0	0
Bacteria;Verrucomicrobia;Verrucomicrobiae;Pedosphaera_o;Pedosphaera_f;EU881223_g	EU881223_g	1	1	0	0.0011	0.0011	0
Bacteria;Planctomycetes;Planctomycetia;Planctomycetales;Planctomycetaceae;EU881226_g	EU881226_g	3	0	2	0.0033	0	0.0022
Bacteria;Proteobacteria;Deltaproteobacteria;PAC001922_o;PAC002546_f;EU881241_g	EU881241_g	6	2	9	0.0066	0.0022	0.0098
Bacteria;Proteobacteria;Gammaproteobacteria;Legionellales;Coxiellaceae;EU881328_g	EU881328_g	0	1	1	0	0.0011	0.0011
Bacteria;Omnitrophica_OP3;AY373410_c;AY373410_o;EU881347_f;EU881347_f_uc	EU881347_f_uc	2	2	0	0.0022	0.0022	0
Bacteria;Omnitrophica_OP3;AY373410_c;AY373410_o;EU881347_f;EU881347_g	EU881347_g	6	9	7	0.0066	0.0098	0.0076
Bacteria;Proteobacteria;Gammaproteobacteria;Legionellales;Coxiellaceae;EU937896_g	EU937896_g	0	0	2	0	0	0.0022
Bacteria;Verrucomicrobia;Verrucomicrobiae;Pedosphaera_o;Pedosphaera_f;EU937926_g	EU937926_g	0	0	1	0	0	0.0011
Bacteria;Verrucomicrobia;Verrucomicrobiae;Pedosphaera_o;Pedosphaera_f;EU937949_g	EU937949_g	0	2	4	0	0.0022	0.0044
Bacteria;Proteobacteria;Deltaproteobacteria;Myxococcales;Polyangiaceae;EU979074_g	EU979074_g	1	1	4	0.0011	0.0011	0.0044
Bacteria;Acidobacteria;Acidobacteriia;Acidobacteriales;Acidobacteriaceae;Edaphobacter	Edaphobacter	0	48	12	0	0.0522	0.0131
Bacteria;Bacteroidetes;Sphingobacteriia;Sphingobacteriales;Chitinophagaceae;Edaphobaculum	Edaphobaculum	3	2	2	0.0033	0.0022	0.0022
Bacteria;Actinobacteria;Coriobacteriia;Coriobacteriales;Coriobacteriaceae;Eggerthella	Eggerthella	3	0	4	0.0033	0	0.0044
Bacteria;Actinobacteria;Nitriliruptoria;Egibacterales;Egibacteraceae;Egibacter	Egibacter	3	0	1	0.0033	0	0.0011
Bacteria;Firmicutes;Clostridia;Clostridiales;Lachnospiraceae;Eisenbergiella	Eisenbergiella	73	29	22	0.0802	0.0315	0.024
Bacteria;Bacteroidetes;Cytophagia;Cytophagales;Cytophagaceae;Emticicia	Emticicia	0	0	3	0	0	0.0033
Bacteria;Proteobacteria;Deltaproteobacteria;Myxococcales;Nannocystaceae;Enhygromyxa	Enhygromyxa	5	0	0	0.0055	0	0
Bacteria;Actinobacteria;Coriobacteriia;Coriobacteriales;Coriobacteriaceae;Enorma	Enorma	2	1	0	0.0022	0.0011	0
Bacteria;Proteobacteria;Alphaproteobacteria;Rhizobiales;Rhizobiaceae;Ensifer	Ensifer	4	10	9	0.0044	0.0109	0.0098
Bacteria;Proteobacteria;Gammaproteobacteria;Enterobacterales;Enterobacterales_f;Enterobacterales_g	Enterobacterales_g	39	49	57	0.0428	0.0532	0.0622
Bacteria;Proteobacteria;Gammaproteobacteria;Enterobacterales;Enterobacteriaceae;Enterobacteriaceae_uc	Enterobacteriaceae_uc	2	4	2	0.0022	0.0043	0.0022
Bacteria;Firmicutes;Bacilli;Lactobacillales;Enterococcaceae;Enterococcus	Enterococcus	79	5	1	0.0868	0.0054	0.0011
Bacteria;Proteobacteria;Gammaproteobacteria;Enterobacterales;Erwiniaceae;Erwinia	Erwinia	0	1	0	0	0.0011	0
Bacteria;Proteobacteria;Alphaproteobacteria;Sphingomonadales;Erythrobacteraceae;Erythrobacter	Erythrobacter	1	1	36	0.0011	0.0011	0.0393
Bacteria;Proteobacteria;Alphaproteobacteria;Sphingomonadales;Erythrobacteraceae;Erythrobacteraceae_uc	Erythrobacteraceae_uc	2	4	24	0.0022	0.0043	0.0262
Bacteria;Proteobacteria;Gammaproteobacteria;Enterobacterales;Enterobacteriaceae;Escherichia	Escherichia	4923	7746	6903	5.407	8.4158	7.5316
Bacteria;Firmicutes;Clostridia;Clostridiales;Mogibacterium_f;Eubacterium_g10	Eubacterium_g10	0	0	1	0	0	0.0011
Bacteria;Firmicutes;Clostridia;Clostridiales;Mogibacterium_f;Eubacterium_g11	Eubacterium_g11	1	0	0	0.0011	0	0
Bacteria;Firmicutes;Clostridia;Clostridiales;Lachnospiraceae;Eubacterium_g17	Eubacterium_g17	5	0	0	0.0055	0	0
Bacteria;Firmicutes;Clostridia;Clostridiales;Lachnospiraceae;Eubacterium_g20	Eubacterium_g20	2	0	2	0.0022	0	0.0022
Bacteria;Firmicutes;Clostridia;Clostridiales;Lachnospiraceae;Eubacterium_g21	Eubacterium_g21	94	68	76	0.1032	0.0739	0.0829
Bacteria;Firmicutes;Clostridia;Clostridiales;Ruminococcaceae;Eubacterium_g23	Eubacterium_g23	521	49	68	0.5722	0.0532	0.0742
Bacteria;Firmicutes;Clostridia;Clostridiales;Lachnospiraceae;Eubacterium_g24	Eubacterium_g24	5	0	0	0.0055	0	0
Bacteria;Firmicutes;Clostridia;Clostridiales;Lachnospiraceae;Eubacterium_g4	Eubacterium_g4	20	6	16	0.022	0.0065	0.0175
Bacteria;Firmicutes;Clostridia;Clostridiales;Lachnospiraceae;Eubacterium_g5	Eubacterium_g5	479	151	197	0.5261	0.1641	0.2149
Bacteria;Firmicutes;Clostridia;Clostridiales;Ruminococcaceae;Eubacterium_g8	Eubacterium_g8	26	1	1	0.0286	0.0011	0.0011
Bacteria;Proteobacteria;Gammaproteobacteria;Enterobacterales;Hafniaceae;Ewingella	Ewingella	0	0	1	0	0	0.0011
Bacteria;Proteobacteria;Gammaproteobacteria;Steroidobacter_o;FJ152692_f;FJ152692_g	FJ152692_g	0	2	5	0	0.0022	0.0055
Bacteria;Proteobacteria;Alphaproteobacteria;Caulobacterales;Caulobacteraceae;FJ193926_g	FJ193926_g	4	2	1	0.0044	0.0022	0.0011
Bacteria;Proteobacteria;Alphaproteobacteria;Rhodospirillales;Rhodospirillaceae;FJ202881_g	FJ202881_g	0	0	1	0	0	0.0011
Bacteria;TM6;TM6_c;Babela_o;FJ264771_f;FJ264771_f_uc	FJ264771_f_uc	0	2	0	0	0.0022	0
Bacteria;Bacteroidetes;Sphingobacteriia;Sphingobacteriales;Sphingobacteriaceae;FJ377315_g	FJ377315_g	0	0	2	0	0	0.0022
Bacteria;Actinobacteria;Acidimicrobiia;Acidimicrobiales;Iamiaceae;FJ380160_g	FJ380160_g	4	2	0	0.0044	0.0022	0
Bacteria;Verrucomicrobia;Verrucomicrobiae;Verrucomicrobiales;FJ437931_f;FJ437931_g	FJ437931_g	0	2	0	0	0.0022	0
Bacteria;Bacteroidetes;Sphingobacteriia;Sphingobacteriales;Chitinophagaceae;FJ437985_g	FJ437985_g	2	3	0	0.0022	0.0033	0
Bacteria;Proteobacteria;Alphaproteobacteria;Caulobacterales;Caulobacteraceae;FJ477627_g	FJ477627_g	1	2	7	0.0011	0.0022	0.0076
Bacteria;Armatimonadetes;PAC000535_c;FJ479425_o;FJ479425_f;FJ478555_g	FJ478555_g	2	0	3	0.0022	0	0.0033
Bacteria;Chloroflexi;Thermomicrobia;DQ129389_o;DQ129389_f;FJ478561_g	FJ478561_g	11	2	12	0.0121	0.0022	0.0131
Bacteria;Proteobacteria;Deltaproteobacteria;PAC001922_o;PAC002546_f;FJ478706_g	FJ478706_g	2	1	4	0.0022	0.0011	0.0044
Bacteria;Proteobacteria;Deltaproteobacteria;Myxococcales;Polyangiaceae;FJ478708_g	FJ478708_g	13	7	18	0.0143	0.0076	0.0196
Bacteria;Kazan;CP011216_c;FJ478736_o;FJ478736_f;FJ478736_f_uc	FJ478736_f_uc	2	0	0	0.0022	0	0
Bacteria;Kazan;CP011216_c;FJ478736_o;FJ478736_f;FJ478736_g	FJ478736_g	0	0	2	0	0	0.0022
Bacteria;Actinobacteria;Acidimicrobiia;Acidimicrobiales;FJ478790_f;FJ478790_g	FJ478790_g	17	11	11	0.0187	0.012	0.012
Bacteria;Bacteroidetes;Sphingobacteriia;Sphingobacteriales;FJ478810_f;FJ478810_f_uc	FJ478810_f_uc	5	0	2	0.0055	0	0.0022
Bacteria;Acidobacteria;Vicinamibacter_c;Vicinamibacter_o;Vicinamibacter_f;FJ478829_g	FJ478829_g	4	4	6	0.0044	0.0043	0.0065
Bacteria;Chloroflexi;Chloroflexia;Chloroflexales;Kouleothrix_f;FJ478841_g	FJ478841_g	6	34	88	0.0066	0.0369	0.096
Bacteria;Verrucomicrobia;Spartobacteria;Chthoniobacterales;Chthoniobacteraceae;FJ478920_g	FJ478920_g	0	0	1	0	0	0.0011
Bacteria;Acidobacteria;Vicinamibacter_c;Vicinamibacter_o;Vicinamibacter_f;FJ478953_g	FJ478953_g	4	1	7	0.0044	0.0011	0.0076
Bacteria;Chlamydiae;Chlamydiae_c;Chlamydiales;Waddliaceae;FJ479189_g	FJ479189_g	0	0	4	0	0	0.0044
Bacteria;Gemmatimonadetes;Gemmatimonadetes_c;Gemmatimonadales;Gemmatimonadaceae;FJ479207_g	FJ479207_g	3	7	0	0.0033	0.0076	0
Bacteria;Actinobacteria;Thermoleophilia;Solirubrobacterales;Parviterribacteraceae;FJ479378_g	FJ479378_g	3	5	7	0.0033	0.0054	0.0076
Bacteria;Acidobacteria;PAC002259_c;PAC002259_o;PAC002259_f;FJ479398_g	FJ479398_g	0	1	0	0	0.0011	0
Bacteria;Armatimonadetes;PAC000535_c;FJ479425_o;FJ479425_f;FJ479425_g	FJ479425_g	0	1	0	0	0.0011	0
Bacteria;Proteobacteria;Deltaproteobacteria;Deferrisoma_o;FJ479568_f;FJ479568_g	FJ479568_g	0	3	7	0	0.0033	0.0076
Bacteria;Hydrogenedentes_NKB19;Hydrogenedens_c;Hydrogenedens_o;Hydrogenedens_f;FJ497309_g	FJ497309_g	0	1	3	0	0.0011	0.0033
Bacteria;Proteobacteria;Oligoflexia;Bdellovibrionales;Bdellovibrionaceae;FJ516839_g	FJ516839_g	0	1	0	0	0.0011	0
Bacteria;Proteobacteria;Deltaproteobacteria;Myxococcales;FJ516990_f;FJ516990_f_uc	FJ516990_f_uc	0	0	2	0	0	0.0022
Bacteria;Proteobacteria;Deltaproteobacteria;Myxococcales;FJ516990_f;FJ516990_g	FJ516990_g	2	3	7	0.0022	0.0033	0.0076
Bacteria;Bacteroidetes;Sphingobacteriia;CP012155_o;CP012155_f;FJ529921_g	FJ529921_g	3	1	5	0.0033	0.0011	0.0055
Bacteria;Planctomycetes;Planctomycetia;Planctomycetales;Planctomycetaceae;FJ542842_g	FJ542842_g	0	0	1	0	0	0.0011
Bacteria;Planctomycetes;Planctomycetia;Planctomycetales;Planctomycetaceae;FJ542903_g	FJ542903_g	3	0	0	0.0033	0	0
Bacteria;Verrucomicrobia;Spartobacteria;Chthoniobacterales;Chthoniobacteraceae;FJ542958_g	FJ542958_g	9	8	19	0.0099	0.0087	0.0207
Bacteria;Verrucomicrobia;Spartobacteria;Chthoniobacterales;Chthoniobacteraceae;FJ543046_g	FJ543046_g	1	0	0	0.0011	0	0
Bacteria;Planctomycetes;Planctomycetia;Planctomycetales;Planctomycetaceae;FJ543048_g	FJ543048_g	4	1	3	0.0044	0.0011	0.0033
Bacteria;DQ833500_p;DQ833500_c;DQ833500_o;DQ833500_f;FJ625342_g	FJ625342_g	0	4	3	0	0.0043	0.0033
Bacteria;Chloroflexi;Anaerolineae;Anaerolinaeles;GCA004_f;FJ628325_g	FJ628325_g	9	0	0	0.0099	0	0
Bacteria;Proteobacteria;Deltaproteobacteria;Myxococcales;Haliangiaceae;FJ660559_g	FJ660559_g	0	0	1	0	0	0.0011
Bacteria;Proteobacteria;Betaproteobacteria;Burkholderiales;Comamonadaceae;FJ660572_g	FJ660572_g	0	1	0	0	0.0011	0
Bacteria;Proteobacteria;Alphaproteobacteria;Rhizobiales;FJ711202_f;FJ711202_g	FJ711202_g	2	0	2	0.0022	0	0.0022
Bacteria;Proteobacteria;Alphaproteobacteria;Rhodospirillales;Rhodospirillaceae;FJ711207_g	FJ711207_g	7	0	7	0.0077	0	0.0076
Bacteria;Bacteroidetes;Sphingobacteriia;NVQB_o;PAC000134_f;FJ793180_g	FJ793180_g	3	0	1	0.0033	0	0.0011
Bacteria;Acidobacteria;Acidobacteriia;Acidobacteriales;Acidobacteriaceae;FJ936824_g	FJ936824_g	0	12	4	0	0.013	0.0044
Bacteria;Bacteroidetes;Sphingobacteriia;NVQB_o;PAC000536_f;FJ947131_g	FJ947131_g	1	5	0	0.0011	0.0054	0
Bacteria;Proteobacteria;Alphaproteobacteria;Rhodospirillales;Rhodospirillaceae;FM209132_g	FM209132_g	0	0	2	0	0	0.0022
Bacteria;Verrucomicrobia;Verrucomicrobiae;Pedosphaera_o;Pedosphaera_f;FM209351_g	FM209351_g	8	8	13	0.0088	0.0087	0.0142
Bacteria;TM6;TM6_c;Babela_o;FM211807_f;FM211807_f_uc	FM211807_f_uc	2	0	0	0.0022	0	0
Bacteria;Proteobacteria;Alphaproteobacteria;Micropepsales;Micropepsaceae;FM212999_g	FM212999_g	0	1	1	0	0.0011	0.0011
Bacteria;Proteobacteria;Deltaproteobacteria;PAC001922_o;PAC002546_f;FM253572_g	FM253572_g	1	3	5	0.0011	0.0033	0.0055
Bacteria;Proteobacteria;Deltaproteobacteria;PAC001922_o;FM253606_f;FM253606_g	FM253606_g	0	0	3	0	0	0.0033
Bacteria;Proteobacteria;Deltaproteobacteria;PAC002249_o;FM253643_f;FM253643_f_uc	FM253643_f_uc	0	0	3	0	0	0.0033
Bacteria;Chloroflexi;Ardenticatenia;FM253648_o;FM253648_f;FM253648_f_uc	FM253648_f_uc	2	0	0	0.0022	0	0
Bacteria;Proteobacteria;Alphaproteobacteria;Rhodospirillales;Alysiosphaera_f;FM253654_g	FM253654_g	1	3	4	0.0011	0.0033	0.0044
Bacteria;Chloroflexi;Anaerolineae;PAC000395_o;FN594644_f;FM253679_g	FM253679_g	6	0	1	0.0066	0	0.0011
Bacteria;Actinobacteria;Actinobacteria_c;Kineosporiales;Kineosporiaceae;FM886842_g	FM886842_g	0	1	0	0	0.0011	0
Bacteria;Bacteroidetes;Sphingobacteriia;Sphingobacteriales;Chitinophagaceae;FN428761_g	FN428761_g	3	4	3	0.0033	0.0043	0.0033
Bacteria;Bacteroidetes;Flavobacteria;Flavobacteriales;FN433404_f;FN433404_f_uc	FN433404_f_uc	2	0	0	0.0022	0	0
Bacteria;Gemmatimonadetes;Gemmatimonadetes_c;Gemmatimonadales;Gemmatimonadaceae;FN436138_g	FN436138_g	68	32	36	0.0747	0.0348	0.0393
Bacteria;Actinobacteria;Thermoleophilia;Solirubrobacterales;FN436189_f;FN436189_g	FN436189_g	2	9	26	0.0022	0.0098	0.0284
Bacteria;Bacteroidetes;Cytophagia;Cytophagales;Cytophagaceae;FN554387_g	FN554387_g	217	59	50	0.2383	0.0641	0.0546
Bacteria;Chloroflexi;Anaerolineae;PAC000395_o;FN594644_f;FN594644_g	FN594644_g	4	2	4	0.0044	0.0022	0.0044
Bacteria;Bacteroidetes;Sphingobacteriia;NVQB_o;PAC000536_f;FN811185_g	FN811185_g	60	7	31	0.0659	0.0076	0.0338
Bacteria;Armatimonadetes;PAC000296_c;PAC000296_o;PAC000296_f;FN811251_g	FN811251_g	6	0	0	0.0066	0	0
Bacteria;Bacteroidetes;Sphingobacteriia;Saprospirales;Saprospiraceae;FN824940_g	FN824940_g	4	3	2	0.0044	0.0033	0.0022
Bacteria;Proteobacteria;Alphaproteobacteria;Rhizobiales;Afifella_f;FOFG_g	FOFG_g	0	4	7	0	0.0043	0.0076
Bacteria;DQ833500_p;DQ833500_c;DQ833500_o;DQ833500_f;FR720650_g	FR720650_g	0	0	8	0	0	0.0087
Bacteria;Chloroflexi;Thermomicrobia;FR749790_o;FR749790_f;FR749790_g	FR749790_g	1	3	5	0.0011	0.0033	0.0055
Bacteria;Proteobacteria;Betaproteobacteria;CP012157_o;FR749809_f;FR749809_f_uc	FR749809_f_uc	0	0	3	0	0	0.0033
Bacteria;Firmicutes;Erysipelotrichi;Erysipelotrichales;Erysipelotrichaceae;FR893353_g	FR893353_g	3	0	0	0.0033	0	0
Bacteria;Firmicutes;Clostridia;Clostridiales;Ruminococcaceae;FTRU_g	FTRU_g	7	4	0	0.0077	0.0043	0
Bacteria;Firmicutes;Clostridia;Clostridiales;Ruminococcaceae;Faecalibacterium	Faecalibacterium	12477	15988	15918	13.7036	17.3705	17.3675
Bacteria;Firmicutes;Clostridia;Clostridiales;Lachnospiraceae;Faecalicatena	Faecalicatena	12	5	3	0.0132	0.0054	0.0033
Bacteria;Firmicutes;Erysipelotrichi;Erysipelotrichales;Erysipelotrichaceae;Faecalicoccus	Faecalicoccus	2	2	2	0.0022	0.0022	0.0022
Bacteria;Firmicutes;Erysipelotrichi;Erysipelotrichales;Erysipelotrichaceae;Faecalitalea	Faecalitalea	6	0	0	0.0066	0	0
Bacteria;Proteobacteria;Alphaproteobacteria;Rhodobacterales;Rhodobacteraceae;Falsirhodobacter	Falsirhodobacter	0	2	1	0	0.0022	0.0011
Bacteria;Proteobacteria;Betaproteobacteria;Ferritrophicales;Ferritrophicaceae;Ferritrophicum	Ferritrophicum	0	1	0	0	0.0011	0
Bacteria;Proteobacteria;Alphaproteobacteria;Sneathiellales;Ferrovibrio_f;Ferrovibrio	Ferrovibrio	2	5	22	0.0022	0.0054	0.024
Bacteria;Bacteroidetes;Sphingobacteriia;Sphingobacteriales;Chitinophagaceae;Ferruginibacter	Ferruginibacter	30	7	11	0.0329	0.0076	0.012
Bacteria;Firmicutes;Bacilli;Bacillales;Bacillaceae;Fictibacillus	Fictibacillus	4	0	0	0.0044	0	0
Bacteria;Firmicutes;Bacilli;Bacillales;Bacillaceae;Filobacillus	Filobacillus	11	0	0	0.0121	0	0
Bacteria;Proteobacteria;Alphaproteobacteria;Rhizobiales;Hyphomicrobiaceae;Filomicrobium	Filomicrobium	1	0	1	0.0011	0	0.0011
Bacteria;Armatimonadetes;Fimbriimonadia;Fimbriimonadales;Fimbriimonadaceae;Fimbriimonadaceae_uc	Fimbriimonadaceae_uc	42	10	24	0.0461	0.0109	0.0262
Bacteria;Armatimonadetes;Fimbriimonadia;Fimbriimonadales;Fimbriimonadaceae;Fimbriimonas	Fimbriimonas	31	30	69	0.034	0.0326	0.0753
Bacteria;Firmicutes;Tissierellia;Tissierellales;Peptoniphilaceae;Finegoldia	Finegoldia	7	3	3	0.0077	0.0033	0.0033
Bacteria;Bacteroidetes;Sphingobacteriia;Sphingobacteriales;Chitinophagaceae;Flaviaesturariibacter	Flaviaesturariibacter	1	1	4	0.0011	0.0011	0.0044
Bacteria;Actinobacteria;Actinobacteria_c;Actinomycetales;Actinomycetaceae;Flaviflexus	Flaviflexus	1	0	0	0.0011	0	0
Bacteria;Bacteroidetes;Sphingobacteriia;Sphingobacteriales;Chitinophagaceae;Flavihumibacter	Flavihumibacter	18	6	3	0.0198	0.0065	0.0033
Bacteria;Bacteroidetes;Sphingobacteriia;Sphingobacteriales;Chitinophagaceae;Flavisolibacter	Flavisolibacter	41	52	115	0.045	0.0565	0.1255
Bacteria;Bacteroidetes;Sphingobacteriia;Sphingobacteriales;Chitinophagaceae;Flavitalea	Flavitalea	29	21	46	0.0319	0.0228	0.0502
Bacteria;Bacteroidetes;Flavobacteria;Flavobacteriales;Flavobacteriaceae;Flavobacterium	Flavobacterium	11	5	6	0.0121	0.0054	0.0065
Bacteria;Bacteroidetes;Flavobacteria;Flavobacteriales;Crocinitomicaceae;Fluviicola	Fluviicola	0	0	3	0	0	0.0033
Bacteria;Firmicutes;Bacilli;Bacillales;Paenibacillaceae;Fontibacillus	Fontibacillus	0	3	0	0	0.0033	0
Bacteria;Proteobacteria;Gammaproteobacteria;Nevskiales;Solimonadaceae;Fontimonas	Fontimonas	1	0	0	0.0011	0	0
Bacteria;Actinobacteria;Actinobacteria_c;Frankiales;Frankiaceae;Frankia	Frankia	0	3	4	0	0.0033	0.0044
Bacteria;Actinobacteria;Actinobacteria_c;Frankiales;Frankiaceae;Frankiaceae_uc	Frankiaceae_uc	1	12	4	0.0011	0.013	0.0044
Bacteria;Actinobacteria;Actinobacteria_c;Propionibacteriales;Propionibacteriaceae;Friedmanniella	Friedmanniella	2	3	3	0.0022	0.0033	0.0033
Bacteria;Firmicutes;Clostridia;Clostridiales;Lachnospiraceae;Frisingicoccus	Frisingicoccus	152	41	62	0.1669	0.0445	0.0676
Bacteria;Chlamydiae;Chlamydiae_c;Chlamydiales;Simkaniaceae;Fritschea	Fritschea	0	0	1	0	0	0.0011
Bacteria;Proteobacteria;Gammaproteobacteria;Xanthomonadales;Xanthomonadaceae;Fulvimonas	Fulvimonas	0	5	0	0	0.0054	0
Bacteria;Firmicutes;Clostridia;Clostridiales;Lachnospiraceae;Fusicatenibacter	Fusicatenibacter	239	119	128	0.2625	0.1293	0.1397
Bacteria;Fusobacteria;Fusobacteria_c;Fusobacteriales;Fusobacteriaceae;Fusobacterium	Fusobacterium	8274	12527	4098	9.0874	13.6102	4.4712
Bacteria;Chloroflexi;Anaerolineae;Anaerolinaeles;GCA004_f;GCA004_f_uc	GCA004_f_uc	7	0	0	0.0077	0	0
Bacteria;Planctomycetes;EU589258_c;EU589258_o;GQ250612_f;GQ250612_f_uc	GQ250612_f_uc	0	2	0	0	0.0022	0
Bacteria;Planctomycetes;Planctomycetia;Planctomycetales;Gemmataceae;GQ261307_g	GQ261307_g	0	1	0	0	0.0011	0
Bacteria;Gemmatimonadetes;Longimicrobia;Longimicrobiales;GQ263002_f;GQ263002_f_uc	GQ263002_f_uc	5	0	5	0.0055	0	0.0055
Bacteria;Gemmatimonadetes;Longimicrobia;Longimicrobiales;GQ263002_f;GQ263002_g	GQ263002_g	17	9	12	0.0187	0.0098	0.0131
Bacteria;Chloroflexi;GQ396871_c;GQ396871_o;GQ396871_f;GQ263023_g	GQ263023_g	5	3	1	0.0055	0.0033	0.0011
Bacteria;Chloroflexi;Caldilineae;Caldilineales;Caldilineaceae;GQ263104_g	GQ263104_g	1	1	7	0.0011	0.0011	0.0076
Bacteria;Chloroflexi;Thermomicrobia;GQ263151_o;GQ263151_f;GQ263151_g	GQ263151_g	22	0	0	0.0242	0	0
Bacteria;Gemmatimonadetes;Longimicrobia;GQ263235_o;GQ263235_f;GQ263235_f_uc	GQ263235_f_uc	8	21	5	0.0088	0.0228	0.0055
Bacteria;Gemmatimonadetes;Longimicrobia;GQ263235_o;GQ263235_f;GQ263235_g	GQ263235_g	12	3	4	0.0132	0.0033	0.0044
Bacteria;Bacteroidetes;Sphingobacteriia;Sphingobacteriales;Chitinophagaceae;GQ263710_g	GQ263710_g	0	2	0	0	0.0022	0
Bacteria;Planctomycetes;Planctomycetia;Planctomycetales;Planctomycetaceae;GQ263992_g	GQ263992_g	1	1	4	0.0011	0.0011	0.0044
Bacteria;Bacteroidetes;Sphingobacteriia;Sphingobacteriales;Chitinophagaceae;GQ264307_g	GQ264307_g	2	3	1	0.0022	0.0033	0.0011
Bacteria;Acidobacteria;Solibacteres;Solibacterales;GQ302585_f;GQ302585_g	GQ302585_g	2	0	1	0.0022	0	0.0011
Bacteria;Actinobacteria;Acidimicrobiia;Acidimicrobiales;Ilumatobacter_f;GQ387490_g	GQ387490_g	7	1	6	0.0077	0.0011	0.0065
Bacteria;Chloroflexi;Chloroflexia;Herpetosiphonales;Herpetosiphonaceae;GQ396860_g	GQ396860_g	0	1	0	0	0.0011	0
Bacteria;Chloroflexi;GQ396871_c;GQ396871_o;GQ396871_f;GQ396871_g	GQ396871_g	74	91	143	0.0813	0.0989	0.156
Bacteria;Gemmatimonadetes;Gemmatimonadetes_c;Gemmatimonadales;Gemmatimonadaceae;GQ396950_g	GQ396950_g	7	12	11	0.0077	0.013	0.012
Bacteria;Bacteroidetes;Sphingobacteriia;Saprospirales;Saprospiraceae;GQ397082_g	GQ397082_g	5	0	0	0.0055	0	0
Bacteria;Chloroflexi;Chloroflexia;Chloroflexales;GQ397092_f;GQ397092_g	GQ397092_g	1	0	0	0.0011	0	0
Bacteria;Gemmatimonadetes;Longimicrobia;GU568020_o;GU568020_f;GQ441202_g	GQ441202_g	2	4	0	0.0022	0.0043	0
Bacteria;Proteobacteria;Gammaproteobacteria;Xanthomonadales;Xanthomonadaceae;GQ441248_g	GQ441248_g	0	0	4	0	0	0.0044
Bacteria;Bacteroidetes;Bacteroidia;Bacteroidales;Prevotellaceae;GQ451241_g	GQ451241_g	1	0	0	0.0011	0	0
Bacteria;Firmicutes;Tissierellia;Tissierellales;Tissierellaceae;GQ461816_g	GQ461816_g	0	1	0	0	0.0011	0
Bacteria;Proteobacteria;Deltaproteobacteria;Desulfuromonadales;GQ472325_f;GQ472325_g	GQ472325_g	0	0	3	0	0	0.0033
Bacteria;Gemmatimonadetes;Longimicrobia;Longimicrobiales;GQ263002_f;GQ472363_g	GQ472363_g	0	3	3	0	0.0033	0.0033
Bacteria;Proteobacteria;Deltaproteobacteria;Myxococcales;Sandaracinaceae;GQ472368_g	GQ472368_g	9	11	16	0.0099	0.012	0.0175
Bacteria;Planctomycetes;Planctomycetia;Planctomycetales;Planctomycetaceae;GQ480028_g	GQ480028_g	2	0	0	0.0022	0	0
Bacteria;Chloroflexi;PDJQ_c;EU335161_o;EU335161_f;GQ487889_g	GQ487889_g	4	5	4	0.0044	0.0054	0.0044
Bacteria;Chloroflexi;Anaerolineae;PAC000395_o;AB478660_f;GQ487891_g	GQ487891_g	11	8	3	0.0121	0.0087	0.0033
Bacteria;Actinobacteria;Acidimicrobiia;Acidimicrobiales;Iamiaceae;GQ487905_g	GQ487905_g	1	1	0	0.0011	0.0011	0
Bacteria;Verrucomicrobia;Verrucomicrobiae;Pedosphaera_o;Pedosphaera_f;GQ487997_g	GQ487997_g	0	3	1	0	0.0033	0.0011
Bacteria;Bacteroidetes;Sphingobacteriia;Saprospirales;Saprospiraceae;GQ488015_g	GQ488015_g	2	0	0	0.0022	0	0
Bacteria;Chloroflexi;Anaerolineae;Anaerolinaeles;Anaerolinaceae;GQ500701_g	GQ500701_g	4	2	2	0.0044	0.0022	0.0022
Bacteria;Proteobacteria;Gammaproteobacteria;Steroidobacter_o;PAC002617_f;GQ500724_g	GQ500724_g	4	5	7	0.0044	0.0054	0.0076
Bacteria;Proteobacteria;Betaproteobacteria;Methylophilales;Methylophilaceae;GQ500790_g	GQ500790_g	0	0	1	0	0	0.0011
Bacteria;Verrucomicrobia;Verrucomicrobiae;Pedosphaera_o;Pedosphaera_f;GU127739_g	GU127739_g	12	64	44	0.0132	0.0695	0.048
Bacteria;Acidobacteria;Vicinamibacter_c;Vicinamibacter_o;Vicinamibacter_f;GU187031_g	GU187031_g	69	44	43	0.0758	0.0478	0.0469
Bacteria;Acidobacteria;Solibacteres;Solibacterales;Solibacteraceae;GU187034_g	GU187034_g	4	0	1	0.0044	0	0.0011
Bacteria;Bacteroidetes;Sphingobacteriia;Sphingobacteriales;Chitinophagaceae;GU201551_g	GU201551_g	0	0	1	0	0	0.0011
Bacteria;Bacteroidetes;Sphingobacteriia;CP012155_o;CP012155_f;GU208440_g	GU208440_g	4	2	2	0.0044	0.0022	0.0022
Bacteria;Proteobacteria;Deltaproteobacteria;PAC001922_o;GU208445_f;GU208445_g	GU208445_g	14	12	56	0.0154	0.013	0.0611
Bacteria;Planctomycetes;Phycisphaerae;Phycisphaerales;Phycisphaeraceae;GU208451_g	GU208451_g	2	2	3	0.0022	0.0022	0.0033
Bacteria;Actinobacteria;Actinobacteria_c;Frankiales;Sporichthyaceae;GU305765_g	GU305765_g	2	1	0	0.0022	0.0011	0
Bacteria;Bacteroidetes;Flavobacteria;Flavobacteriales;GU454927_f;GU454927_g	GU454927_g	5	3	4	0.0055	0.0033	0.0044
Bacteria;Bacteroidetes;Cytophagia;Cytophagales;Cytophagaceae;GU454944_g	GU454944_g	129	47	43	0.1417	0.0511	0.0469
Bacteria;Proteobacteria;Oligoflexia;Bdellovibrionales;CU925466_f;GU455240_g	GU455240_g	3	0	0	0.0033	0	0
Bacteria;Proteobacteria;Gammaproteobacteria;Cellvibrionales;Pseudohongiella_f;GU474872_g	GU474872_g	1	0	0	0.0011	0	0
Bacteria;Gemmatimonadetes;Gemmatimonadetes_c;Gemmatimonadales;Gemmatimonadaceae;GU557153_g	GU557153_g	0	3	1	0	0.0033	0.0011
Bacteria;Gemmatimonadetes;Longimicrobia;GU568020_o;GU568020_f;GU568020_g	GU568020_g	14	5	0	0.0154	0.0054	0
Bacteria;TM6;TM6_c;Babela_o;GU599038_f;GU599038_f_uc	GU599038_f_uc	2	0	0	0.0022	0	0
Bacteria;TM6;TM6_c;Babela_o;GU599038_f;GU599038_g	GU599038_g	0	3	0	0	0.0033	0
Bacteria;Fibrobacteres;Fibrobacteria;Fibrobacterales;GU983350_f;GU983350_g	GU983350_g	8	11	9	0.0088	0.012	0.0098
Bacteria;Bacteroidetes;Bacteroidia;Bacteroidales;Odoribacteraceae;Gabonibacter	Gabonibacter	1	0	0	0.0011	0	0
Bacteria;Actinobacteria;Rubrobacteria;Gaiellales;Gaiellaceae;Gaiella	Gaiella	60	389	349	0.0659	0.4226	0.3808
Bacteria;Proteobacteria;Alphaproteobacteria;Rhizobiales;Rhizobiaceae;Gellertiella	Gellertiella	0	0	3	0	0	0.0033
Bacteria;Firmicutes;Bacilli;Bacillales;Gemella_f;Gemella	Gemella	20	7	7	0.022	0.0076	0.0076
Bacteria;Proteobacteria;Alphaproteobacteria;Rhodospirillales;Alysiosphaera_f;Geminicoccus	Geminicoccus	5	5	9	0.0055	0.0054	0.0098
Bacteria;Planctomycetes;Planctomycetia;Planctomycetales;Gemmataceae;Gemmata	Gemmata	7	9	9	0.0077	0.0098	0.0098
Bacteria;Planctomycetes;Planctomycetia;Planctomycetales;Gemmataceae;Gemmataceae_uc	Gemmataceae_uc	0	11	6	0	0.012	0.0065
Bacteria;Gemmatimonadetes;Gemmatimonadetes_c;Gemmatimonadales;Gemmatimonadaceae;Gemmatimonadaceae_uc	Gemmatimonadaceae_uc	9	61	41	0.0099	0.0663	0.0447
Bacteria;Gemmatimonadetes;Gemmatimonadetes_c;Gemmatimonadales;Gemmatimonadaceae;Gemmatimonas	Gemmatimonas	28	14	12	0.0308	0.0152	0.0131
Bacteria;Gemmatimonadetes;Gemmatimonadetes_c;Gemmatimonadales;Gemmatimonadaceae;Gemmatirosa	Gemmatirosa	7	18	14	0.0077	0.0196	0.0153
Bacteria;Firmicutes;Bacilli;Bacillales;Bacillaceae;Geobacillus	Geobacillus	2	0	2	0.0022	0	0.0022
Bacteria;Proteobacteria;Deltaproteobacteria;Desulfuromonadales;Geobacteraceae;Geobacter	Geobacter	4	0	1	0.0044	0	0.0011
Bacteria;Actinobacteria;Actinobacteria_c;Frankiales;Geodermatophilaceae;Geodermatophilaceae_uc	Geodermatophilaceae_uc	3	4	4	0.0033	0.0043	0.0044
Bacteria;Actinobacteria;Actinobacteria_c;Frankiales;Geodermatophilaceae;Geodermatophilus	Geodermatophilus	37	93	93	0.0406	0.101	0.1015
Bacteria;Firmicutes;Bacilli;Bacillales;Bacillaceae;Geomicrobium	Geomicrobium	1	0	0	0.0011	0	0
Bacteria;Actinobacteria;Actinobacteria_c;Micrococcales;Bogoriellaceae;Georgenia	Georgenia	1	0	1	0.0011	0	0.0011
Bacteria;Proteobacteria;Betaproteobacteria;Sterolibacterium_o;Sterolibacteriaceae;Georgfuchsia	Georgfuchsia	0	3	6	0	0.0033	0.0065
Bacteria;Bacteroidetes;Flavobacteria;Flavobacteriales;Flavobacteriaceae;Gillisia	Gillisia	14	0	1	0.0154	0	0.0011
Bacteria;Proteobacteria;Betaproteobacteria;Burkholderiales;Oxalobacteraceae;Glaciimonas	Glaciimonas	2	2	2	0.0022	0.0022	0.0022
Bacteria;Proteobacteria;Alphaproteobacteria;Rhodobacterales;Hyphomonadaceae;Glycocaulis	Glycocaulis	8	1	2	0.0088	0.0011	0.0022
Bacteria;Actinobacteria;Coriobacteriia;Coriobacteriales;Coriobacteriaceae;Gordonibacter	Gordonibacter	3	0	0	0.0033	0	0
Bacteria;Firmicutes;Bacilli;Bacillales;Bacillaceae;Gracilibacillus	Gracilibacillus	3	0	0	0.0033	0	0
Bacteria;Bacteroidetes;Flavobacteria;Flavobacteriales;Flavobacteriaceae;Gramella	Gramella	0	0	1	0	0	0.0011
Bacteria;Firmicutes;Bacilli;Lactobacillales;Aerococcaceae;Granulicatella	Granulicatella	2	3	2	0.0022	0.0033	0.0022
Bacteria;Chloroflexi;Chloroflexia;Chloroflexales;Kouleothrix_f;HE798165_g	HE798165_g	1	1	7	0.0011	0.0011	0.0076
Bacteria;Acidobacteria;Acidobacteriia;Acidobacteriales;Acidobacteriaceae;HM062263_g	HM062263_g	0	0	2	0	0	0.0022
Bacteria;Firmicutes;Clostridia;Clostridiales;Ruminococcaceae;HM124225_g	HM124225_g	3	0	0	0.0033	0	0
Bacteria;Firmicutes;Clostridia;Clostridiales;Lachnospiraceae;HM124264_g	HM124264_g	3	1	0	0.0033	0.0011	0
Bacteria;Acidobacteria;HM185886_c;HM185886_o;HM185886_f;HM185886_f_uc	HM185886_f_uc	2	0	5	0.0022	0	0.0055
Bacteria;Acidobacteria;Blastocatellia;Blastocatellales;PAC000004_f;HM187294_g	HM187294_g	2	0	1	0.0022	0	0.0011
Bacteria;Proteobacteria;Gammaproteobacteria;Oceanospirillales;HQ191045_f;HM243971_g	HM243971_g	5	6	5	0.0055	0.0065	0.0055
Bacteria;Bacteroidetes;Sphingobacteriia;Sphingobacteriales;Chitinophagaceae;HM362525_g	HM362525_g	6	1	0	0.0066	0.0011	0
Bacteria;Bacteroidetes;Sphingobacteriia;Sphingobacteriales;Chitinophagaceae;HM366486_g	HM366486_g	0	4	3	0	0.0043	0.0033
Bacteria;Acidobacteria;Vicinamibacter_c;Vicinamibacter_o;Vicinamibacter_f;HM438244_g	HM438244_g	0	1	0	0	0.0011	0
Bacteria;Acidobacteria;CP011806_c;CP011806_o;HQ166644_f;HM445317_g	HM445317_g	0	1	0	0	0.0011	0
Bacteria;Proteobacteria;Gammaproteobacteria;Legionellales;Coxiellaceae;HM467180_g	HM467180_g	0	0	1	0	0	0.0011
Bacteria;Proteobacteria;Deltaproteobacteria;Myxococcales;Haliangiaceae;HM748650_g	HM748650_g	3	12	22	0.0033	0.013	0.024
Bacteria;Actinobacteria;Rubrobacteria;Gaiellales;HM748665_f;HM748665_g	HM748665_g	6	16	20	0.0066	0.0174	0.0218
Bacteria;Chloroflexi;HM748667_c;HM748667_o;HM748667_f;HM748667_f_uc	HM748667_f_uc	0	7	5	0	0.0076	0.0055
Bacteria;Chloroflexi;HM748667_c;HM748667_o;HM748667_f;HM748667_g	HM748667_g	1	12	9	0.0011	0.013	0.0098
Bacteria;Acidobacteria;Acidobacteriia;Acidobacteriales;Acidobacteriaceae;HM748675_g	HM748675_g	0	0	2	0	0	0.0022
Bacteria;Acidobacteria;Acidobacteriia;Acidobacteriales;Acidobacteriaceae;HM748676_g	HM748676_g	0	1	2	0	0.0011	0.0022
Bacteria;Acidobacteria;Acidobacteriia;Acidobacteriales;Acidobacteriaceae;HM748739_g	HM748739_g	11	201	21	0.0121	0.2184	0.0229
Bacteria;Acidobacteria;Acidobacteriia;Acidobacteriales;Acidobacteriaceae;HM748754_g	HM748754_g	5	109	29	0.0055	0.1184	0.0316
Bacteria;Chlorobi;HQ014634_c;HQ014634_o;HQ014634_f;HQ014634_f_uc	HQ014634_f_uc	9	0	0	0.0099	0	0
Bacteria;Chlorobi;HQ014634_c;HQ014634_o;HQ014634_f;HQ014634_g	HQ014634_g	1	0	0	0.0011	0	0
Bacteria;Chloroflexi;Caldilineae;Caldilineales;Caldilineaceae;HQ014651_g	HQ014651_g	1	2	0	0.0011	0.0022	0
Bacteria;Planctomycetes;Phycisphaerae;Phycisphaerales;Phycisphaeraceae;HQ015458_g	HQ015458_g	0	0	2	0	0	0.0022
Bacteria;BRC1;FP245541_c;FP245541_o;FP245541_f;HQ114038_g	HQ114038_g	2	3	0	0.0022	0.0033	0
Bacteria;Proteobacteria;Gammaproteobacteria;Steroidobacter_o;Steroidobacter_f;HQ114040_g	HQ114040_g	0	2	0	0	0.0022	0
Bacteria;Proteobacteria;Oligoflexia;Bdellovibrionales;Bdellovibrionaceae;HQ114176_g	HQ114176_g	2	1	1	0.0022	0.0011	0.0011
Bacteria;Latescibacteria_WS3;Latescibacter_c;AM991194_o;AM991194_f;HQ114191_g	HQ114191_g	0	0	1	0	0	0.0011
Bacteria;Proteobacteria;Betaproteobacteria;Methylophilales;Methylophilaceae;HQ116735_g	HQ116735_g	1	3	18	0.0011	0.0033	0.0196
Bacteria;Firmicutes;Bacilli;Bacillales;Paenibacillaceae;HQ118395_g	HQ118395_g	0	0	1	0	0	0.0011
Bacteria;Bacteroidetes;Sphingobacteriia;Sphingobacteriales;Chitinophagaceae;HQ118662_g	HQ118662_g	0	0	1	0	0	0.0011
Bacteria;Gemmatimonadetes;Longimicrobia;GQ263235_o;GQ263235_f;HQ121233_g	HQ121233_g	10	9	9	0.011	0.0098	0.0098
Bacteria;Gemmatimonadetes;Gemmatimonadetes_c;Gemmatimonadales;Gemmatimonadaceae;HQ132388_g	HQ132388_g	47	36	36	0.0516	0.0391	0.0393
Bacteria;Acidobacteria;PAC002280_c;PAC002280_o;PAC002280_f;HQ153936_g	HQ153936_g	4	3	17	0.0044	0.0033	0.0185
Bacteria;Acidobacteria;Solibacteres;Solibacterales;Solibacteraceae;HQ158754_g	HQ158754_g	0	3	2	0	0.0033	0.0022
Bacteria;Proteobacteria;Betaproteobacteria;Burkholderiales;HQ166641_f;HQ166641_g	HQ166641_g	0	0	1	0	0	0.0011
Bacteria;Proteobacteria;Gammaproteobacteria;Chromatiales;EF157132_f;HQ183827_g	HQ183827_g	14	6	7	0.0154	0.0065	0.0076
Bacteria;Gemmatimonadetes;Gemmatimonadetes_c;Gemmatimonadales;Gemmatimonadaceae;HQ184023_g	HQ184023_g	1	3	1	0.0011	0.0033	0.0011
Bacteria;Gemmatimonadetes;Gemmatimonadetes_c;Gemmatimonadales;PAC000624_f;HQ190326_g	HQ190326_g	1	5	12	0.0011	0.0054	0.0131
Bacteria;TM6;TM6_c;Babela_o;PAC000590_f;HQ190379_g	HQ190379_g	0	2	0	0	0.0022	0
Bacteria;Planctomycetes;Planctomycetia;Planctomycetales;Planctomycetaceae;HQ190380_g	HQ190380_g	1	0	0	0.0011	0	0
Bacteria;Proteobacteria;Gammaproteobacteria;Nevskiales;Solimonadaceae;HQ190401_g	HQ190401_g	8	3	2	0.0088	0.0033	0.0022
Bacteria;Chlorobi;OPB56_c;OPB56_o;HQ190417_f;HQ190417_f_uc	HQ190417_f_uc	8	9	17	0.0088	0.0098	0.0185
Bacteria;Chlorobi;OPB56_c;OPB56_o;HQ190417_f;HQ190417_g	HQ190417_g	3	12	11	0.0033	0.013	0.012
Bacteria;Proteobacteria;Gammaproteobacteria;Cellvibrionales;HQ190428_f;HQ190428_g	HQ190428_g	3	5	11	0.0033	0.0054	0.012
Bacteria;Actinobacteria;Acidimicrobiia;Acidimicrobiales;Acidimicrobiaceae;HQ190487_g	HQ190487_g	2	0	2	0.0022	0	0.0022
Bacteria;Bacteroidetes;Cytophagia;HQ324883_o;HQ324883_f;HQ324883_f_uc	HQ324883_f_uc	14	16	13	0.0154	0.0174	0.0142
Bacteria;Bacteroidetes;Cytophagia;HQ324883_o;HQ324883_f;HQ324883_g	HQ324883_g	2	0	0	0.0022	0	0
Bacteria;Verrucomicrobia;Spartobacteria;Chthoniobacterales;Chthoniobacteraceae;HQ397089_g	HQ397089_g	3	3	5	0.0033	0.0033	0.0055
Bacteria;Chloroflexi;PDJQ_c;HQ397138_o;HQ397138_f;HQ397138_g	HQ397138_g	2	0	0	0.0022	0	0
Bacteria;Gemmatimonadetes;Longimicrobia;Longimicrobiales;GQ263002_f;HQ397371_g	HQ397371_g	1	0	10	0.0011	0	0.0109
Bacteria;Proteobacteria;Alphaproteobacteria;Rickettsiales;HQ403220_f;HQ403220_g	HQ403220_g	2	0	1	0.0022	0	0.0011
Bacteria;Bacteroidetes;Flavobacteria;Flavobacteriales;FQ032823_f;HQ403245_g	HQ403245_g	1	0	0	0.0011	0	0
Bacteria;Proteobacteria;Gammaproteobacteria;Xanthomonadales;Xanthomonadaceae;HQ436500_g	HQ436500_g	5	11	5	0.0055	0.012	0.0055
Bacteria;Acidobacteria;PAC002259_c;DQ513087_o;DQ513087_f;HQ445680_g	HQ445680_g	4	8	20	0.0044	0.0087	0.0218
Bacteria;Firmicutes;Erysipelotrichi;Erysipelotrichales;Erysipelotrichaceae;HQ452859_g	HQ452859_g	1	0	0	0.0011	0	0
Bacteria;Actinobacteria;Actinobacteria_c;Propionibacteriales;Nocardioidaceae;HQ538692_g	HQ538692_g	0	1	6	0	0.0011	0.0065
Bacteria;Chloroflexi;Ktedonobacteria;Ktedonobacterales;HQ674900_f;HQ674900_f_uc	HQ674900_f_uc	0	2	0	0	0.0022	0
Bacteria;Gemmatimonadetes;Gemmatimonadetes_c;Gemmatimonadales;Gemmatimonadaceae;HQ674928_g	HQ674928_g	9	28	26	0.0099	0.0304	0.0284
Bacteria;Bacteroidetes;Sphingobacteriia;Sphingobacteriales;Chitinophagaceae;HQ681988_g	HQ681988_g	1	0	1	0.0011	0	0.0011
Bacteria;Planctomycetes;PAC001018_c;PAC001018_o;PAC001018_f;HQ681992_g	HQ681992_g	2	5	8	0.0022	0.0054	0.0087
Bacteria;Proteobacteria;Gammaproteobacteria;Oceanospirillales;FM242290_f;HQ697784_g	HQ697784_g	0	0	4	0	0	0.0044
Bacteria;Proteobacteria;Alphaproteobacteria;Rhizobiales;Chelatococcaceae;HQ697793_g	HQ697793_g	1	0	0	0.0011	0	0
Bacteria;Chloroflexi;PDJQ_c;EU335161_o;HQ697801_f;HQ697801_f_uc	HQ697801_f_uc	0	0	3	0	0	0.0033
Bacteria;Chloroflexi;PDJQ_c;EU335161_o;HQ697801_f;HQ697801_g	HQ697801_g	1	6	7	0.0011	0.0065	0.0076
Bacteria;Verrucomicrobia;Verrucomicrobiae;Pedosphaera_o;Pedosphaera_f;HQ697818_g	HQ697818_g	1	1	2	0.0011	0.0011	0.0022
Bacteria;Proteobacteria;Alphaproteobacteria;Rhodospirillales;Micavibrio_f;HQ697853_g	HQ697853_g	1	0	0	0.0011	0	0
Bacteria;Bacteroidetes;Sphingobacteriia;Sphingobacteriales;HQ738440_f;HQ738440_f_uc	HQ738440_f_uc	4	2	2	0.0044	0.0022	0.0022
Bacteria;Firmicutes;Clostridia;Clostridiales;Lachnospiraceae;HQ748727_g	HQ748727_g	0	1	0	0	0.0011	0
Bacteria;Bacteroidetes;Sphingobacteriia;Sphingobacteriales;Sphingobacteriaceae;HQ827923_g	HQ827923_g	43	9	11	0.0472	0.0098	0.012
Bacteria;Proteobacteria;Betaproteobacteria;Methylophilales;Methylophilaceae;HQ827934_g	HQ827934_g	1	0	3	0.0011	0	0.0033
Bacteria;Proteobacteria;Gammaproteobacteria;Legionellales;Coxiellaceae;HQ844555_g	HQ844555_g	1	0	0	0.0011	0	0
Bacteria;Chloroflexi;Thermomicrobia;GQ263151_o;GQ263151_f;HQ857691_g	HQ857691_g	1	0	0	0.0011	0	0
Bacteria;Verrucomicrobia;Spartobacteria;Chthoniobacterales;Chthoniobacteraceae;HQ863979_g	HQ863979_g	2	0	0	0.0022	0	0
Bacteria;Actinobacteria;Acidimicrobiia;Acidimicrobiales;Iamiaceae;HQ864103_g	HQ864103_g	23	8	14	0.0253	0.0087	0.0153
Bacteria;Actinobacteria;Actinobacteria_c;Frankiales;HQ910322_f;HQ910322_g	HQ910322_g	0	1	6	0	0.0011	0.0065
Bacteria;Gemmatimonadetes;Gemmatimonadetes_c;Gemmatimonadales;Gemmatimonadaceae;HQ910337_g	HQ910337_g	9	10	14	0.0099	0.0109	0.0153
Bacteria;Proteobacteria;Betaproteobacteria;Burkholderiales;Quisquiliibacterium_f;HQ910358_g	HQ910358_g	0	1	0	0	0.0011	0
Bacteria;Proteobacteria;Gammaproteobacteria;Pasteurellales;Pasteurellaceae;Haemophilus	Haemophilus	64	90	82	0.0703	0.0978	0.0895
Bacteria;Proteobacteria;Gammaproteobacteria;Enterobacterales;Hafniaceae;Hafnia	Hafnia	1	0	0	0.0011	0	0
Bacteria;Proteobacteria;Deltaproteobacteria;Myxococcales;Haliangiaceae;Haliangiaceae_uc	Haliangiaceae_uc	3	2	0	0.0033	0.0022	0
Bacteria;Proteobacteria;Deltaproteobacteria;Myxococcales;Haliangiaceae;Haliangium	Haliangium	7	12	12	0.0077	0.013	0.0131
Bacteria;Proteobacteria;Gammaproteobacteria;Cellvibrionales;Halieaceae;Halieaceae_uc	Halieaceae_uc	0	0	2	0	0	0.0022
Bacteria;Actinobacteria;Actinobacteria_c;Jiangellales;Jiangellaceae;Haloactinopolyspora	Haloactinopolyspora	1	0	0	0.0011	0	0
Bacteria;Firmicutes;Bacilli;Bacillales;Bacillaceae;Halobacillus	Halobacillus	27	7	21	0.0297	0.0076	0.0229
Bacteria;Proteobacteria;Gammaproteobacteria;Oceanospirillales;Halomonadaceae;Halomonadaceae_uc	Halomonadaceae_uc	0	0	3	0	0	0.0033
Bacteria;Proteobacteria;Gammaproteobacteria;Oceanospirillales;Halomonadaceae;Halomonas	Halomonas	21	4	9	0.0231	0.0043	0.0098
Bacteria;Actinobacteria;Actinobacteria_c;Micromonosporales;Micromonosporaceae;Hamadaea	Hamadaea	0	1	0	0	0.0011	0
Bacteria;Firmicutes;Clostridia;Clostridiales;Ruminococcaceae;Harryflintia	Harryflintia	1	0	0	0.0011	0	0
Bacteria;Proteobacteria;Epsilonproteobacteria;Campylobacterales;Helicobacteraceae;Helicobacter	Helicobacter	0	1	2	0	0.0011	0.0022
Bacteria;Bacteroidetes;Sphingobacteriia;Sphingobacteriales;Chitinophagaceae;Heliimonas	Heliimonas	0	1	0	0	0.0011	0
Bacteria;Tenericutes;Mollicutes;Mycoplasmatales;Hepatoplasma_f;Hepatoplasma	Hepatoplasma	0	1	0	0	0.0011	0
Bacteria;Proteobacteria;Alphaproteobacteria;Sphingomonadales;Sphingomonadaceae;Hephaestia	Hephaestia	12	1	4	0.0132	0.0011	0.0044
Bacteria;Proteobacteria;Betaproteobacteria;Burkholderiales;Oxalobacteraceae;Herbaspirillum	Herbaspirillum	0	0	3	0	0	0.0033
Bacteria;Actinobacteria;Actinobacteria_c;Micrococcales;Microbacteriaceae;Herbiconiux	Herbiconiux	18	18	19	0.0198	0.0196	0.0207
Bacteria;Proteobacteria;Betaproteobacteria;Burkholderiales;Oxalobacteraceae;Herminiimonas	Herminiimonas	0	0	3	0	0	0.0033
Bacteria;Chloroflexi;Chloroflexia;Herpetosiphonales;Herpetosiphonaceae;Herpetosiphon	Herpetosiphon	1	2	2	0.0011	0.0022	0.0022
Bacteria;Chloroflexi;Chloroflexia;Herpetosiphonales;Herpetosiphonaceae;Herpetosiphonaceae_uc	Herpetosiphonaceae_uc	3	5	5	0.0033	0.0054	0.0055
Bacteria;Firmicutes;Erysipelotrichi;Erysipelotrichales;Erysipelotrichaceae;Holdemanella	Holdemanella	535	99	89	0.5876	0.1076	0.0971
Bacteria;Firmicutes;Erysipelotrichi;Erysipelotrichales;Erysipelotrichaceae;Holdemania	Holdemania	6	10	4	0.0066	0.0109	0.0044
Bacteria;Acidobacteria;Holophagae;Holophagales;Holophagaceae;Holophaga	Holophaga	2	4	3	0.0022	0.0043	0.0033
Bacteria;Proteobacteria;Alphaproteobacteria;Rickettsiales;Holosporaceae;Holosporaceae_uc	Holosporaceae_uc	0	0	3	0	0	0.0033
Bacteria;Firmicutes;Clostridia;Clostridiales;Lachnospiraceae;Howardella	Howardella	20	2	1	0.022	0.0022	0.0011
Bacteria;Actinobacteria;Actinobacteria_c;Micrococcales;Microbacteriaceae;Humibacter	Humibacter	0	6	0	0	0.0065	0
Bacteria;Firmicutes;Clostridia;Clostridiales;Lachnospiraceae;Hungatella	Hungatella	1	0	0	0.0011	0	0
Bacteria;Proteobacteria;Betaproteobacteria;Burkholderiales;Comamonadaceae;Hydrogenophaga	Hydrogenophaga	22	27	40	0.0242	0.0293	0.0436
Bacteria;Bacteroidetes;Cytophagia;Cytophagales;Hymenobacteraceae;Hymenobacter	Hymenobacter	1	0	0	0.0011	0	0
Bacteria;Bacteroidetes;Cytophagia;Cytophagales;Hymenobacteraceae;Hymenobacteraceae_uc	Hymenobacteraceae_uc	0	2	0	0	0.0022	0
Bacteria;Proteobacteria;Alphaproteobacteria;Rhizobiales;Hyphomicrobiaceae;Hyphomicrobiaceae_uc	Hyphomicrobiaceae_uc	2	1	0	0.0022	0.0011	0
Bacteria;Proteobacteria;Alphaproteobacteria;Rhizobiales;Hyphomicrobiaceae;Hyphomicrobium	Hyphomicrobium	24	22	38	0.0264	0.0239	0.0415
Bacteria;Actinobacteria;Acidimicrobiia;Acidimicrobiales;Iamiaceae;Iamia	Iamia	1	1	0	0.0011	0.0011	0
Bacteria;Actinobacteria;Acidimicrobiia;Acidimicrobiales;Iamiaceae;Iamiaceae_uc	Iamiaceae_uc	2	0	5	0.0022	0	0.0055
Bacteria;Proteobacteria;Betaproteobacteria;Burkholderiales;Comamonadaceae;Ideonella	Ideonella	1	1	0	0.0011	0.0011	0
Bacteria;Actinobacteria;Acidimicrobiia;Acidimicrobiales;Ilumatobacter_f;Ilumatobacter	Ilumatobacter	8	9	10	0.0088	0.0098	0.0109
Bacteria;Actinobacteria;Acidimicrobiia;Acidimicrobiales;Ilumatobacter_f;Ilumatobacter_f_uc	Ilumatobacter_f_uc	0	0	1	0	0	0.0011
Bacteria;Bacteroidetes;Cytophagia;Cytophagales;Imperialibacter_f;Imperialibacter	Imperialibacter	2	1	6	0.0022	0.0011	0.0065
Bacteria;Proteobacteria;Betaproteobacteria;Burkholderiales;Comamonadaceae;Inhella	Inhella	12	7	6	0.0132	0.0076	0.0065
Bacteria;Firmicutes;Clostridia;Clostridiales;Peptostreptococcaceae;Intestinibacter	Intestinibacter	66	50	36	0.0725	0.0543	0.0393
Bacteria;Actinobacteria;Actinobacteria_c;Micrococcales;Intrasporangiaceae;Intrasporangiaceae_uc	Intrasporangiaceae_uc	2	2	3	0.0022	0.0022	0.0033
Bacteria;Actinobacteria;Actinobacteria_c;Micrococcales;Promicromonosporaceae;Isoptericola	Isoptericola	3	2	3	0.0033	0.0022	0.0033
Bacteria;Planctomycetes;Planctomycetia;Planctomycetales;Isosphaeraceae;Isosphaeraceae_uc	Isosphaeraceae_uc	0	0	6	0	0	0.0065
Bacteria;Proteobacteria;Alphaproteobacteria;Rhodospirillales;Rhodospirillaceae;JADL_g	JADL_g	15	112	59	0.0165	0.1217	0.0644
Bacteria;Proteobacteria;Betaproteobacteria;Methylophilales;Methylophilaceae;JCKJ_g	JCKJ_g	4	4	3	0.0044	0.0043	0.0033
Bacteria;Proteobacteria;Alphaproteobacteria;Rhodospirillales;Rhodospirillaceae;JF156575_g	JF156575_g	0	2	0	0	0.0022	0
Bacteria;Actinobacteria;Actinobacteria_c;Pseudonocardiales;Pseudonocardiaceae;JF266448_g	JF266448_g	11	37	26	0.0121	0.0402	0.0284
Bacteria;Planctomycetes;Phycisphaerae;Phycisphaerales;Phycisphaeraceae;JF272039_g	JF272039_g	0	0	1	0	0	0.0011
Bacteria;Proteobacteria;Deltaproteobacteria;Myxococcales;Sandaracinaceae;JF319187_g	JF319187_g	3	4	3	0.0033	0.0043	0.0033
Bacteria;Verrucomicrobia;Verrucomicrobiae;Pedosphaera_o;Pedosphaera_f;JF319193_g	JF319193_g	0	2	2	0	0.0022	0.0022
Bacteria;Verrucomicrobia;Verrucomicrobiae;Pedosphaera_o;Pedosphaera_f;JF319250_g	JF319250_g	4	0	3	0.0044	0	0.0033
Bacteria;Verrucomicrobia;Verrucomicrobiae;Verrucomicrobiales;DQ856525_f;JF319253_g	JF319253_g	0	1	1	0	0.0011	0.0011
Bacteria;Actinobacteria;Acidimicrobiia;Acidimicrobiales;Iamiaceae;JF319263_g	JF319263_g	1	5	5	0.0011	0.0054	0.0055
Bacteria;Cyanobacteria;PAC001562_c;PAC001562_o;PAC001562_f;JF417809_g	JF417809_g	4	3	8	0.0044	0.0033	0.0087
Bacteria;Proteobacteria;Alphaproteobacteria;Rhodospirillales;Rhodospirillaceae;JF428923_g	JF428923_g	2	2	1	0.0022	0.0022	0.0011
Bacteria;Bacteroidetes;Cytophagia;Cytophagales;Cytophagaceae;JF703303_g	JF703303_g	6	3	1	0.0066	0.0033	0.0011
Bacteria;Gemmatimonadetes;Gemmatimonadetes_c;Gemmatimonadales;Gemmatimonadaceae;JF703395_g	JF703395_g	10	15	9	0.011	0.0163	0.0098
Bacteria;Proteobacteria;Alphaproteobacteria;DQ486506_o;DQ486506_f;JF703549_g	JF703549_g	0	2	1	0	0.0022	0.0011
Bacteria;Proteobacteria;Deltaproteobacteria;PAC001922_o;EU491430_f;JF718671_g	JF718671_g	18	13	15	0.0198	0.0141	0.0164
Bacteria;Gemmatimonadetes;Gemmatimonadetes_c;Gemmatimonadales;Gemmatimonadaceae;JF776877_g	JF776877_g	0	4	6	0	0.0043	0.0065
Bacteria;Chloroflexi;Chloroflexia;Chloroflexales;JF776882_f;JF776882_f_uc	JF776882_f_uc	0	0	2	0	0	0.0022
Bacteria;Proteobacteria;Oligoflexia;Oligoflexales;Oligoflexaceae;JF776938_g	JF776938_g	1	0	0	0.0011	0	0
Bacteria;Chloroflexi;EF516615_c;EF516615_o;JF922436_f;JF922436_f_uc	JF922436_f_uc	0	0	4	0	0	0.0044
Bacteria;Chlorobi;Ignavibacteriae;GQ472436_o;GQ472436_f;JN038960_g	JN038960_g	3	0	0	0.0033	0	0
Bacteria;Chlorobi;OPB56_c;OPB56_o;HQ343229_f;JN087872_g	JN087872_g	3	5	2	0.0033	0.0054	0.0022
Bacteria;Verrucomicrobia;Verrucomicrobiae;Pedosphaera_o;Pedosphaera_f;JN177836_g	JN177836_g	32	54	35	0.0351	0.0587	0.0382
Bacteria;Rhodothermaeota;Rhodothermia;Rhodothermales;JN178178_f;JN178178_g	JN178178_g	0	2	0	0	0.0022	0
Bacteria;Actinobacteria;Nitriliruptoria;Nitriliruptorales;Nitriliruptoraceae;JN178358_g	JN178358_g	2	0	1	0.0022	0	0.0011
Bacteria;Planctomycetes;Planctomycetia;Planctomycetales;Planctomycetaceae;JN178404_g	JN178404_g	0	2	0	0	0.0022	0
Bacteria;Verrucomicrobia;Verrucomicrobiae;Pedosphaera_o;Pedosphaera_f;JN178771_g	JN178771_g	5	9	4	0.0055	0.0098	0.0044
Bacteria;Proteobacteria;Deltaproteobacteria;Bradymonadales;JN609339_f;JN609339_g	JN609339_g	0	2	0	0	0.0022	0
Bacteria;Verrucomicrobia;Verrucomicrobiae;Pedosphaera_o;Pedosphaera_f;JN820201_g	JN820201_g	0	5	0	0	0.0054	0
Bacteria;Acidobacteria;Blastocatellia;Blastocatellales;Blastocatellaceae;JN868746_g	JN868746_g	1	4	5	0.0011	0.0043	0.0055
Bacteria;Bacteroidetes;Flavobacteria;Flavobacteriales;Crocinitomicaceae;JN873202_g	JN873202_g	1	0	0	0.0011	0	0
Bacteria;Actinobacteria;Acidimicrobiia;Acidimicrobiales;Iamiaceae;JN886909_g	JN886909_g	6	1	1	0.0066	0.0011	0.0011
Bacteria;Proteobacteria;Alphaproteobacteria;Caulobacterales;Caulobacteraceae;JPOM_g	JPOM_g	2	2	2	0.0022	0.0022	0.0022
Bacteria;Verrucomicrobia;Spartobacteria;Chthoniobacterales;Chthoniobacteraceae;JQ311859_g	JQ311859_g	0	0	1	0	0	0.0011
Bacteria;Chloroflexi;Anaerolineae;PAC000395_o;AB478660_f;JQ426124_g	JQ426124_g	0	3	0	0	0.0033	0
Bacteria;Armatimonadetes;PAC000296_c;PAC000296_o;PAC000296_f;JQ711705_g	JQ711705_g	1	0	1	0.0011	0	0.0011
Bacteria;Proteobacteria;Gammaproteobacteria;Legionellales;Coxiellaceae;JQ769531_g	JQ769531_g	0	3	3	0	0.0033	0.0033
Bacteria;Proteobacteria;Oligoflexia;Oligoflexales;Oligoflexaceae;JQ769779_g	JQ769779_g	0	0	1	0	0	0.0011
Bacteria;Proteobacteria;Gammaproteobacteria;Acidiferrobacterales;Acidiferrobacteraceae;JQ769914_g	JQ769914_g	1	0	2	0.0011	0	0.0022
Bacteria;Proteobacteria;Oligoflexia;Bdellovibrionales;CU925466_f;JQ770032_g	JQ770032_g	0	2	0	0	0.0022	0
Bacteria;Bacteroidetes;Sphingobacteriia;Sphingobacteriales;Chitinophagaceae;JQ793459_g	JQ793459_g	0	0	4	0	0	0.0044
Bacteria;Proteobacteria;Deltaproteobacteria;Myxococcales;Haliangiaceae;JQ800777_g	JQ800777_g	0	0	1	0	0	0.0011
Bacteria;Verrucomicrobia;Verrucomicrobiae;Pedosphaera_o;Pedosphaera_f;JQ800977_g	JQ800977_g	2	0	0	0.0022	0	0
Bacteria;Verrucomicrobia;Verrucomicrobiae;Pedosphaera_o;Pedosphaera_f;JQ801058_g	JQ801058_g	17	38	56	0.0187	0.0413	0.0611
Bacteria;Planctomycetes;Phycisphaerae;Phycisphaerales;Phycisphaeraceae;JQ801094_g	JQ801094_g	0	2	0	0	0.0022	0
Bacteria;Saccharibacteria_TM7;Saccharimonas_c;Saccharimonas_o;Saccharimonas_f;JQ824900_g	JQ824900_g	1	0	0	0.0011	0	0
Bacteria;Planctomycetes;Planctomycetia;Planctomycetales;Gemmataceae;JQ825208_g	JQ825208_g	0	0	1	0	0	0.0011
Bacteria;Gemmatimonadetes;Gemmatimonadetes_c;Gemmatimonadales;Gemmatimonadaceae;JQ861326_g	JQ861326_g	1	25	2	0.0011	0.0272	0.0022
Bacteria;Bacteroidetes;Sphingobacteriia;Sphingobacteriales;Chitinophagaceae;JQ919777_g	JQ919777_g	0	2	0	0	0.0022	0
Bacteria;Bacteroidetes;Cytophagia;Cytophagales;Cytophagaceae;JTCM_g	JTCM_g	23	11	16	0.0253	0.012	0.0175
Bacteria;Proteobacteria;Gammaproteobacteria;Legionellales;Coxiellaceae;JX025751_g	JX025751_g	1	0	0	0.0011	0	0
Bacteria;Verrucomicrobia;Verrucomicrobiae;Pedosphaera_o;Pedosphaera_f;JX080268_g	JX080268_g	0	1	0	0	0.0011	0
Bacteria;Proteobacteria;Gammaproteobacteria;Legionellales;Coxiellaceae;JX105586_g	JX105586_g	3	2	4	0.0033	0.0022	0.0044
Bacteria;Bacteroidetes;Sphingobacteriia;Sphingobacteriales;Chitinophagaceae;JX114438_g	JX114438_g	0	0	3	0	0	0.0033
Bacteria;Verrucomicrobia;Verrucomicrobiae;Pedosphaera_o;Pedosphaera_f;JX133401_g	JX133401_g	1	3	11	0.0011	0.0033	0.012
Bacteria;Verrucomicrobia;Spartobacteria;Chthoniobacterales;Chthoniobacteraceae;JX133524_g	JX133524_g	1	1	1	0.0011	0.0011	0.0011
Bacteria;Gemmatimonadetes;Gemmatimonadetes_c;Gemmatimonadales;Gemmatimonadaceae;JX133628_g	JX133628_g	2	15	3	0.0022	0.0163	0.0033
Bacteria;Chloroflexi;Ktedonobacteria;JX133647_o;JX133647_f;JX133647_g	JX133647_g	0	2	3	0	0.0022	0.0033
Bacteria;Bacteroidetes;Cytophagia;Cytophagales;Cytophagaceae;JX186580_g	JX186580_g	4	1	7	0.0044	0.0011	0.0076
Bacteria;Firmicutes;Clostridia;Clostridiales;Ruminococcaceae;JX198636_g	JX198636_g	1	0	0	0.0011	0	0
Bacteria;Firmicutes;Clostridia;Clostridiales;Mogibacterium_f;JX222045_g	JX222045_g	1	0	0	0.0011	0	0
Bacteria;Planctomycetes;Planctomycetia;Planctomycetales;Planctomycetaceae;JX489851_g	JX489851_g	1	2	2	0.0011	0.0022	0.0022
Bacteria;Proteobacteria;Oligoflexia;Bdellovibrionales;Bdellovibrionaceae;JX489852_g	JX489852_g	1	2	9	0.0011	0.0022	0.0098
Bacteria;Bacteroidetes;Sphingobacteriia;Sphingobacteriales;Chitinophagaceae;JX489884_g	JX489884_g	4	5	12	0.0044	0.0054	0.0131
Bacteria;Proteobacteria;Oligoflexia;Bdellovibrionales;Bdellovibrionaceae;JX898164_g	JX898164_g	1	13	5	0.0011	0.0141	0.0055
Bacteria;Proteobacteria;Betaproteobacteria;Burkholderiales;Comamonadaceae;JZUE_g	JZUE_g	5	9	9	0.0055	0.0098	0.0098
Bacteria;Proteobacteria;Deltaproteobacteria;Myxococcales;Polyangiaceae;Jahnella	Jahnella	0	9	3	0	0.0098	0.0033
Bacteria;Actinobacteria;Actinobacteria_c;Micrococcales;Intrasporangiaceae;Janibacter	Janibacter	4	11	20	0.0044	0.012	0.0218
Bacteria;Proteobacteria;Betaproteobacteria;Burkholderiales;Oxalobacteraceae;Janthinobacterium	Janthinobacterium	0	0	1	0	0	0.0011
Bacteria;Actinobacteria;Actinobacteria_c;Frankiales;Frankiaceae;Jatrophihabitans	Jatrophihabitans	0	28	12	0	0.0304	0.0131
Bacteria;Firmicutes;Bacilli;Bacillales;Bacillaceae;Jeotgalibacillus	Jeotgalibacillus	11	2	2	0.0121	0.0022	0.0022
Bacteria;Firmicutes;Bacilli;Bacillales;Bacillaceae;Jilinibacillus	Jilinibacillus	0	1	0	0	0.0011	0
Bacteria;Acidobacteria;Solibacteres;Solibacterales;Bryobacteraceae;KB906767_g	KB906767_g	31	159	83	0.034	0.1727	0.0906
Bacteria;Proteobacteria;Alphaproteobacteria;Rhodospirillales;Rhodospirillaceae;KC009856_g	KC009856_g	8	0	0	0.0088	0	0
Bacteria;Acidobacteria;Blastocatellia;Blastocatellales;Blastocatellaceae;KC110924_g	KC110924_g	5	1	1	0.0055	0.0011	0.0011
Bacteria;Firmicutes;Clostridia;Clostridiales;Lachnospiraceae;KE159605_g	KE159605_g	1	0	0	0.0011	0	0
Bacteria;Firmicutes;Clostridia;Clostridiales;Ruminococcaceae;KE993550_g	KE993550_g	3	0	0	0.0033	0	0
Bacteria;Proteobacteria;Alphaproteobacteria;Rhizobiales;Kaistia_f;Kaistia	Kaistia	6	4	9	0.0066	0.0043	0.0098
Bacteria;Proteobacteria;Betaproteobacteria;Burkholderiales;Alcaligenaceae;Kerstersia	Kerstersia	0	0	1	0	0	0.0011
Bacteria;Actinobacteria;Actinobacteria_c;Kineosporiales;Kineosporiaceae;Kineococcus	Kineococcus	7	4	10	0.0077	0.0043	0.0109
Bacteria;Actinobacteria;Actinobacteria_c;Kineosporiales;Kineosporiaceae;Kineosporiaceae_uc	Kineosporiaceae_uc	2	6	6	0.0022	0.0065	0.0065
Bacteria;Actinobacteria;Actinobacteria_c;Streptomycetales;Streptomycetaceae;Kitasatospora	Kitasatospora	1	11	1	0.0011	0.012	0.0011
Bacteria;Actinobacteria;Actinobacteria_c;Micrococcales;Micrococcaceae;Kocuria	Kocuria	6	0	3	0.0066	0	0.0033
Bacteria;Acidobacteria;Acidobacteriia;Acidobacteriales;Acidobacteriaceae;Koribacter	Koribacter	5	12	30	0.0055	0.013	0.0327
Bacteria;Chloroflexi;Chloroflexia;Chloroflexales;Kouleothrix_f;Kouleothrix	Kouleothrix	1	6	10	0.0011	0.0065	0.0109
Bacteria;Actinobacteria;Actinobacteria_c;Propionibacteriales;Nocardioidaceae;Kribbella	Kribbella	2	17	6	0.0022	0.0185	0.0065
Bacteria;Actinobacteria;Actinobacteria_c;Pseudonocardiales;Pseudonocardiaceae;Kutzneria	Kutzneria	0	5	2	0	0.0054	0.0022
Bacteria;Proteobacteria;Alphaproteobacteria;Rhodospirillales;Rhodospirillaceae;LARJ_g	LARJ_g	63	42	57	0.0692	0.0456	0.0622
Bacteria;TM6;TM6_c;Babela_o;LBPE_f;LBPE_f_uc	LBPE_f_uc	0	0	6	0	0	0.0065
Bacteria;TM6;TM6_c;Babela_o;LBTE_f;LBTE_f_uc	LBTE_f_uc	2	2	0	0.0022	0.0022	0
Bacteria;Actinobacteria;Acidimicrobiia;Acidimicrobiales;Microthrixaceae;LCZK_g	LCZK_g	12	1	2	0.0132	0.0011	0.0022
Bacteria;Proteobacteria;Gammaproteobacteria;Legionellales;Coxiellaceae;LKHV_g	LKHV_g	4	7	12	0.0044	0.0076	0.0131
Bacteria;Firmicutes;Clostridia;Clostridiales;Lachnospiraceae;LLKB_g	LLKB_g	14	9	4	0.0154	0.0098	0.0044
Bacteria;Firmicutes;Clostridia;Clostridiales;Ruminococcaceae;LN868538_g	LN868538_g	1	0	0	0.0011	0	0
Bacteria;Actinobacteria;Coriobacteriia;Coriobacteriales;Coriobacteriaceae;LT821227_g	LT821227_g	14	10	14	0.0154	0.0109	0.0153
Bacteria;Tenericutes;Mollicutes;Moeniiplasma_o;Moeniiplasma_f;LXRH_g	LXRH_g	0	1	0	0	0.0011	0
Bacteria;Proteobacteria;Betaproteobacteria;Methylophilales;Methylophilaceae;LXTQ_g	LXTQ_g	3	3	7	0.0033	0.0033	0.0076
Bacteria;Proteobacteria;Deltaproteobacteria;Myxococcales;Polyangiaceae;Labilithrix	Labilithrix	12	42	39	0.0132	0.0456	0.0426
Bacteria;Proteobacteria;Alphaproteobacteria;Rhizobiales;Labrys_f;Labrys	Labrys	1	4	3	0.0011	0.0043	0.0033
Bacteria;Firmicutes;Clostridia;Clostridiales;Lachnospiraceae;Lachnospira	Lachnospira	687	467	467	0.7545	0.5074	0.5095
Bacteria;Firmicutes;Clostridia;Clostridiales;Lachnospiraceae;Lachnospiraceae_uc	Lachnospiraceae_uc	36	8	16	0.0395	0.0087	0.0175
Bacteria;Bacteroidetes;Sphingobacteriia;Sphingobacteriales;Chitinophagaceae;Lacibacter	Lacibacter	19	4	10	0.0209	0.0043	0.0109
Bacteria;Bacteroidetes;Cytophagia;Cytophagales;Cytophagaceae;Lacihabitans	Lacihabitans	1	0	0	0.0011	0	0
Bacteria;Firmicutes;Bacilli;Lactobacillales;Lactobacillaceae;Lactobacillaceae_uc	Lactobacillaceae_uc	0	2	0	0	0.0022	0
Bacteria;Firmicutes;Bacilli;Lactobacillales;Lactobacillaceae;Lactobacillus	Lactobacillus	2134	3805	2985	2.3438	4.134	3.2568
Bacteria;Firmicutes;Bacilli;Lactobacillales;Streptococcaceae;Lactococcus	Lactococcus	18	1	4	0.0198	0.0011	0.0044
Bacteria;Proteobacteria;Gammaproteobacteria;Oceanospirillales;Halomonadaceae;Larsenimonas	Larsenimonas	18	8	34	0.0198	0.0087	0.0371
Bacteria;Proteobacteria;Betaproteobacteria;Burkholderiales;Lautropia_f;Lautropia	Lautropia	1	0	0	0.0011	0	0
Bacteria;Proteobacteria;Gammaproteobacteria;Legionellales;Legionellaceae;Legionella	Legionella	9	10	17	0.0099	0.0109	0.0185
Bacteria;Proteobacteria;Gammaproteobacteria;Legionellales;Legionellaceae;Legionellaceae_uc	Legionellaceae_uc	0	2	7	0	0.0022	0.0076
Bacteria;Actinobacteria;Actinobacteria_c;Micrococcales;Microbacteriaceae;Leifsonia	Leifsonia	0	4	0	0	0.0043	0
Bacteria;Bacteroidetes;Bacteroidia;Bacteroidales;Lentimicrobiaceae;Lentimicrobiaceae_uc	Lentimicrobiaceae_uc	3	6	0	0.0033	0.0065	0
Bacteria;Actinobacteria;Actinobacteria_c;Pseudonocardiales;Pseudonocardiaceae;Lentzea	Lentzea	9	6	18	0.0099	0.0065	0.0196
Bacteria;Spirochaetes;Spirochaetia;Leptospirales;Leptospiraceae;Leptospira	Leptospira	1	0	2	0.0011	0	0.0022
Bacteria;Spirochaetes;Spirochaetia;Leptospirales;Leptospiraceae;Leptospiraceae_uc	Leptospiraceae_uc	3	0	0	0.0033	0	0
Bacteria;Actinobacteria;Actinobacteria_c;Micrococcales;Microbacteriaceae;Leucobacter	Leucobacter	3	1	2	0.0033	0.0011	0.0022
Bacteria;Firmicutes;Bacilli;Lactobacillales;Leuconostocaceae;Leuconostoc	Leuconostoc	9	3	4	0.0099	0.0033	0.0044
Bacteria;Verrucomicrobia;Verrucomicrobiae;Pedosphaera_o;Pedosphaera_f;Limisphaera	Limisphaera	22	26	23	0.0242	0.0282	0.0251
Bacteria;Actinobacteria;Actinobacteria_c;Micrococcales;Microbacteriaceae;Limnoluna	Limnoluna	0	0	1	0	0	0.0011
Bacteria;Firmicutes;Erysipelotrichi;Erysipelotrichales;Erysipelotrichaceae;Longicatena	Longicatena	11	4	1	0.0121	0.0043	0.0011
Bacteria;Gemmatimonadetes;Longimicrobia;Longimicrobiales;Longimicrobiaceae;Longimicrobiaceae_uc	Longimicrobiaceae_uc	2	2	2	0.0022	0.0022	0.0022
Bacteria;Gemmatimonadetes;Longimicrobia;Longimicrobiales;Longimicrobiaceae;Longimicrobium	Longimicrobium	73	100	101	0.0802	0.1086	0.1102
Bacteria;Actinobacteria;Actinobacteria_c;Micromonosporales;Micromonosporaceae;Longispora	Longispora	0	0	1	0	0	0.0011
Bacteria;Actinobacteria;Actinobacteria_c;Micromonosporales;Micromonosporaceae;Luedemannella	Luedemannella	0	3	1	0	0.0033	0.0011
Bacteria;Bacteroidetes;Cytophagia;Cytophagales;Cyclobacteriaceae;Lunatimonas	Lunatimonas	17	0	2	0.0187	0	0.0022
Bacteria;Proteobacteria;Gammaproteobacteria;Xanthomonadales;Xanthomonadaceae;Luteibacter	Luteibacter	4	2	4	0.0044	0.0022	0.0044
Bacteria;Proteobacteria;Gammaproteobacteria;Xanthomonadales;Xanthomonadaceae;Luteimonas	Luteimonas	0	26	19	0	0.0282	0.0207
Bacteria;Acidobacteria;Vicinamibacter_c;Vicinamibacter_o;Vicinamibacter_f;Luteitalea	Luteitalea	7	7	4	0.0077	0.0076	0.0044
Bacteria;Verrucomicrobia;Verrucomicrobiae;Verrucomicrobiales;Luteolibacter_f;Luteolibacter	Luteolibacter	9	24	30	0.0099	0.0261	0.0327
Bacteria;Proteobacteria;Alphaproteobacteria;Rhizobiales;Rhodobiaceae;Lutibaculum	Lutibaculum	0	0	1	0	0	0.0011
Bacteria;Firmicutes;Bacilli;Bacillales;Planococcaceae;Lysinibacillus	Lysinibacillus	13	5	9	0.0143	0.0054	0.0098
Bacteria;Actinobacteria;Actinobacteria_c;Micrococcales;Demequinaceae;Lysinimicrobium	Lysinimicrobium	12	1	3	0.0132	0.0011	0.0033
Bacteria;Proteobacteria;Gammaproteobacteria;Xanthomonadales;Xanthomonadaceae;Lysobacter	Lysobacter	10	46	28	0.011	0.05	0.0305
Bacteria;Cyanobacteria;Chroobacteria;Oscillatoriales;Pseudanabaenaceae;MQTZ_g	MQTZ_g	0	0	1	0	0	0.0011
Bacteria;Proteobacteria;Alphaproteobacteria;Rhodospirillales;Rhodospirillaceae;Magnetospirillum	Magnetospirillum	1	0	0	0.0011	0	0
Bacteria;Proteobacteria;Gammaproteobacteria;Alteromonadales;Marinobacter_f;Marinobacter	Marinobacter	11	5	5	0.0121	0.0054	0.0055
Bacteria;Proteobacteria;Gammaproteobacteria;Alteromonadales;Marinobacter_f;Marinobacter_f_uc	Marinobacter_f_uc	7	0	4	0.0077	0	0.0044
Bacteria;Actinobacteria;Actinobacteria_c;Propionibacteriales;Nocardioidaceae;Marmoricola	Marmoricola	20	40	38	0.022	0.0435	0.0415
Bacteria;Firmicutes;Clostridia;Clostridiales;Lachnospiraceae;Marvinbryantia	Marvinbryantia	1	0	0	0.0011	0	0
Bacteria;Proteobacteria;Betaproteobacteria;Burkholderiales;Oxalobacteraceae;Massilia	Massilia	4	26	48	0.0044	0.0282	0.0524
Bacteria;Firmicutes;Clostridia;Clostridiales;Ruminococcaceae;Massilioclostridium	Massilioclostridium	2	0	0	0.0022	0	0
Bacteria;Proteobacteria;Betaproteobacteria;Burkholderiales;Comamonadaceae;Melaminivora	Melaminivora	1	1	0	0.0011	0.0011	0
Bacteria;Firmicutes;Erysipelotrichi;Erysipelotrichales;Erysipelotrichaceae;Merdibacter	Merdibacter	13	11	8	0.0143	0.012	0.0087
Bacteria;Proteobacteria;Alphaproteobacteria;Rhizobiales;Phyllobacteriaceae;Mesorhizobium	Mesorhizobium	136	59	79	0.1494	0.0641	0.0862
Bacteria;Chlamydiae;Chlamydiae_c;Chlamydiales;Parachlamydiaceae;Metachlamydia	Metachlamydia	2	22	4	0.0022	0.0239	0.0044
Bacteria;Proteobacteria;Betaproteobacteria;Burkholderiales;Comamonadaceae;Methylibium	Methylibium	6	6	20	0.0066	0.0065	0.0218
Bacteria;Proteobacteria;Betaproteobacteria;Methylophilales;Methylophilaceae;Methylobacillus	Methylobacillus	1	0	2	0.0011	0	0.0022
Bacteria;Proteobacteria;Alphaproteobacteria;Rhizobiales;Methylobacteriaceae;Methylobacteriaceae_uc	Methylobacteriaceae_uc	0	0	3	0	0	0.0033
Bacteria;Proteobacteria;Alphaproteobacteria;Rhizobiales;Methylobacteriaceae;Methylobacterium	Methylobacterium	5	10	27	0.0055	0.0109	0.0295
Bacteria;Proteobacteria;Alphaproteobacteria;Rhizobiales;Beijerinckiaceae;Methylocapsa	Methylocapsa	1	0	0	0.0011	0	0
Bacteria;Proteobacteria;Alphaproteobacteria;Rhizobiales;Hyphomicrobiaceae;Methyloceanibacter	Methyloceanibacter	2	1	6	0.0022	0.0011	0.0065
Bacteria;Proteobacteria;Gammaproteobacteria;Chromatiales;Methylohalomonas_f;Methylohalomonas_f_uc	Methylohalomonas_f_uc	0	2	0	0	0.0022	0
Bacteria;Proteobacteria;Gammaproteobacteria;Methylococcales;Methylophaga_f;Methylophaga	Methylophaga	10	24	20	0.011	0.0261	0.0218
Bacteria;Proteobacteria;Betaproteobacteria;Methylophilales;Methylophilaceae;Methylophilaceae_uc	Methylophilaceae_uc	9	14	17	0.0099	0.0152	0.0185
Bacteria;Proteobacteria;Betaproteobacteria;Methylophilales;Methylophilaceae;Methylophilus	Methylophilus	0	6	2	0	0.0065	0.0022
Bacteria;Proteobacteria;Betaproteobacteria;Methylophilales;Methylophilaceae;Methylotenera	Methylotenera	2	1	2	0.0022	0.0011	0.0022
Bacteria;Proteobacteria;Betaproteobacteria;Methylophilales;Methylophilaceae;Methylovorus	Methylovorus	0	0	1	0	0	0.0011
Bacteria;Proteobacteria;Alphaproteobacteria;Rhodospirillales;Micavibrio_f;Micavibrio_f_uc	Micavibrio_f_uc	6	4	7	0.0066	0.0043	0.0076
Bacteria;Actinobacteria;Actinobacteria_c;Micrococcales;Microbacteriaceae;Microbacteriaceae_uc	Microbacteriaceae_uc	3	8	7	0.0033	0.0087	0.0076
Bacteria;Actinobacteria;Actinobacteria_c;Micrococcales;Microbacteriaceae;Microbacterium	Microbacterium	11	26	33	0.0121	0.0282	0.036
Bacteria;Actinobacteria;Actinobacteria_c;Micrococcales;Microbacteriaceae;Microcella	Microcella	1	13	9	0.0011	0.0141	0.0098
Bacteria;Actinobacteria;Actinobacteria_c;Micrococcales;Micrococcaceae;Micrococcaceae_uc	Micrococcaceae_uc	9	8	24	0.0099	0.0087	0.0262
Bacteria;Cyanobacteria;Chroobacteria;Oscillatoriales;Planktothrix_f;Microcoleus	Microcoleus	0	0	3	0	0	0.0033
Bacteria;Actinobacteria;Actinobacteria_c;Propionibacteriales;Propionibacteriaceae;Microlunatus	Microlunatus	1	2	7	0.0011	0.0022	0.0076
Bacteria;Actinobacteria;Actinobacteria_c;Micromonosporales;Micromonosporaceae;Micromonospora	Micromonospora	13	39	66	0.0143	0.0424	0.072
Bacteria;Actinobacteria;Actinobacteria_c;Micromonosporales;Micromonosporaceae;Micromonosporaceae_uc	Micromonosporaceae_uc	5	13	18	0.0055	0.0141	0.0196
Bacteria;Actinobacteria;Actinobacteria_c;Micrococcales;Microbacteriaceae;Microterricola	Microterricola	2	2	7	0.0022	0.0022	0.0076
Bacteria;Proteobacteria;Alphaproteobacteria;Rhizobiales;Methylobacteriaceae;Microvirga	Microvirga	20	32	59	0.022	0.0348	0.0644
Bacteria;Proteobacteria;Deltaproteobacteria;Myxococcales;Polyangiaceae;Minicystis	Minicystis	5	3	7	0.0055	0.0033	0.0076
Bacteria;Proteobacteria;Betaproteobacteria;Burkholderiales;Comamonadaceae;Mitsuaria	Mitsuaria	3	1	8	0.0033	0.0011	0.0087
Bacteria;Firmicutes;Clostridia;Clostridiales;Lachnospiraceae;Mobilitalea	Mobilitalea	0	0	1	0	0	0.0011
Bacteria;Actinobacteria;Actinobacteria_c;Frankiales;Geodermatophilaceae;Modestobacter	Modestobacter	7	27	12	0.0077	0.0293	0.0131
Bacteria;Firmicutes;Clostridia;Clostridiales;Mogibacterium_f;Mogibacterium	Mogibacterium	65	0	0	0.0714	0	0
Bacteria;Bacteroidetes;Cytophagia;Cytophagales;Cyclobacteriaceae;Mongoliibacter	Mongoliibacter	2	7	2	0.0022	0.0076	0.0022
Bacteria;Bacteroidetes;Cytophagia;Cytophagales;Cyclobacteriaceae;Mongoliicoccus	Mongoliicoccus	40	8	8	0.0439	0.0087	0.0087
Bacteria;Proteobacteria;Gammaproteobacteria;Pseudomonadales;Moraxellaceae;Moraxellaceae_uc	Moraxellaceae_uc	0	0	2	0	0	0.0022
Bacteria;Actinobacteria;Actinobacteria_c;Motilibacter_o;Motilibacteraceae;Motilibacter	Motilibacter	2	7	10	0.0022	0.0076	0.0109
Bacteria;Bacteroidetes;Sphingobacteriia;Sphingobacteriales;Sphingobacteriaceae;Mucilaginibacter	Mucilaginibacter	0	8	2	0	0.0087	0.0022
Bacteria;Proteobacteria;Betaproteobacteria;Burkholderiales;Burkholderiaceae;Mycoavidus	Mycoavidus	2	0	0	0.0022	0	0
Bacteria;Actinobacteria;Actinobacteria_c;Corynebacteriales;Mycobacteriaceae;Mycobacterium	Mycobacterium	32	65	79	0.0351	0.0706	0.0862
Bacteria;Proteobacteria;Alphaproteobacteria;Rhizobiales;Brucellaceae;Mycoplana	Mycoplana	4	0	3	0.0044	0	0.0033
Bacteria;Proteobacteria;Deltaproteobacteria;Myxococcales;Myxococcaceae;Myxococcaceae_uc	Myxococcaceae_uc	0	0	1	0	0	0.0011
Bacteria;Proteobacteria;Deltaproteobacteria;Myxococcales;Myxococcaceae;Myxococcus	Myxococcus	3	3	15	0.0033	0.0033	0.0164
Bacteria;Bacteroidetes;Sphingobacteriia;NVQB_o;NVQB_f;NVQB_g	NVQB_g	6	5	14	0.0066	0.0054	0.0153
Bacteria;Actinobacteria;Actinobacteria_c;Frankiales;Nakamurellaceae;Nakamurella	Nakamurella	2	2	6	0.0022	0.0022	0.0065
Bacteria;Actinobacteria;Actinobacteria_c;Frankiales;Nakamurellaceae;Nakamurellaceae_uc	Nakamurellaceae_uc	0	0	1	0	0	0.0011
Bacteria;Proteobacteria;Deltaproteobacteria;Myxococcales;Nannocystaceae;Nannocystaceae_uc	Nannocystaceae_uc	0	5	0	0	0.0054	0
Bacteria;Proteobacteria;Deltaproteobacteria;Myxococcales;Nannocystaceae;Nannocystis	Nannocystis	0	1	2	0	0.0011	0.0022
Bacteria;Bacteroidetes;Sphingobacteriia;Sphingobacteriales;Chitinophagaceae;Nemorella	Nemorella	3	2	3	0.0033	0.0022	0.0033
Bacteria;Chlamydiae;Chlamydiae_c;Chlamydiales;Parachlamydiaceae;Neochlamydia	Neochlamydia	0	0	2	0	0	0.0022
Bacteria;Actinobacteria;Actinobacteria_c;Micrococcales;Micrococcaceae;Nesterenkonia	Nesterenkonia	50	10	15	0.0549	0.0109	0.0164
Bacteria;Bacteroidetes;Sphingobacteriia;Sphingobacteriales;Chitinophagaceae;Niabella	Niabella	1	1	2	0.0011	0.0011	0.0022
Bacteria;Bacteroidetes;Sphingobacteriia;Sphingobacteriales;Chitinophagaceae;Niastella	Niastella	26	17	42	0.0286	0.0185	0.0458
Bacteria;Actinobacteria;Nitriliruptoria;Nitriliruptorales;Nitriliruptoraceae;Nitriliruptor	Nitriliruptor	96	14	20	0.1054	0.0152	0.0218
Bacteria;Proteobacteria;Gammaproteobacteria;Chromatiales;Nitrosococcus_f;Nitrosococcus	Nitrosococcus	1	0	0	0.0011	0	0
Bacteria;Proteobacteria;Betaproteobacteria;Nitrosomonadales;Nitrosomonadaceae;Nitrosomonas	Nitrosomonas	5	3	0	0.0055	0.0033	0
Bacteria;Proteobacteria;Betaproteobacteria;Nitrosomonadales;Nitrosomonadaceae;Nitrosospira	Nitrosospira	12	38	20	0.0132	0.0413	0.0218
Bacteria;Nitrospirae;Nitrospira_c;Nitrospirales;Nitrospiraceae;Nitrospira	Nitrospira	112	112	142	0.123	0.1217	0.1549
Bacteria;Actinobacteria;Actinobacteria_c;Corynebacteriales;Nocardiaceae;Nocardia	Nocardia	2	1	4	0.0022	0.0011	0.0044
Bacteria;Actinobacteria;Actinobacteria_c;Propionibacteriales;Nocardioidaceae;Nocardioidaceae_uc	Nocardioidaceae_uc	4	13	12	0.0044	0.0141	0.0131
Bacteria;Actinobacteria;Actinobacteria_c;Propionibacteriales;Nocardioidaceae;Nocardioides	Nocardioides	34	105	126	0.0373	0.1141	0.1375
Bacteria;Actinobacteria;Actinobacteria_c;Streptosporangiales;Nocardiopsaceae;Nocardiopsis	Nocardiopsis	10	0	2	0.011	0	0.0022
Bacteria;Actinobacteria;Actinobacteria_c;Streptosporangiales;Streptosporangiaceae;Nonomuraea	Nonomuraea	17	3	11	0.0187	0.0033	0.012
Bacteria;Proteobacteria;Betaproteobacteria;Burkholderiales;Oxalobacteraceae;Noviherbaspirillum	Noviherbaspirillum	11	47	97	0.0121	0.0511	0.1058
Bacteria;Proteobacteria;Alphaproteobacteria;Sphingomonadales;Sphingomonadaceae;Novosphingobium	Novosphingobium	8	27	39	0.0088	0.0293	0.0426
Bacteria;Planctomycetes;OM190_c;OM190_o;OM190_f;OM190_f_uc	OM190_f_uc	0	4	2	0	0.0043	0.0022
Bacteria;Planctomycetes;OM190_c;OM190_o;OM190_f;OM190_g	OM190_g	0	6	5	0	0.0065	0.0055
Bacteria;Acidobacteria;Acidobacteriia;Acidobacteriales;Acidobacteriaceae;Occallatibacter	Occallatibacter	0	105	16	0	0.1141	0.0175
Bacteria;Firmicutes;Bacilli;Bacillales;Bacillaceae;Oceanobacillus	Oceanobacillus	2	0	0	0.0022	0	0
Bacteria;Bacteroidetes;Bacteroidia;Bacteroidales;Odoribacteraceae;Odoribacter	Odoribacter	43	29	16	0.0472	0.0315	0.0175
Bacteria;Actinobacteria;Actinobacteria_c;Micrococcales;Sanguibacteraceae;Oerskovia	Oerskovia	1	2	1	0.0011	0.0022	0.0011
Bacteria;Bacteroidetes;Cytophagia;Cytophagales;Cytophagaceae;Ohtaekwangia	Ohtaekwangia	43	36	33	0.0472	0.0391	0.036
Bacteria;Proteobacteria;Gammaproteobacteria;Oceanospirillales;Oleiphilaceae;Oleiphilus	Oleiphilus	1	0	0	0.0011	0	0
Bacteria;Proteobacteria;Oligoflexia;Oligoflexales;Oligoflexaceae;Oligoflexaceae_uc	Oligoflexaceae_uc	4	0	5	0.0044	0	0.0055
Bacteria;Proteobacteria;Oligoflexia;Oligoflexales;Oligoflexaceae;Oligoflexus	Oligoflexus	1	2	17	0.0011	0.0022	0.0185
Bacteria;Bacteroidetes;Sphingobacteriia;Sphingobacteriales;Sphingobacteriaceae;Olivibacter	Olivibacter	6	1	1	0.0066	0.0011	0.0011
Bacteria;Actinobacteria;Coriobacteriia;Coriobacteriales;Coriobacteriaceae;Olsenella	Olsenella	0	2	1	0	0.0022	0.0011
Bacteria;Verrucomicrobia;Opitutae;Opitutales;Opitutaceae;Opitutaceae_uc	Opitutaceae_uc	7	4	7	0.0077	0.0043	0.0076
Bacteria;Verrucomicrobia;Opitutae;Opitutales;Opitutaceae;Opitutus	Opitutus	58	59	61	0.0637	0.0641	0.0666
Bacteria;Firmicutes;Bacilli;Bacillales;Bacillaceae;Ornithinibacillus	Ornithinibacillus	0	3	0	0	0.0033	0
Bacteria;Actinobacteria;Actinobacteria_c;Micrococcales;Intrasporangiaceae;Ornithinibacter	Ornithinibacter	1	0	0	0.0011	0	0
Bacteria;Actinobacteria;Actinobacteria_c;Micrococcales;Intrasporangiaceae;Ornithinicoccus	Ornithinicoccus	0	0	2	0	0	0.0022
Bacteria;Actinobacteria;Actinobacteria_c;Micrococcales;Intrasporangiaceae;Oryzihumus	Oryzihumus	7	17	9	0.0077	0.0185	0.0098
Bacteria;Cyanobacteria;Chroobacteria;Oscillatoriales;Prochlorotrichaceae;Oscillatoria_g3	Oscillatoria_g3	0	0	1	0	0	0.0011
Bacteria;Firmicutes;Clostridia;Clostridiales;Ruminococcaceae;Oscillibacter	Oscillibacter	905	302	327	0.994	0.3281	0.3568
Bacteria;Proteobacteria;Betaproteobacteria;Burkholderiales;Oxalobacteraceae;Oxalobacter	Oxalobacter	2	0	0	0.0022	0	0
Bacteria;Proteobacteria;Betaproteobacteria;Burkholderiales;Oxalobacteraceae;Oxalobacteraceae_uc	Oxalobacteraceae_uc	2	4	8	0.0022	0.0043	0.0087
Bacteria;Firmicutes;Bacilli;Bacillales;Paenibacillaceae;Oxalophagus	Oxalophagus	26	22	85	0.0286	0.0239	0.0927
Bacteria;Acidobacteria;Blastocatellia;Blastocatellales;PAC000004_f;PAC000004_g	PAC000004_g	0	0	1	0	0	0.0011
Bacteria;Proteobacteria;Gammaproteobacteria;Legionellales;Coxiellaceae;PAC000005_g	PAC000005_g	2	1	0	0.0022	0.0011	0
Bacteria;Bacteroidetes;Sphingobacteriia;Sphingobacteriales;PAC000006_f;PAC000006_g	PAC000006_g	11	10	9	0.0121	0.0109	0.0098
Bacteria;Bacteroidetes;Sphingobacteriia;PAC000007_o;PAC000007_f;PAC000007_f_uc	PAC000007_f_uc	0	7	0	0	0.0076	0
Bacteria;Bacteroidetes;Sphingobacteriia;PAC000007_o;PAC000007_f;PAC000007_g	PAC000007_g	0	3	0	0	0.0033	0
Bacteria;Saccharibacteria_TM7;Saccharimonas_c;Saccharimonas_o;PAC000016_f;PAC000016_f_uc	PAC000016_f_uc	2	8	24	0.0022	0.0087	0.0262
Bacteria;Saccharibacteria_TM7;Saccharimonas_c;Saccharimonas_o;PAC000016_f;PAC000016_g	PAC000016_g	29	24	42	0.0319	0.0261	0.0458
Bacteria;Planctomycetes;Planctomycetia;Planctomycetales;Gemmataceae;PAC000017_g	PAC000017_g	0	5	0	0	0.0054	0
Bacteria;Actinobacteria;Actinobacteria_c;Frankiales;Frankiaceae;PAC000020_g	PAC000020_g	0	1	1	0	0.0011	0.0011
Bacteria;Planctomycetes;Planctomycetia;Planctomycetales;Gemmataceae;PAC000025_g	PAC000025_g	0	3	7	0	0.0033	0.0076
Bacteria;Acidobacteria;Solibacteres;PAC000121_o;PAC000121_f;PAC000030_g	PAC000030_g	0	19	2	0	0.0206	0.0022
Bacteria;Acidobacteria;Acidobacteriia;Acidobacteriales;Acidobacteriaceae;PAC000031_g	PAC000031_g	0	13	0	0	0.0141	0
Bacteria;Actinobacteria;Actinobacteria_c;Streptosporangiales;AF498716_f;PAC000035_g	PAC000035_g	2	0	0	0.0022	0	0
Bacteria;Planctomycetes;Planctomycetia;Planctomycetales;Planctomycetaceae;PAC000036_g	PAC000036_g	11	17	23	0.0121	0.0185	0.0251
Bacteria;Planctomycetes;Phycisphaerae;Phycisphaerales;PAC000040_f;PAC000040_g	PAC000040_g	1	1	0	0.0011	0.0011	0
Bacteria;Planctomycetes;PAC000043_c;PAC000043_o;PAC000043_f;PAC000043_f_uc	PAC000043_f_uc	0	0	2	0	0	0.0022
Bacteria;Planctomycetes;PAC000043_c;PAC000043_o;PAC000043_f;PAC000043_g	PAC000043_g	5	22	15	0.0055	0.0239	0.0164
Bacteria;Acidobacteria;Solibacteres;PAC000121_o;PAC000121_f;PAC000046_g	PAC000046_g	2	10	1	0.0022	0.0109	0.0011
Bacteria;Cyanobacteria;PAC000053_c;PAC000053_o;PAC000053_f;PAC000053_g	PAC000053_g	2	7	12	0.0022	0.0076	0.0131
Bacteria;Bacteroidetes;Sphingobacteriia;Sphingobacteriales;Chitinophagaceae;PAC000056_g	PAC000056_g	0	16	5	0	0.0174	0.0055
Bacteria;TM6;TM6_c;Babela_o;LBPE_f;PAC000057_g	PAC000057_g	0	0	1	0	0	0.0011
Bacteria;Proteobacteria;Alphaproteobacteria;Caulobacterales;Caulobacteraceae;PAC000060_g	PAC000060_g	2	0	1	0.0022	0	0.0011
Bacteria;Proteobacteria;Deltaproteobacteria;Myxococcales;Haliangiaceae;PAC000066_g	PAC000066_g	50	112	116	0.0549	0.1217	0.1266
Bacteria;Actinobacteria;Acidimicrobiia;Acidimicrobiales;Acidimicrobiaceae;PAC000068_g	PAC000068_g	0	2	1	0	0.0022	0.0011
Bacteria;Planctomycetes;Planctomycetia;Planctomycetales;Planctomycetaceae;PAC000075_g	PAC000075_g	0	3	0	0	0.0033	0
Bacteria;Proteobacteria;Gammaproteobacteria;Legionellales;Coxiellaceae;PAC000077_g	PAC000077_g	3	7	9	0.0033	0.0076	0.0098
Bacteria;Proteobacteria;Deltaproteobacteria;Myxococcales;Archangiaceae;PAC000078_g	PAC000078_g	0	5	2	0	0.0054	0.0022
Bacteria;Planctomycetes;Planctomycetia;Planctomycetales;Gemmataceae;PAC000086_g	PAC000086_g	0	4	2	0	0.0043	0.0022
Bacteria;Proteobacteria;Alphaproteobacteria;Caulobacterales;Caulobacteraceae;PAC000095_g	PAC000095_g	0	6	5	0	0.0065	0.0055
Bacteria;Actinobacteria;Rubrobacteria;Gaiellales;PAC000097_f;PAC000097_g	PAC000097_g	2	2	1	0.0022	0.0022	0.0011
Bacteria;Actinobacteria;Actinobacteria_c;Frankiales;Frankiaceae;PAC000098_g	PAC000098_g	3	28	9	0.0033	0.0304	0.0098
Bacteria;WS5;WS5_c;PAC000108_o;PAC000108_f;PAC000108_f_uc	PAC000108_f_uc	0	4	4	0	0.0043	0.0044
Bacteria;WS5;WS5_c;PAC000108_o;PAC000108_f;PAC000108_g	PAC000108_g	0	0	2	0	0	0.0022
Bacteria;Proteobacteria;Deltaproteobacteria;Myxococcales;Anaeromyxobacteraceae;PAC000124_g	PAC000124_g	0	7	6	0	0.0076	0.0065
Bacteria;Proteobacteria;Alphaproteobacteria;Rhodospirillales;Rhodospirillaceae;PAC000128_g	PAC000128_g	0	2	0	0	0.0022	0
Bacteria;Proteobacteria;Oligoflexia;Bdellovibrionales;PAC000132_f;PAC000132_f_uc	PAC000132_f_uc	4	2	0	0.0044	0.0022	0
Bacteria;Proteobacteria;Oligoflexia;Bdellovibrionales;PAC000132_f;PAC000132_g	PAC000132_g	15	33	58	0.0165	0.0359	0.0633
Bacteria;Bacteroidetes;Sphingobacteriia;NVQB_o;PAC000134_f;PAC000134_f_uc	PAC000134_f_uc	3	0	0	0.0033	0	0
Bacteria;Bacteroidetes;Sphingobacteriia;NVQB_o;PAC000134_f;PAC000134_g	PAC000134_g	0	3	0	0	0.0033	0
Bacteria;Planctomycetes;Planctomycetia;Planctomycetales;Gemmataceae;PAC000136_g	PAC000136_g	0	0	3	0	0	0.0033
Bacteria;Proteobacteria;Alphaproteobacteria;Rhodospirillales;Micavibrio_f;PAC000140_g	PAC000140_g	3	14	9	0.0033	0.0152	0.0098
Bacteria;Proteobacteria;Gammaproteobacteria;Legionellales;Coxiellaceae;PAC000141_g	PAC000141_g	4	4	3	0.0044	0.0043	0.0033
Bacteria;Actinobacteria;Thermoleophilia;Thermoleophilales;Thermoleophilaceae;PAC000142_g	PAC000142_g	29	111	132	0.0319	0.1206	0.144
Bacteria;Proteobacteria;Alphaproteobacteria;Rhodospirillales;PAC000146_f;PAC000146_f_uc	PAC000146_f_uc	0	2	2	0	0.0022	0.0022
Bacteria;Proteobacteria;Alphaproteobacteria;Rhodospirillales;PAC000146_f;PAC000146_g	PAC000146_g	9	13	15	0.0099	0.0141	0.0164
Bacteria;Chloroflexi;Ktedonobacteria;AY673403_o;PAC000149_f;PAC000149_f_uc	PAC000149_f_uc	0	2	0	0	0.0022	0
Bacteria;Actinobacteria;Actinobacteria_c;Streptosporangiales;AF498716_f;PAC000166_g	PAC000166_g	1	18	2	0.0011	0.0196	0.0022
Bacteria;Gemmatimonadetes;Gemmatimonadetes_c;Gemmatimonadales;Gemmatimonadaceae;PAC000173_g	PAC000173_g	1	1	0	0.0011	0.0011	0
Bacteria;Proteobacteria;Alphaproteobacteria;Rhodospirillales;PAC000146_f;PAC000174_g	PAC000174_g	0	2	0	0	0.0022	0
Bacteria;Bacteroidetes;Bacteroidia;Bacteroidales;Muribaculaceae;PAC000186_g	PAC000186_g	0	1	0	0	0.0011	0
Bacteria;Firmicutes;Clostridia;Clostridiales;Lachnospiraceae;PAC000194_g	PAC000194_g	19	6	12	0.0209	0.0065	0.0131
Bacteria;Firmicutes;Clostridia;Clostridiales;Lachnospiraceae;PAC000195_g	PAC000195_g	117	84	97	0.1285	0.0913	0.1058
Bacteria;Firmicutes;Clostridia;Clostridiales;Lachnospiraceae;PAC000196_g	PAC000196_g	18	8	12	0.0198	0.0087	0.0131
Bacteria;Armatimonadetes;Armatimonadia;Armatimonadales;PAC000074_f;PAC000216_g	PAC000216_g	0	3	1	0	0.0033	0.0011
Bacteria;Acidobacteria;Acidobacteriia;Acidobacteriales;Acidobacteriaceae;PAC000222_g	PAC000222_g	0	17	2	0	0.0185	0.0022
Bacteria;Proteobacteria;Alphaproteobacteria;Rhodospirillales;Rhodospirillaceae;PAC000228_g	PAC000228_g	0	1	0	0	0.0011	0
Bacteria;TM6;TM6_c;Babela_o;PAC000234_f;PAC000234_f_uc	PAC000234_f_uc	2	0	0	0.0022	0	0
Bacteria;TM6;TM6_c;Babela_o;PAC000239_f;PAC000239_g	PAC000239_g	3	0	2	0.0033	0	0.0022
Bacteria;Proteobacteria;Deltaproteobacteria;Myxococcales;Polyangiaceae;PAC000244_g	PAC000244_g	23	55	67	0.0253	0.0598	0.0731
Bacteria;Proteobacteria;Deltaproteobacteria;Myxococcales;Haliangiaceae;PAC000245_g	PAC000245_g	5	12	15	0.0055	0.013	0.0164
Bacteria;Proteobacteria;Alphaproteobacteria;Rickettsiales;Rickettsiaceae;PAC000249_g	PAC000249_g	0	0	1	0	0	0.0011
Bacteria;Proteobacteria;Alphaproteobacteria;Rhodospirillales;Acetobacteraceae;PAC000258_g	PAC000258_g	0	6	7	0	0.0065	0.0076
Bacteria;Chloroflexi;PAC000286_c;PAC000286_o;PAC000286_f;PAC000286_g	PAC000286_g	0	0	1	0	0	0.0011
Bacteria;Chloroflexi;PAC000286_c;PAC000287_o;PAC000287_f;PAC000287_f_uc	PAC000287_f_uc	0	3	0	0	0.0033	0
Bacteria;Bacteroidetes;Sphingobacteriia;Sphingobacteriales;PAC000290_f;PAC000290_f_uc	PAC000290_f_uc	2	0	0	0.0022	0	0
Bacteria;Armatimonadetes;PAC000296_c;PAC000296_o;PAC000296_f;PAC000296_f_uc	PAC000296_f_uc	0	0	2	0	0	0.0022
Bacteria;Armatimonadetes;PAC000296_c;PAC000296_o;PAC000296_f;PAC000297_g	PAC000297_g	0	0	3	0	0	0.0033
Bacteria;Planctomycetes;Planctomycetia;Planctomycetales;Gemmataceae;PAC000302_g	PAC000302_g	0	0	2	0	0	0.0022
Bacteria;Planctomycetes;Planctomycetia;Planctomycetales;Planctomycetaceae;PAC000303_g	PAC000303_g	0	1	0	0	0.0011	0
Bacteria;Actinobacteria;Acidimicrobiia;Acidimicrobiales;Acidimicrobiaceae;PAC000317_g	PAC000317_g	7	12	10	0.0077	0.013	0.0109
Bacteria;Proteobacteria;Gammaproteobacteria;Legionellales;Coxiellaceae;PAC000323_g	PAC000323_g	10	3	5	0.011	0.0033	0.0055
Bacteria;Proteobacteria;Gammaproteobacteria;Legionellales;Coxiellaceae;PAC000324_g	PAC000324_g	0	0	2	0	0	0.0022
Bacteria;Proteobacteria;Alphaproteobacteria;Rhodospirillales;Acetobacteraceae;PAC000327_g	PAC000327_g	0	4	4	0	0.0043	0.0044
Bacteria;Proteobacteria;Alphaproteobacteria;Rhodospirillales;Acetobacteraceae;PAC000328_g	PAC000328_g	0	4	5	0	0.0043	0.0055
Bacteria;Proteobacteria;Alphaproteobacteria;Rhizobiales;Bradyrhizobiaceae;PAC000335_g	PAC000335_g	0	0	1	0	0	0.0011
Bacteria;Gemmatimonadetes;Gemmatimonadetes_c;Gemmatimonadales;Gemmatimonadaceae;PAC000349_g	PAC000349_g	7	48	38	0.0077	0.0522	0.0415
Bacteria;Gemmatimonadetes;Gemmatimonadetes_c;Gemmatimonadales;Gemmatimonadaceae;PAC000350_g	PAC000350_g	1	18	6	0.0011	0.0196	0.0065
Bacteria;Acidobacteria;Acidobacteriia;Acidobacteriales;Acidobacteriaceae;PAC000379_g	PAC000379_g	0	6	1	0	0.0065	0.0011
Bacteria;Verrucomicrobia;Verrucomicrobiae;Pedosphaera_o;Pedosphaera_f;PAC000381_g	PAC000381_g	5	13	11	0.0055	0.0141	0.012
Bacteria;TM6;TM6_c;Babela_o;PAC000385_f;PAC000385_g	PAC000385_g	0	1	0	0	0.0011	0
Bacteria;Elusimicrobia;Elusimicrobia_c;Elusimicrobiales;PAC000391_f;PAC000391_g	PAC000391_g	3	4	7	0.0033	0.0043	0.0076
Bacteria;Chloroflexi;Ktedonobacteria;Ktedonobacterales;PAC000394_f;PAC000394_g	PAC000394_g	0	22	3	0	0.0239	0.0033
Bacteria;Chloroflexi;Anaerolineae;PAC000395_o;PAC000395_f;PAC000395_g	PAC000395_g	6	3	8	0.0066	0.0033	0.0087
Bacteria;Chlorobi;Ignavibacteriae;PAC000396_o;PAC000396_f;PAC000396_g	PAC000396_g	11	5	7	0.0121	0.0054	0.0076
Bacteria;Armatimonadetes;PAC000401_c;PAC000401_o;PAC000401_f;PAC000401_f_uc	PAC000401_f_uc	0	0	4	0	0	0.0044
Bacteria;Armatimonadetes;PAC000401_c;PAC000401_o;PAC000401_f;PAC000401_g	PAC000401_g	0	1	0	0	0.0011	0
Bacteria;Planctomycetes;Phycisphaerae;Phycisphaerales;Phycisphaeraceae;PAC000415_g	PAC000415_g	0	0	2	0	0	0.0022
Bacteria;Gemmatimonadetes;Gemmatimonadetes_c;Gemmatimonadales;Gemmatimonadaceae;PAC000420_g	PAC000420_g	3	24	17	0.0033	0.0261	0.0185
Bacteria;Proteobacteria;Alphaproteobacteria;Rhodospirillales;PAC000428_f;PAC000428_g	PAC000428_g	1	10	8	0.0011	0.0109	0.0087
Bacteria;Proteobacteria;Deltaproteobacteria;Myxococcales;Sandaracinaceae;PAC000443_g	PAC000443_g	9	27	43	0.0099	0.0293	0.0469
Bacteria;TM6;TM6_c;Babela_o;PAC000453_f;PAC000453_f_uc	PAC000453_f_uc	0	0	2	0	0	0.0022
Bacteria;Proteobacteria;Gammaproteobacteria;Legionellales;Coxiellaceae;PAC000457_g	PAC000457_g	0	0	2	0	0	0.0022
Bacteria;Proteobacteria;Alphaproteobacteria;Rhodospirillales;Acetobacteraceae;PAC000465_g	PAC000465_g	0	15	3	0	0.0163	0.0033
Bacteria;Planctomycetes;Planctomycetia;Planctomycetales;Gemmataceae;PAC000481_g	PAC000481_g	2	0	0	0.0022	0	0
Bacteria;Planctomycetes;Planctomycetia;Planctomycetales;Gemmataceae;PAC000483_g	PAC000483_g	0	1	0	0	0.0011	0
Bacteria;Acidobacteria;Solibacteres;Solibacterales;Solibacteraceae;PAC000492_g	PAC000492_g	0	25	4	0	0.0272	0.0044
Bacteria;Armatimonadetes;PAC000535_c;PAC000535_o;PAC000535_f;PAC000535_f_uc	PAC000535_f_uc	2	2	3	0.0022	0.0022	0.0033
Bacteria;Armatimonadetes;PAC000535_c;PAC000535_o;PAC000535_f;PAC000535_g	PAC000535_g	17	14	15	0.0187	0.0152	0.0164
Bacteria;Bacteroidetes;Sphingobacteriia;NVQB_o;PAC000536_f;PAC000536_f_uc	PAC000536_f_uc	3	5	0	0.0033	0.0054	0
Bacteria;Bacteroidetes;Sphingobacteriia;NVQB_o;PAC000536_f;PAC000536_g	PAC000536_g	0	1	0	0	0.0011	0
Bacteria;Chloroflexi;PDJQ_c;PAC000542_o;PAC000542_f;PAC000542_f_uc	PAC000542_f_uc	0	4	3	0	0.0043	0.0033
Bacteria;Cyanobacteria;Vampirovibrio_c;Vampirovibrio_o;Vampirovibrio_f;PAC000547_g	PAC000547_g	0	3	0	0	0.0033	0
Bacteria;Elusimicrobia;Elusimicrobia_c;PAC000548_o;PAC000548_f;PAC000548_f_uc	PAC000548_f_uc	0	2	0	0	0.0022	0
Bacteria;Elusimicrobia;Elusimicrobia_c;PAC000548_o;PAC000548_f;PAC000548_g	PAC000548_g	0	4	5	0	0.0043	0.0055
Bacteria;Planctomycetes;Planctomycetia;Planctomycetales;Gemmataceae;PAC000560_g	PAC000560_g	1	0	0	0.0011	0	0
Bacteria;Gemmatimonadetes;Gemmatimonadetes_c;Gemmatimonadales;Gemmatimonadaceae;PAC000571_g	PAC000571_g	0	11	24	0	0.012	0.0262
Bacteria;TM6;TM6_c;Babela_o;PAC000589_f;PAC000589_f_uc	PAC000589_f_uc	12	0	0	0.0132	0	0
Bacteria;Bacteroidetes;Cytophagia;Cytophagales;Cytophagaceae;PAC000608_g	PAC000608_g	1	4	4	0.0011	0.0043	0.0044
Bacteria;Bacteroidetes;Sphingobacteriia;Sphingobacteriales;Chitinophagaceae;PAC000610_g	PAC000610_g	0	4	0	0	0.0043	0
Bacteria;Gemmatimonadetes;Gemmatimonadetes_c;Gemmatimonadales;PAC000624_f;PAC000624_f_uc	PAC000624_f_uc	0	0	2	0	0	0.0022
Bacteria;Gemmatimonadetes;Gemmatimonadetes_c;Gemmatimonadales;PAC000624_f;PAC000624_g	PAC000624_g	42	100	112	0.0461	0.1086	0.1222
Bacteria;Planctomycetes;Planctomycetia;Planctomycetales;Isosphaeraceae;PAC000638_g	PAC000638_g	0	0	2	0	0	0.0022
Bacteria;Proteobacteria;Alphaproteobacteria;Rickettsiales;PAC000648_f;PAC000648_f_uc	PAC000648_f_uc	0	2	0	0	0.0022	0
Bacteria;Actinobacteria;Acidimicrobiia;Acidimicrobiales;Acidimicrobiaceae;PAC000659_g	PAC000659_g	0	2	1	0	0.0022	0.0011
Bacteria;Actinobacteria;Acidimicrobiia;Acidimicrobiales;Acidimicrobiaceae;PAC000660_g	PAC000660_g	0	1	0	0	0.0011	0
Bacteria;Firmicutes;Clostridia;Clostridiales;Ruminococcaceae;PAC000661_g	PAC000661_g	406	14	17	0.4459	0.0152	0.0185
Bacteria;Actinobacteria;Rubrobacteria;Gaiellales;PAC000669_f;PAC000669_g	PAC000669_g	0	2	0	0	0.0022	0
Bacteria;Firmicutes;Clostridia;Clostridiales;Ruminococcaceae;PAC000672_g	PAC000672_g	113	41	44	0.1241	0.0445	0.048
Bacteria;Proteobacteria;Oligoflexia;Oligoflexales;Oligoflexaceae;PAC000680_g	PAC000680_g	0	0	5	0	0	0.0055
Bacteria;Firmicutes;Clostridia;Clostridiales;Lachnospiraceae;PAC000692_g	PAC000692_g	45	12	32	0.0494	0.013	0.0349
Bacteria;Proteobacteria;Deltaproteobacteria;Myxococcales;PAC000695_f;PAC000695_f_uc	PAC000695_f_uc	2	0	11	0.0022	0	0.012
Bacteria;Proteobacteria;Deltaproteobacteria;Myxococcales;PAC000695_f;PAC000695_g	PAC000695_g	1	7	12	0.0011	0.0076	0.0131
Bacteria;Proteobacteria;Deltaproteobacteria;Myxococcales;Anaeromyxobacteraceae;PAC000696_g	PAC000696_g	8	9	5	0.0088	0.0098	0.0055
Bacteria;Proteobacteria;Alphaproteobacteria;Rickettsiales;Paracaedibacteraceae;PAC000709_g	PAC000709_g	0	1	0	0	0.0011	0
Bacteria;Planctomycetes;Planctomycetia;Planctomycetales;Gemmataceae;PAC000715_g	PAC000715_g	0	0	3	0	0	0.0033
Bacteria;Proteobacteria;Alphaproteobacteria;Rhodospirillales;Rhodospirillaceae;PAC000724_g	PAC000724_g	8	14	19	0.0088	0.0152	0.0207
Bacteria;Acidobacteria;Solibacteres;Solibacterales;Solibacteraceae;PAC000734_g	PAC000734_g	0	8	0	0	0.0087	0
Bacteria;Firmicutes;Clostridia;Clostridiales;Lachnospiraceae;PAC000740_g	PAC000740_g	137	93	93	0.1505	0.101	0.1015
Bacteria;Firmicutes;Clostridia;Clostridiales;Ruminococcaceae;PAC000743_g	PAC000743_g	8	1	5	0.0088	0.0011	0.0055
Bacteria;Firmicutes;Clostridia;Clostridiales;Ruminococcaceae;PAC000748_g	PAC000748_g	15	1	0	0.0165	0.0011	0
Bacteria;Proteobacteria;Alphaproteobacteria;Rhizobiales;Beijerinckiaceae;PAC001013_g	PAC001013_g	0	0	2	0	0	0.0022
Bacteria;Planctomycetes;PAC001018_c;PAC001018_o;PAC001018_f;PAC001018_f_uc	PAC001018_f_uc	2	0	0	0.0022	0	0
Bacteria;Planctomycetes;PAC001018_c;PAC001018_o;PAC001018_f;PAC001018_g	PAC001018_g	0	8	1	0	0.0087	0.0011
Bacteria;Actinobacteria;Coriobacteriia;Coriobacteriales;Coriobacteriaceae;PAC001041_g	PAC001041_g	77	11	10	0.0846	0.012	0.0109
Bacteria;Firmicutes;Clostridia;Clostridiales;Lachnospiraceae;PAC001043_g	PAC001043_g	38	20	22	0.0417	0.0217	0.024
Bacteria;Firmicutes;Clostridia;Clostridiales;Lachnospiraceae;PAC001046_g	PAC001046_g	37	10	19	0.0406	0.0109	0.0207
Bacteria;Tenericutes;Mollicutes;PAC001057_o;PAC001057_f;PAC001057_g	PAC001057_g	1	0	0	0.0011	0	0
Bacteria;Firmicutes;Clostridia;Clostridiales;Ruminococcaceae;PAC001100_g	PAC001100_g	45	7	15	0.0494	0.0076	0.0164
Bacteria;Tenericutes;Mollicutes;PAC001057_o;PAC001057_f;PAC001107_g	PAC001107_g	3	0	0	0.0033	0	0
Bacteria;Tenericutes;Mollicutes;PAC001057_o;PAC001057_f;PAC001109_g	PAC001109_g	14	0	0	0.0154	0	0
Bacteria;Bacteroidetes;Bacteroidia;Bacteroidales;Muribaculaceae;PAC001112_g	PAC001112_g	0	1	0	0	0.0011	0
Bacteria;Firmicutes;Clostridia;Clostridiales;Christensenellaceae;PAC001115_g	PAC001115_g	31	0	0	0.034	0	0
Bacteria;Firmicutes;Clostridia;Clostridiales;Lachnospiraceae;PAC001138_g	PAC001138_g	124	56	80	0.1362	0.0608	0.0873
Bacteria;Firmicutes;Clostridia;Clostridiales;Ruminococcaceae;PAC001144_g	PAC001144_g	16	8	1	0.0176	0.0087	0.0011
Bacteria;Firmicutes;Clostridia;Clostridiales;Mogibacterium_f;PAC001168_g	PAC001168_g	43	13	9	0.0472	0.0141	0.0098
Bacteria;Firmicutes;Clostridia;Clostridiales;Lachnospiraceae;PAC001177_g	PAC001177_g	48	34	25	0.0527	0.0369	0.0273
Bacteria;Proteobacteria;Gammaproteobacteria;Nevskiales;Solimonadaceae;PAC001194_g	PAC001194_g	0	2	1	0	0.0022	0.0011
Bacteria;Firmicutes;Clostridia;Clostridiales;Lachnospiraceae;PAC001200_g	PAC001200_g	4	1	1	0.0044	0.0011	0.0011
Bacteria;Firmicutes;Clostridia;Clostridiales;Lachnospiraceae;PAC001201_g	PAC001201_g	3	0	0	0.0033	0	0
Bacteria;Firmicutes;Clostridia;Clostridiales;Christensenellaceae;PAC001207_g	PAC001207_g	161	42	40	0.1768	0.0456	0.0436
Bacteria;Firmicutes;Clostridia;Clostridiales;Christensenellaceae;PAC001217_g	PAC001217_g	7	3	2	0.0077	0.0033	0.0022
Bacteria;Firmicutes;Clostridia;Clostridiales;Christensenellaceae;PAC001219_g	PAC001219_g	2	0	0	0.0022	0	0
Bacteria;Firmicutes;Clostridia;Clostridiales;Mogibacterium_f;PAC001236_g	PAC001236_g	17	10	4	0.0187	0.0109	0.0044
Bacteria;Firmicutes;Clostridia;Clostridiales;Ruminococcaceae;PAC001247_g	PAC001247_g	21	0	0	0.0231	0	0
Bacteria;Tenericutes;Mollicutes;PAC001265_o;PAC001265_f;PAC001265_g	PAC001265_g	12	0	0	0.0132	0	0
Bacteria;Firmicutes;Clostridia;Clostridiales;Lachnospiraceae;PAC001269_g	PAC001269_g	3	0	0	0.0033	0	0
Bacteria;Firmicutes;Clostridia;Clostridiales;Lachnospiraceae;PAC001270_g	PAC001270_g	0	0	2	0	0	0.0022
Bacteria;Proteobacteria;Alphaproteobacteria;Rhodospirillales;Rhodospirillaceae;PAC001272_g	PAC001272_g	8	16	21	0.0088	0.0174	0.0229
Bacteria;Bacteroidetes;Bacteroidia;Bacteroidales;Muribaculaceae;PAC001276_g	PAC001276_g	111	1	1	0.1219	0.0011	0.0011
Bacteria;Bacteroidetes;Bacteroidia;Bacteroidales;Muribaculaceae;PAC001286_g	PAC001286_g	2	0	0	0.0022	0	0
Bacteria;Acidobacteria;Solibacteres;Solibacterales;Bryobacteraceae;PAC001299_g	PAC001299_g	6	0	13	0.0066	0	0.0142
Bacteria;Firmicutes;Clostridia;Clostridiales;Ruminococcaceae;PAC001313_g	PAC001313_g	1	0	0	0.0011	0	0
Bacteria;Firmicutes;Clostridia;Clostridiales;Christensenellaceae;PAC001360_g	PAC001360_g	11	1	2	0.0121	0.0011	0.0022
Bacteria;Firmicutes;Clostridia;Clostridiales;Lachnospiraceae;PAC001390_g	PAC001390_g	1	0	0	0.0011	0	0
Bacteria;Firmicutes;Clostridia;Clostridiales;Lachnospiraceae;PAC001398_g	PAC001398_g	1	4	4	0.0011	0.0043	0.0044
Bacteria;Proteobacteria;Alphaproteobacteria;Rickettsiales;Holosporaceae;PAC001403_g	PAC001403_g	2	5	0	0.0022	0.0054	0
Bacteria;Lentisphaerae;Lentisphaeria;Victivallales;PAC001406_f;PAC001406_g	PAC001406_g	1	0	0	0.0011	0	0
Bacteria;Firmicutes;Clostridia;Clostridiales;Christensenellaceae;PAC001435_g	PAC001435_g	17	0	0	0.0187	0	0
Bacteria;Firmicutes;Clostridia;Clostridiales;Christensenellaceae;PAC001437_g	PAC001437_g	21	1	0	0.0231	0.0011	0
Bacteria;Firmicutes;Clostridia;Clostridiales;Christensenellaceae;PAC001446_g	PAC001446_g	21	0	0	0.0231	0	0
Bacteria;Firmicutes;Clostridia;Clostridiales;Lachnospiraceae;PAC001457_g	PAC001457_g	4	0	0	0.0044	0	0
Bacteria;Firmicutes;Clostridia;Clostridiales;Ruminococcaceae;PAC001468_g	PAC001468_g	4	0	0	0.0044	0	0
Bacteria;Cyanobacteria;PAC001562_c;PAC001562_o;PAC001562_f;PAC001562_f_uc	PAC001562_f_uc	0	4	2	0	0.0043	0.0022
Bacteria;Firmicutes;Clostridia;Clostridiales;Mogibacterium_f;PAC001573_g	PAC001573_g	0	1	0	0	0.0011	0
Bacteria;Firmicutes;Clostridia;Clostridiales;Ruminococcaceae;PAC001599_g	PAC001599_g	1	1	0	0.0011	0.0011	0
Bacteria;Firmicutes;Clostridia;Clostridiales;Lachnospiraceae;PAC001600_g	PAC001600_g	34	35	32	0.0373	0.038	0.0349
Bacteria;Firmicutes;Clostridia;Clostridiales;Mogibacterium_f;PAC001606_g	PAC001606_g	6	0	0	0.0066	0	0
Bacteria;Firmicutes;Clostridia;Clostridiales;Mogibacterium_f;PAC001609_g	PAC001609_g	18	0	0	0.0198	0	0
Bacteria;Firmicutes;Clostridia;Clostridiales;Ruminococcaceae;PAC001625_g	PAC001625_g	1	0	0	0.0011	0	0
Bacteria;Firmicutes;Clostridia;Clostridiales;Ruminococcaceae;PAC001637_g	PAC001637_g	3	3	7	0.0033	0.0033	0.0076
Bacteria;Lentisphaerae;Lentisphaeria;Victivallales;Victivallaceae;PAC001640_g	PAC001640_g	1	0	0	0.0011	0	0
Bacteria;Firmicutes;Clostridia;Clostridiales;Lachnospiraceae;PAC001643_g	PAC001643_g	1	0	0	0.0011	0	0
Bacteria;Firmicutes;Clostridia;Clostridiales;Ruminococcaceae;PAC001663_g	PAC001663_g	27	0	0	0.0297	0	0
Bacteria;Firmicutes;Clostridia;Clostridiales;Ruminococcaceae;PAC001686_g	PAC001686_g	1	0	0	0.0011	0	0
Bacteria;Lentisphaerae;Lentisphaeria;Victivallales;PAC001406_f;PAC001699_g	PAC001699_g	49	0	0	0.0538	0	0
Bacteria;Firmicutes;Clostridia;Clostridiales;Ruminococcaceae;PAC001778_g	PAC001778_g	1	0	0	0.0011	0	0
Bacteria;Proteobacteria;Gammaproteobacteria;Xanthomonadales;Xanthomonadaceae;PAC001789_g	PAC001789_g	3	26	28	0.0033	0.0282	0.0305
Bacteria;Proteobacteria;Alphaproteobacteria;Caulobacterales;Caulobacteraceae;PAC001798_g	PAC001798_g	0	1	4	0	0.0011	0.0044
Bacteria;Acidobacteria;Acidobacteriia;Acidobacteriales;Acidobacteriaceae;PAC001817_g	PAC001817_g	2	27	7	0.0022	0.0293	0.0076
Bacteria;Acidobacteria;Acidobacteriia;Acidobacteriales;Acidobacteriaceae;PAC001828_g	PAC001828_g	0	1	0	0	0.0011	0
Bacteria;Acidobacteria;Acidobacteriia;Acidobacteriales;Acidobacteriaceae;PAC001829_g	PAC001829_g	0	7	2	0	0.0076	0.0022
Bacteria;Acidobacteria;Acidobacteriia;Acidobacteriales;Acidobacteriaceae;PAC001840_g	PAC001840_g	0	0	2	0	0	0.0022
Bacteria;Acidobacteria;Vicinamibacter_c;Vicinamibacter_o;Vicinamibacter_f;PAC001846_g	PAC001846_g	30	54	94	0.0329	0.0587	0.1026
Bacteria;Acidobacteria;Blastocatellia;Blastocatellales;PAC000004_f;PAC001850_g	PAC001850_g	3	3	6	0.0033	0.0033	0.0065
Bacteria;Acidobacteria;PAC001852_c;PAC001852_o;PAC001852_f;PAC001852_g	PAC001852_g	3	5	14	0.0033	0.0054	0.0153
Bacteria;Acidobacteria;Solibacteres;Solibacterales;Bryobacteraceae;PAC001861_g	PAC001861_g	1	0	5	0.0011	0	0.0055
Bacteria;Acidobacteria;Solibacteres;Solibacterales;Solibacteraceae;PAC001863_g	PAC001863_g	8	2	6	0.0088	0.0022	0.0065
Bacteria;Acidobacteria;Vicinamibacter_c;Vicinamibacter_o;Vicinamibacter_f;PAC001869_g	PAC001869_g	21	36	50	0.0231	0.0391	0.0546
Bacteria;Acidobacteria;Vicinamibacter_c;Vicinamibacter_o;Vicinamibacter_f;PAC001874_g	PAC001874_g	56	56	88	0.0615	0.0608	0.096
Bacteria;AD3;PAC000071_c;PAC000071_o;PAC000071_f;PAC001876_g	PAC001876_g	0	0	1	0	0	0.0011
Bacteria;Bacteroidetes;Sphingobacteriia;CP012155_o;CP012155_f;PAC001879_g	PAC001879_g	4	1	3	0.0044	0.0011	0.0033
Bacteria;Bacteroidetes;Sphingobacteriia;Saprospirales;Saprospiraceae;PAC001880_g	PAC001880_g	23	12	30	0.0253	0.013	0.0327
Bacteria;Bacteroidetes;Sphingobacteriia;Sphingobacteriales;Chitinophagaceae;PAC001882_g	PAC001882_g	2	1	0	0.0022	0.0011	0
Bacteria;Gemmatimonadetes;Gemmatimonadetes_c;Gemmatimonadales;Gemmatimonadaceae;PAC001889_g	PAC001889_g	59	93	136	0.0648	0.101	0.1484
Bacteria;Planctomycetes;Brocadia_c;Brocadiales;PAC001893_f;PAC001893_g	PAC001893_g	1	3	7	0.0011	0.0033	0.0076
Bacteria;Proteobacteria;Betaproteobacteria;PAC001907_o;PAC001907_f;PAC001906_g	PAC001906_g	1	0	3	0.0011	0	0.0033
Bacteria;Proteobacteria;Betaproteobacteria;PAC001907_o;PAC001907_f;PAC001907_f_uc	PAC001907_f_uc	0	2	0	0	0.0022	0
Bacteria;Proteobacteria;Betaproteobacteria;PAC001907_o;PAC001907_f;PAC001907_g	PAC001907_g	30	127	139	0.0329	0.138	0.1517
Bacteria;Proteobacteria;Betaproteobacteria;CP012157_o;CP012157_f;PAC001920_g	PAC001920_g	71	159	83	0.078	0.1727	0.0906
Bacteria;Proteobacteria;Betaproteobacteria;PAC001921_o;PAC001921_f;PAC001921_f_uc	PAC001921_f_uc	0	0	2	0	0	0.0022
Bacteria;Proteobacteria;Betaproteobacteria;PAC001921_o;PAC001921_f;PAC001921_g	PAC001921_g	56	31	42	0.0615	0.0337	0.0458
Bacteria;Proteobacteria;Deltaproteobacteria;PAC001922_o;PAC001922_f;PAC001922_g	PAC001922_g	0	15	8	0	0.0163	0.0087
Bacteria;Verrucomicrobia;Spartobacteria;Chthoniobacterales;Chthoniobacteraceae;PAC001932_g	PAC001932_g	4	3	11	0.0044	0.0033	0.012
Bacteria;TM6;TM6_c;Babela_o;PAC001936_f;PAC001936_f_uc	PAC001936_f_uc	0	0	2	0	0	0.0022
Bacteria;Nitrospirae;Nitrospira_c;PAC001956_o;PAC001956_f;PAC001956_g	PAC001956_g	0	1	0	0	0.0011	0
Bacteria;Proteobacteria;Alphaproteobacteria;Micropepsales;Micropepsaceae;PAC001959_g	PAC001959_g	0	1	2	0	0.0011	0.0022
Bacteria;Bacteroidetes;Sphingobacteriia;Sphingobacteriales;Chitinophagaceae;PAC001970_g	PAC001970_g	5	0	7	0.0055	0	0.0076
Bacteria;Acidobacteria;Acidobacteriia;Acidobacteriales;Acidobacteriaceae;PAC001990_g	PAC001990_g	0	10	1	0	0.0109	0.0011
Bacteria;Acidobacteria;Vicinamibacter_c;Vicinamibacter_o;Vicinamibacter_f;PAC001997_g	PAC001997_g	49	22	29	0.0538	0.0239	0.0316
Bacteria;Bacteroidetes;Sphingobacteriia;Sphingobacteriales;Chitinophagaceae;PAC001999_g	PAC001999_g	1	0	0	0.0011	0	0
Bacteria;Acidobacteria;Acidobacteriia;Acidobacteriales;Acidobacteriaceae;PAC002018_g	PAC002018_g	2	9	2	0.0022	0.0098	0.0022
Bacteria;Acidobacteria;Solibacteres;Solibacterales;Bryobacteraceae;PAC002019_g	PAC002019_g	51	59	88	0.056	0.0641	0.096
Bacteria;Planctomycetes;Planctomycetia;Planctomycetales;Gemmataceae;PAC002023_g	PAC002023_g	1	1	0	0.0011	0.0011	0
Bacteria;Firmicutes;Clostridia;Clostridiales;Clostridiaceae;PAC002037_g	PAC002037_g	1	0	0	0.0011	0	0
Bacteria;Acidobacteria;PAC001852_c;PAC001852_o;PAC001852_f;PAC002038_g	PAC002038_g	19	17	44	0.0209	0.0185	0.048
Bacteria;Planctomycetes;Planctomycetia;Planctomycetales;Planctomycetaceae;PAC002100_g	PAC002100_g	0	3	0	0	0.0033	0
Bacteria;Acidobacteria;Solibacteres;Solibacterales;PAC002115_f;PAC002115_g	PAC002115_g	0	0	1	0	0	0.0011
Bacteria;Proteobacteria;Alphaproteobacteria;Rhizobiales;PAC002126_f;PAC002126_g	PAC002126_g	21	13	17	0.0231	0.0141	0.0185
Bacteria;Acidobacteria;Acidobacteriia;Acidobacteriales;Acidobacteriaceae;PAC002127_g	PAC002127_g	1	4	8	0.0011	0.0043	0.0087
Bacteria;Acidobacteria;Acidobacteriia;Acidobacteriales;Acidobacteriaceae;PAC002128_g	PAC002128_g	0	1	0	0	0.0011	0
Bacteria;Actinobacteria;MarineActino_c;Actinomarinales;PAC002137_f;PAC002137_g	PAC002137_g	1	0	0	0.0011	0	0
Bacteria;Firmicutes;Clostridia;Clostridiales;Lachnospiraceae;PAC002138_g	PAC002138_g	1	0	0	0.0011	0	0
Bacteria;Verrucomicrobia;Opitutae;Puniceicoccales;PAC002143_f;PAC002143_g	PAC002143_g	4	0	0	0.0044	0	0
Bacteria;Firmicutes;Clostridia;Clostridiales;Lachnospiraceae;PAC002152_g	PAC002152_g	1	0	0	0.0011	0	0
Bacteria;Firmicutes;Clostridia;Clostridiales;Ruminococcaceae;PAC002155_g	PAC002155_g	1	0	0	0.0011	0	0
Bacteria;Proteobacteria;Oligoflexia;Bacteriovoracales;Bacteriovoracaceae;PAC002220_g	PAC002220_g	0	0	3	0	0	0.0033
Bacteria;Gemmatimonadetes;Gemmatimonadetes_c;Gemmatimonadales;Gemmatimonadaceae;PAC002238_g	PAC002238_g	2	0	1	0.0022	0	0.0011
Bacteria;Proteobacteria;Betaproteobacteria;PAC001921_o;PAC001921_f;PAC002247_g	PAC002247_g	0	1	7	0	0.0011	0.0076
Bacteria;Proteobacteria;Betaproteobacteria;PAC002541_o;PAC002248_f;PAC002248_g	PAC002248_g	39	50	37	0.0428	0.0543	0.0404
Bacteria;Acidobacteria;Acidobacteriia;Acidobacteriales;Acidobacteriaceae;PAC002255_g	PAC002255_g	4	12	9	0.0044	0.013	0.0098
Bacteria;Acidobacteria;Acidobacteriia;Acidobacteriales;Acidobacteriaceae;PAC002257_g	PAC002257_g	0	8	1	0	0.0087	0.0011
Bacteria;Acidobacteria;PAC002259_c;PAC002259_o;PAC002259_f;PAC002259_g	PAC002259_g	2	0	1	0.0022	0	0.0011
Bacteria;Acidobacteria;Solibacteres;Solibacterales;Solibacteraceae;PAC002276_g	PAC002276_g	0	1	35	0	0.0011	0.0382
Bacteria;Acidobacteria;PAC002280_c;PAC002280_o;PAC002280_f;PAC002280_f_uc	PAC002280_f_uc	0	0	2	0	0	0.0022
Bacteria;Acidobacteria;PAC002280_c;PAC002280_o;PAC002280_f;PAC002280_g	PAC002280_g	26	38	109	0.0286	0.0413	0.1189
Bacteria;Acidobacteria;Vicinamibacter_c;Vicinamibacter_o;PAC002281_f;PAC002281_g	PAC002281_g	6	11	19	0.0066	0.012	0.0207
Bacteria;Actinobacteria;Actinobacteria_c;PAC002290_o;PAC002290_f;PAC002290_g	PAC002290_g	1	2	4	0.0011	0.0022	0.0044
Bacteria;Chloroflexi;PAC000286_c;PAC002318_o;PAC002318_f;PAC002318_f_uc	PAC002318_f_uc	0	4	0	0	0.0043	0
Bacteria;Chloroflexi;PAC000286_c;PAC002318_o;PAC002318_f;PAC002318_g	PAC002318_g	0	14	8	0	0.0152	0.0087
Bacteria;Chloroflexi;Ktedonobacteria;AY673403_o;AY673403_f;PAC002324_g	PAC002324_g	0	3	3	0	0.0033	0.0033
Bacteria;Bacteroidetes;Sphingobacteriia;Sphingobacteriales;Chitinophagaceae;PAC002331_g	PAC002331_g	1	110	39	0.0011	0.1195	0.0426
Bacteria;Proteobacteria;Gammaproteobacteria;Xanthomonadales;Xanthomonadaceae;PAC002346_g	PAC002346_g	0	6	15	0	0.0065	0.0164
Bacteria;Firmicutes;Clostridia;Clostridiales;Dehalobacterium_f;PAC002423_g	PAC002423_g	1	0	0	0.0011	0	0
Bacteria;Bacteroidetes;Sphingobacteriia;CP012155_o;CP012155_f;PAC002427_g	PAC002427_g	2	0	2	0.0022	0	0.0022
Bacteria;Firmicutes;Clostridia;Clostridiales;Lachnospiraceae;PAC002462_g	PAC002462_g	0	0	1	0	0	0.0011
Bacteria;Planctomycetes;Planctomycetia;Planctomycetales;Planctomycetaceae;PAC002504_g	PAC002504_g	0	0	4	0	0	0.0044
Bacteria;Actinobacteria;Coriobacteriia;Coriobacteriales;Coriobacteriaceae;PAC002509_g	PAC002509_g	12	0	1	0.0132	0	0.0011
Bacteria;Proteobacteria;Alphaproteobacteria;Rhodospirillales;Acetobacteraceae;PAC002533_g	PAC002533_g	0	23	1	0	0.025	0.0011
Bacteria;Proteobacteria;Alphaproteobacteria;Rhodospirillales;Rhodospirillaceae;PAC002535_g	PAC002535_g	2	0	5	0.0022	0	0.0055
Bacteria;Proteobacteria;Betaproteobacteria;PAC002541_o;PAC002541_f;PAC002541_g	PAC002541_g	162	188	203	0.1779	0.2043	0.2215
Bacteria;Proteobacteria;Deltaproteobacteria;PAC001922_o;PAC002546_f;PAC002546_g	PAC002546_g	0	5	6	0	0.0054	0.0065
Bacteria;Cyanobacteria;PAC002560_c;PAC002560_o;PAC002560_f;PAC002560_g	PAC002560_g	1	21	3	0.0011	0.0228	0.0033
Bacteria;Proteobacteria;Alphaproteobacteria;Rhodospirillales;Rhodospirillaceae;PAC002564_g	PAC002564_g	0	0	5	0	0	0.0055
Bacteria;Proteobacteria;Deltaproteobacteria;Myxococcales;Archangiaceae;PAC002569_g	PAC002569_g	1	13	13	0.0011	0.0141	0.0142
Bacteria;Acidobacteria;Blastocatellia;Blastocatellales;PAC000004_f;PAC002591_g	PAC002591_g	1	2	17	0.0011	0.0022	0.0185
Bacteria;Proteobacteria;Gammaproteobacteria;Steroidobacter_o;PAC002617_f;PAC002617_f_uc	PAC002617_f_uc	0	0	2	0	0	0.0022
Bacteria;Proteobacteria;Gammaproteobacteria;Steroidobacter_o;PAC002617_f;PAC002617_g	PAC002617_g	3	32	29	0.0033	0.0348	0.0316
Bacteria;Verrucomicrobia;Verrucomicrobiae;Pedosphaera_o;Pedosphaera_f;PAC002619_g	PAC002619_g	22	27	28	0.0242	0.0293	0.0305
Bacteria;Chloroflexi;PDJQ_c;PDJQ_o;PDJQ_f;PDJQ_g	PDJQ_g	6	17	12	0.0066	0.0185	0.0131
Bacteria;Actinobacteria;Actinobacteria_c;Micrococcales;Micrococcaceae;Paenarthrobacter	Paenarthrobacter	380	174	255	0.4174	0.189	0.2782
Bacteria;Firmicutes;Bacilli;Bacillales;Paenibacillaceae;Paenibacillaceae_uc	Paenibacillaceae_uc	2	22	27	0.0022	0.0239	0.0295
Bacteria;Firmicutes;Bacilli;Bacillales;Paenibacillaceae;Paenibacillus	Paenibacillus	35	44	78	0.0384	0.0478	0.0851
Bacteria;Firmicutes;Bacilli;Bacillales;Planococcaceae;Paenisporosarcina	Paenisporosarcina	15	0	1	0.0165	0	0.0011
Bacteria;Firmicutes;Clostridia;Clostridiales;Ruminococcaceae;Paludicola	Paludicola	1	0	0	0.0011	0	0
Bacteria;Planctomycetes;Planctomycetia;Planctomycetales;Isosphaeraceae;Paludisphaera	Paludisphaera	0	0	2	0	0	0.0022
Bacteria;Proteobacteria;Gammaproteobacteria;Nevskiales;Solimonadaceae;Panacagrimonas	Panacagrimonas	7	10	12	0.0077	0.0109	0.0131
Bacteria;Bacteroidetes;Sphingobacteriia;Sphingobacteriales;Chitinophagaceae;Panacibacter	Panacibacter	1	3	1	0.0011	0.0033	0.0011
Bacteria;Proteobacteria;Betaproteobacteria;Burkholderiales;Burkholderiaceae;Pandoraea	Pandoraea	0	0	1	0	0	0.0011
Bacteria;Bacteroidetes;Bacteroidia;Bacteroidales;Porphyromonadaceae;Parabacteroides	Parabacteroides	246	119	110	0.2702	0.1293	0.12
Bacteria;Proteobacteria;Betaproteobacteria;Burkholderiales;Burkholderiaceae;Paraburkholderia	Paraburkholderia	4	36	24	0.0044	0.0391	0.0262
Bacteria;Proteobacteria;Alphaproteobacteria;Rickettsiales;Paracaedibacteraceae;Paracaedibacter	Paracaedibacter	1	3	2	0.0011	0.0033	0.0022
Bacteria;Proteobacteria;Betaproteobacteria;Burkholderiales;Alcaligenaceae;Paracandidimonas	Paracandidimonas	2	5	3	0.0022	0.0054	0.0033
Bacteria;Chlamydiae;Chlamydiae_c;Chlamydiales;Parachlamydiaceae;Parachlamydiaceae_uc	Parachlamydiaceae_uc	11	2	6	0.0121	0.0022	0.0065
Bacteria;Firmicutes;Clostridia;Clostridiales;Peptostreptococcaceae;Paraclostridium	Paraclostridium	1	0	1	0.0011	0	0.0011
Bacteria;Proteobacteria;Alphaproteobacteria;Rhodobacterales;Rhodobacteraceae;Paracoccus	Paracoccus	6	10	11	0.0066	0.0109	0.012
Bacteria;Bacteroidetes;Sphingobacteriia;Sphingobacteriales;Chitinophagaceae;Parafilimonas	Parafilimonas	0	17	13	0	0.0185	0.0142
Bacteria;Firmicutes;Bacilli;Bacillales;Bacillaceae;Paralkalibacillus	Paralkalibacillus	18	5	7	0.0198	0.0054	0.0076
Bacteria;Proteobacteria;Alphaproteobacteria;Rhizobiales;Brucellaceae;Paramesorhizobium	Paramesorhizobium	0	1	1	0	0.0011	0.0011
Bacteria;Bacteroidetes;Sphingobacteriia;Sphingobacteriales;Sphingobacteriaceae;Parapedobacter	Parapedobacter	6	0	1	0.0066	0	0.0011
Bacteria;Bacteroidetes;Bacteroidia;Bacteroidales;Prevotellaceae;Paraprevotella	Paraprevotella	10	0	0	0.011	0	0
Bacteria;Proteobacteria;Betaproteobacteria;Burkholderiales;Alcaligenaceae;Parapusillimonas	Parapusillimonas	2	0	1	0.0022	0	0.0011
Bacteria;Proteobacteria;Betaproteobacteria;Burkholderiales;Sutterellaceae;Parasutterella	Parasutterella	92	80	100	0.101	0.0869	0.1091
Bacteria;Proteobacteria;Alphaproteobacteria;Rhizobiales;Parvibaculum_f;Parvibaculum	Parvibaculum	5	0	11	0.0055	0	0.012
Bacteria;Proteobacteria;Alphaproteobacteria;Rhizobiales;Parvibaculum_f;Parvibaculum_f_uc	Parvibaculum_f_uc	5	0	0	0.0055	0	0
Bacteria;Firmicutes;Tissierellia;Tissierellales;Peptoniphilaceae;Parvimonas	Parvimonas	0	1	1	0	0.0011	0.0011
Bacteria;Actinobacteria;Thermoleophilia;Solirubrobacterales;Parviterribacteraceae;Parviterribacter	Parviterribacter	7	14	13	0.0077	0.0152	0.0142
Bacteria;Actinobacteria;Thermoleophilia;Solirubrobacterales;Parviterribacteraceae;Parviterribacteraceae_uc	Parviterribacteraceae_uc	0	2	0	0	0.0022	0
Bacteria;Actinobacteria;Thermoleophilia;Solirubrobacterales;Patulibacteraceae;Patulibacter	Patulibacter	2	0	0	0.0022	0	0
Bacteria;Firmicutes;Bacilli;Bacillales;Bacillaceae;Paucisalibacillus	Paucisalibacillus	1	0	0	0.0011	0	0
Bacteria;Firmicutes;Bacilli;Lactobacillales;Lactobacillaceae;Pediococcus	Pediococcus	12	9	14	0.0132	0.0098	0.0153
Bacteria;Bacteroidetes;Sphingobacteriia;Sphingobacteriales;Sphingobacteriaceae;Pedobacter	Pedobacter	4	6	14	0.0044	0.0065	0.0153
Bacteria;Bacteroidetes;Sphingobacteriia;Sphingobacteriales;Sphingobacteriaceae;Pedobacter_g3	Pedobacter_g3	3	10	3	0.0033	0.0109	0.0033
Bacteria;Bacteroidetes;Sphingobacteriia;Sphingobacteriales;Sphingobacteriaceae;Pedobacter_g4	Pedobacter_g4	4	0	1	0.0044	0	0.0011
Bacteria;Proteobacteria;Alphaproteobacteria;Rhizobiales;Hyphomicrobiaceae;Pedomicrobium	Pedomicrobium	10	0	5	0.011	0	0.0055
Bacteria;Verrucomicrobia;Verrucomicrobiae;Pedosphaera_o;Pedosphaera_f;Pedosphaera	Pedosphaera	10	16	22	0.011	0.0174	0.024
Bacteria;Verrucomicrobia;Verrucomicrobiae;Pedosphaera_o;Pedosphaera_f;Pedosphaera_f_uc	Pedosphaera_f_uc	8	24	28	0.0088	0.0261	0.0305
Bacteria;Proteobacteria;Alphaproteobacteria;Rhizobiales;Devosia_f;Pelagibacterium	Pelagibacterium	103	13	16	0.1131	0.0141	0.0175
Bacteria;Proteobacteria;Betaproteobacteria;Burkholderiales;Comamonadaceae;Pelomonas	Pelomonas	9	7	8	0.0099	0.0076	0.0087
Bacteria;Firmicutes;Tissierellia;Tissierellales;Peptoniphilaceae;Peptoniphilus	Peptoniphilus	3	0	0	0.0033	0	0
Bacteria;Firmicutes;Clostridia;Clostridiales;Peptostreptococcaceae;Peptostreptococcus	Peptostreptococcus	15	18	20	0.0165	0.0196	0.0218
Bacteria;Proteobacteria;Oligoflexia;Bacteriovoracales;Peredibacteraceae;Peredibacter	Peredibacter	4	6	10	0.0044	0.0065	0.0109
Bacteria;Firmicutes;Negativicutes;Acidaminococcales;Acidaminococcaceae;Phascolarctobacterium	Phascolarctobacterium	104	38	35	0.1142	0.0413	0.0382
Bacteria;Proteobacteria;Alphaproteobacteria;Caulobacterales;Caulobacteraceae;Phenylobacterium	Phenylobacterium	28	79	68	0.0308	0.0858	0.0742
Bacteria;Firmicutes;Clostridia;Clostridiales;Ruminococcaceae;Phocea	Phocea	4	1	0	0.0044	0.0011	0
Bacteria;Cyanobacteria;Chroobacteria;Oscillatoriales;Planktothrix_f;Phormidium_g4	Phormidium_g4	1	0	0	0.0011	0	0
Bacteria;Proteobacteria;Alphaproteobacteria;Rhizobiales;Phreatobacter_f;Phreatobacter	Phreatobacter	0	1	2	0	0.0011	0.0022
Bacteria;Actinobacteria;Actinobacteria_c;Micrococcales;Intrasporangiaceae;Phycicoccus	Phycicoccus	3	7	11	0.0033	0.0076	0.012
Bacteria;Planctomycetes;Phycisphaerae;Phycisphaerales;Phycisphaeraceae;Phycisphaeraceae_uc	Phycisphaeraceae_uc	0	4	6	0	0.0043	0.0065
Bacteria;Proteobacteria;Alphaproteobacteria;Rhizobiales;Phyllobacteriaceae;Phyllobacteriaceae_uc	Phyllobacteriaceae_uc	51	7	10	0.056	0.0076	0.0109
Bacteria;Planctomycetes;Planctomycetia;Planctomycetales;Planctomycetaceae;Pirellula	Pirellula	6	6	2	0.0066	0.0065	0.0022
Bacteria;Firmicutes;Bacilli;Bacillales;Bacillaceae;Piscibacillus	Piscibacillus	37	0	0	0.0406	0	0
Bacteria;Proteobacteria;Betaproteobacteria;Burkholderiales;Comamonadaceae;Piscinibacter	Piscinibacter	2	0	0	0.0022	0	0
Bacteria;Planctomycetes;Planctomycetia;Planctomycetales;Planctomycetaceae;Planctomycetaceae_uc	Planctomycetaceae_uc	6	7	4	0.0066	0.0076	0.0044
Bacteria;Planctomycetes;Planctomycetia;Planctomycetales;Planctomycetaceae;Planctopirus	Planctopirus	0	0	6	0	0	0.0065
Bacteria;Firmicutes;Bacilli;Bacillales;Planococcaceae;Planococcaceae_uc	Planococcaceae_uc	1	2	1	0.0011	0.0022	0.0011
Bacteria;Firmicutes;Bacilli;Bacillales;Planococcaceae;Planococcus	Planococcus	107	62	48	0.1175	0.0674	0.0524
Bacteria;Actinobacteria;Actinobacteria_c;Micromonosporales;Micromonosporaceae;Plantactinospora	Plantactinospora	0	5	15	0	0.0054	0.0164
Bacteria;Proteobacteria;Betaproteobacteria;Burkholderiales;Comamonadaceae;Polaromonas	Polaromonas	1	2	3	0.0011	0.0022	0.0033
Bacteria;Proteobacteria;Deltaproteobacteria;Myxococcales;Polyangiaceae;Polyangiaceae_uc	Polyangiaceae_uc	6	17	27	0.0066	0.0185	0.0295
Bacteria;Proteobacteria;Deltaproteobacteria;Myxococcales;Polyangiaceae;Polyangium	Polyangium	13	20	40	0.0143	0.0217	0.0436
Bacteria;Bacteroidetes;Cytophagia;Cytophagales;Hymenobacteraceae;Pontibacter	Pontibacter	94	50	95	0.1032	0.0543	0.1037
Bacteria;Proteobacteria;Alphaproteobacteria;Rhodobacterales;Rhodobacteraceae;Ponticoccus	Ponticoccus	2	0	1	0.0022	0	0.0011
Bacteria;Proteobacteria;Alphaproteobacteria;Sphingomonadales;Erythrobacteraceae;Porphyrobacter	Porphyrobacter	14	38	39	0.0154	0.0413	0.0426
Bacteria;Bacteroidetes;Bacteroidia;Bacteroidales;Porphyromonadaceae;Porphyromonas	Porphyromonas	1	0	0	0.0011	0	0
Bacteria;Bacteroidetes;Bacteroidia;Bacteroidales;Prevotellaceae;Prevotella	Prevotella	5113	869	3794	5.6157	0.9441	4.1395
Bacteria;Actinobacteria;Actinobacteria_c;Micrococcales;Promicromonosporaceae;Promicromonospora	Promicromonospora	0	0	2	0	0	0.0022
Bacteria;Actinobacteria;Actinobacteria_c;Propionibacteriales;Propionibacteriaceae;Propionibacterium	Propionibacterium	1	0	0	0.0011	0	0
Bacteria;Actinobacteria;Actinobacteria_c;Propionibacteriales;Propionibacteriaceae;Propionicimonas	Propionicimonas	0	0	1	0	0	0.0011
Bacteria;Verrucomicrobia;Verrucomicrobiae;Verrucomicrobiales;Verrucomicrobiaceae;Prosthecobacter	Prosthecobacter	3	0	10	0.0033	0	0.0109
Bacteria;Proteobacteria;Alphaproteobacteria;Rhizobiales;Pleomorphomonas_f;Prosthecomicrobium_g1	Prosthecomicrobium_g1	0	1	0	0	0.0011	0
Bacteria;Chlamydiae;Chlamydiae_c;Chlamydiales;Parachlamydiaceae;Protochlamydia	Protochlamydia	2	0	4	0.0022	0	0.0044
Bacteria;Proteobacteria;Deltaproteobacteria;Myxococcales;Nannocystaceae;Pseudenhygromyxa	Pseudenhygromyxa	0	0	4	0	0	0.0044
Bacteria;Bacteroidetes;Sphingobacteriia;Sphingobacteriales;Chitinophagaceae;Pseudobacter	Pseudobacter	0	0	2	0	0	0.0022
Bacteria;Firmicutes;Clostridia;Clostridiales;Ruminococcaceae;Pseudobacteroides	Pseudobacteroides	2	0	0	0.0022	0	0
Bacteria;Proteobacteria;Betaproteobacteria;Burkholderiales;Oxalobacteraceae;Pseudoduganella	Pseudoduganella	21	10	7	0.0231	0.0109	0.0076
Bacteria;Bacteroidetes;Sphingobacteriia;Sphingobacteriales;Chitinophagaceae;Pseudoflavitalea	Pseudoflavitalea	3	1	1	0.0033	0.0011	0.0011
Bacteria;Firmicutes;Clostridia;Clostridiales;Ruminococcaceae;Pseudoflavonifractor	Pseudoflavonifractor	269	121	108	0.2954	0.1315	0.1178
Bacteria;Firmicutes;Bacilli;Bacillales;Bacillaceae;Pseudogracilibacillus	Pseudogracilibacillus	1	0	0	0.0011	0	0
Bacteria;Proteobacteria;Betaproteobacteria;Neisseriales;Neisseriaceae;Pseudogulbenkiania	Pseudogulbenkiania	0	1	0	0	0.0011	0
Bacteria;Proteobacteria;Gammaproteobacteria;Cellvibrionales;Pseudohongiella_f;Pseudohongiella	Pseudohongiella	11	7	10	0.0121	0.0076	0.0109
Bacteria;Proteobacteria;Gammaproteobacteria;Cellvibrionales;Pseudohongiella_f;Pseudohongiella_f_uc	Pseudohongiella_f_uc	10	0	0	0.011	0	0
Bacteria;Proteobacteria;Alphaproteobacteria;Rhizobiales;Bradyrhizobiaceae;Pseudolabrys	Pseudolabrys	22	91	91	0.0242	0.0989	0.0993
Bacteria;Proteobacteria;Gammaproteobacteria;Pseudomonadales;Pseudomonadaceae;Pseudomonas	Pseudomonas	228	207	266	0.2504	0.2249	0.2902
Bacteria;Actinobacteria;Actinobacteria_c;Pseudonocardiales;Pseudonocardiaceae;Pseudonocardia	Pseudonocardia	11	22	54	0.0121	0.0239	0.0589
Bacteria;Actinobacteria;Actinobacteria_c;Pseudonocardiales;Pseudonocardiaceae;Pseudonocardiaceae_uc	Pseudonocardiaceae_uc	8	4	3	0.0088	0.0043	0.0033
Bacteria;Proteobacteria;Alphaproteobacteria;Rhizobiales;Rhizobiaceae;Pseudorhizobium	Pseudorhizobium	0	1	0	0	0.0011	0
Bacteria;Proteobacteria;Betaproteobacteria;Burkholderiales;Comamonadaceae;Pseudorhodoferax	Pseudorhodoferax	1	0	1	0.0011	0	0.0011
Bacteria;Proteobacteria;Alphaproteobacteria;Rhizobiales;Bradyrhizobiaceae;Pseudorhodoplanes	Pseudorhodoplanes	16	11	19	0.0176	0.012	0.0207
Bacteria;Proteobacteria;Alphaproteobacteria;Rhodobacterales;Rhodobacteraceae;Pseudoruegeria	Pseudoruegeria	0	0	1	0	0	0.0011
Bacteria;Proteobacteria;Alphaproteobacteria;Rhizobiales;Pseudoxanthobacter_f;Pseudoxanthobacter	Pseudoxanthobacter	3	0	1	0.0033	0	0.0011
Bacteria;Proteobacteria;Gammaproteobacteria;Xanthomonadales;Xanthomonadaceae;Pseudoxanthomonas	Pseudoxanthomonas	9	7	13	0.0099	0.0076	0.0142
Bacteria;Firmicutes;Bacilli;Bacillales;Planococcaceae;Psychrobacillus	Psychrobacillus	4	0	5	0.0044	0	0.0055
Bacteria;Proteobacteria;Alphaproteobacteria;Rhizobiales;Methylobacteriaceae;Psychroglaciecola	Psychroglaciecola	0	1	2	0	0.0011	0.0022
Bacteria;Firmicutes;Bacilli;Bacillales;Sporolactobacillaceae;Pullulanibacillus	Pullulanibacillus	15	100	60	0.0165	0.1086	0.0655
Bacteria;Verrucomicrobia;Opitutae;Puniceicoccales;Puniceicoccaceae;Puniceicoccaceae_uc	Puniceicoccaceae_uc	3	0	6	0.0033	0	0.0065
Bacteria;Proteobacteria;Alphaproteobacteria;Sphingomonadales;Erythrobacteraceae;Qipengyuania	Qipengyuania	4	2	4	0.0044	0.0022	0.0044
Bacteria;Actinobacteria;Actinobacteria_c;Kineosporiales;Kineosporiaceae;Quadrisphaera	Quadrisphaera	0	1	0	0	0.0011	0
Bacteria;Proteobacteria;Betaproteobacteria;Burkholderiales;Ralstonia_f;Ralstonia	Ralstonia	0	7	3	0	0.0076	0.0033
Bacteria;Proteobacteria;Betaproteobacteria;Burkholderiales;Comamonadaceae;Ramlibacter	Ramlibacter	27	58	170	0.0297	0.063	0.1855
Bacteria;Actinobacteria;Actinobacteria_c;Micrococcales;Microbacteriaceae;Rathayibacter	Rathayibacter	0	4	6	0	0.0043	0.0065
Bacteria;Spirochaetes;Spirochaetia;Spirochaetales;Spirochaetaceae;Rectinema	Rectinema	0	1	0	0	0.0011	0
Bacteria;Bacteroidetes;Cytophagia;Cytophagales;Reichenbachiella_f;Reichenbachiella_f_uc	Reichenbachiella_f_uc	2	0	0	0.0022	0	0
Bacteria;Actinobacteria;Actinobacteria_c;Micrococcales;Micrococcaceae;Renibacterium	Renibacterium	1	0	0	0.0011	0	0
Bacteria;Proteobacteria;Alphaproteobacteria;Rhodospirillales;Rhodospirillaceae;Reyranella	Reyranella	15	23	22	0.0165	0.025	0.024
Bacteria;Chlamydiae;Chlamydiae_c;Chlamydiales;Rhabdochlamydiaceae;Rhabdochlamydia	Rhabdochlamydia	0	0	4	0	0	0.0044
Bacteria;Chlamydiae;Chlamydiae_c;Chlamydiales;Rhabdochlamydiaceae;Rhabdochlamydiaceae_uc	Rhabdochlamydiaceae_uc	3	7	17	0.0033	0.0076	0.0185
Bacteria;Proteobacteria;Gammaproteobacteria;Alteromonadales;Alishewanella_f;Rheinheimera	Rheinheimera	7	9	11	0.0077	0.0098	0.012
Bacteria;Proteobacteria;Alphaproteobacteria;Rhizobiales;Rhizobiaceae;Rhizobiaceae_uc	Rhizobiaceae_uc	2	1	6	0.0022	0.0011	0.0065
Bacteria;Proteobacteria;Alphaproteobacteria;Rhizobiales;Rhizobiaceae;Rhizobium	Rhizobium	18	38	81	0.0198	0.0413	0.0884
Bacteria;Proteobacteria;Alphaproteobacteria;Micropepsales;Micropepsaceae;Rhizomicrobium	Rhizomicrobium	9	103	54	0.0099	0.1119	0.0589
Bacteria;Proteobacteria;Gammaproteobacteria;Xanthomonadales;Xanthomonadaceae;Rhodanobacter	Rhodanobacter	0	10	9	0	0.0109	0.0098
Bacteria;Proteobacteria;Alphaproteobacteria;Rhodobacterales;Rhodobacteraceae;Rhodobacter	Rhodobacter	3	3	8	0.0033	0.0033	0.0087
Bacteria;Proteobacteria;Alphaproteobacteria;Rhodobacterales;Rhodobacteraceae;Rhodobacteraceae_uc	Rhodobacteraceae_uc	8	3	3	0.0088	0.0033	0.0033
Bacteria;Actinobacteria;Actinobacteria_c;Corynebacteriales;Nocardiaceae;Rhodococcus	Rhodococcus	6	1	9	0.0066	0.0011	0.0098
Bacteria;Bacteroidetes;Cytophagia;Cytophagales;Cytophagaceae;Rhodocytophaga	Rhodocytophaga	1	0	0	0.0011	0	0
Bacteria;Proteobacteria;Alphaproteobacteria;Rhodospirillales;Acetobacteraceae;Rhodopila	Rhodopila	2	9	14	0.0022	0.0098	0.0153
Bacteria;Proteobacteria;Alphaproteobacteria;Rhizobiales;Bradyrhizobiaceae;Rhodoplanes	Rhodoplanes	7	5	10	0.0077	0.0054	0.0109
Bacteria;Proteobacteria;Alphaproteobacteria;Rhizobiales;Bradyrhizobiaceae;Rhodopseudomonas	Rhodopseudomonas	0	1	3	0	0.0011	0.0033
Bacteria;Proteobacteria;Alphaproteobacteria;Rhodospirillales;Rhodospirillaceae;Rhodospirillaceae_uc	Rhodospirillaceae_uc	5	13	28	0.0055	0.0141	0.0305
Bacteria;Proteobacteria;Alphaproteobacteria;Rhodospirillales;Acetobacteraceae;Rhodovastum	Rhodovastum	5	5	6	0.0055	0.0054	0.0065
Bacteria;Proteobacteria;Alphaproteobacteria;Rhodobacterales;Rhodobacteraceae;Rhodovulum	Rhodovulum	5	1	2	0.0055	0.0011	0.0022
Bacteria;Proteobacteria;Alphaproteobacteria;Rickettsiales;Rickettsiaceae;Rickettsia	Rickettsia	0	1	0	0	0.0011	0
Bacteria;Proteobacteria;Alphaproteobacteria;Rickettsiales;Rickettsiaceae;Rickettsiaceae_uc	Rickettsiaceae_uc	0	0	4	0	0	0.0044
Bacteria;Proteobacteria;Gammaproteobacteria;Legionellales;Coxiellaceae;Rickettsiella	Rickettsiella	0	0	2	0	0	0.0022
Bacteria;Firmicutes;Clostridia;Clostridiales;Peptostreptococcaceae;Romboutsia	Romboutsia	32	18	26	0.0351	0.0196	0.0284
Bacteria;Firmicutes;Clostridia;Clostridiales;Lachnospiraceae;Roseburia	Roseburia	5269	6236	5602	5.787	6.7752	6.1121
Bacteria;Proteobacteria;Alphaproteobacteria;Rhizobiales;Beijerinckiaceae;Roseiarcus	Roseiarcus	0	1	0	0	0.0011	0
Bacteria;Planctomycetes;Planctomycetia;Planctomycetales;Planctomycetaceae;Roseimaritima	Roseimaritima	5	1	0	0.0055	0.0011	0
Bacteria;Proteobacteria;Alphaproteobacteria;Rhodospirillales;Acetobacteraceae;Roseomonas	Roseomonas	11	8	13	0.0121	0.0087	0.0142
Bacteria;Actinobacteria;Actinobacteria_c;Micrococcales;Micrococcaceae;Rothia	Rothia	2	4	2	0.0022	0.0043	0.0022
Bacteria;Proteobacteria;Alphaproteobacteria;Rhodobacterales;Rhodobacteraceae;Rubellimicrobium	Rubellimicrobium	0	0	1	0	0	0.0011
Bacteria;Rhodothermaeota;Rhodothermia;Rhodothermales;Rubricoccaceae;Rubrivirga	Rubrivirga	2	5	17	0.0022	0.0054	0.0185
Bacteria;Proteobacteria;Betaproteobacteria;Burkholderiales;Comamonadaceae;Rubrivivax	Rubrivivax	0	1	0	0	0.0011	0
Bacteria;Actinobacteria;Rubrobacteria;Rubrobacterales;Rubrobacteraceae;Rubrobacter	Rubrobacter	0	1	2	0	0.0011	0.0022
Bacteria;Proteobacteria;Gammaproteobacteria;Xanthomonadales;Xanthomonadaceae;Rudaea	Rudaea	13	86	65	0.0143	0.0934	0.0709
Bacteria;Proteobacteria;Betaproteobacteria;Burkholderiales;Oxalobacteraceae;Rugamonas	Rugamonas	0	1	0	0	0.0011	0
Bacteria;Actinobacteria;Actinobacteria_c;Micromonosporales;Micromonosporaceae;Rugosimonospora	Rugosimonospora	0	1	0	0	0.0011	0
Bacteria;Firmicutes;Clostridia;Clostridiales;Ruminococcaceae;Ruminococcaceae_uc	Ruminococcaceae_uc	26	16	12	0.0286	0.0174	0.0131
Bacteria;Firmicutes;Clostridia;Clostridiales;Ruminococcaceae;Ruminococcus	Ruminococcus	427	92	89	0.469	0.1	0.0971
Bacteria;Firmicutes;Clostridia;Clostridiales;Ruminococcaceae;Ruminococcus_g2	Ruminococcus_g2	817	424	379	0.8973	0.4607	0.4135
Bacteria;Firmicutes;Clostridia;Clostridiales;Lachnospiraceae;Ruminococcus_g4	Ruminococcus_g4	554	190	218	0.6085	0.2064	0.2379
Bacteria;Firmicutes;Clostridia;Clostridiales;Lachnospiraceae;Ruminococcus_g5	Ruminococcus_g5	10	8	7	0.011	0.0087	0.0076
Bacteria;Firmicutes;Bacilli;Bacillales;Planococcaceae;Rummeliibacillus	Rummeliibacillus	0	3	2	0	0.0033	0.0022
Bacteria;Bacteroidetes;Sphingobacteriia;Sphingobacteriales;Chitinophagaceae;Rurimicrobium	Rurimicrobium	0	0	4	0	0	0.0044
Bacteria;Firmicutes;Clostridia;Clostridiales;Ruminococcaceae;Ruthenibacterium	Ruthenibacterium	26	4	7	0.0286	0.0043	0.0076
Bacteria;Saccharibacteria_TM7;Saccharimonas_c;Saccharimonas_o;Saccharimonas_f;Saccharimonas	Saccharimonas	3	14	4	0.0033	0.0152	0.0044
Bacteria;Saccharibacteria_TM7;Saccharimonas_c;Saccharimonas_o;Saccharimonas_f;Saccharimonas_f_uc	Saccharimonas_f_uc	4	0	0	0.0044	0	0
Bacteria;Actinobacteria;Actinobacteria_c;Pseudonocardiales;Pseudonocardiaceae;Saccharopolyspora	Saccharopolyspora	1	0	0	0.0011	0	0
Bacteria;Proteobacteria;Gammaproteobacteria;Oceanospirillales;Saccharospirillaceae;Saccharospirillaceae_uc	Saccharospirillaceae_uc	6	3	3	0.0066	0.0033	0.0033
Bacteria;Actinobacteria;Actinobacteria_c;Micrococcales;Beutenbergiaceae;Salana	Salana	0	0	1	0	0	0.0011
Bacteria;Bacteroidetes;Flavobacteria;Flavobacteriales;Flavobacteriaceae;Salegentibacter	Salegentibacter	0	0	1	0	0	0.0011
Bacteria;Proteobacteria;Alphaproteobacteria;Rhizobiales;Chelatococcaceae;Salinarimonas	Salinarimonas	1	0	0	0.0011	0	0
Bacteria;Proteobacteria;Gammaproteobacteria;Oceanospirillales;Halomonadaceae;Salinicola	Salinicola	3	7	43	0.0033	0.0076	0.0469
Bacteria;Firmicutes;Bacilli;Bacillales;Bacillaceae;Salipaludibacillus	Salipaludibacillus	7	0	2	0.0077	0	0.0022
Bacteria;Proteobacteria;Deltaproteobacteria;Myxococcales;Sandaracinaceae;Sandaracinaceae_uc	Sandaracinaceae_uc	4	7	7	0.0044	0.0076	0.0076
Bacteria;Proteobacteria;Deltaproteobacteria;Myxococcales;Sandaracinaceae;Sandaracinus	Sandaracinus	10	12	23	0.011	0.013	0.0251
Bacteria;Actinobacteria;Actinobacteria_c;Micrococcales;Sanguibacteraceae;Sanguibacter	Sanguibacter	0	0	3	0	0	0.0033
Bacteria;Firmicutes;Bacilli;Bacillales;Sporolactobacillaceae;Scopulibacillus	Scopulibacillus	2	2	2	0.0022	0.0022	0.0022
Bacteria;Bacteroidetes;Sphingobacteriia;Sphingobacteriales;Chitinophagaceae;Sediminibacterium	Sediminibacterium	20	16	42	0.022	0.0174	0.0458
Bacteria;Bacteroidetes;Sphingobacteriia;Sphingobacteriales;Chitinophagaceae;Segetibacter	Segetibacter	1	8	12	0.0011	0.0087	0.0131
Bacteria;Firmicutes;Clostridia;Clostridiales;Lachnospiraceae;Sellimonas	Sellimonas	1	0	2	0.0011	0	0.0022
Bacteria;Actinobacteria;Coriobacteriia;Coriobacteriales;Coriobacteriaceae;Senegalimassilia	Senegalimassilia	184	38	41	0.2021	0.0413	0.0447
Bacteria;Proteobacteria;Alphaproteobacteria;Rhodobacterales;Rhodobacteraceae;Seohaeicola	Seohaeicola	0	1	0	0	0.0011	0
Bacteria;Actinobacteria;Actinobacteria_c;Micrococcales;Intrasporangiaceae;Serinicoccus	Serinicoccus	1	0	2	0.0011	0	0.0022
Bacteria;Proteobacteria;Gammaproteobacteria;Enterobacterales;Yersiniaceae;Serratia	Serratia	2	3	0	0.0022	0.0033	0
Bacteria;Firmicutes;Bacilli;Bacillales;Thermoactinomycetaceae;Shimazuella	Shimazuella	0	0	9	0	0	0.0098
Bacteria;Proteobacteria;Alphaproteobacteria;Rhizobiales;Rhizobiaceae;Shinella	Shinella	17	19	20	0.0187	0.0206	0.0218
Bacteria;Firmicutes;Clostridia;Clostridiales;Lachnospiraceae;Shuttleworthia	Shuttleworthia	0	2	0	0	0.0022	0
Bacteria;Proteobacteria;Alphaproteobacteria;Rhodospirillales;Acetobacteraceae;Siccirubricoccus	Siccirubricoccus	0	1	0	0	0.0011	0
Bacteria;Proteobacteria;Oligoflexia;Silvanigrellales;Silvanigrellaceae;Silvanigrellaceae_uc	Silvanigrellaceae_uc	0	0	2	0	0	0.0022
Bacteria;Chlamydiae;Chlamydiae_c;Chlamydiales;Simkaniaceae;Simkaniaceae_uc	Simkaniaceae_uc	0	2	0	0	0.0022	0
Bacteria;Planctomycetes;Planctomycetia;Planctomycetales;Isosphaeraceae;Singulisphaera	Singulisphaera	1	21	8	0.0011	0.0228	0.0087
Bacteria;Proteobacteria;Gammaproteobacteria;Nevskiales;Solimonadaceae;Sinimarinibacterium	Sinimarinibacterium	0	4	6	0	0.0043	0.0065
Bacteria;Firmicutes;Bacilli;Bacillales;Bacillaceae;Sinobaca	Sinobaca	0	1	0	0	0.0011	0
Bacteria;Actinobacteria;Actinobacteria_c;Micrococcales;Micrococcaceae;Sinomonas	Sinomonas	1	0	0	0.0011	0	0
Bacteria;Proteobacteria;Alphaproteobacteria;Rhodobacterales;Rhodobacteraceae;Sinorhodobacter	Sinorhodobacter	0	1	0	0	0.0011	0
Bacteria;Proteobacteria;Alphaproteobacteria;Rhodospirillales;Rhodospirillaceae;Skermanella	Skermanella	26	78	94	0.0286	0.0847	0.1026
Bacteria;Actinobacteria;Coriobacteriia;Coriobacteriales;Coriobacteriaceae;Slackia	Slackia	48	26	30	0.0527	0.0282	0.0327
Bacteria;Actinobacteria;Actinobacteria_c;Corynebacteriales;Nocardiaceae;Smaragdicoccus	Smaragdicoccus	0	2	2	0	0.0022	0.0022
Bacteria;Firmicutes;Bacilli;Bacillales;Planococcaceae;Solibacillus	Solibacillus	0	0	1	0	0	0.0011
Bacteria;Acidobacteria;Solibacteres;Solibacterales;Solibacteraceae;Solibacter	Solibacter	51	119	153	0.056	0.1293	0.1669
Bacteria;Acidobacteria;Solibacteres;Solibacterales;Solibacteraceae;Solibacteraceae_uc	Solibacteraceae_uc	2	0	0	0.0022	0	0
Bacteria;Proteobacteria;Gammaproteobacteria;Nevskiales;Solimonadaceae;Solimonadaceae_uc	Solimonadaceae_uc	13	18	19	0.0143	0.0196	0.0207
Bacteria;Proteobacteria;Gammaproteobacteria;Nevskiales;Solimonadaceae;Solimonas	Solimonas	0	6	3	0	0.0065	0.0033
Bacteria;Actinobacteria;Thermoleophilia;Solirubrobacterales;Solirubrobacteraceae;Solirubrobacter	Solirubrobacter	25	66	80	0.0275	0.0717	0.0873
Bacteria;Proteobacteria;Deltaproteobacteria;Myxococcales;Polyangiaceae;Sorangium	Sorangium	1	5	11	0.0011	0.0054	0.012
Bacteria;Chloroflexi;Thermomicrobia;Sphaerobacterales;Sphaerobacteraceae;Sphaerobacteraceae_uc	Sphaerobacteraceae_uc	0	0	9	0	0	0.0098
Bacteria;Proteobacteria;Betaproteobacteria;Burkholderiales;Comamonadaceae;Sphaerotilus	Sphaerotilus	4	0	0	0.0044	0	0
Bacteria;Bacteroidetes;Sphingobacteriia;Sphingobacteriales;Sphingobacteriaceae;Sphingobacterium	Sphingobacterium	3	5	0	0.0033	0.0054	0
Bacteria;Proteobacteria;Alphaproteobacteria;Sphingomonadales;Sphingomonadaceae;Sphingobium	Sphingobium	19	53	99	0.0209	0.0576	0.108
Bacteria;Proteobacteria;Alphaproteobacteria;Sphingomonadales;Sphingomonadaceae;Sphingomonadaceae_uc	Sphingomonadaceae_uc	1	4	3	0.0011	0.0043	0.0033
Bacteria;Proteobacteria;Alphaproteobacteria;Sphingomonadales;Sphingomonadaceae;Sphingomonas	Sphingomonas	120	488	482	0.1318	0.5302	0.5259
Bacteria;Proteobacteria;Alphaproteobacteria;Sphingomonadales;Sphingomonadaceae;Sphingopyxis	Sphingopyxis	3	3	6	0.0033	0.0033	0.0065
Bacteria;Proteobacteria;Alphaproteobacteria;Sphingomonadales;Sphingomonadaceae;Sphingosinicella	Sphingosinicella	27	48	50	0.0297	0.0522	0.0546
Bacteria;Spirochaetes;Spirochaetia;Spirochaetales;Spirochaetaceae;Spirochaeta	Spirochaeta	0	7	8	0	0.0076	0.0087
Bacteria;Spirochaetes;Spirochaetia;Spirochaetales;Spirochaetaceae;Spirochaetaceae_uc	Spirochaetaceae_uc	10	2	0	0.011	0.0022	0
Bacteria;Actinobacteria;Actinobacteria_c;Frankiales;Sporichthyaceae;Sporichthya	Sporichthya	9	9	7	0.0099	0.0098	0.0076
Bacteria;Actinobacteria;Actinobacteria_c;Frankiales;Sporichthyaceae;Sporichthyaceae_uc	Sporichthyaceae_uc	0	2	0	0	0.0022	0
Bacteria;Firmicutes;Clostridia;Clostridiales;Ruminococcaceae;Sporobacter	Sporobacter	310	49	53	0.3405	0.0532	0.0578
Bacteria;Bacteroidetes;Cytophagia;Cytophagales;Cytophagaceae;Sporocytophaga	Sporocytophaga	3	4	5	0.0033	0.0043	0.0055
Bacteria;Firmicutes;Bacilli;Bacillales;Sporolactobacillaceae;Sporolactobacillaceae_uc	Sporolactobacillaceae_uc	2	88	3	0.0022	0.0956	0.0033
Bacteria;Firmicutes;Bacilli;Bacillales;Planococcaceae;Sporosarcina	Sporosarcina	3	9	4	0.0033	0.0098	0.0044
Bacteria;Firmicutes;Bacilli;Bacillales;Staphylococcaceae;Staphylococcus	Staphylococcus	5	3	3	0.0055	0.0033	0.0033
Bacteria;Proteobacteria;Alphaproteobacteria;Rhizobiales;Stappia_f;Stappia	Stappia	0	0	2	0	0	0.0022
Bacteria;Proteobacteria;Alphaproteobacteria;Rhizobiales;Stappia_f;Stappia_f_uc	Stappia_f_uc	0	4	0	0	0.0043	0
Bacteria;Proteobacteria;Alphaproteobacteria;Rhodospirillales;Rhodospirillaceae;Stella	Stella	0	4	4	0	0.0043	0.0044
Bacteria;Acidobacteria;Blastocatellia;Blastocatellales;Blastocatellaceae;Stenotrophobacter	Stenotrophobacter	67	41	63	0.0736	0.0445	0.0687
Bacteria;Proteobacteria;Gammaproteobacteria;Xanthomonadales;Xanthomonadaceae;Stenotrophomonas	Stenotrophomonas	4	4	11	0.0044	0.0043	0.012
Bacteria;Proteobacteria;Gammaproteobacteria;Steroidobacter_o;Steroidobacter_f;Steroidobacter	Steroidobacter	59	62	71	0.0648	0.0674	0.0775
Bacteria;Proteobacteria;Gammaproteobacteria;Steroidobacter_o;Steroidobacter_f;Steroidobacter_f_uc	Steroidobacter_f_uc	0	0	5	0	0	0.0055
Bacteria;Firmicutes;Bacilli;Lactobacillales;Streptococcaceae;Streptococcus	Streptococcus	444	314	345	0.4876	0.3412	0.3764
Bacteria;Actinobacteria;Actinobacteria_c;Streptomycetales;Streptomycetaceae;Streptomyces	Streptomyces	78	172	144	0.0857	0.1869	0.1571
Bacteria;Actinobacteria;Actinobacteria_c;Streptomycetales;Streptomycetaceae;Streptomycetaceae_uc	Streptomycetaceae_uc	0	0	3	0	0	0.0033
Bacteria;Actinobacteria;Actinobacteria_c;Streptosporangiales;Streptosporangiaceae;Streptosporangium	Streptosporangium	0	3	2	0	0.0033	0.0022
Bacteria;Firmicutes;Clostridia;Clostridiales;Ruminococcaceae;Subdoligranulum	Subdoligranulum	1103	319	334	1.2114	0.3466	0.3644
Bacteria;Proteobacteria;Gammaproteobacteria;Acidiferrobacterales;Acidiferrobacteraceae;Sulfuricaulis	Sulfuricaulis	6	3	2	0.0066	0.0033	0.0022
Bacteria;Proteobacteria;Betaproteobacteria;Sulfuricellales;Sulfuricellaceae;Sulfuricellaceae_uc	Sulfuricellaceae_uc	0	0	2	0	0	0.0022
Bacteria;Proteobacteria;Gammaproteobacteria;Acidiferrobacterales;Acidiferrobacteraceae;Sulfurifustis	Sulfurifustis	33	4	13	0.0362	0.0043	0.0142
Bacteria;Proteobacteria;Betaproteobacteria;Sterolibacterium_o;Sterolibacteriaceae;Sulfuritalea	Sulfuritalea	0	1	0	0	0.0011	0
Bacteria;Proteobacteria;Betaproteobacteria;Burkholderiales;Sutterellaceae;Sutterella	Sutterella	257	122	123	0.2823	0.1325	0.1342
Bacteria;Firmicutes;Clostridia;Thermoanaerobacterales;Symbiobacteriaceae;Symbiobacterium	Symbiobacterium	1	6	9	0.0011	0.0065	0.0098
Bacteria;Firmicutes;Clostridia;Clostridiales;Lachnospiraceae;Syntrophococcus	Syntrophococcus	4	1	2	0.0044	0.0011	0.0022
Bacteria;Proteobacteria;Gammaproteobacteria;Xanthomonadales;Xanthomonadaceae;Tahibacter	Tahibacter	9	10	19	0.0099	0.0109	0.0207
Bacteria;Bacteroidetes;Sphingobacteriia;Sphingobacteriales;Chitinophagaceae;Taibaiella	Taibaiella	1	2	1	0.0011	0.0022	0.0011
Bacteria;Proteobacteria;Alphaproteobacteria;Rhizobiales;Bradyrhizobiaceae;Tardiphaga	Tardiphaga	0	0	4	0	0	0.0044
Bacteria;Bacteroidetes;Cytophagia;Cytophagales;Cytophagaceae;Telluribacter	Telluribacter	4	2	0	0.0044	0.0022	0
Bacteria;Acidobacteria;Blastocatellia;Blastocatellales;Blastocatellaceae;Tellurimicrobium	Tellurimicrobium	12	11	9	0.0132	0.012	0.0098
Bacteria;Proteobacteria;Alphaproteobacteria;Rhodospirillales;Rhodospirillaceae;Telmatospirillum	Telmatospirillum	0	3	0	0	0.0033	0
Bacteria;Firmicutes;Bacilli;Bacillales;Bacillaceae;Tepidibacillus	Tepidibacillus	1	2	0	0.0011	0.0022	0
Bacteria;Planctomycetes;Phycisphaerae;Phycisphaerales;Tepidisphaeraceae;Tepidisphaera	Tepidisphaera	2	28	17	0.0022	0.0304	0.0185
Bacteria;Planctomycetes;Phycisphaerae;Phycisphaerales;Tepidisphaeraceae;Tepidisphaeraceae_uc	Tepidisphaeraceae_uc	0	6	7	0	0.0065	0.0076
Bacteria;Actinobacteria;Actinobacteria_c;Micrococcales;Intrasporangiaceae;Terrabacter	Terrabacter	2	6	26	0.0022	0.0065	0.0284
Bacteria;Firmicutes;Bacilli;Bacillales;Bacillaceae;Terribacillus	Terribacillus	0	0	1	0	0	0.0011
Bacteria;Verrucomicrobia;Spartobacteria;Chthoniobacterales;Chthoniobacteraceae;Terrimicrobium	Terrimicrobium	1	0	0	0.0011	0	0
Bacteria;Bacteroidetes;Sphingobacteriia;Sphingobacteriales;Chitinophagaceae;Terrimonas	Terrimonas	52	15	32	0.0571	0.0163	0.0349
Bacteria;Firmicutes;Clostridia;Clostridiales;Peptostreptococcaceae;Terrisporobacter	Terrisporobacter	5	1	3	0.0055	0.0011	0.0033
Bacteria;Firmicutes;Bacilli;Bacillales;Thermoactinomycetaceae;Thermoactinomycetaceae_uc	Thermoactinomycetaceae_uc	0	9	0	0	0.0098	0
Bacteria;Actinobacteria;Thermoleophilia;Thermoleophilales;Thermoleophilaceae;Thermoleophilaceae_uc	Thermoleophilaceae_uc	2	0	0	0.0022	0	0
Bacteria;Proteobacteria;Gammaproteobacteria;Xanthomonadales;Xanthomonadaceae;Thermomonas	Thermomonas	0	1	0	0	0.0011	0
Bacteria;Proteobacteria;Gammaproteobacteria;Chromatiales;Thioprofundaceae;Thioprofundum	Thioprofundum	2	0	0	0.0022	0	0
Bacteria;Actinobacteria;Actinobacteria_c;Corynebacteriales;Tsukamurellaceae;Tsukamurella	Tsukamurella	0	0	1	0	0	0.0011
Bacteria;Firmicutes;Bacilli;Bacillales;Alicyclobacillaceae;Tumebacillus	Tumebacillus	71	293	392	0.078	0.3183	0.4277
Bacteria;Planctomycetes;Planctomycetia;Planctomycetales;Isosphaeraceae;Tundrisphaera	Tundrisphaera	0	0	1	0	0	0.0011
Bacteria;Firmicutes;Erysipelotrichi;Erysipelotrichales;Erysipelotrichaceae;Turicibacter	Turicibacter	77	50	54	0.0846	0.0543	0.0589
Bacteria;Spirochaetes;Spirochaetia;Leptospirales;Leptospiraceae;Turneriella	Turneriella	3	3	2	0.0033	0.0033	0.0022
Bacteria;Proteobacteria;Betaproteobacteria;Thiobacillus_o;Thiobacillaceae;U46750_g	U46750_g	3	0	12	0.0033	0	0.0131
Bacteria;Proteobacteria;Deltaproteobacteria;OM27;U70713_f;U70713_f_uc	U70713_f_uc	0	3	0	0	0.0033	0
Bacteria;Proteobacteria;Betaproteobacteria;Rhodocyclales;Zoogloeaceae;Uliginosibacterium	Uliginosibacterium	0	0	3	0	0	0.0033
Bacteria;Actinobacteria;Actinobacteria_c;Pseudonocardiales;Pseudonocardiaceae;Umezawaea	Umezawaea	0	1	0	0	0.0011	0
Bacteria;Proteobacteria;Betaproteobacteria;Burkholderiales;Oxalobacteraceae;Undibacterium	Undibacterium	0	1	2	0	0.0011	0.0022
Bacteria;Cyanobacteria;Vampirovibrio_c;Vampirovibrio_o;Vampirovibrio_f;Vampirovibrio	Vampirovibrio	7	2	12	0.0077	0.0022	0.0131
Bacteria;Proteobacteria;Alphaproteobacteria;Rhizobiales;Bradyrhizobiaceae;Variibacter	Variibacter	8	3	12	0.0088	0.0033	0.0131
Bacteria;Proteobacteria;Betaproteobacteria;Burkholderiales;Comamonadaceae;Variovorax	Variovorax	7	11	16	0.0077	0.012	0.0175
Bacteria;Firmicutes;Negativicutes;Veillonellales;Veillonellaceae;Veillonella	Veillonella	5164	3061	3656	5.6717	3.3257	3.9889
Bacteria;Acidobacteria;Vicinamibacter_c;Vicinamibacter_o;Vicinamibacter_f;Vicinamibacter_f_uc	Vicinamibacter_f_uc	2	2	0	0.0022	0.0022	0
Bacteria;Lentisphaerae;Lentisphaeria;Victivallales;Victivallaceae;Victivallis	Victivallis	22	0	0	0.0242	0	0
Bacteria;Firmicutes;Bacilli;Bacillales;Bacillaceae;Virgibacillus	Virgibacillus	16	8	3	0.0176	0.0087	0.0033
Bacteria;Actinobacteria;Actinobacteria_c;Micromonosporales;Micromonosporaceae;Virgisporangium	Virgisporangium	1	0	5	0.0011	0	0.0055
Bacteria;Proteobacteria;Deltaproteobacteria;Myxococcales;Vulgatibacteraceae;Vulgatibacter	Vulgatibacter	3	3	9	0.0033	0.0033	0.0098
Bacteria;Firmicutes;Bacilli;Lactobacillales;Leuconostocaceae;Weissella	Weissella	19	26	24	0.0209	0.0282	0.0262
Bacteria;Actinobacteria;Actinobacteria_c;Corynebacteriales;Nocardiaceae;Williamsia	Williamsia	0	1	1	0	0.0011	0.0011
Bacteria;Proteobacteria;Gammaproteobacteria;Chromatiales;Woeseiaceae;Woeseiaceae_uc	Woeseiaceae_uc	0	5	0	0	0.0054	0
Bacteria;Planctomycetes;Planctomycetia;Planctomycetales;Planctomycetaceae;X81954_g	X81954_g	0	0	4	0	0	0.0044
Bacteria;TM6;TM6_c;Babela_o;X97099_f;X97099_f_uc	X97099_f_uc	0	0	2	0	0	0.0022
Bacteria;TM6;TM6_c;Babela_o;X97099_f;X97099_g	X97099_g	0	2	0	0	0.0022	0
Bacteria;Proteobacteria;Alphaproteobacteria;Rhizobiales;Xanthobacteraceae;Xanthobacter	Xanthobacter	0	1	0	0	0.0011	0
Bacteria;Proteobacteria;Gammaproteobacteria;Xanthomonadales;Xanthomonadaceae;Xanthomonadaceae_uc	Xanthomonadaceae_uc	3	19	0	0.0033	0.0206	0
Bacteria;Proteobacteria;Gammaproteobacteria;Xanthomonadales;Xanthomonadaceae;Xanthomonas	Xanthomonas	0	0	3	0	0	0.0033
Bacteria;Actinobacteria;Actinobacteria_c;Micrococcales;Promicromonosporaceae;Xylanimonas	Xylanimonas	0	4	1	0	0.0043	0.0011
Bacteria;Planctomycetes;Planctomycetia;Planctomycetales;Gemmataceae;Zavarzinella	Zavarzinella	4	2	0	0.0044	0.0022	0
Bacteria;Proteobacteria;Betaproteobacteria;Rhodocyclales;Zoogloeaceae;Zoogloeaceae_uc	Zoogloeaceae_uc	3	2	0	0.0033	0.0022	0
Unclassified in higher taxonomic rank	Unclassified in higher taxonomic rank	65	61	72	0.0714	0.0663	0.0786

## Sheet: species
species
		Count			Ratio
Taxonomy	Taxon Name	S_19_1_fq_gz	S_20_1_fq_gz	S_21_1_fq_gz	S_19_1_fq_gz	S_20_1_fq_gz	S_21_1_fq_gz
Bacteria;Proteobacteria;Oligoflexia;Bdellovibrionales;PAC000132_f;AB425060_g;AACY020170993_s	AACY020170993_s	0	0	2	0	0	0.0022
Bacteria;Firmicutes;Bacilli;Bacillales;Bacillaceae;Caldalkalibacillus;AB002644_s	AB002644_s	1	0	0	0.0011	0	0
Bacteria;Proteobacteria;Gammaproteobacteria;Pseudomonadales;AB096215_f;AB096215_g;AB096215_g_uc	AB096215_g_uc	0	0	2	0	0	0.0022
Bacteria;Proteobacteria;Gammaproteobacteria;Pseudomonadales;AB096215_f;AB096215_g;AB096215_s	AB096215_s	0	1	0	0	0.0011	0
Bacteria;Proteobacteria;Alphaproteobacteria;Rhizobiales;Methylopila_f;AB100409_g;AB100409_s	AB100409_s	0	2	0	0	0.0022	0
Bacteria;Proteobacteria;Alphaproteobacteria;Rhodospirillales;Micavibrio_f;AB473970_g;AB117709_s	AB117709_s	2	0	1	0.0022	0	0.0011
Bacteria;Proteobacteria;Alphaproteobacteria;Rhodobacterales;Rhodobacteraceae;Rhodobacter;AB122032_s	AB122032_s	0	3	0	0	0.0033	0
Bacteria;Proteobacteria;Deltaproteobacteria;Myxococcales;AB128884_f;AB128884_g;AB128884_g_uc	AB128884_g_uc	0	4	6	0	0.0043	0.0065
Bacteria;Proteobacteria;Oligoflexia;Bacteriovoracales;Peredibacteraceae;Peredibacter;AB176175_s	AB176175_s	2	2	4	0.0022	0.0022	0.0044
Bacteria;Proteobacteria;Gammaproteobacteria;Nevskiales;Solimonadaceae;AB179503_g;AB179503_s	AB179503_s	7	4	2	0.0077	0.0043	0.0022
Bacteria;Proteobacteria;Betaproteobacteria;Methylophilales;Methylophilaceae;Methylotenera;AB179507_s	AB179507_s	0	0	2	0	0	0.0022
Bacteria;Acidobacteria;Solibacteres;Solibacterales;Solibacteraceae;Solibacter;AB179518_s	AB179518_s	0	1	0	0	0.0011	0
Bacteria;Proteobacteria;Gammaproteobacteria;Xanthomonadales;Xanthomonadaceae;Rudaea;AB179523_s	AB179523_s	2	10	28	0.0022	0.0109	0.0305
Bacteria;Chloroflexi;PDJQ_c;PDJQ_o;PDJQ_f;PDJQ_g;AB186887_s	AB186887_s	0	4	0	0	0.0043	0
Bacteria;Bacteroidetes;Sphingobacteriia;Sphingobacteriales;Chitinophagaceae;PAC002331_g;AB234246_s	AB234246_s	0	23	9	0	0.025	0.0098
Bacteria;Actinobacteria;Rubrobacteria;Gaiellales;Gaiellaceae;Gaiella;AB240226_s	AB240226_s	3	51	32	0.0033	0.0554	0.0349
Bacteria;Acidobacteria;Acidobacteriia;Acidobacteriales;Acidobacteriaceae;Koribacter;AB240248_s	AB240248_s	0	2	10	0	0.0022	0.0109
Bacteria;Acidobacteria;PAC002259_c;DQ513087_o;DQ513087_f;HQ445680_g;AB240262_s	AB240262_s	0	0	1	0	0	0.0011
Bacteria;Acidobacteria;Vicinamibacter_c;Vicinamibacter_o;Vicinamibacter_f;FJ478953_g;AB240272_s	AB240272_s	2	1	3	0.0022	0.0011	0.0033
Bacteria;Verrucomicrobia;Opitutae;Opitutales;Opitutaceae;Opitutus;AB240308_s	AB240308_s	15	14	8	0.0165	0.0152	0.0087
Bacteria;Proteobacteria;Deltaproteobacteria;Deferrisoma_o;FJ479568_f;FJ479568_g;AB240321_s	AB240321_s	0	0	3	0	0	0.0033
Bacteria;Actinobacteria;Rubrobacteria;AB240334_o;AB240334_f;AB240334_g;AB240334_g_uc	AB240334_g_uc	1	0	0	0.0011	0	0
Bacteria;Actinobacteria;Rubrobacteria;AB240334_o;AB240334_f;AB240334_g;AB240334_s	AB240334_s	1	1	0	0.0011	0.0011	0
Bacteria;Chloroflexi;Anaerolineae;Anaerolinaeles;EF688367_f;AB240347_g;AB240347_g_uc	AB240347_g_uc	47	3	5	0.0516	0.0033	0.0055
Bacteria;Chloroflexi;Anaerolineae;Anaerolinaeles;EF688367_f;AB240347_g;AB240347_s	AB240347_s	0	0	2	0	0	0.0022
Bacteria;Chloroflexi;Chloroflexia;Chloroflexales;Kouleothrix_f;Kouleothrix;AB240368_s	AB240368_s	1	2	3	0.0011	0.0022	0.0033
Bacteria;Bacteroidetes;Cytophagia;Cytophagales;Cytophagaceae;Ohtaekwangia;AB240469_s	AB240469_s	8	2	3	0.0088	0.0022	0.0033
Bacteria;Proteobacteria;Deltaproteobacteria;Myxococcales;Haliangiaceae;PAC000066_g;AB240477_s	AB240477_s	0	0	2	0	0	0.0022
Bacteria;Proteobacteria;Gammaproteobacteria;Xanthomonadales;Xanthomonadaceae;AB240487_g;AB240487_g_uc	AB240487_g_uc	2	2	0	0.0022	0.0022	0
Bacteria;Proteobacteria;Gammaproteobacteria;Xanthomonadales;Xanthomonadaceae;AB240487_g;AB240487_s	AB240487_s	1	12	7	0.0011	0.013	0.0076
Bacteria;Proteobacteria;Deltaproteobacteria;Myxococcales;Polyangiaceae;AB245340_g;AB245340_g_uc	AB245340_g_uc	0	0	2	0	0	0.0022
Bacteria;Proteobacteria;Deltaproteobacteria;Myxococcales;Polyangiaceae;AB245340_g;AB245340_s	AB245340_s	0	2	0	0	0.0022	0
Bacteria;Proteobacteria;Alphaproteobacteria;Sphingomonadales;Sphingomonadaceae;Sphingosinicella;AB245346_s	AB245346_s	15	15	22	0.0165	0.0163	0.024
Bacteria;Actinobacteria;Actinobacteria_c;Frankiales;Sporichthyaceae;Sporichthya;AB245397_s	AB245397_s	1	4	2	0.0011	0.0043	0.0022
Bacteria;Actinobacteria;Actinobacteria_c;Frankiales;Frankiaceae;Jatrophihabitans;AB245400_s	AB245400_s	0	1	0	0	0.0011	0
Bacteria;Proteobacteria;Deltaproteobacteria;Myxococcales;Nannocystaceae;AB252740_g;AB252740_g_uc	AB252740_g_uc	2	0	1	0.0022	0	0.0011
Bacteria;Proteobacteria;Gammaproteobacteria;Steroidobacter_o;DQ984612_f;AB252883_g;AB252883_s	AB252883_s	0	1	0	0	0.0011	0
Bacteria;Proteobacteria;Betaproteobacteria;PAC001907_o;PAC001907_f;PAC001907_g;AB252912_s	AB252912_s	1	0	0	0.0011	0	0
Bacteria;Proteobacteria;Betaproteobacteria;PAC002541_o;PAC002541_f;PAC002541_g;AB252928_s	AB252928_s	1	3	0	0.0011	0.0033	0
Bacteria;Proteobacteria;Deltaproteobacteria;PAC001922_o;PAC002546_f;PAC002546_g;AB252956_s	AB252956_s	0	1	0	0	0.0011	0
Bacteria;Proteobacteria;Alphaproteobacteria;Rhizobiales;Aurantimonadaceae;Aureimonas;AB257635_s group	AB257635_s group	1	0	0	0.0011	0	0
Bacteria;Gemmatimonadetes;Gemmatimonadetes_c;Gemmatimonadales;Gemmatimonadaceae;AB257644_g;AB257644_g_uc	AB257644_g_uc	2	0	3	0.0022	0	0.0033
Bacteria;Chloroflexi;HM748667_c;HM748667_o;AB257647_f;AB257647_g;AB257647_g_uc	AB257647_g_uc	1	4	12	0.0011	0.0043	0.0131
Bacteria;Acidobacteria;Solibacteres;Solibacterales;Bryobacteraceae;PAC002019_g;AB257649_s	AB257649_s	2	5	6	0.0022	0.0054	0.0065
Bacteria;Bacteroidetes;Sphingobacteriia;Sphingobacteriales;Sphingobacteriaceae;Mucilaginibacter;AB267721_s group	AB267721_s group	0	1	0	0	0.0011	0
Bacteria;Firmicutes;Bacilli;Lactobacillales;Lactobacillaceae;Lactobacillus;AB284946_s	AB284946_s	0	2	0	0	0.0022	0
Bacteria;Verrucomicrobia;Opitutae;Opitutales;Opitutaceae;Opitutus;AB286360_s	AB286360_s	3	3	2	0.0033	0.0033	0.0022
Bacteria;WS5;WS5_c;AB286410_o;AB286410_f;AB286410_g;AB286434_s	AB286434_s	2	0	1	0.0022	0	0.0011
Bacteria;Proteobacteria;Deltaproteobacteria;Myxococcales;Haliangiaceae;AB286332_g;AB286567_s	AB286567_s	0	3	1	0	0.0033	0.0011
Bacteria;Proteobacteria;Alphaproteobacteria;Rhodospirillales;Rhodospirillaceae;FJ711207_g;AB286642_s	AB286642_s	1	0	4	0.0011	0	0.0044
Bacteria;Proteobacteria;Betaproteobacteria;PAC002541_o;PAC002541_f;AF467301_g;AB294330_s	AB294330_s	0	1	0	0	0.0011	0
Bacteria;Proteobacteria;Betaproteobacteria;PAC001907_o;PAC001907_f;PAC001907_g;AB294331_s	AB294331_s	0	1	1	0	0.0011	0.0011
Bacteria;Proteobacteria;Betaproteobacteria;PAC002541_o;PAC002248_f;PAC002248_g;AB308363_s	AB308363_s	4	4	3	0.0044	0.0043	0.0033
Bacteria;Proteobacteria;Alphaproteobacteria;Rhodospirillales;Rhodospirillaceae;FJ202881_g;AB369165_s	AB369165_s	0	0	1	0	0	0.0011
Bacteria;Proteobacteria;Oligoflexia;Bdellovibrionales;PAC000132_f;AB425060_g;AB425060_g_uc	AB425060_g_uc	3	5	7	0.0033	0.0054	0.0076
Bacteria;Firmicutes;Bacilli;Bacillales;Bacillaceae;Alteribacillus;AB449108_s	AB449108_s	6	0	0	0.0066	0	0
Bacteria;Proteobacteria;Alphaproteobacteria;Rhizobiales;Beijerinckiaceae;AB470422_g;AB470422_s	AB470422_s	0	2	0	0	0.0022	0
Bacteria;Proteobacteria;Alphaproteobacteria;Rhizobiales;Methylobacteriaceae;AB473917_g;AB473917_s	AB473917_s	0	0	2	0	0	0.0022
Bacteria;Verrucomicrobia;Opitutae;Opitutales;Opitutaceae;Diplosphaera;AB479055_s	AB479055_s	2	12	5	0.0022	0.013	0.0055
Bacteria;Planctomycetes;Planctomycetia;Planctomycetales;Gemmataceae;PAC000715_g;AB486049_s	AB486049_s	0	0	3	0	0	0.0033
Bacteria;Planctomycetes;Phycisphaerae;Phycisphaerales;Tepidisphaeraceae;Tepidisphaera;AB486106_s	AB486106_s	1	0	0	0.0011	0	0
Bacteria;Firmicutes;Clostridia;Clostridiales;Clostridiaceae;Clostridium;AB486118_s	AB486118_s	0	1	2	0	0.0011	0.0022
Bacteria;Proteobacteria;Deltaproteobacteria;Myxococcales;Anaeromyxobacteraceae;Anaeromyxobacter;AB486508_s	AB486508_s	0	2	2	0	0.0022	0.0022
Bacteria;Planctomycetes;Phycisphaerae;Phycisphaerales;Phycisphaeraceae;JF272039_g;AB491841_s	AB491841_s	0	0	1	0	0	0.0011
Bacteria;Microgenomates_OP11;Microgenomatus_c;CP011212_o;CP011212_f;AB510997_g;AB510997_g_uc	AB510997_g_uc	0	2	0	0	0.0022	0
Bacteria;Saccharibacteria_TM7;Saccharimonas_c;Saccharimonas_o;PAC000016_f;PAC000016_g;AB510999_s	AB510999_s	3	0	0	0.0033	0	0
Bacteria;Proteobacteria;Oligoflexia;Bdellovibrionales;Bdellovibrionaceae;Bdellovibrio;AB511008_s	AB511008_s	0	0	1	0	0	0.0011
Bacteria;Proteobacteria;Oligoflexia;Bdellovibrionales;Bdellovibrionaceae;JX898164_g;AB511010_s	AB511010_s	0	1	1	0	0.0011	0.0011
Bacteria;Elusimicrobia;Elusimicrobia_c;Elusimicrobiales;PAC000391_f;PAC000391_g;AB511019_s	AB511019_s	2	0	0	0.0022	0	0
Bacteria;Firmicutes;Clostridia;Clostridiales;Clostridiaceae;Clostridium;AB511858_s	AB511858_s	0	0	1	0	0	0.0011
Bacteria;Proteobacteria;Gammaproteobacteria;Legionellales;Coxiellaceae;AB522700_g;AB522700_g_uc	AB522700_g_uc	0	2	0	0	0.0022	0
Bacteria;Gemmatimonadetes;Longimicrobia;Longimicrobiales;Longimicrobiaceae;AB533813_g;AB533813_g_uc	AB533813_g_uc	0	0	6	0	0	0.0065
Bacteria;Firmicutes;Bacilli;Bacillales;Bacillaceae;Anaerobacillus;AB533894_s	AB533894_s	1	0	0	0.0011	0	0
Bacteria;Proteobacteria;Oligoflexia;Bdellovibrionales;AB511016_f;AB511016_g;AB533955_s group	AB533955_s group	2	1	1	0.0022	0.0011	0.0011
Bacteria;Proteobacteria;Betaproteobacteria;CP012157_o;CP012157_f;AB552866_g;AB552866_s	AB552866_s	2	0	0	0.0022	0	0
Bacteria;Proteobacteria;Alphaproteobacteria;Rhodobacterales;Rhodobacteraceae;Rhodobacter;AB578881_s	AB578881_s	1	0	1	0.0011	0	0.0011
Bacteria;Bacteroidetes;Bacteroidia;Bacteroidales;Bacteroidaceae;Bacteroides;AB599946_s	AB599946_s	5	1	2	0.0055	0.0011	0.0022
Bacteria;Firmicutes;Clostridia;Clostridiales;Lachnospiraceae;AB606281_g;AB606281_s	AB606281_s	1	0	0	0.0011	0	0
Bacteria;Firmicutes;Clostridia;Clostridiales;Ruminococcaceae;PAC000661_g;AB606378_s	AB606378_s	1	0	0	0.0011	0	0
Bacteria;Proteobacteria;Oligoflexia;Oligoflexales;Oligoflexaceae;AB630496_g;AB630496_s	AB630496_s	0	0	1	0	0	0.0011
Bacteria;Proteobacteria;Oligoflexia;Bdellovibrionales;Bdellovibrionaceae;AF385539_g;AB630500_s	AB630500_s	0	0	1	0	0	0.0011
Bacteria;Chloroflexi;Caldilineae;Caldilineales;Caldilineaceae;HQ014651_g;AB630550_s	AB630550_s	1	2	0	0.0011	0.0022	0
Bacteria;Actinobacteria;Thermoleophilia;Thermoleophilales;Thermoleophilaceae;PAC000142_g;AB630582_s	AB630582_s	1	3	14	0.0011	0.0033	0.0153
Bacteria;Planctomycetes;OM190_c;OM190_o;AF407728_f;AF407728_g;AB630597_s	AB630597_s	2	1	0	0.0022	0.0011	0
Bacteria;Planctomycetes;Planctomycetia;Planctomycetales;Planctomycetaceae;AB630600_g;AB630600_g_uc	AB630600_g_uc	2	0	0	0.0022	0	0
Bacteria;Planctomycetes;Planctomycetia;Planctomycetales;Planctomycetaceae;PAC000036_g;AB630607_s	AB630607_s	1	0	3	0.0011	0	0.0033
Bacteria;Planctomycetes;Planctomycetia;Planctomycetales;Planctomycetaceae;PAC000036_g;AB630611_s	AB630611_s	1	0	2	0.0011	0	0.0022
Bacteria;Planctomycetes;Planctomycetia;Planctomycetales;Planctomycetaceae;AB630615_g;AB630615_s	AB630615_s	1	0	0	0.0011	0	0
Bacteria;Planctomycetes;Planctomycetia;Planctomycetales;Planctomycetaceae;AB630617_g;AB630617_s	AB630617_s	3	0	0	0.0033	0	0
Bacteria;Verrucomicrobia;Verrucomicrobiae;Pedosphaera_o;Pedosphaera_f;JQ801058_g;AB630648_s	AB630648_s	3	13	11	0.0033	0.0141	0.012
Bacteria;Verrucomicrobia;Spartobacteria;Chthoniobacterales;Chthoniobacteraceae;Chthoniobacter;AB630654_s	AB630654_s	3	3	2	0.0033	0.0033	0.0022
Bacteria;Proteobacteria;Deltaproteobacteria;Myxococcales;Haliangiaceae;HM748650_g;AB630777_s	AB630777_s	2	0	1	0.0022	0	0.0011
Bacteria;Chloroflexi;Caldilineae;Caldilineales;Caldilineaceae;AB630820_g;AB630820_g_uc	AB630820_g_uc	0	0	4	0	0	0.0044
Bacteria;Chloroflexi;Caldilineae;Caldilineales;Caldilineaceae;AB630820_g;AB630820_s	AB630820_s	0	1	0	0	0.0011	0
Bacteria;Chloroflexi;PDJQ_c;PDJQ_o;PDJQ_f;PDJQ_g;AB630821_s	AB630821_s	0	3	1	0	0.0033	0.0011
Bacteria;Chloroflexi;Anaerolineae;PAC000395_o;EU134013_f;EU134013_g;AB630846_s	AB630846_s	0	0	1	0	0	0.0011
Bacteria;Verrucomicrobia;Spartobacteria;Chthoniobacterales;Chthoniobacteraceae;Terrimicrobium;AB630916_s	AB630916_s	1	0	0	0.0011	0	0
Bacteria;Proteobacteria;Deltaproteobacteria;Myxococcales;Sandaracinaceae;PAC000443_g;AB636929_s	AB636929_s	0	0	1	0	0	0.0011
Bacteria;Kazan;CP011216_c;PAC000573_o;AM991231_f;EF018817_g;AB637068_s	AB637068_s	0	0	1	0	0	0.0011
Bacteria;Gemmatimonadetes;Longimicrobia;Longimicrobiales;Longimicrobiaceae;AB533813_g;AB637086_s	AB637086_s	9	2	5	0.0099	0.0022	0.0055
Bacteria;Firmicutes;Bacilli;Bacillales;Paenibacillaceae;Paenibacillus;AB637271_s	AB637271_s	2	0	0	0.0022	0	0
Bacteria;Actinobacteria;Thermoleophilia;Solirubrobacterales;Solirubrobacteraceae;Solirubrobacter;AB637350_s	AB637350_s	2	13	7	0.0022	0.0141	0.0076
Bacteria;Verrucomicrobia;Kiritimatiellae;Kiritimatiellales;GQ259262_f;AB661577_g;AB661577_g_uc	AB661577_g_uc	0	0	3	0	0	0.0033
Bacteria;Proteobacteria;Gammaproteobacteria;Xanthomonadales;Xanthomonadaceae;Rudaea;AB672147_s	AB672147_s	0	2	0	0	0.0022	0
Bacteria;Planctomycetes;Phycisphaerae;Phycisphaerales;Tepidisphaeraceae;Tepidisphaera;AB672158_s	AB672158_s	0	2	0	0	0.0022	0
Bacteria;Actinobacteria;Rubrobacteria;Gaiellales;Gaiellaceae;Gaiella;AB672179_s	AB672179_s	0	1	0	0	0.0011	0
Bacteria;Armatimonadetes;Fimbriimonadia;Fimbriimonadales;Fimbriimonadaceae;Fimbriimonas;AB672192_s	AB672192_s	8	1	10	0.0088	0.0011	0.0109
Bacteria;Actinobacteria;Rubrobacteria;Gaiellales;Gaiellaceae;Gaiella;AB672259_s	AB672259_s	4	36	30	0.0044	0.0391	0.0327
Bacteria;Acidobacteria;Solibacteres;Solibacterales;Solibacteraceae;Solibacter;AB672265_s	AB672265_s	0	0	1	0	0	0.0011
Bacteria;Actinobacteria;Thermoleophilia;Solirubrobacterales;Conexibacteraceae;AB672281_g;AB672281_s	AB672281_s	1	0	3	0.0011	0	0.0033
Bacteria;Actinobacteria;Actinobacteria_c;Frankiales;Sporichthyaceae;Sporichthya;AB695759_s	AB695759_s	7	1	4	0.0077	0.0011	0.0044
Bacteria;Proteobacteria;Deltaproteobacteria;Myxococcales;EU589314_f;EU589314_g;AB696061_s	AB696061_s	0	0	1	0	0	0.0011
Bacteria;Bacteroidetes;Sphingobacteriia;Sphingobacteriales;Chitinophagaceae;Segetibacter;AB696119_s	AB696119_s	0	2	1	0	0.0022	0.0011
Bacteria;Proteobacteria;Deltaproteobacteria;Myxococcales;Anaeromyxobacteraceae;PAC000696_g;AB696145_s	AB696145_s	1	0	0	0.0011	0	0
Bacteria;Proteobacteria;Deltaproteobacteria;Myxococcales;Archangiaceae;DQ906827_g;AB696147_s	AB696147_s	3	3	2	0.0033	0.0033	0.0022
Bacteria;Verrucomicrobia;Verrucomicrobiae;Pedosphaera_o;Pedosphaera_f;FM209351_g;AB696149_s	AB696149_s	1	0	1	0.0011	0	0.0011
Bacteria;Cyanobacteria;Chroobacteria;Oscillatoriales;Pseudanabaenaceae;MQTZ_g;AB696397_s	AB696397_s	0	0	1	0	0	0.0011
Bacteria;Gemmatimonadetes;Longimicrobia;Longimicrobiales;GQ263002_f;HQ397371_g;AB696442_s	AB696442_s	1	0	1	0.0011	0	0.0011
Bacteria;Actinobacteria;Acidimicrobiia;Acidimicrobiales;Acidimicrobiaceae;PAC000659_g;AB696535_s	AB696535_s	0	2	0	0	0.0022	0
Bacteria;Gemmatimonadetes;Longimicrobia;Longimicrobiales;Longimicrobiaceae;Longimicrobium;AF009988_s	AF009988_s	1	6	8	0.0011	0.0065	0.0087
Bacteria;Acidobacteria;Vicinamibacter_c;Vicinamibacter_o;Vicinamibacter_f;EU861837_g;AF013534_s	AF013534_s	0	1	0	0	0.0011	0
Bacteria;Proteobacteria;Betaproteobacteria;Rhodocyclales;Azonexaceae;Dechloromonas;AF035048_s	AF035048_s	0	0	2	0	0	0.0022
Bacteria;Proteobacteria;Gammaproteobacteria;Xanthomonadales;Xanthomonadaceae;Lysobacter;AF139997_s	AF139997_s	1	0	2	0.0011	0	0.0022
Bacteria;Proteobacteria;Oligoflexia;Bdellovibrionales;Bdellovibrionaceae;Bdellovibrio;AF148941_s	AF148941_s	1	0	1	0.0011	0	0.0011
Bacteria;Chloroflexi;Anaerolineae;Anaerolinaeles;Anaerolinaceae;AF234690_g;AF234690_s	AF234690_s	4	2	4	0.0044	0.0022	0.0044
Bacteria;Chloroflexi;Caldilineae;Caldilineales;AF234694_f;AF234694_g;AF234694_g_uc	AF234694_g_uc	0	2	2	0	0.0022	0.0022
Bacteria;Planctomycetes;Planctomycetia;Planctomycetales;Planctomycetaceae;PAC000036_g;AF234700_s	AF234700_s	0	0	1	0	0	0.0011
Bacteria;Acidobacteria;Vicinamibacter_c;Vicinamibacter_o;Vicinamibacter_f;Luteitalea;AF234701_s	AF234701_s	1	0	0	0.0011	0	0
Bacteria;Chloroflexi;Anaerolineae;PAC000395_o;FN594644_f;FN594644_g;AF234705_s	AF234705_s	2	2	4	0.0022	0.0022	0.0044
Bacteria;Proteobacteria;Alphaproteobacteria;Rhodospirillales;Rhodospirillaceae;AF234730_g;AF234730_g_uc	AF234730_g_uc	0	0	2	0	0	0.0022
Bacteria;Proteobacteria;Alphaproteobacteria;Rhodospirillales;Rhodospirillaceae;AF234730_g;AF234730_s	AF234730_s	14	2	7	0.0154	0.0022	0.0076
Bacteria;Planctomycetes;Planctomycetia;Planctomycetales;Planctomycetaceae;PAC000036_g;AF234735_s	AF234735_s	1	0	1	0.0011	0	0.0011
Bacteria;Planctomycetes;Planctomycetia;Planctomycetales;Planctomycetaceae;PAC000036_g;AF234736_s	AF234736_s	0	0	1	0	0	0.0011
Bacteria;Proteobacteria;Alphaproteobacteria;Caulobacterales;Caulobacteraceae;Aquidulcibacter;AF234756_s	AF234756_s	0	0	1	0	0	0.0011
Bacteria;Planctomycetes;Planctomycetia;Planctomycetales;Planctomycetaceae;PAC000036_g;AF234760_s	AF234760_s	2	4	3	0.0022	0.0043	0.0033
Bacteria;Planctomycetes;Planctomycetia;Planctomycetales;Isosphaeraceae;Singulisphaera;AF244749_s	AF244749_s	0	0	1	0	0	0.0011
Bacteria;Planctomycetes;Planctomycetia;Planctomycetales;Isosphaeraceae;Singulisphaera;AF244751_s	AF244751_s	0	1	0	0	0.0011	0
Bacteria;Saccharibacteria_TM7;Saccharimonas_c;Saccharimonas_o;PAC000016_f;PAC000016_g;AF268996_s	AF268996_s	0	1	0	0	0.0011	0
Bacteria;Saccharibacteria_TM7;Saccharimonas_c;Saccharimonas_o;PAC000016_f;PAC000016_g;AF269000_s	AF269000_s	3	0	3	0.0033	0	0.0033
Bacteria;Firmicutes;Clostridia;Clostridiales;Lachnospiraceae;Blautia;AF349417_s group	AF349417_s group	0	0	1	0	0	0.0011
Bacteria;Proteobacteria;Alphaproteobacteria;Rhizobiales;PAC002126_f;PAC002126_g;AF358012_s	AF358012_s	7	2	6	0.0077	0.0022	0.0065
Bacteria;Proteobacteria;Alphaproteobacteria;Rhizobiales;Parvibaculum_f;AF370880_g;AF370880_g_uc	AF370880_g_uc	0	2	0	0	0.0022	0
Bacteria;Proteobacteria;Alphaproteobacteria;Rhizobiales;Parvibaculum_f;AF370880_g;AF370880_s	AF370880_s	8	2	18	0.0088	0.0022	0.0196
Bacteria;Firmicutes;Clostridia;Clostridiales;Lachnospiraceae;PAC001200_g;AF371556_s	AF371556_s	0	0	1	0	0	0.0011
Bacteria;Firmicutes;Clostridia;Clostridiales;Lachnospiraceae;Agathobacter;AF371601_s	AF371601_s	1	0	0	0.0011	0	0
Bacteria;Firmicutes;Clostridia;Clostridiales;Ruminococcaceae;Subdoligranulum;AF371720_s	AF371720_s	30	15	16	0.0329	0.0163	0.0175
Bacteria;Firmicutes;Clostridia;Clostridiales;Ruminococcaceae;EU794292_g;AF371735_s	AF371735_s	9	0	0	0.0099	0	0
Bacteria;Firmicutes;Clostridia;Clostridiales;Ruminococcaceae;Pseudoflavonifractor;AF371803_s	AF371803_s	1	0	0	0.0011	0	0
Bacteria;Proteobacteria;Gammaproteobacteria;Oceanospirillales;Oleiphilaceae;Oleiphilus;AF382112_s group	AF382112_s group	1	0	0	0.0011	0	0
Bacteria;Proteobacteria;Deltaproteobacteria;Myxococcales;Sandaracinaceae;AF382126_g;AF382126_g_uc	AF382126_g_uc	0	6	5	0	0.0065	0.0055
Bacteria;Acidobacteria;PAC002280_c;PAC002280_o;PAC002280_f;HQ153936_g;AF385537_s	AF385537_s	4	1	3	0.0044	0.0011	0.0033
Bacteria;Proteobacteria;Oligoflexia;Bdellovibrionales;Bdellovibrionaceae;AF385539_g;AF385539_s	AF385539_s	1	0	0	0.0011	0	0
Bacteria;Elusimicrobia;Elusimicrobia_c;Elusimicrobiales;PAC000391_f;PAC000391_g;AF407708_s	AF407708_s	0	0	1	0	0	0.0011
Bacteria;Proteobacteria;Alphaproteobacteria;Rhodospirillales;Rhodospirillaceae;AF407727_g;AF407727_g_uc	AF407727_g_uc	0	0	2	0	0	0.0022
Bacteria;Planctomycetes;OM190_c;OM190_o;AF407728_f;AF407728_g;AF407728_g_uc	AF407728_g_uc	0	0	3	0	0	0.0033
Bacteria;Planctomycetes;OM190_c;OM190_o;AF407728_f;AF407728_g;AF407728_s	AF407728_s	2	0	0	0.0022	0	0
Bacteria;Actinobacteria;Actinobacteria_c;Frankiales;Sporichthyaceae;AF408985_g;AF408985_s	AF408985_s	0	4	7	0	0.0043	0.0076
Bacteria;Chloroflexi;Anaerolineae;Anaerolinaeles;Anaerolinaceae;GQ500701_g;AF423305_s	AF423305_s	0	1	0	0	0.0011	0
Bacteria;Gemmatimonadetes;Gemmatimonadetes_c;Gemmatimonadales;Gemmatimonadaceae;AJ582058_g;AF432632_s	AF432632_s	0	0	2	0	0	0.0022
Bacteria;Gemmatimonadetes;Gemmatimonadetes_c;Gemmatimonadales;PAC000624_f;HQ190326_g;AF432636_s	AF432636_s	0	3	6	0	0.0033	0.0065
Bacteria;Planctomycetes;Phycisphaerae;Phycisphaerales;Phycisphaeraceae;AF445645_g;AF445645_g_uc	AF445645_g_uc	0	3	0	0	0.0033	0
Bacteria;Cyanobacteria;Vampirovibrio_c;Vampirovibrio_o;Vampirovibrio_f;Vampirovibrio;AF445677_s	AF445677_s	0	0	1	0	0	0.0011
Bacteria;Planctomycetes;Planctomycetia;Planctomycetales;Planctomycetaceae;AF445727_g;AF445727_s	AF445727_s	1	0	2	0.0011	0	0.0022
Bacteria;Acidobacteria;Solibacteres;Solibacterales;Bryobacteraceae;KB906767_g;AF465658_s	AF465658_s	1	24	1	0.0011	0.0261	0.0011
Bacteria;Proteobacteria;Betaproteobacteria;PAC002541_o;PAC002541_f;AF467301_g;AF467301_g_uc	AF467301_g_uc	0	1	1	0	0.0011	0.0011
Bacteria;Acidobacteria;Acidobacteriia;Acidobacteriales;Acidobacteriaceae;AF498705_g;AF498705_g_uc	AF498705_g_uc	0	2	0	0	0.0022	0
Bacteria;Actinobacteria;Actinobacteria_c;Streptosporangiales;AF498716_f;AF498716_g;AF498716_g_uc	AF498716_g_uc	0	13	4	0	0.0141	0.0044
Bacteria;Saccharibacteria_TM7;Saccharimonas_c;Saccharimonas_o;Saccharimonas_f;Saccharimonas;AF507686_s	AF507686_s	1	2	0	0.0011	0.0022	0
Bacteria;Gemmatimonadetes;Gemmatimonadetes_c;Gemmatimonadales;Gemmatimonadaceae;AF507703_g;AF507703_g_uc	AF507703_g_uc	2	3	0	0.0022	0.0033	0
Bacteria;Planctomycetes;Phycisphaerae;Phycisphaerales;Tepidisphaeraceae;Tepidisphaera;AF507705_s	AF507705_s	0	0	1	0	0	0.0011
Bacteria;Cyanobacteria;PAC002560_c;PAC002337_o;PAC002337_f;AF507711_g;AF507711_g_uc	AF507711_g_uc	2	0	0	0.0022	0	0
Bacteria;Proteobacteria;Deltaproteobacteria;PAC001922_o;PAC001922_f;PAC001922_g;AF523967_s	AF523967_s	0	13	8	0	0.0141	0.0087
Bacteria;Nitrospirae;Nitrospira_c;Nitrospirales;Nitrospiraceae;Nitrospira;AJ224038_s	AJ224038_s	5	0	2	0.0055	0	0.0022
Bacteria;Firmicutes;Clostridia;Clostridiales;Lachnospiraceae;Mobilitalea;AJ229203_s	AJ229203_s	0	0	1	0	0	0.0011
Bacteria;Bacteroidetes;Flavobacteria;Flavobacteriales;Flavobacteriaceae;Gillisia;AJ244698_s	AJ244698_s	0	0	1	0	0	0.0011
Bacteria;Proteobacteria;Gammaproteobacteria;Legionellales;Coxiellaceae;Aquicella;AJ252618_s	AJ252618_s	2	2	12	0.0022	0.0022	0.0131
Bacteria;Verrucomicrobia;Opitutae;Opitutales;Opitutaceae;Diplosphaera;AJ289985_s	AJ289985_s	0	3	1	0	0.0033	0.0011
Bacteria;Proteobacteria;Oligoflexia;Bacteriovoracales;Bacteriovoracaceae;Bacteriovorax;AJ290009_s	AJ290009_s	1	1	0	0.0011	0.0011	0
Bacteria;Acidobacteria;Acidobacteriia;Acidobacteriales;Acidobacteriaceae;Acidipila;AJ292581_s	AJ292581_s	0	2	0	0	0.0022	0
Bacteria;Proteobacteria;Alphaproteobacteria;Rhodospirillales;Acetobacteraceae;PAC000258_g;AJ292598_s	AJ292598_s	0	0	1	0	0	0.0011
Bacteria;Proteobacteria;Alphaproteobacteria;Rhodospirillales;Acetobacteraceae;AJ292611_g;AJ292611_s	AJ292611_s	0	0	1	0	0	0.0011
Bacteria;Firmicutes;Clostridia;Clostridiales;Lachnospiraceae;Ruminococcus_g4;AJ315979_s	AJ315979_s	0	0	2	0	0	0.0022
Bacteria;Bacteroidetes;Sphingobacteriia;Sphingobacteriales;Chitinophagaceae;AJ318153_g;AJ318153_g_uc	AJ318153_g_uc	0	5	0	0	0.0054	0
Bacteria;Proteobacteria;Alphaproteobacteria;Rhodospirillales;Rhodospirillaceae;Telmatospirillum;AJ318174_s	AJ318174_s	0	1	0	0	0.0011	0
Bacteria;Bacteroidetes;Sphingobacteriia;Sphingobacteriales;Chitinophagaceae;AJ318177_g;AJ318177_g_uc	AJ318177_g_uc	2	0	0	0.0022	0	0
Bacteria;Proteobacteria;Alphaproteobacteria;Rhodospirillales;Rhodospirillaceae;JADL_g;AJ536857_s	AJ536857_s	0	1	0	0	0.0011	0
Bacteria;Firmicutes;Bacilli;Bacillales;Bacillaceae;Bacillus;AJ544784_s	AJ544784_s	0	2	0	0	0.0022	0
Bacteria;Proteobacteria;Betaproteobacteria;Burkholderiales;Comamonadaceae;AJ565430_g;AJ565430_s	AJ565430_s	0	2	2	0	0.0022	0.0022
Bacteria;Bacteroidetes;Cytophagia;Cytophagales;AB533980_f;AB533980_g;AJ565431_s	AJ565431_s	1	0	2	0.0011	0	0.0022
Bacteria;Gemmatimonadetes;Gemmatimonadetes_c;Gemmatimonadales;Gemmatimonadaceae;EU137390_g;AJ582055_s group	AJ582055_s group	7	15	28	0.0077	0.0163	0.0305
Bacteria;Gemmatimonadetes;Gemmatimonadetes_c;Gemmatimonadales;Gemmatimonadaceae;AJ582058_g;AJ582058_g_uc	AJ582058_g_uc	14	48	56	0.0154	0.0522	0.0611
Bacteria;Chloroflexi;GQ396871_c;GQ396871_o;GQ396871_f;GQ263023_g;AJ582210_s	AJ582210_s	5	2	0	0.0055	0.0022	0
Bacteria;Proteobacteria;Gammaproteobacteria;Xanthomonadales;Xanthomonadaceae;Chujaibacter;AJ604540_s	AJ604540_s	0	32	4	0	0.0348	0.0044
Bacteria;BRC1;FP245541_c;FP245541_o;AJ604544_f;AJ604544_g;AJ604544_s	AJ604544_s	0	0	2	0	0	0.0022
Bacteria;Proteobacteria;Alphaproteobacteria;Rhodospirillales;Rhodospirillaceae;Magnetospirillum;AJ617837_s	AJ617837_s	1	0	0	0.0011	0	0
Bacteria;Acidobacteria;Acidobacteriia;Acidobacteriales;Acidobacteriaceae;AF498705_g;AJ617853_s	AJ617853_s	2	9	10	0.0022	0.0098	0.0109
Bacteria;Acidobacteria;Solibacteres;Solibacterales;Solibacteraceae;Solibacter;AJ617858_s	AJ617858_s	1	0	0	0.0011	0	0
Bacteria;Verrucomicrobia;Verrucomicrobiae;Pedosphaera_o;Pedosphaera_f;AJ617869_g;AJ617869_g_uc	AJ617869_g_uc	0	2	0	0	0.0022	0
Bacteria;Verrucomicrobia;Verrucomicrobiae;Pedosphaera_o;Pedosphaera_f;AJ617869_g;AJ617869_s	AJ617869_s	4	5	6	0.0044	0.0054	0.0065
Bacteria;Nitrospirae;Nitrospira_c;Nitrospirales;Nitrospiraceae;Nitrospira;AJ617917_s	AJ617917_s	4	12	18	0.0044	0.013	0.0196
Bacteria;Actinobacteria;Thermoleophilia;Solirubrobacterales;Conexibacteraceae;Conexibacter;AJ863193_s	AJ863193_s	4	5	1	0.0044	0.0054	0.0011
Bacteria;Proteobacteria;Oligoflexia;Bdellovibrionales;PAC000132_f;PAC000132_g;AJ863290_s	AJ863290_s	0	1	0	0	0.0011	0
Bacteria;Proteobacteria;Deltaproteobacteria;Myxococcales;Archangiaceae;AJ867897_g;AJ867897_s group	AJ867897_s group	4	4	2	0.0044	0.0043	0.0022
Bacteria;Proteobacteria;Gammaproteobacteria;Pseudomonadales;Pseudomonadaceae;Pseudomonas;AJMR_s	AJMR_s	0	1	1	0	0.0011	0.0011
Bacteria;Proteobacteria;Alphaproteobacteria;Rickettsiales;Rickettsiaceae;AM086142_g;AM086142_g_uc	AM086142_g_uc	0	0	2	0	0	0.0022
Bacteria;Firmicutes;Bacilli;Bacillales;Planococcaceae;Sporosarcina;AM111065_s group	AM111065_s group	0	4	2	0	0.0043	0.0022
Bacteria;Firmicutes;Bacilli;Bacillales;Paenibacillaceae;Fontibacillus;AM162324_s	AM162324_s	0	3	0	0	0.0033	0
Bacteria;Actinobacteria;Coriobacteriia;Coriobacteriales;Coriobacteriaceae;LT821227_g;AM275737_s	AM275737_s	2	0	0	0.0022	0	0
Bacteria;Firmicutes;Clostridia;Clostridiales;Christensenellaceae;PAC001437_g;AM278918_s	AM278918_s	3	0	0	0.0033	0	0
Bacteria;Actinobacteria;Coriobacteriia;Coriobacteriales;Coriobacteriaceae;AM278923_g;AM278923_s	AM278923_s	6	0	0	0.0066	0	0
Bacteria;Acidobacteria;Solibacteres;Solibacterales;Bryobacteraceae;KB906767_g;AM292612_s	AM292612_s	3	5	6	0.0033	0.0054	0.0065
Bacteria;Planctomycetes;PAC001018_c;AM056027_o;AY532588_f;AM490671_g;AM490671_g_uc	AM490671_g_uc	0	5	6	0	0.0054	0.0065
Bacteria;Planctomycetes;PAC001018_c;AM056027_o;AM056027_f;AM056027_g;AM490677_s	AM490677_s	0	1	0	0	0.0011	0
Bacteria;Proteobacteria;Deltaproteobacteria;Myxococcales;Polyangiaceae;Minicystis;AM490752_s	AM490752_s	2	0	2	0.0022	0	0.0022
Bacteria;Firmicutes;Bacilli;Bacillales;Paenibacillaceae;Paenibacillus;AM492794_s	AM492794_s	0	0	1	0	0	0.0011
Bacteria;Firmicutes;Clostridia;Clostridiales;Lachnospiraceae;Roseburia;AM500721_s	AM500721_s	1	0	0	0.0011	0	0
Bacteria;Chloroflexi;Chloroflexia;Chloroflexales;Kouleothrix_f;FJ478841_g;AM697057_s	AM697057_s	0	3	13	0	0.0033	0.0142
Bacteria;Proteobacteria;Deltaproteobacteria;Myxococcales;Sandaracinaceae;PAC000443_g;AM697059_s group	AM697059_s group	2	3	9	0.0022	0.0033	0.0098
Bacteria;Actinobacteria;Actinobacteria_c;Frankiales;HQ910322_f;HQ910322_g;AM697088_s	AM697088_s	0	0	3	0	0	0.0033
Bacteria;Proteobacteria;Deltaproteobacteria;Myxococcales;Archangiaceae;AJ867897_g;AM697153_s	AM697153_s	1	0	1	0.0011	0	0.0011
Bacteria;Firmicutes;Bacilli;Bacillales;Paenibacillaceae;Paenibacillus;AM713392_s	AM713392_s	0	1	0	0	0.0011	0
Bacteria;Acidobacteria;Solibacteres;Solibacterales;Bryobacteraceae;KB906767_g;AM749762_s	AM749762_s	0	1	0	0	0.0011	0
Bacteria;Firmicutes;Bacilli;Bacillales;Paenibacillaceae;Paenibacillus;AM900793_s	AM900793_s	0	0	1	0	0	0.0011
Bacteria;Planctomycetes;Planctomycetia;Planctomycetales;Planctomycetaceae;Pirellula;AM902592_s	AM902592_s	0	0	1	0	0	0.0011
Bacteria;Proteobacteria;Gammaproteobacteria;Chromatiales;Nitrococcus_f;AM930308_g;AM930308_g_uc	AM930308_g_uc	3	0	1	0.0033	0	0.0011
Bacteria;Firmicutes;Bacilli;Bacillales;Bacillaceae;Bacillus;AM930323_s	AM930323_s	0	1	0	0	0.0011	0
Bacteria;Acidobacteria;Acidobacteriia;Acidobacteriales;Acidobacteriaceae;Koribacter;AM934736_s	AM934736_s	0	0	1	0	0	0.0011
Bacteria;Proteobacteria;Gammaproteobacteria;Acidiferrobacterales;Acidiferrobacteraceae;JQ769914_g;AM934823_s	AM934823_s	1	0	2	0.0011	0	0.0022
Bacteria;Proteobacteria;Alphaproteobacteria;Rhizobiales;Devosia_f;Devosia;AM934851_s	AM934851_s	3	0	0	0.0033	0	0
Bacteria;Acidobacteria;Solibacteres;Solibacterales;Bryobacteraceae;PAC002019_g;AM934863_s	AM934863_s	3	6	5	0.0033	0.0065	0.0055
Bacteria;Gemmatimonadetes;Gemmatimonadetes_c;Gemmatimonadales;Gemmatimonadaceae;AJ582058_g;AM934950_s	AM934950_s	1	10	1	0.0011	0.0109	0.0011
Bacteria;Chlorobi;OPB56_c;OPB56_o;HQ190417_f;HQ190417_g;AM935163_s	AM935163_s	0	0	3	0	0	0.0033
Bacteria;Chloroflexi;PDJQ_c;EU335161_o;HQ697801_f;HQ697801_g;AM935269_s	AM935269_s	0	0	1	0	0	0.0011
Bacteria;Acidobacteria;Acidobacteriia;Acidobacteriales;Acidobacteriaceae;AY234608_g;AM935360_s	AM935360_s	6	2	8	0.0066	0.0022	0.0087
Bacteria;Proteobacteria;Deltaproteobacteria;Bradymonadales;EU799406_f;AM935526_g;AM935526_g_uc	AM935526_g_uc	0	2	0	0	0.0022	0
Bacteria;Proteobacteria;Deltaproteobacteria;Bradymonadales;EU799406_f;AM935526_g;AM935526_s	AM935526_s	1	0	1	0.0011	0	0.0011
Bacteria;Actinobacteria;Thermoleophilia;Thermoleophilales;Thermoleophilaceae;PAC000142_g;AM935529_s	AM935529_s	0	0	1	0	0	0.0011
Bacteria;Proteobacteria;Alphaproteobacteria;Rhodospirillales;Rhodospirillaceae;DQ811855_g;AM936021_s	AM936021_s	3	0	1	0.0033	0	0.0011
Bacteria;Actinobacteria;Acidimicrobiia;Acidimicrobiales;Iamiaceae;HQ864103_g;AM936079_s	AM936079_s	2	1	7	0.0022	0.0011	0.0076
Bacteria;Proteobacteria;Alphaproteobacteria;Rhodospirillales;Rhodospirillaceae;AF234730_g;AM936263_s	AM936263_s	4	9	17	0.0044	0.0098	0.0185
Bacteria;Saccharibacteria_TM7;Saccharimonas_c;Saccharimonas_o;PAC000016_f;PAC000016_g;AM991156_s	AM991156_s	0	5	4	0	0.0054	0.0044
Bacteria;Actinobacteria;Acidimicrobiia;Acidimicrobiales;CP011489_f;CP011489_g;AM991247_s	AM991247_s	6	5	16	0.0066	0.0054	0.0175
Bacteria;Proteobacteria;Gammaproteobacteria;Legionellales;Coxiellaceae;PAC000141_g;AM991253_s	AM991253_s	0	3	0	0	0.0033	0
Bacteria;Actinobacteria;Thermoleophilia;Solirubrobacterales;Solirubrobacteraceae;Solirubrobacter;AUEK_s	AUEK_s	0	1	0	0	0.0011	0
Bacteria;Proteobacteria;Alphaproteobacteria;Rhizobiales;Phyllobacteriaceae;Mesorhizobium;AVBN_s	AVBN_s	1	2	0	0.0011	0.0022	0
Bacteria;Bacteroidetes;Sphingobacteriia;Sphingobacteriales;Chitinophagaceae;Flavisolibacter;AY056829_s	AY056829_s	0	1	0	0	0.0011	0
Bacteria;Proteobacteria;Alphaproteobacteria;Rhizobiales;Bauldia_f;Bauldia;AY102320_s	AY102320_s	0	0	3	0	0	0.0033
Bacteria;Chloroflexi;Anaerolineae;PAC000395_o;EU134013_f;EU134013_g;AY102332_s	AY102332_s	0	0	1	0	0	0.0011
Bacteria;Elusimicrobia;Elusimicrobia_c;Elusimicrobiales;PAC000391_f;PAC000391_g;AY133074_s	AY133074_s	0	2	0	0	0.0022	0
Bacteria;Proteobacteria;Betaproteobacteria;Methylophilales;Methylophilaceae;Methylotenera;AY145571_s	AY145571_s	1	0	0	0.0011	0	0
Bacteria;Firmicutes;Clostridia;Clostridiales;Mogibacterium_f;Mogibacterium;AY167964_s	AY167964_s	65	0	0	0.0714	0	0
Bacteria;Bacteroidetes;Sphingobacteriia;Sphingobacteriales;Chitinophagaceae;Niastella;AY177767_s	AY177767_s	1	0	0	0.0011	0	0
Bacteria;Armatimonadetes;AJ306784_c;AJ306784_o;AJ306784_f;AY188316_g;AY188316_g_uc	AY188316_g_uc	0	0	2	0	0	0.0022
Bacteria;Armatimonadetes;AJ306784_c;AJ306784_o;AJ306784_f;AY188316_g;AY188316_s	AY188316_s	0	1	0	0	0.0011	0
Bacteria;Gemmatimonadetes;Gemmatimonadetes_c;Gemmatimonadales;PAC000624_f;PAC000624_g;AY188328_s	AY188328_s	0	11	0	0	0.012	0
Bacteria;Proteobacteria;Alphaproteobacteria;Rhodospirillales;Acetobacteraceae;PAC000328_g;AY192273_s	AY192273_s	0	3	2	0	0.0033	0.0022
Bacteria;Verrucomicrobia;Verrucomicrobiae;Pedosphaera_o;Pedosphaera_f;Limisphaera;AY211073_s	AY211073_s	0	2	1	0	0.0022	0.0011
Bacteria;Verrucomicrobia;Opitutae;Opitutales;Opitutaceae;CP016094_g;AY212598_s	AY212598_s	9	8	13	0.0099	0.0087	0.0142
Bacteria;Proteobacteria;Gammaproteobacteria;Cellvibrionales;Pseudohongiella_f;Pseudohongiella;AY212606_s	AY212606_s	0	0	2	0	0	0.0022
Bacteria;Verrucomicrobia;Verrucomicrobiae;Pedosphaera_o;Pedosphaera_f;AJ617869_g;AY212643_s	AY212643_s	1	4	2	0.0011	0.0043	0.0022
Bacteria;Proteobacteria;Gammaproteobacteria;Cellvibrionales;HQ190428_f;HQ190428_g;AY212658_s	AY212658_s	0	3	1	0	0.0033	0.0011
Bacteria;Bacteroidetes;Sphingobacteriia;Sphingobacteriales;Chitinophagaceae;PAC002331_g;AY218589_s group	AY218589_s group	0	3	0	0	0.0033	0
Bacteria;Bacteroidetes;Sphingobacteriia;Sphingobacteriales;Chitinophagaceae;PAC002331_g;AY218602_s	AY218602_s	0	0	1	0	0	0.0011
Bacteria;Chlorobi;OPB56_c;OPB56_o;EF648021_f;EF648021_g;AY218625_s	AY218625_s	0	1	0	0	0.0011	0
Bacteria;Bacteroidetes;Sphingobacteriia;Sphingobacteriales;Chitinophagaceae;PAC002331_g;AY218628_s	AY218628_s	0	2	1	0	0.0022	0.0011
Bacteria;Gemmatimonadetes;Gemmatimonadetes_c;Gemmatimonadales;Gemmatimonadaceae;PAC001889_g;AY218639_s	AY218639_s	18	16	36	0.0198	0.0174	0.0393
Bacteria;Verrucomicrobia;Verrucomicrobiae;Pedosphaera_o;Pedosphaera_f;AY218640_g;AY218640_s	AY218640_s	7	9	14	0.0077	0.0098	0.0153
Bacteria;Proteobacteria;Gammaproteobacteria;Xanthomonadales;Xanthomonadaceae;Rhodanobacter;AY218670_s	AY218670_s	0	4	7	0	0.0043	0.0076
Bacteria;Proteobacteria;Gammaproteobacteria;Xanthomonadales;Xanthomonadaceae;Rudaea;AY218690_s	AY218690_s	0	2	5	0	0.0022	0.0055
Bacteria;Proteobacteria;Gammaproteobacteria;Xanthomonadales;Xanthomonadaceae;Chujaibacter;AY218694_s	AY218694_s	0	34	0	0	0.0369	0
Bacteria;Gemmatimonadetes;Gemmatimonadetes_c;Gemmatimonadales;Gemmatimonadaceae;EF516870_g;AY218695_s	AY218695_s	2	7	13	0.0022	0.0076	0.0142
Bacteria;Actinobacteria;Acidimicrobiia;Acidimicrobiales;CP011489_f;CP011489_g;AY221045_s	AY221045_s	3	3	5	0.0033	0.0033	0.0055
Bacteria;Proteobacteria;Alphaproteobacteria;Caulobacterales;Caulobacteraceae;Phenylobacterium;AY234477_s	AY234477_s	0	7	0	0	0.0076	0
Bacteria;Proteobacteria;Alphaproteobacteria;Micropepsales;Micropepsaceae;Rhizomicrobium;AY234503_s	AY234503_s	0	9	12	0	0.0098	0.0131
Bacteria;Verrucomicrobia;Verrucomicrobiae;Pedosphaera_o;Pedosphaera_f;GU127739_g;AY234519_s group	AY234519_s group	1	10	4	0.0011	0.0109	0.0044
Bacteria;Planctomycetes;Planctomycetia;Planctomycetales;Isosphaeraceae;PAC000638_g;AY234528_s	AY234528_s	0	0	2	0	0	0.0022
Bacteria;Actinobacteria;Actinobacteria_c;Streptosporangiales;AF498716_f;AF498716_g;AY234546_s	AY234546_s	1	16	6	0.0011	0.0174	0.0065
Bacteria;Actinobacteria;Actinobacteria_c;Propionibacteriales;Nocardioidaceae;Nocardioides;AY234550_s	AY234550_s	11	49	50	0.0121	0.0532	0.0546
Bacteria;Proteobacteria;Alphaproteobacteria;Rhodospirillales;Acetobacteraceae;Rhodopila;AY234551_s	AY234551_s	2	4	3	0.0022	0.0043	0.0033
Bacteria;Gemmatimonadetes;Gemmatimonadetes_c;Gemmatimonadales;Gemmatimonadaceae;AY234571_g;AY234571_g_uc	AY234571_g_uc	0	3	0	0	0.0033	0
Bacteria;Acidobacteria;Acidobacteriia;Acidobacteriales;Acidobacteriaceae;AY234608_g;AY234608_g_uc	AY234608_g_uc	1	0	1	0.0011	0	0.0011
Bacteria;Acidobacteria;Acidobacteriia;Acidobacteriales;Acidobacteriaceae;AY234608_g;AY234608_s	AY234608_s	3	0	5	0.0033	0	0.0055
Bacteria;Actinobacteria;Thermoleophilia;Solirubrobacterales;Solirubrobacteraceae;Solirubrobacter;AY234610_s	AY234610_s	0	8	10	0	0.0087	0.0109
Bacteria;Proteobacteria;Gammaproteobacteria;Steroidobacter_o;Steroidobacter_f;Acidibacter;AY234615_s	AY234615_s	0	21	2	0	0.0228	0.0022
Bacteria;Gemmatimonadetes;Gemmatimonadetes_c;Gemmatimonadales;Gemmatimonadaceae;PAC000420_g;AY234641_s	AY234641_s	2	9	7	0.0022	0.0098	0.0076
Bacteria;Gemmatimonadetes;Gemmatimonadetes_c;Gemmatimonadales;Gemmatimonadaceae;EU137390_g;AY234652_s	AY234652_s	4	4	16	0.0044	0.0043	0.0175
Bacteria;Planctomycetes;Planctomycetia;Planctomycetales;Isosphaeraceae;AY234711_g;AY234711_g_uc	AY234711_g_uc	0	1	1	0	0.0011	0.0011
Bacteria;Proteobacteria;Betaproteobacteria;PAC001907_o;PAC001907_f;PAC001907_g;AY234747_s	AY234747_s	2	0	7	0.0022	0	0.0076
Bacteria;Acidobacteria;Blastocatellia;Blastocatellales;Blastocatellaceae;Tellurimicrobium;AY234751_s	AY234751_s	10	10	8	0.011	0.0109	0.0087
Bacteria;Actinobacteria;Actinobacteria_c;Frankiales;Sporichthyaceae;Sporichthya;AY250865_s	AY250865_s	0	1	0	0	0.0011	0
Bacteria;Actinobacteria;Actinobacteria_c;Frankiales;HQ910322_f;AY250885_g;AY250885_s	AY250885_s	0	1	0	0	0.0011	0
Bacteria;Chloroflexi;Thermomicrobia;DQ129389_o;DQ129389_f;DQ129389_g;AY250886_s	AY250886_s	1	0	0	0.0011	0	0
Bacteria;Acidobacteria;Blastocatellia;Blastocatellales;Pyrinomonadaceae;AY281358_g;AY281358_g_uc	AY281358_g_uc	13	45	41	0.0143	0.0489	0.0447
Bacteria;Armatimonadetes;PAC000296_c;PAC000296_o;PAC000296_f;AY289488_g;AY289488_s	AY289488_s	0	0	3	0	0	0.0033
Bacteria;Verrucomicrobia;Opitutae;Opitutales;Opitutaceae;Opitutus;AY297806_s	AY297806_s	2	0	2	0.0022	0	0.0022
Bacteria;Proteobacteria;Oligoflexia;Bdellovibrionales;PAC000132_f;AB425060_g;AY326616_s	AY326616_s	0	1	2	0	0.0011	0.0022
Bacteria;Actinobacteria;Acidimicrobiia;Acidimicrobiales;Acidimicrobiaceae;PAC000317_g;AY326627_s	AY326627_s	1	0	0	0.0011	0	0
Bacteria;Saccharibacteria_TM7;Saccharimonas_c;Saccharimonas_o;PAC000016_f;PAC000016_g;AY345503_s	AY345503_s	0	2	1	0	0.0022	0.0011
Bacteria;Cyanobacteria;PAC000053_c;PAC000053_o;PAC000053_f;PAC000053_g;AY375144_s	AY375144_s	0	0	1	0	0	0.0011
Bacteria;Gemmatimonadetes;Gemmatimonadetes_c;Gemmatimonadales;Gemmatimonadaceae;AY395343_g;AY395343_g_uc	AY395343_g_uc	5	14	13	0.0055	0.0152	0.0142
Bacteria;Gemmatimonadetes;Gemmatimonadetes_c;Gemmatimonadales;Gemmatimonadaceae;AY395343_g;AY395343_s	AY395343_s	4	70	41	0.0044	0.0761	0.0447
Bacteria;Proteobacteria;Alphaproteobacteria;Rhodospirillales;Rhodospirillaceae;JADL_g;AY395352_s	AY395352_s	0	1	0	0	0.0011	0
Bacteria;Acidobacteria;Blastocatellia;Blastocatellales;Blastocatellaceae;Stenotrophobacter;AY395388_s	AY395388_s	0	0	1	0	0	0.0011
Bacteria;Proteobacteria;Betaproteobacteria;PAC001907_o;PAC001907_f;PAC001907_g;AY395397_s	AY395397_s	0	0	1	0	0	0.0011
Bacteria;Chloroflexi;HM748667_c;HM748667_o;HM748667_f;HM748667_g;AY395416_s	AY395416_s	0	0	3	0	0	0.0033
Bacteria;Actinobacteria;Rubrobacteria;Gaiellales;Gaiellaceae;Gaiella;AY395433_s	AY395433_s	0	10	4	0	0.0109	0.0044
Bacteria;Verrucomicrobia;Verrucomicrobiae;Pedosphaera_o;Pedosphaera_f;JN177836_g;AY493905_s	AY493905_s	1	3	3	0.0011	0.0033	0.0033
Bacteria;Proteobacteria;Deltaproteobacteria;Myxococcales;Polyangiaceae;AY493915_g;AY493915_s	AY493915_s	0	1	1	0	0.0011	0.0011
Bacteria;Bacteroidetes;Sphingobacteriia;Sphingobacteriales;Chitinophagaceae;Flavisolibacter;AY493956_s	AY493956_s	2	0	10	0.0022	0	0.0109
Bacteria;Gemmatimonadetes;Gemmatimonadetes_c;Gemmatimonadales;Gemmatimonadaceae;AY493978_g;AY493978_g_uc	AY493978_g_uc	2	0	0	0.0022	0	0
Bacteria;Parcubacteria_OD1;Paceibacter_c;CP011215_o;CP011215_f;AY532578_g;AY532578_g_uc	AY532578_g_uc	2	0	0	0.0022	0	0
Bacteria;Actinobacteria;Acidimicrobiia;Acidimicrobiales;Ilumatobacter_f;Ilumatobacter;AY532590_s	AY532590_s	0	2	0	0	0.0022	0
Bacteria;Planctomycetes;PAC001018_c;PAC001018_o;AY555803_f;AY555803_g;AY555803_g_uc	AY555803_g_uc	0	2	4	0	0.0022	0.0044
Bacteria;Planctomycetes;Planctomycetia;Planctomycetales;Planctomycetaceae;EU881226_g;AY604054_s	AY604054_s	1	0	1	0.0011	0	0.0011
Bacteria;Proteobacteria;Gammaproteobacteria;Oceanospirillales;EU287122_f;AY622251_g;AY622251_g_uc	AY622251_g_uc	0	0	3	0	0	0.0033
Bacteria;Verrucomicrobia;Opitutae;Opitutales;Opitutaceae;Opitutus;AY661974_s	AY661974_s	5	3	6	0.0055	0.0033	0.0065
Bacteria;Planctomycetes;Phycisphaerae;Phycisphaerales;Tepidisphaeraceae;Tepidisphaera;AY673166_s	AY673166_s	0	1	0	0	0.0011	0
Bacteria;Planctomycetes;Phycisphaerae;Phycisphaerales;Tepidisphaeraceae;Tepidisphaera;AY673390_s	AY673390_s	0	4	1	0	0.0043	0.0011
Bacteria;Acidobacteria;Blastocatellia;Blastocatellales;PAC000004_f;PAC000004_g;AY673412_s	AY673412_s	0	0	1	0	0	0.0011
Bacteria;Proteobacteria;Betaproteobacteria;Rhodocyclales;Zoogloeaceae;Uliginosibacterium;AY676493_s	AY676493_s	0	0	3	0	0	0.0033
Bacteria;Acidobacteria;PAC002259_c;DQ513087_o;DQ513087_f;HQ445680_g;AY703459_s	AY703459_s	0	1	0	0	0.0011	0
Bacteria;Gemmatimonadetes;Gemmatimonadetes_c;Gemmatimonadales;Gemmatimonadaceae;PAC000349_g;AY850297_s	AY850297_s	0	1	0	0	0.0011	0
Bacteria;Cyanobacteria;PAC001562_c;PAC001562_o;PAC001562_f;AY853673_g;AY853673_s	AY853673_s	2	0	2	0.0022	0	0.0022
Bacteria;Proteobacteria;Deltaproteobacteria;Myxococcales;Haliangiaceae;FJ660559_g;AY862012_s	AY862012_s	0	0	1	0	0	0.0011
Bacteria;Planctomycetes;Planctomycetia;Planctomycetales;Planctomycetaceae;PAC000036_g;AY913229_s	AY913229_s	0	4	1	0	0.0043	0.0011
Bacteria;Proteobacteria;Alphaproteobacteria;Rhodospirillales;Rhodospirillaceae;JADL_g;AY913244_s	AY913244_s	0	1	0	0	0.0011	0
Bacteria;Proteobacteria;Alphaproteobacteria;Rhodospirillales;Acetobacteraceae;PAC000465_g;AY913276_s	AY913276_s	0	5	0	0	0.0054	0
Bacteria;Acidobacteria;Solibacteres;PAC000121_o;PAC000121_f;PAC000030_g;AY913361_s group	AY913361_s group	0	2	0	0	0.0022	0
Bacteria;Proteobacteria;Alphaproteobacteria;Micropepsales;Micropepsaceae;Rhizomicrobium;AY913378_s	AY913378_s	0	1	0	0	0.0011	0
Bacteria;Proteobacteria;Alphaproteobacteria;Rhodobacterales;Rhodobacteraceae;Sinorhodobacter;AY914074_s	AY914074_s	0	1	0	0	0.0011	0
Bacteria;Firmicutes;Clostridia;Clostridiales;Ruminococcaceae;PAC000672_g;AY916205_s	AY916205_s	1	0	0	0.0011	0	0
Bacteria;Firmicutes;Clostridia;Clostridiales;Christensenellaceae;PAC001219_g;AY916298_s	AY916298_s	2	0	0	0.0022	0	0
Bacteria;Proteobacteria;Deltaproteobacteria;PAC001922_o;EU491430_f;JF718671_g;AY921696_s	AY921696_s	5	3	4	0.0055	0.0033	0.0044
Bacteria;Proteobacteria;Alphaproteobacteria;Rhizobiales;AY921699_f;AY921699_g;AY921699_g_uc	AY921699_g_uc	1	0	0	0.0011	0	0
Bacteria;Gemmatimonadetes;Longimicrobia;Longimicrobiales;Longimicrobiaceae;Longimicrobium;AY921705_s	AY921705_s	0	2	4	0	0.0022	0.0044
Bacteria;Chloroflexi;HM748667_c;HM748667_o;AB257647_f;AB257647_g;AY921706_s	AY921706_s	0	4	2	0	0.0043	0.0022
Bacteria;Gemmatimonadetes;Gemmatimonadetes_c;Gemmatimonadales;Gemmatimonadaceae;AY921712_g;AY921712_g_uc	AY921712_g_uc	2	3	16	0.0022	0.0033	0.0175
Bacteria;Gemmatimonadetes;Gemmatimonadetes_c;Gemmatimonadales;Gemmatimonadaceae;AY921712_g;AY921712_s	AY921712_s	1	6	11	0.0011	0.0065	0.012
Bacteria;Verrucomicrobia;Verrucomicrobiae;Pedosphaera_o;Pedosphaera_f;JQ801058_g;AY921745_s	AY921745_s	0	1	0	0	0.0011	0
Bacteria;Chloroflexi;Anaerolineae;PAC000395_o;AB478660_f;GQ487891_g;AY921746_s	AY921746_s	11	8	3	0.0121	0.0087	0.0033
Bacteria;Proteobacteria;Deltaproteobacteria;Myxococcales;Anaeromyxobacteraceae;AY921748_g;AY921748_g_uc	AY921748_g_uc	0	2	0	0	0.0022	0
Bacteria;Gemmatimonadetes;Gemmatimonadetes_c;Gemmatimonadales;Gemmatimonadaceae;AF507703_g;AY921753_s	AY921753_s	1	4	6	0.0011	0.0043	0.0065
Bacteria;Planctomycetes;PAC000043_c;PAC000043_o;PAC000043_f;PAC000043_g;AY921761_s	AY921761_s	0	11	7	0	0.012	0.0076
Bacteria;Chloroflexi;HM748667_c;HM748667_o;AB257647_f;AB257647_g;AY921805_s	AY921805_s	3	1	9	0.0033	0.0011	0.0098
Bacteria;Actinobacteria;Acidimicrobiia;Acidimicrobiales;Iamiaceae;FJ380160_g;AY921831_s	AY921831_s	0	2	0	0	0.0022	0
Bacteria;Planctomycetes;Phycisphaerae;Phycisphaerales;Phycisphaeraceae;AF445645_g;AY921845_s	AY921845_s	1	0	1	0.0011	0	0.0011
Bacteria;Proteobacteria;Deltaproteobacteria;Myxococcales;Sandaracinaceae;PAC000443_g;AY921872_s	AY921872_s	0	1	2	0	0.0011	0.0022
Bacteria;Proteobacteria;Deltaproteobacteria;Myxococcales;Archangiaceae;DQ906827_g;AY921877_s	AY921877_s	0	1	0	0	0.0011	0
Bacteria;Elusimicrobia;Elusimicrobia_c;PAC000548_o;EU589308_f;EU589308_g;AY921882_s	AY921882_s	0	0	1	0	0	0.0011
Bacteria;Acidobacteria;PAC001852_c;PAC001852_o;PAC001852_f;PAC002038_g;AY921884_s	AY921884_s	0	2	0	0	0.0022	0
Bacteria;Bacteroidetes;Sphingobacteriia;NVQB_o;PAC000536_f;FN811185_g;AY921888_s	AY921888_s	3	0	20	0.0033	0	0.0218
Bacteria;Gemmatimonadetes;Gemmatimonadetes_c;Gemmatimonadales;Gemmatimonadaceae;AY493978_g;AY921894_s	AY921894_s	0	3	0	0	0.0033	0
Bacteria;Chloroflexi;Anaerolineae;PAC000395_o;FJ481317_f;DQ017911_g;AY921898_s	AY921898_s	2	2	3	0.0022	0.0022	0.0033
Bacteria;Chloroflexi;GQ396871_c;GQ396871_o;GQ396871_f;GQ396871_g;AY921908_s	AY921908_s	1	0	0	0.0011	0	0
Bacteria;Gemmatimonadetes;Gemmatimonadetes_c;Gemmatimonadales;Gemmatimonadaceae;AY921912_g;AY921912_g_uc	AY921912_g_uc	0	3	0	0	0.0033	0
Bacteria;Acidobacteria;Blastocatellia;Blastocatellales;Blastocatellaceae;KC110924_g;AY921925_s	AY921925_s	5	1	1	0.0055	0.0011	0.0011
Bacteria;Proteobacteria;Deltaproteobacteria;Myxococcales;Polyangiaceae;Sorangium;AY921933_s	AY921933_s	0	0	4	0	0	0.0044
Bacteria;Chloroflexi;Thermomicrobia;GQ263151_o;GQ263151_f;AY921935_g;AY921935_g_uc	AY921935_g_uc	0	2	0	0	0.0022	0
Bacteria;Chloroflexi;Thermomicrobia;GQ263151_o;GQ263151_f;AY921935_g;AY921935_s	AY921935_s	1	0	0	0.0011	0	0
Bacteria;Gemmatimonadetes;Longimicrobia;GU568020_o;GU568020_f;EU491861_g;AY921936_s	AY921936_s	3	1	4	0.0033	0.0011	0.0044
Bacteria;Gemmatimonadetes;Longimicrobia;Longimicrobiales;GQ263002_f;EU735751_g;AY921941_s	AY921941_s	0	2	5	0	0.0022	0.0055
Bacteria;Bacteroidetes;Sphingobacteriia;Sphingobacteriales;Chitinophagaceae;Ferruginibacter;AY921957_s	AY921957_s	1	2	0	0.0011	0.0022	0
Bacteria;Proteobacteria;Betaproteobacteria;PAC001907_o;PAC001907_f;PAC001907_g;AY921981_s	AY921981_s	2	0	2	0.0022	0	0.0022
Bacteria;Gemmatimonadetes;Gemmatimonadetes_c;Gemmatimonadales;Gemmatimonadaceae;PAC000420_g;AY921994_s	AY921994_s	1	10	10	0.0011	0.0109	0.0109
Bacteria;Chloroflexi;Caldilineae;Caldilineales;Caldilineaceae;GQ263104_g;AY921999_s	AY921999_s	0	0	1	0	0	0.0011
Bacteria;Chloroflexi;Chloroflexia;Herpetosiphonales;Herpetosiphonaceae;AY922003_g;AY922003_s	AY922003_s	0	3	1	0	0.0033	0.0011
Bacteria;Bacteroidetes;Sphingobacteriia;Saprospirales;Saprospiraceae;PAC001880_g;AY922008_s	AY922008_s	1	0	0	0.0011	0	0
Bacteria;Chloroflexi;Anaerolineae;PAC000395_o;FJ481317_f;DQ017911_g;AY922031_s	AY922031_s	0	4	0	0	0.0043	0
Bacteria;Chloroflexi;GQ396871_c;GQ396871_o;GQ396871_f;GQ396871_g;AY922066_s	AY922066_s	1	2	1	0.0011	0.0022	0.0011
Bacteria;Proteobacteria;Deltaproteobacteria;Myxococcales;Polyangiaceae;Labilithrix;AY922068_s	AY922068_s	1	2	3	0.0011	0.0022	0.0033
Bacteria;Chloroflexi;HM748667_c;HM748667_o;AB257647_f;AB257647_g;AY922073_s	AY922073_s	1	4	3	0.0011	0.0043	0.0033
Bacteria;Verrucomicrobia;Verrucomicrobiae;Verrucomicrobiales;Verrucomicrobiaceae;Prosthecobacter;AY922120_s	AY922120_s	0	0	1	0	0	0.0011
Bacteria;Chloroflexi;HM748667_c;HM748667_o;AY922170_f;AY922170_g;AY922170_s	AY922170_s	1	2	7	0.0011	0.0022	0.0076
Bacteria;Proteobacteria;Deltaproteobacteria;Myxococcales;Polyangiaceae;PAC000244_g;AY922176_s	AY922176_s	3	0	0	0.0033	0	0
Bacteria;Proteobacteria;Alphaproteobacteria;Rhodospirillales;PAC000428_f;PAC000428_g;AY945895_s	AY945895_s	0	0	1	0	0	0.0011
Bacteria;Proteobacteria;Gammaproteobacteria;Steroidobacter_o;Steroidobacter_f;HQ114040_g;AY955091_s	AY955091_s	0	2	0	0	0.0022	0
Bacteria;Cyanobacteria;PAC000053_c;PAC000053_o;PAC000053_f;PAC000053_g;AY957901_s	AY957901_s	0	1	1	0	0.0011	0.0011
Bacteria;Proteobacteria;Alphaproteobacteria;Caulobacterales;Caulobacteraceae;Phenylobacterium;AY957905_s	AY957905_s	0	0	2	0	0	0.0022
Bacteria;Proteobacteria;Gammaproteobacteria;Legionellales;Legionellaceae;Legionella;AY957913_s	AY957913_s	0	0	2	0	0	0.0022
Bacteria;Verrucomicrobia;Verrucomicrobiae;Pedosphaera_o;Pedosphaera_f;GU127739_g;AY960779_s group	AY960779_s group	4	11	12	0.0044	0.012	0.0131
Bacteria;Verrucomicrobia;Verrucomicrobiae;Pedosphaera_o;Pedosphaera_f;PAC002619_g;AY960780_s	AY960780_s	1	0	1	0.0011	0	0.0011
Bacteria;Acidobacteria;Solibacteres;PAC000121_o;PAC000121_f;PAC000046_g;AY963306_s	AY963306_s	0	4	0	0	0.0043	0
Bacteria;Verrucomicrobia;Verrucomicrobiae;Pedosphaera_o;Pedosphaera_f;GU127739_g;AY963385_s	AY963385_s	0	23	1	0	0.025	0.0011
Bacteria;Planctomycetes;Planctomycetia;Planctomycetales;Planctomycetaceae;PAC000036_g;AY963410_s	AY963410_s	0	1	0	0	0.0011	0
Bacteria;Proteobacteria;Alphaproteobacteria;Rhizobiales;Bradyrhizobiaceae;Bradyrhizobium;AZSJ_s group	AZSJ_s group	4	3	11	0.0044	0.0033	0.012
Bacteria;Firmicutes;Bacilli;Lactobacillales;Aerococcaceae;Abiotrophia;Abiotrophia defectiva	Abiotrophia defectiva	0	0	1	0	0	0.0011
Bacteria;Proteobacteria;Betaproteobacteria;Burkholderiales;Alcaligenaceae;Achromobacter;Achromobacter xylosoxidans group	Achromobacter xylosoxidans group	2	6	10	0.0022	0.0065	0.0109
Bacteria;Firmicutes;Negativicutes;Acidaminococcales;Acidaminococcaceae;Acidaminococcus;Acidaminococcus fermentans group	Acidaminococcus fermentans group	16	12	6	0.0176	0.013	0.0065
Bacteria;Proteobacteria;Gammaproteobacteria;Steroidobacter_o;Steroidobacter_f;Acidibacter;Acidibacter ferrireducens	Acidibacter ferrireducens	0	17	0	0	0.0185	0
Bacteria;Proteobacteria;Gammaproteobacteria;Steroidobacter_o;Steroidobacter_f;Acidibacter;Acidibacter_uc	Acidibacter_uc	9	22	12	0.0099	0.0239	0.0131
Bacteria;Acidobacteria;Acidobacteriia;Acidobacteriales;Acidobacteriaceae;Acidicapsa;Acidicapsa_uc	Acidicapsa_uc	0	2	0	0	0.0022	0
Bacteria;Acidobacteria;Acidobacteriia;Acidobacteriales;Acidobacteriaceae;Acidipila;Acidipila_uc	Acidipila_uc	0	36	0	0	0.0391	0
Bacteria;Proteobacteria;Alphaproteobacteria;Rhodospirillales;Acetobacteraceae;Acidisoma;Acidisoma tundrae	Acidisoma tundrae	0	3	0	0	0.0033	0
Bacteria;Proteobacteria;Alphaproteobacteria;Rhodospirillales;Acetobacteraceae;Acidisphaera;Acidisphaera_uc	Acidisphaera_uc	0	5	1	0	0.0054	0.0011
Bacteria;Proteobacteria;Betaproteobacteria;Burkholderiales;Comamonadaceae;Acidovorax;Acidovorax avenae group	Acidovorax avenae group	2	2	0	0.0022	0.0022	0
Bacteria;Proteobacteria;Betaproteobacteria;Burkholderiales;Comamonadaceae;Acidovorax;Acidovorax facilis group	Acidovorax facilis group	1	6	6	0.0011	0.0065	0.0065
Bacteria;Proteobacteria;Betaproteobacteria;Burkholderiales;Comamonadaceae;Acidovorax;Acidovorax konjaci group	Acidovorax konjaci group	8	35	42	0.0088	0.038	0.0458
Bacteria;Proteobacteria;Gammaproteobacteria;Pseudomonadales;Moraxellaceae;Acinetobacter;Acinetobacter calcoaceticus group	Acinetobacter calcoaceticus group	0	0	2	0	0	0.0022
Bacteria;Proteobacteria;Gammaproteobacteria;Pseudomonadales;Moraxellaceae;Acinetobacter;Acinetobacter haemolyticus group	Acinetobacter haemolyticus group	1	2	0	0.0011	0.0022	0
Bacteria;Proteobacteria;Gammaproteobacteria;Pseudomonadales;Moraxellaceae;Acinetobacter;Acinetobacter junii group	Acinetobacter junii group	0	0	2	0	0	0.0022
Bacteria;Proteobacteria;Betaproteobacteria;Burkholderiales;Oxalobacteraceae;Actimicrobium;Actimicrobium antarcticum group	Actimicrobium antarcticum group	0	0	2	0	0	0.0022
Bacteria;Actinobacteria;Actinobacteria_c;Streptosporangiales;Thermomonosporaceae;Actinoallomurus;Actinoallomurus caesius group	Actinoallomurus caesius group	2	0	0	0.0022	0	0
Bacteria;Actinobacteria;Actinobacteria_c;Streptosporangiales;Thermomonosporaceae;Actinoallomurus;Actinoallomurus fulvus group	Actinoallomurus fulvus group	0	3	0	0	0.0033	0
Bacteria;Actinobacteria;Actinobacteria_c;Streptosporangiales;Thermomonosporaceae;Actinoallomurus;Actinoallomurus iriomotensis group	Actinoallomurus iriomotensis group	0	6	0	0	0.0065	0
Bacteria;Actinobacteria;Actinobacteria_c;Streptosporangiales;Thermomonosporaceae;Actinoallomurus;Actinoallomurus_uc	Actinoallomurus_uc	2	0	3	0.0022	0	0.0033
Bacteria;Actinobacteria;Actinobacteria_c;Actinomycetales;Actinomycetaceae;Actinobaculum;Actinobaculum timonae	Actinobaculum timonae	1	0	0	0.0011	0	0
Bacteria;Actinobacteria;Actinobacteria_c;Micromonosporales;Micromonosporaceae;Actinocatenispora;Actinocatenispora rupis	Actinocatenispora rupis	0	2	2	0	0.0022	0.0022
Bacteria;Actinobacteria;Actinobacteria_c;Micromonosporales;Micromonosporaceae;Actinocatenispora;Actinocatenispora_uc	Actinocatenispora_uc	0	2	0	0	0.0022	0
Bacteria;Actinobacteria;Actinobacteria_c;Streptosporangiales;Thermomonosporaceae;Actinocorallia;Actinocorallia cavernae	Actinocorallia cavernae	0	1	2	0	0.0011	0.0022
Bacteria;Actinobacteria;Actinobacteria_c;Streptosporangiales;Thermomonosporaceae;Actinocorallia;Actinocorallia longicatena	Actinocorallia longicatena	0	1	0	0	0.0011	0
Bacteria;Actinobacteria;Actinobacteria_c;Catenulisporales;Actinospicaceae;Actinocrinis;Actinocrinis puniceicyclus	Actinocrinis puniceicyclus	5	19	9	0.0055	0.0206	0.0098
Bacteria;Actinobacteria;Actinobacteria_c;Pseudonocardiales;Pseudonocardiaceae;Actinokineospora;Actinokineospora riparia group	Actinokineospora riparia group	0	0	1	0	0	0.0011
Bacteria;Actinobacteria;Actinobacteria_c;Streptosporangiales;Thermomonosporaceae;Actinomadura;Actinomadura hibisca	Actinomadura hibisca	0	1	0	0	0.0011	0
Bacteria;Actinobacteria;Actinobacteria_c;Streptosporangiales;Thermomonosporaceae;Actinomadura;Actinomadura madurae group	Actinomadura madurae group	7	30	10	0.0077	0.0326	0.0109
Bacteria;Actinobacteria;Actinobacteria_c;Actinomycetales;Actinomycetaceae;Actinomyces;Actinomyces dentalis	Actinomyces dentalis	1	0	0	0.0011	0	0
Bacteria;Actinobacteria;Actinobacteria_c;Actinomycetales;Actinomycetaceae;Actinomyces;Actinomyces graevenitzii	Actinomyces graevenitzii	1	0	0	0.0011	0	0
Bacteria;Actinobacteria;Actinobacteria_c;Actinomycetales;Actinomycetaceae;Actinomyces;Actinomyces massiliensis	Actinomyces massiliensis	0	0	1	0	0	0.0011
Bacteria;Actinobacteria;Actinobacteria_c;Actinomycetales;Actinomycetaceae;Actinomyces;Actinomyces naeslundii group	Actinomyces naeslundii group	1	1	0	0.0011	0.0011	0
Bacteria;Actinobacteria;Actinobacteria_c;Actinomycetales;Actinomycetaceae;Actinomyces;Actinomyces odontolyticus group	Actinomyces odontolyticus group	32	2	4	0.0351	0.0022	0.0044
Bacteria;Actinobacteria;Actinobacteria_c;Pseudonocardiales;Pseudonocardiaceae;Actinomycetospora;Actinomycetospora chiangmaiensis group	Actinomycetospora chiangmaiensis group	8	3	6	0.0088	0.0033	0.0065
Bacteria;Actinobacteria;Actinobacteria_c;Pseudonocardiales;Pseudonocardiaceae;Actinophytocola;Actinophytocola corallina group	Actinophytocola corallina group	5	2	2	0.0055	0.0022	0.0022
Bacteria;Actinobacteria;Actinobacteria_c;Pseudonocardiales;Pseudonocardiaceae;Actinophytocola;Actinophytocola oryzae group	Actinophytocola oryzae group	3	0	0	0.0033	0	0
Bacteria;Actinobacteria;Actinobacteria_c;Pseudonocardiales;Pseudonocardiaceae;Actinophytocola;Actinophytocola_uc	Actinophytocola_uc	1	0	0	0.0011	0	0
Bacteria;Actinobacteria;Actinobacteria_c;Micromonosporales;Micromonosporaceae;Actinoplanes;Actinoplanes atraurantiacus group	Actinoplanes atraurantiacus group	2	7	8	0.0022	0.0076	0.0087
Bacteria;Actinobacteria;Actinobacteria_c;Micromonosporales;Micromonosporaceae;Actinoplanes;Actinoplanes cibodasensis	Actinoplanes cibodasensis	16	28	70	0.0176	0.0304	0.0764
Bacteria;Actinobacteria;Actinobacteria_c;Micromonosporales;Micromonosporaceae;Actinoplanes;Actinoplanes cyaneus group	Actinoplanes cyaneus group	0	2	22	0	0.0022	0.024
Bacteria;Actinobacteria;Actinobacteria_c;Micromonosporales;Micromonosporaceae;Actinoplanes;Actinoplanes deccanensis group	Actinoplanes deccanensis group	0	0	2	0	0	0.0022
Bacteria;Actinobacteria;Actinobacteria_c;Micromonosporales;Micromonosporaceae;Actinoplanes;Actinoplanes digitatis group	Actinoplanes digitatis group	5	0	4	0.0055	0	0.0044
Bacteria;Actinobacteria;Actinobacteria_c;Micromonosporales;Micromonosporaceae;Actinoplanes;Actinoplanes globisporus group	Actinoplanes globisporus group	5	2	4	0.0055	0.0022	0.0044
Bacteria;Actinobacteria;Actinobacteria_c;Micromonosporales;Micromonosporaceae;Actinoplanes;Actinoplanes italicus group	Actinoplanes italicus group	0	5	3	0	0.0054	0.0033
Bacteria;Actinobacteria;Actinobacteria_c;Micromonosporales;Micromonosporaceae;Actinoplanes;Actinoplanes lutulentus	Actinoplanes lutulentus	0	1	2	0	0.0011	0.0022
Bacteria;Actinobacteria;Actinobacteria_c;Micromonosporales;Micromonosporaceae;Actinoplanes;Actinoplanes philippinensis	Actinoplanes philippinensis	0	0	1	0	0	0.0011
Bacteria;Actinobacteria;Actinobacteria_c;Micromonosporales;Micromonosporaceae;Actinoplanes;Actinoplanes rectilineatus group	Actinoplanes rectilineatus group	1	6	13	0.0011	0.0065	0.0142
Bacteria;Actinobacteria;Actinobacteria_c;Micromonosporales;Micromonosporaceae;Actinoplanes;Actinoplanes toevensis group	Actinoplanes toevensis group	0	1	1	0	0.0011	0.0011
Bacteria;Actinobacteria;Actinobacteria_c;Micromonosporales;Micromonosporaceae;Actinoplanes;Actinoplanes tropicalis	Actinoplanes tropicalis	0	3	7	0	0.0033	0.0076
Bacteria;Actinobacteria;Actinobacteria_c;Micromonosporales;Micromonosporaceae;Actinoplanes;Actinoplanes utahensis group	Actinoplanes utahensis group	3	11	20	0.0033	0.012	0.0218
Bacteria;Actinobacteria;Actinobacteria_c;Micromonosporales;Micromonosporaceae;Actinoplanes;Actinoplanes_uc	Actinoplanes_uc	3	4	40	0.0033	0.0043	0.0436
Bacteria;Actinobacteria;Actinobacteria_c;Catenulisporales;Actinospicaceae;Actinospica;Actinospica robiniae group	Actinospica robiniae group	1	2	0	0.0011	0.0022	0
Bacteria;Actinobacteria;Actinobacteria_c;Pseudonocardiales;Pseudonocardiaceae;Actinosynnema;Actinosynnema pretiosum group	Actinosynnema pretiosum group	1	0	2	0.0011	0	0.0022
Bacteria;Bacteroidetes;Cytophagia;Cytophagales;Hymenobacteraceae;Adhaeribacter;Adhaeribacter terrae	Adhaeribacter terrae	0	1	0	0	0.0011	0
Bacteria;Bacteroidetes;Cytophagia;Cytophagales;Hymenobacteraceae;Adhaeribacter;Adhaeribacter terreus	Adhaeribacter terreus	0	0	1	0	0	0.0011
Bacteria;Bacteroidetes;Cytophagia;Cytophagales;Hymenobacteraceae;Adhaeribacter;Adhaeribacter_uc	Adhaeribacter_uc	2	0	1	0.0022	0	0.0011
Bacteria;Actinobacteria;Coriobacteriia;Coriobacteriales;Coriobacteriaceae;Adlercreutzia;Adlercreutzia equolifaciens group	Adlercreutzia equolifaciens group	9	6	7	0.0099	0.0065	0.0076
Bacteria;Actinobacteria;Actinobacteria_c;Propionibacteriales;Nocardioidaceae;Aeromicrobium;Aeromicrobium erythreum group	Aeromicrobium erythreum group	13	18	16	0.0143	0.0196	0.0175
Bacteria;Actinobacteria;Actinobacteria_c;Propionibacteriales;Nocardioidaceae;Aeromicrobium;Aeromicrobium fastidiosum	Aeromicrobium fastidiosum	2	0	0	0.0022	0	0
Bacteria;Actinobacteria;Actinobacteria_c;Propionibacteriales;Nocardioidaceae;Aeromicrobium;Aeromicrobium flavum group	Aeromicrobium flavum group	2	0	3	0.0022	0	0.0033
Bacteria;Actinobacteria;Actinobacteria_c;Propionibacteriales;Nocardioidaceae;Aeromicrobium;Aeromicrobium massiliense	Aeromicrobium massiliense	0	1	0	0	0.0011	0
Bacteria;Actinobacteria;Actinobacteria_c;Propionibacteriales;Nocardioidaceae;Aeromicrobium;Aeromicrobium panaciterrae	Aeromicrobium panaciterrae	0	1	0	0	0.0011	0
Bacteria;Actinobacteria;Actinobacteria_c;Propionibacteriales;Nocardioidaceae;Aeromicrobium;Aeromicrobium tamlense	Aeromicrobium tamlense	1	0	0	0.0011	0	0
Bacteria;Actinobacteria;Actinobacteria_c;Propionibacteriales;Nocardioidaceae;Aeromicrobium;Aeromicrobium_uc	Aeromicrobium_uc	0	1	2	0	0.0011	0.0022
Bacteria;Proteobacteria;Gammaproteobacteria;Aeromonadales;Aeromonadaceae;Aeromonas;Aeromonas hydrophila group	Aeromonas hydrophila group	0	0	4	0	0	0.0044
Bacteria;Proteobacteria;Deltaproteobacteria;Myxococcales;Polyangiaceae;Aetherobacter;Aetherobacter rufus	Aetherobacter rufus	6	11	27	0.0066	0.012	0.0295
Bacteria;Proteobacteria;Deltaproteobacteria;Myxococcales;Polyangiaceae;Aetherobacter;Aetherobacter_uc	Aetherobacter_uc	0	1	13	0	0.0011	0.0142
Bacteria;Firmicutes;Clostridia;Clostridiales;Lachnospiraceae;Agathobacter;Agathobacter_uc	Agathobacter_uc	3	0	0	0.0033	0	0
Bacteria;Firmicutes;Clostridia;Clostridiales;Ruminococcaceae;Agathobaculum;Agathobaculum butyriciproducens group	Agathobaculum butyriciproducens group	82	50	29	0.0901	0.0543	0.0316
Bacteria;Proteobacteria;Deltaproteobacteria;Myxococcales;Myxococcaceae;Aggregicoccus;Aggregicoccus edonensis	Aggregicoccus edonensis	1	2	1	0.0011	0.0022	0.0011
Bacteria;Actinobacteria;Actinobacteria_c;Micrococcales;Microbacteriaceae;Agromyces;Agromyces atrinae	Agromyces atrinae	0	0	1	0	0	0.0011
Bacteria;Actinobacteria;Actinobacteria_c;Micrococcales;Microbacteriaceae;Agromyces;Agromyces cerinus group	Agromyces cerinus group	1	0	0	0.0011	0	0
Bacteria;Actinobacteria;Actinobacteria_c;Micrococcales;Microbacteriaceae;Agromyces;Agromyces marinus	Agromyces marinus	0	0	1	0	0	0.0011
Bacteria;Actinobacteria;Actinobacteria_c;Micrococcales;Microbacteriaceae;Agromyces;Agromyces mediolanus group	Agromyces mediolanus group	2	2	1	0.0022	0.0022	0.0011
Bacteria;Actinobacteria;Actinobacteria_c;Micrococcales;Microbacteriaceae;Agromyces;Agromyces neolithicus group	Agromyces neolithicus group	0	4	7	0	0.0043	0.0076
Bacteria;Actinobacteria;Actinobacteria_c;Micrococcales;Microbacteriaceae;Agromyces;Agromyces salentinus group	Agromyces salentinus group	0	2	0	0	0.0022	0
Bacteria;Actinobacteria;Actinobacteria_c;Micrococcales;Microbacteriaceae;Agromyces;Agromyces_uc	Agromyces_uc	0	1	0	0	0.0011	0
Bacteria;Verrucomicrobia;Verrucomicrobiae;Verrucomicrobiales;Akkermansiaceae;Akkermansia;Akkermansia muciniphila	Akkermansia muciniphila	613	534	358	0.6733	0.5802	0.3906
Bacteria;Proteobacteria;Alphaproteobacteria;Rhodobacterales;Rhodobacteraceae;Albidovulum;Albidovulum xiamenense	Albidovulum xiamenense	1	0	2	0.0011	0	0.0022
Bacteria;Proteobacteria;Alphaproteobacteria;Rhodobacterales;Rhodobacteraceae;Albidovulum;Albidovulum_uc	Albidovulum_uc	1	2	3	0.0011	0.0022	0.0033
Bacteria;Proteobacteria;Gammaproteobacteria;Oceanospirillales;Alcanivoracaceae;Alcanivorax;Alcanivorax venustensis group	Alcanivorax venustensis group	0	1	0	0	0.0011	0
Bacteria;Proteobacteria;Gammaproteobacteria;Oceanospirillales;Alcanivoracaceae;Alcanivorax;Alcanivorax_uc	Alcanivorax_uc	3	0	1	0.0033	0	0.0011
Bacteria;Proteobacteria;Gammaproteobacteria;Nevskiales;Algiphilaceae;Algiphilus;Algiphilus_uc	Algiphilus_uc	2	0	0	0.0022	0	0
Bacteria;Bacteroidetes;Cytophagia;Cytophagales;Cyclobacteriaceae;Algoriphagus;Algoriphagus aquaeductus	Algoriphagus aquaeductus	8	4	13	0.0088	0.0043	0.0142
Bacteria;Bacteroidetes;Cytophagia;Cytophagales;Cyclobacteriaceae;Algoriphagus;Algoriphagus hitonicola	Algoriphagus hitonicola	3	0	1	0.0033	0	0.0011
Bacteria;Bacteroidetes;Cytophagia;Cytophagales;Cyclobacteriaceae;Algoriphagus;Algoriphagus terrigena	Algoriphagus terrigena	0	0	1	0	0	0.0011
Bacteria;Bacteroidetes;Cytophagia;Cytophagales;Cyclobacteriaceae;Algoriphagus;Algoriphagus trabzonensis group	Algoriphagus trabzonensis group	3	7	11	0.0033	0.0076	0.012
Bacteria;Bacteroidetes;Cytophagia;Cytophagales;Cyclobacteriaceae;Algoriphagus;Algoriphagus_uc	Algoriphagus_uc	0	0	4	0	0	0.0044
Bacteria;Firmicutes;Bacilli;Bacillales;Alicyclobacillaceae;Alicyclobacillus;Alicyclobacillus ferrooxydans group	Alicyclobacillus ferrooxydans group	0	1	0	0	0.0011	0
Bacteria;Firmicutes;Bacilli;Bacillales;Alicyclobacillaceae;Alicyclobacillus;Alicyclobacillus hesperidum group	Alicyclobacillus hesperidum group	0	1	0	0	0.0011	0
Bacteria;Firmicutes;Bacilli;Bacillales;Alicyclobacillaceae;Alicyclobacillus;Alicyclobacillus pomorum	Alicyclobacillus pomorum	0	3	4	0	0.0033	0.0044
Bacteria;Firmicutes;Bacilli;Bacillales;Alicyclobacillaceae;Alicyclobacillus;Alicyclobacillus_uc	Alicyclobacillus_uc	0	0	2	0	0	0.0022
Bacteria;Proteobacteria;Gammaproteobacteria;Alteromonadales;Idiomarinaceae;Aliidiomarina;Aliidiomarina maris group	Aliidiomarina maris group	3	5	3	0.0033	0.0054	0.0033
Bacteria;Proteobacteria;Alphaproteobacteria;Rhizobiales;Phyllobacteriaceae;Aliihoeflea;Aliihoeflea aestuarii	Aliihoeflea aestuarii	1	0	0	0.0011	0	0
Bacteria;Proteobacteria;Gammaproteobacteria;Alteromonadales;Alishewanella_f;Alishewanella;Alishewanella fetalis group	Alishewanella fetalis group	0	0	1	0	0	0.0011
Bacteria;Bacteroidetes;Bacteroidia;Bacteroidales;Rikenellaceae;Alistipes;Alistipes ihumii	Alistipes ihumii	17	4	12	0.0187	0.0043	0.0131
Bacteria;Bacteroidetes;Bacteroidia;Bacteroidales;Rikenellaceae;Alistipes;Alistipes indistinctus	Alistipes indistinctus	0	2	0	0	0.0022	0
Bacteria;Bacteroidetes;Bacteroidia;Bacteroidales;Rikenellaceae;Alistipes;Alistipes inops	Alistipes inops	6	0	0	0.0066	0	0
Bacteria;Bacteroidetes;Bacteroidia;Bacteroidales;Rikenellaceae;Alistipes;Alistipes obesi	Alistipes obesi	37	27	18	0.0406	0.0293	0.0196
Bacteria;Bacteroidetes;Bacteroidia;Bacteroidales;Rikenellaceae;Alistipes;Alistipes onderdonkii	Alistipes onderdonkii	102	51	66	0.112	0.0554	0.072
Bacteria;Bacteroidetes;Bacteroidia;Bacteroidales;Rikenellaceae;Alistipes;Alistipes putredinis	Alistipes putredinis	328	179	216	0.3602	0.1945	0.2357
Bacteria;Bacteroidetes;Bacteroidia;Bacteroidales;Rikenellaceae;Alistipes;Alistipes senegalensis group	Alistipes senegalensis group	16	5	3	0.0176	0.0054	0.0033
Bacteria;Bacteroidetes;Bacteroidia;Bacteroidales;Rikenellaceae;Alistipes;Alistipes shahii	Alistipes shahii	5	0	0	0.0055	0	0
Bacteria;Bacteroidetes;Bacteroidia;Bacteroidales;Rikenellaceae;Alistipes;Alistipes_uc	Alistipes_uc	32	16	24	0.0351	0.0174	0.0262
Bacteria;Firmicutes;Bacilli;Lactobacillales;Carnobacteriaceae;Alkalibacterium;Alkalibacterium olivapovliticus group	Alkalibacterium olivapovliticus group	2	0	2	0.0022	0	0.0022
Bacteria;Firmicutes;Clostridia;Clostridiales;Natronincola_f;Alkaliphilus;Alkaliphilus oremlandii	Alkaliphilus oremlandii	2	0	1	0.0022	0	0.0011
Bacteria;Firmicutes;Negativicutes;Veillonellales;Veillonellaceae;Dialister;Allisonella histaminiformans	Allisonella histaminiformans	36	17	15	0.0395	0.0185	0.0164
Bacteria;Proteobacteria;Alphaproteobacteria;Rhizobiales;Rhizobiaceae;Allorhizobium;Allorhizobium undicola group	Allorhizobium undicola group	0	0	7	0	0	0.0076
Bacteria;Proteobacteria;Alphaproteobacteria;Rhizobiales;Alsobacter_f;Alsobacter;Alsobacter metallidurans	Alsobacter metallidurans	1	2	4	0.0011	0.0022	0.0044
Bacteria;Proteobacteria;Alphaproteobacteria;Rhizobiales;Alsobacter_f;Alsobacter;Alsobacter_uc	Alsobacter_uc	0	3	9	0	0.0033	0.0098
Bacteria;Proteobacteria;Alphaproteobacteria;Sphingomonadales;Erythrobacteraceae;Altererythrobacter;Altererythrobacter aestiaquae group	Altererythrobacter aestiaquae group	1	0	0	0.0011	0	0
Bacteria;Proteobacteria;Alphaproteobacteria;Sphingomonadales;Erythrobacteraceae;Altererythrobacter;Altererythrobacter buctensis	Altererythrobacter buctensis	1	0	0	0.0011	0	0
Bacteria;Proteobacteria;Alphaproteobacteria;Sphingomonadales;Erythrobacteraceae;Altererythrobacter;Altererythrobacter epoxidivorans group	Altererythrobacter epoxidivorans group	0	0	15	0	0	0.0164
Bacteria;Proteobacteria;Alphaproteobacteria;Sphingomonadales;Erythrobacteraceae;Altererythrobacter;Altererythrobacter marinus group	Altererythrobacter marinus group	3	0	1	0.0033	0	0.0011
Bacteria;Proteobacteria;Alphaproteobacteria;Sphingomonadales;Erythrobacteraceae;Altererythrobacter;Altererythrobacter troitsensis group	Altererythrobacter troitsensis group	1	6	14	0.0011	0.0065	0.0153
Bacteria;Proteobacteria;Alphaproteobacteria;Sphingomonadales;Erythrobacteraceae;Altererythrobacter;Altererythrobacter_uc	Altererythrobacter_uc	1	0	0	0.0011	0	0
Bacteria;Proteobacteria;Alphaproteobacteria;Rhodobacterales;Rhodobacteraceae;Amaricoccus;Amaricoccus kaplicensis group	Amaricoccus kaplicensis group	0	2	1	0	0.0022	0.0011
Bacteria;Proteobacteria;Alphaproteobacteria;Rhodobacterales;Rhodobacteraceae;Amaricoccus;Amaricoccus_uc	Amaricoccus_uc	1	0	0	0.0011	0	0
Bacteria;Proteobacteria;Alphaproteobacteria;Rhizobiales;Phyllobacteriaceae;Aminobacter;Aminobacter anthyllidis	Aminobacter anthyllidis	2	0	0	0.0022	0	0
Bacteria;Firmicutes;Bacilli;Bacillales;Paenibacillaceae;Ammoniibacillus;Ammoniibacillus agariperforans	Ammoniibacillus agariperforans	0	0	1	0	0	0.0011
Bacteria;Firmicutes;Bacilli;Bacillales;Paenibacillaceae;Ammoniphilus;Ammoniphilus oxalaticus group	Ammoniphilus oxalaticus group	2	1	2	0.0022	0.0011	0.0022
Bacteria;Firmicutes;Bacilli;Bacillales;Paenibacillaceae;Ammoniphilus;Ammoniphilus resinae	Ammoniphilus resinae	6	7	15	0.0066	0.0076	0.0164
Bacteria;Bacteroidetes;Cytophagia;Cytophagales;Amoebophilaceae;Amoebophilus;Amoebophilus asiaticus	Amoebophilus asiaticus	1	3	1	0.0011	0.0033	0.0011
Bacteria;Actinobacteria;Actinobacteria_c;Pseudonocardiales;Pseudonocardiaceae;Amycolatopsis;Amycolatopsis rubida group	Amycolatopsis rubida group	6	11	17	0.0066	0.012	0.0185
Bacteria;Actinobacteria;Actinobacteria_c;Pseudonocardiales;Pseudonocardiaceae;Amycolatopsis;Amycolatopsis taiwanensis group	Amycolatopsis taiwanensis group	0	2	0	0	0.0022	0
Bacteria;Firmicutes;Tissierellia;Tissierellales;Peptoniphilaceae;Anaerococcus;Anaerococcus vaginalis group	Anaerococcus vaginalis group	2	0	0	0.0022	0	0
Bacteria;Firmicutes;Clostridia;Clostridiales;Lachnospiraceae;Anaerocolumna;Anaerocolumna cellulosilytica	Anaerocolumna cellulosilytica	0	1	0	0	0.0011	0
Bacteria;Firmicutes;Clostridia;Clostridiales;Eubacteriaceae;Anaerofustis;Anaerofustis stercorihominis	Anaerofustis stercorihominis	0	2	0	0	0.0022	0
Bacteria;Firmicutes;Clostridia;Clostridiales;Lachnospiraceae;Anaerostipes;Anaerostipes hadrus group	Anaerostipes hadrus group	389	184	219	0.4272	0.1999	0.2389
Bacteria;Firmicutes;Clostridia;Clostridiales;Lachnospiraceae;Anaerostipes;Anaerostipes_uc	Anaerostipes_uc	0	0	1	0	0	0.0011
Bacteria;Firmicutes;Clostridia;Clostridiales;Lachnospiraceae;Anaerotignum;Anaerotignum_uc	Anaerotignum_uc	0	0	2	0	0	0.0022
Bacteria;Firmicutes;Clostridia;Clostridiales;Ruminococcaceae;Anaerotruncus;Anaerotruncus colihominis	Anaerotruncus colihominis	3	3	0	0.0033	0.0033	0
Bacteria;Proteobacteria;Alphaproteobacteria;Rhizobiales;Xanthobacteraceae;Ancylobacter;Ancylobacter pratisalsi	Ancylobacter pratisalsi	0	0	1	0	0	0.0011
Bacteria;Bacteroidetes;Cytophagia;Cytophagales;Cyclobacteriaceae;Anditalea;Anditalea andensis	Anditalea andensis	3	0	3	0.0033	0	0.0033
Bacteria;Actinobacteria;Actinobacteria_c;Kineosporiales;Kineosporiaceae;Angustibacter;Angustibacter aerolatus	Angustibacter aerolatus	0	1	2	0	0.0011	0.0022
Bacteria;Actinobacteria;Actinobacteria_c;Kineosporiales;Kineosporiaceae;Angustibacter;Angustibacter luteus group	Angustibacter luteus group	0	1	3	0	0.0011	0.0033
Bacteria;Actinobacteria;Actinobacteria_c;Kineosporiales;Kineosporiaceae;Angustibacter;Angustibacter speluncae group	Angustibacter speluncae group	0	3	8	0	0.0033	0.0087
Bacteria;Actinobacteria;Actinobacteria_c;Kineosporiales;Kineosporiaceae;Angustibacter;Angustibacter_uc	Angustibacter_uc	0	7	10	0	0.0076	0.0109
Bacteria;Proteobacteria;Betaproteobacteria;Burkholderiales;Comamonadaceae;Aquabacterium;Aquabacterium citratiphilum	Aquabacterium citratiphilum	2	0	2	0.0022	0	0.0022
Bacteria;Proteobacteria;Betaproteobacteria;Burkholderiales;Comamonadaceae;Aquabacterium;Aquabacterium parvum group	Aquabacterium parvum group	3	0	0	0.0033	0	0
Bacteria;Proteobacteria;Alphaproteobacteria;Rhizobiales;Phyllobacteriaceae;Aquamicrobium;Aquamicrobium aerolatum group	Aquamicrobium aerolatum group	2	1	3	0.0022	0.0011	0.0033
Bacteria;Proteobacteria;Alphaproteobacteria;Rhizobiales;Phyllobacteriaceae;Aquamicrobium;Aquamicrobium lusatiense group	Aquamicrobium lusatiense group	2	0	0	0.0022	0	0
Bacteria;Proteobacteria;Alphaproteobacteria;Rhizobiales;Phyllobacteriaceae;Aquamicrobium;Aquamicrobium_uc	Aquamicrobium_uc	1	0	0	0.0011	0	0
Bacteria;Proteobacteria;Betaproteobacteria;Burkholderiales;Oxalobacteraceae;Actimicrobium;Aquaspirillum arcticum	Aquaspirillum arcticum	0	0	1	0	0	0.0011
Bacteria;Firmicutes;Bacilli;Bacillales;Bacillaceae;Aquibacillus;Aquibacillus halophilus group	Aquibacillus halophilus group	10	2	1	0.011	0.0022	0.0011
Bacteria;Proteobacteria;Gammaproteobacteria;Legionellales;Coxiellaceae;Aquicella;Aquicella siphonis	Aquicella siphonis	1	0	0	0.0011	0	0
Bacteria;Proteobacteria;Gammaproteobacteria;Legionellales;Coxiellaceae;Aquicella;Aquicella_uc	Aquicella_uc	7	2	15	0.0077	0.0022	0.0164
Bacteria;Actinobacteria;Acidimicrobiia;Acidimicrobiales;Iamiaceae;Aquihabitans;Aquihabitans daechungensis	Aquihabitans daechungensis	2	5	4	0.0022	0.0054	0.0044
Bacteria;Actinobacteria;Acidimicrobiia;Acidimicrobiales;Iamiaceae;Aquihabitans;Aquihabitans_uc	Aquihabitans_uc	0	7	4	0	0.0076	0.0044
Bacteria;Proteobacteria;Gammaproteobacteria;Xanthomonadales;Xanthomonadaceae;Aquimonas;Aquimonas_uc	Aquimonas_uc	0	0	3	0	0	0.0033
Bacteria;Proteobacteria;Betaproteobacteria;Burkholderiales;Comamonadaceae;Aquincola;Aquincola tertiaricarbonis group	Aquincola tertiaricarbonis group	0	2	1	0	0.0022	0.0011
Bacteria;Planctomycetes;Planctomycetia;Planctomycetales;Isosphaeraceae;Aquisphaera;Aquisphaera_uc	Aquisphaera_uc	0	1	1	0	0.0011	0.0011
Bacteria;Bacteroidetes;Sphingobacteriia;Sphingobacteriales;Chitinophagaceae;Arachidicoccus;Arachidicoccus ginsenosidivorans	Arachidicoccus ginsenosidivorans	0	5	2	0	0.0054	0.0022
Bacteria;Proteobacteria;Deltaproteobacteria;Myxococcales;Archangiaceae;Archangium;Archangium gephyra group	Archangium gephyra group	28	43	74	0.0308	0.0467	0.0807
Bacteria;Bacteroidetes;Sphingobacteriia;Sphingobacteriales;Sphingobacteriaceae;Arcticibacter;Arcticibacter svalbardensis group	Arcticibacter svalbardensis group	0	0	2	0	0	0.0022
Bacteria;Acidobacteria;Blastocatellia;Blastocatellales;Pyrinomonadaceae;Arenimicrobium;Arenimicrobium luteum group	Arenimicrobium luteum group	0	1	0	0	0.0011	0
Bacteria;Proteobacteria;Gammaproteobacteria;Xanthomonadales;Xanthomonadaceae;Arenimonas;Arenimonas daechungensis group	Arenimonas daechungensis group	5	4	15	0.0055	0.0043	0.0164
Bacteria;Proteobacteria;Gammaproteobacteria;Xanthomonadales;Xanthomonadaceae;Arenimonas;Arenimonas donghaensis group	Arenimonas donghaensis group	4	4	19	0.0044	0.0043	0.0207
Bacteria;Proteobacteria;Gammaproteobacteria;Xanthomonadales;Xanthomonadaceae;Arenimonas;Arenimonas maotaiensis	Arenimonas maotaiensis	2	0	1	0.0022	0	0.0011
Bacteria;Proteobacteria;Gammaproteobacteria;Xanthomonadales;Xanthomonadaceae;Arenimonas;Arenimonas metalli	Arenimonas metalli	3	7	3	0.0033	0.0076	0.0033
Bacteria;Proteobacteria;Gammaproteobacteria;Xanthomonadales;Xanthomonadaceae;Arenimonas;Arenimonas oryziterrae	Arenimonas oryziterrae	0	0	1	0	0	0.0011
Bacteria;Acidobacteria;Blastocatellia;Blastocatellales;Blastocatellaceae;Aridibacter;Aridibacter famidurans group	Aridibacter famidurans group	14	10	10	0.0154	0.0109	0.0109
Bacteria;Armatimonadetes;Armatimonadia;Armatimonadales;Armatimonadaceae;Armatimonas;Armatimonas_uc	Armatimonas_uc	0	0	3	0	0	0.0033
Bacteria;Proteobacteria;Alphaproteobacteria;Rhizobiales;Devosia_f;Arsenicitalea;Arsenicitalea aurantiaca	Arsenicitalea aurantiaca	5	1	1	0.0055	0.0011	0.0011
Bacteria;Actinobacteria;Actinobacteria_c;Micrococcales;Micrococcaceae;Arthrobacter;Arthrobacter agilis group	Arthrobacter agilis group	1	33	5	0.0011	0.0359	0.0055
Bacteria;Actinobacteria;Actinobacteria_c;Micrococcales;Micrococcaceae;Arthrobacter;Arthrobacter deserti	Arthrobacter deserti	3	5	7	0.0033	0.0054	0.0076
Bacteria;Actinobacteria;Actinobacteria_c;Micrococcales;Micrococcaceae;Arthrobacter;Arthrobacter globiformis group	Arthrobacter globiformis group	44	74	235	0.0483	0.0804	0.2564
Bacteria;Actinobacteria;Actinobacteria_c;Micrococcales;Micrococcaceae;Arthrobacter;Arthrobacter ramosus group	Arthrobacter ramosus group	1	3	0	0.0011	0.0033	0
Bacteria;Actinobacteria;Actinobacteria_c;Micrococcales;Micrococcaceae;Arthrobacter;Arthrobacter roseus group	Arthrobacter roseus group	0	1	0	0	0.0011	0
Bacteria;Actinobacteria;Actinobacteria_c;Micrococcales;Micrococcaceae;Arthrobacter;Arthrobacter_uc	Arthrobacter_uc	1	0	1	0.0011	0	0.0011
Bacteria;Bacteroidetes;Sphingobacteriia;Sphingobacteriales;Chitinophagaceae;Arvibacter;Arvibacter_uc	Arvibacter_uc	0	0	2	0	0	0.0022
Bacteria;Firmicutes;Clostridia;Clostridiales;Peptostreptococcaceae;Asaccharospora;Asaccharospora irregularis	Asaccharospora irregularis	1	0	2	0.0011	0	0.0022
Bacteria;Actinobacteria;Actinobacteria_c;Micromonosporales;Micromonosporaceae;Asanoa;Asanoa ishikariensis group	Asanoa ishikariensis group	0	3	0	0	0.0033	0
Bacteria;Proteobacteria;Alphaproteobacteria;Rhodobacterales;Hyphomonadaceae;Asprobacter;Asprobacter aquaticus group	Asprobacter aquaticus group	29	31	26	0.0319	0.0337	0.0284
Bacteria;Proteobacteria;Alphaproteobacteria;Rhodobacterales;Hyphomonadaceae;Asprobacter;Asprobacter_uc	Asprobacter_uc	6	3	4	0.0066	0.0033	0.0044
Bacteria;Proteobacteria;Alphaproteobacteria;Caulobacterales;Caulobacteraceae;Asticcacaulis;Asticcacaulis biprosthecium group	Asticcacaulis biprosthecium group	1	2	8	0.0011	0.0022	0.0087
Bacteria;Proteobacteria;Alphaproteobacteria;Caulobacterales;Caulobacteraceae;Asticcacaulis;Asticcacaulis solisilvae	Asticcacaulis solisilvae	0	1	1	0	0.0011	0.0011
Bacteria;Proteobacteria;Alphaproteobacteria;Caulobacterales;Caulobacteraceae;Asticcacaulis;Asticcacaulis_uc	Asticcacaulis_uc	0	0	2	0	0	0.0022
Bacteria;Actinobacteria;Coriobacteriia;Coriobacteriales;Coriobacteriaceae;Atopobium;Atopobium parvulum	Atopobium parvulum	1	1	2	0.0011	0.0011	0.0022
Bacteria;Actinobacteria;Coriobacteriia;Coriobacteriales;Coriobacteriaceae;Atopobium;Atopobium rimae group	Atopobium rimae group	0	1	0	0	0.0011	0
Bacteria;Proteobacteria;Alphaproteobacteria;Rhizobiales;Aurantimonadaceae;Aurantimonas;Aurantimonas coralicida group	Aurantimonas coralicida group	2	0	14	0.0022	0	0.0153
Bacteria;Proteobacteria;Alphaproteobacteria;Rhizobiales;Aurantimonadaceae;Aureimonas;Aureimonas populi group	Aureimonas populi group	0	1	0	0	0.0011	0
Bacteria;Proteobacteria;Betaproteobacteria;Rhodocyclales;Zoogloeaceae;Azoarcus;Azoarcus tolulyticus group	Azoarcus tolulyticus group	4	4	10	0.0044	0.0043	0.0109
Bacteria;Proteobacteria;Betaproteobacteria;Burkholderiales;Comamonadaceae;Azohydromonas;Azohydromonas lata group	Azohydromonas lata group	12	19	43	0.0132	0.0206	0.0469
Bacteria;Proteobacteria;Alphaproteobacteria;Rhizobiales;Xanthobacteraceae;Xanthobacter;Azorhizobium doebereinerae	Azorhizobium doebereinerae	0	1	0	0	0.0011	0
Bacteria;Proteobacteria;Alphaproteobacteria;Rhodospirillales;Rhodospirillaceae;Azospirillum;Azospirillum largimobile group	Azospirillum largimobile group	0	0	236	0	0	0.2575
Bacteria;Proteobacteria;Alphaproteobacteria;Rhodospirillales;Rhodospirillaceae;Azospirillum;Azospirillum_uc	Azospirillum_uc	0	0	1	0	0	0.0011
Bacteria;Proteobacteria;Gammaproteobacteria;Pseudomonadales;Pseudomonadaceae;Azotobacter;Azotobacter_uc	Azotobacter_uc	4	0	0	0.0044	0	0
Bacteria;Verrucomicrobia;Verrucomicrobiae;Verrucomicrobiales;Luteolibacter_f;Luteolibacter;BATP_s	BATP_s	1	1	3	0.0011	0.0011	0.0033
Bacteria;Actinobacteria;Actinobacteria_c;Propionibacteriales;Nocardioidaceae;Nocardioides;BBFA_s	BBFA_s	0	0	1	0	0	0.0011
Bacteria;Actinobacteria;Actinobacteria_c;Micrococcales;Demequinaceae;Demequina;BBRI_s	BBRI_s	1	0	0	0.0011	0	0
Bacteria;Proteobacteria;Alphaproteobacteria;Caulobacterales;Caulobacteraceae;Aquidulcibacter;BBSY_s	BBSY_s	15	8	2	0.0165	0.0087	0.0022
Bacteria;Firmicutes;Clostridia;Clostridiales;Ruminococcaceae;Agathobaculum;BCAB_s group	BCAB_s group	0	0	3	0	0	0.0033
Bacteria;Firmicutes;Bacilli;Bacillales;Bacillaceae;Anaerobacillus;Bacillus alcalophilus group	Bacillus alcalophilus group	2	0	1	0.0022	0	0.0011
Bacteria;Firmicutes;Bacilli;Bacillales;Bacillaceae;Bacillus;Bacillus asahii group	Bacillus asahii group	1	4	2	0.0011	0.0043	0.0022
Bacteria;Firmicutes;Bacilli;Bacillales;Bacillaceae;Bacillus;Bacillus azotoformans group	Bacillus azotoformans group	1	1	0	0.0011	0.0011	0
Bacteria;Firmicutes;Bacilli;Bacillales;Bacillaceae;Bacillus;Bacillus badius group	Bacillus badius group	1	0	0	0.0011	0	0
Bacteria;Firmicutes;Bacilli;Bacillales;Bacillaceae;Bacillus_g27;Bacillus berkeleyi	Bacillus berkeleyi	3	1	1	0.0033	0.0011	0.0011
Bacteria;Firmicutes;Bacilli;Bacillales;Bacillaceae;Bacillus;Bacillus cereus group	Bacillus cereus group	5	8	10	0.0055	0.0087	0.0109
Bacteria;Firmicutes;Bacilli;Bacillales;Bacillaceae;Bacillus;Bacillus circulans group	Bacillus circulans group	2	6	4	0.0022	0.0065	0.0044
Bacteria;Firmicutes;Bacilli;Bacillales;Bacillaceae;Salipaludibacillus;Bacillus clarkii group	Bacillus clarkii group	7	0	2	0.0077	0	0.0022
Bacteria;Firmicutes;Bacilli;Bacillales;Bacillaceae;Bacillus;Bacillus eiseniae group	Bacillus eiseniae group	0	0	1	0	0	0.0011
Bacteria;Firmicutes;Bacilli;Bacillales;Bacillaceae;Bacillus;Bacillus firmus group	Bacillus firmus group	2	0	1	0.0022	0	0.0011
Bacteria;Firmicutes;Bacilli;Bacillales;Bacillaceae;Bacillus;Bacillus funiculus	Bacillus funiculus	1	4	2	0.0011	0.0043	0.0022
Bacteria;Firmicutes;Bacilli;Bacillales;Bacillaceae;Anaerobacillus;Bacillus halodurans group	Bacillus halodurans group	11	2	2	0.0121	0.0022	0.0022
Bacteria;Firmicutes;Bacilli;Bacillales;Bacillaceae;Bacillus;Bacillus hisashii group	Bacillus hisashii group	1	0	2	0.0011	0	0.0022
Bacteria;Firmicutes;Bacilli;Bacillales;Bacillaceae;Caldalkalibacillus;Bacillus horti	Bacillus horti	1	0	0	0.0011	0	0
Bacteria;Firmicutes;Bacilli;Bacillales;Bacillaceae;Bacillus;Bacillus indicus group	Bacillus indicus group	8	7	4	0.0088	0.0076	0.0044
Bacteria;Firmicutes;Bacilli;Bacillales;Bacillaceae;Bacillus;Bacillus koreensis group	Bacillus koreensis group	0	3	2	0	0.0033	0.0022
Bacteria;Firmicutes;Bacilli;Bacillales;Bacillaceae;Bacillus;Bacillus kribbensis group	Bacillus kribbensis group	0	1	1	0	0.0011	0.0011
Bacteria;Firmicutes;Bacilli;Bacillales;Bacillaceae;Bacillus;Bacillus kyonggiensis group	Bacillus kyonggiensis group	1	0	0	0.0011	0	0
Bacteria;Firmicutes;Bacilli;Bacillales;Bacillaceae;Bacillus;Bacillus lentus group	Bacillus lentus group	0	3	1	0	0.0033	0.0011
Bacteria;Firmicutes;Bacilli;Bacillales;Bacillaceae;Caldalkalibacillus;Bacillus mannanilyticus group	Bacillus mannanilyticus group	1	0	0	0.0011	0	0
Bacteria;Firmicutes;Bacilli;Bacillales;Bacillaceae;Bacillus;Bacillus megaterium group	Bacillus megaterium group	78	61	61	0.0857	0.0663	0.0666
Bacteria;Firmicutes;Bacilli;Bacillales;Bacillaceae;Paralkalibacillus;Bacillus murimartini	Bacillus murimartini	0	1	3	0	0.0011	0.0033
Bacteria;Firmicutes;Bacilli;Bacillales;Bacillaceae;Bacillus;Bacillus niacini group	Bacillus niacini group	190	326	292	0.2087	0.3542	0.3186
Bacteria;Firmicutes;Bacilli;Bacillales;Bacillaceae;Bacillus;Bacillus oceanisediminis group	Bacillus oceanisediminis group	1	0	0	0.0011	0	0
Bacteria;Firmicutes;Bacilli;Bacillales;Bacillaceae;Bacillus;Bacillus oleronius group	Bacillus oleronius group	0	1	2	0	0.0011	0.0022
Bacteria;Firmicutes;Bacilli;Bacillales;Bacillaceae;Paralkalibacillus;Bacillus oshimensis group	Bacillus oshimensis group	5	4	3	0.0055	0.0043	0.0033
Bacteria;Firmicutes;Bacilli;Bacillales;Bacillaceae;Bacillus;Bacillus polymachus	Bacillus polymachus	0	0	1	0	0	0.0011
Bacteria;Firmicutes;Bacilli;Bacillales;Bacillaceae;Paralkalibacillus;Bacillus pseudofirmus group	Bacillus pseudofirmus group	13	0	1	0.0143	0	0.0011
Bacteria;Firmicutes;Bacilli;Bacillales;Bacillaceae;Bacillus;Bacillus simplex group	Bacillus simplex group	12	5	24	0.0132	0.0054	0.0262
Bacteria;Firmicutes;Bacilli;Bacillales;Bacillaceae;Bacillus;Bacillus siralis group	Bacillus siralis group	1	1	8	0.0011	0.0011	0.0087
Bacteria;Firmicutes;Bacilli;Bacillales;Bacillaceae;Bacillus;Bacillus subtilis group	Bacillus subtilis group	5	1	3	0.0055	0.0011	0.0033
Bacteria;Firmicutes;Bacilli;Bacillales;Bacillaceae;Bacillus_g28;Bacillus taeanensis	Bacillus taeanensis	0	1	1	0	0.0011	0.0011
Bacteria;Firmicutes;Bacilli;Bacillales;Bacillaceae;Bacillus;Bacillus timonensis group	Bacillus timonensis group	2	3	6	0.0022	0.0033	0.0065
Bacteria;Firmicutes;Bacilli;Bacillales;Bacillaceae;Bacillus;Bacillus_uc	Bacillus_uc	6	4	7	0.0066	0.0043	0.0076
Bacteria;Bacteroidetes;Bacteroidia;Bacteroidales;Bacteroidaceae;Bacteroides;Bacteroides acidifaciens group	Bacteroides acidifaciens group	68	52	68	0.0747	0.0565	0.0742
Bacteria;Bacteroidetes;Bacteroidia;Bacteroidales;Bacteroidaceae;Bacteroides;Bacteroides caccae	Bacteroides caccae	114	90	82	0.1252	0.0978	0.0895
Bacteria;Bacteroidetes;Bacteroidia;Bacteroidales;Bacteroidaceae;Bacteroides;Bacteroides cellulosilyticus group	Bacteroides cellulosilyticus group	196	144	188	0.2153	0.1565	0.2051
Bacteria;Bacteroidetes;Bacteroidia;Bacteroidales;Bacteroidaceae;Bacteroides;Bacteroides clarus	Bacteroides clarus	78	53	74	0.0857	0.0576	0.0807
Bacteria;Bacteroidetes;Bacteroidia;Bacteroidales;Bacteroidaceae;Bacteroides;Bacteroides coprocola	Bacteroides coprocola	341	98	91	0.3745	0.1065	0.0993
Bacteria;Bacteroidetes;Bacteroidia;Bacteroidales;Bacteroidaceae;Bacteroides;Bacteroides dorei	Bacteroides dorei	27	18	29	0.0297	0.0196	0.0316
Bacteria;Bacteroidetes;Bacteroidia;Bacteroidales;Bacteroidaceae;Bacteroides;Bacteroides eggerthii	Bacteroides eggerthii	18	0	0	0.0198	0	0
Bacteria;Bacteroidetes;Bacteroidia;Bacteroidales;Bacteroidaceae;Bacteroides;Bacteroides fragilis group	Bacteroides fragilis group	7068	6304	11552	7.7629	6.8491	12.6039
Bacteria;Bacteroidetes;Bacteroidia;Bacteroidales;Bacteroidaceae;Bacteroides;Bacteroides massiliensis group	Bacteroides massiliensis group	612	367	445	0.6722	0.3987	0.4855
Bacteria;Bacteroidetes;Bacteroidia;Bacteroidales;Bacteroidaceae;Bacteroides;Bacteroides nordii	Bacteroides nordii	3	0	1	0.0033	0	0.0011
Bacteria;Bacteroidetes;Bacteroidia;Bacteroidales;Bacteroidaceae;Bacteroides;Bacteroides oleiciplenus group	Bacteroides oleiciplenus group	0	0	2	0	0	0.0022
Bacteria;Bacteroidetes;Bacteroidia;Bacteroidales;Bacteroidaceae;Bacteroides;Bacteroides ovatus group	Bacteroides ovatus group	279	179	281	0.3064	0.1945	0.3066
Bacteria;Bacteroidetes;Bacteroidia;Bacteroidales;Bacteroidaceae;Bacteroides;Bacteroides plebeius	Bacteroides plebeius	45	0	1	0.0494	0	0.0011
Bacteria;Bacteroidetes;Bacteroidia;Bacteroidales;Bacteroidaceae;Bacteroides;Bacteroides rodentium	Bacteroides rodentium	2	0	4	0.0022	0	0.0044
Bacteria;Bacteroidetes;Bacteroidia;Bacteroidales;Bacteroidaceae;Bacteroides;Bacteroides sartorii	Bacteroides sartorii	2	1	1	0.0022	0.0011	0.0011
Bacteria;Bacteroidetes;Bacteroidia;Bacteroidales;Bacteroidaceae;Bacteroides;Bacteroides stercoris	Bacteroides stercoris	302	151	178	0.3317	0.1641	0.1942
Bacteria;Bacteroidetes;Bacteroidia;Bacteroidales;Bacteroidaceae;Bacteroides;Bacteroides thetaiotaomicron group	Bacteroides thetaiotaomicron group	82	28	49	0.0901	0.0304	0.0535
Bacteria;Bacteroidetes;Bacteroidia;Bacteroidales;Bacteroidaceae;Bacteroides;Bacteroides uniformis	Bacteroides uniformis	307	133	182	0.3372	0.1445	0.1986
Bacteria;Bacteroidetes;Bacteroidia;Bacteroidales;Bacteroidaceae;Bacteroides;Bacteroides vulgatus	Bacteroides vulgatus	8	0	0	0.0088	0	0
Bacteria;Bacteroidetes;Bacteroidia;Bacteroidales;Bacteroidaceae;Bacteroides;Bacteroides_uc	Bacteroides_uc	644	394	466	0.7073	0.4281	0.5084
Bacteria;Bacteroidetes;Bacteroidia;Bacteroidales;Barnesiellaceae;Barnesiella;Barnesiella intestinihominis	Barnesiella intestinihominis	253	157	168	0.2779	0.1706	0.1833
Bacteria;Bacteroidetes;Bacteroidia;Bacteroidales;Barnesiellaceae;Barnesiella;Barnesiella_uc	Barnesiella_uc	2	0	0	0.0022	0	0
Bacteria;Proteobacteria;Alphaproteobacteria;Rhizobiales;Bauldia_f;Bauldia;Bauldia litoralis	Bauldia litoralis	0	1	0	0	0.0011	0
Bacteria;Proteobacteria;Alphaproteobacteria;Rhizobiales;Bauldia_f;Bauldia;Bauldia_uc	Bauldia_uc	1	0	7	0.0011	0	0.0076
Bacteria;Proteobacteria;Oligoflexia;Bdellovibrionales;Bdellovibrionaceae;Bdellovibrio;Bdellovibrio exovorus	Bdellovibrio exovorus	2	3	1	0.0022	0.0033	0.0011
Bacteria;Proteobacteria;Alphaproteobacteria;Rhodospirillales;Acetobacteraceae;Belnapia;Belnapia soli	Belnapia soli	0	0	1	0	0	0.0011
Bacteria;Proteobacteria;Alphaproteobacteria;Rhodospirillales;Acetobacteraceae;Belnapia;Belnapia_uc	Belnapia_uc	0	0	7	0	0	0.0076
Bacteria;Firmicutes;Bacilli;Bacillales;Planococcaceae;Bhargavaea;Bhargavaea_uc	Bhargavaea_uc	0	1	0	0	0.0011	0
Bacteria;Actinobacteria;Actinobacteria_c;Bifidobacteriales;Bifidobacteriaceae;Bifidobacterium;Bifidobacterium animalis group	Bifidobacterium animalis group	18	15	19	0.0198	0.0163	0.0207
Bacteria;Actinobacteria;Actinobacteria_c;Bifidobacteriales;Bifidobacteriaceae;Bifidobacterium;Bifidobacterium bifidum	Bifidobacterium bifidum	77	62	69	0.0846	0.0674	0.0753
Bacteria;Actinobacteria;Actinobacteria_c;Bifidobacteriales;Bifidobacteriaceae;Bifidobacterium;Bifidobacterium dentium group	Bifidobacterium dentium group	1	0	0	0.0011	0	0
Bacteria;Actinobacteria;Actinobacteria_c;Bifidobacteriales;Bifidobacteriaceae;Bifidobacterium;Bifidobacterium pseudolongum group	Bifidobacterium pseudolongum group	7387	8785	7484	8.1132	9.5447	8.1655
Bacteria;Actinobacteria;Actinobacteria_c;Bifidobacteriales;Bifidobacteriaceae;Bifidobacterium;Bifidobacterium_uc	Bifidobacterium_uc	20	26	16	0.022	0.0282	0.0175
Bacteria;Proteobacteria;Deltaproteobacteria;Desulfovibrionales;Desulfovibrionaceae;Bilophila;Bilophila wadsworthia	Bilophila wadsworthia	112	49	75	0.123	0.0532	0.0818
Bacteria;Bacteroidetes;Flavobacteria;Flavobacteriales;Flavobacteriaceae;Bizionia;Bizionia_uc	Bizionia_uc	2	0	0	0.0022	0	0
Bacteria;Acidobacteria;Blastocatellia;Blastocatellales;Blastocatellaceae;Blastocatella;Blastocatella fastidiosa	Blastocatella fastidiosa	2	0	0	0.0022	0	0
Bacteria;Acidobacteria;Blastocatellia;Blastocatellales;Blastocatellaceae;Blastocatella;Blastocatella_uc	Blastocatella_uc	0	0	2	0	0	0.0022
Bacteria;Proteobacteria;Alphaproteobacteria;Rhizobiales;Blastochloris_f;Blastochloris;Blastochloris viridis group	Blastochloris viridis group	1	0	0	0.0011	0	0
Bacteria;Actinobacteria;Actinobacteria_c;Frankiales;Geodermatophilaceae;Blastococcus;Blastococcus aggregatus group	Blastococcus aggregatus group	2	14	7	0.0022	0.0152	0.0076
Bacteria;Actinobacteria;Actinobacteria_c;Frankiales;Geodermatophilaceae;Blastococcus;Blastococcus colisei group	Blastococcus colisei group	6	17	32	0.0066	0.0185	0.0349
Bacteria;Actinobacteria;Actinobacteria_c;Frankiales;Geodermatophilaceae;Blastococcus;Blastococcus endophyticus	Blastococcus endophyticus	4	6	15	0.0044	0.0065	0.0164
Bacteria;Proteobacteria;Alphaproteobacteria;Sphingomonadales;Sphingomonadaceae;Blastomonas;Blastomonas aquatica group	Blastomonas aquatica group	0	1	1	0	0.0011	0.0011
Bacteria;Firmicutes;Clostridia;Clostridiales;Lachnospiraceae;Blautia;Blautia coccoides group	Blautia coccoides group	1	0	0	0.0011	0	0
Bacteria;Firmicutes;Clostridia;Clostridiales;Lachnospiraceae;Blautia;Blautia faecis	Blautia faecis	177	40	55	0.1944	0.0435	0.06
Bacteria;Firmicutes;Clostridia;Clostridiales;Lachnospiraceae;Blautia;Blautia luti	Blautia luti	7	4	4	0.0077	0.0043	0.0044
Bacteria;Firmicutes;Clostridia;Clostridiales;Lachnospiraceae;Blautia;Blautia obeum	Blautia obeum	213	113	114	0.2339	0.1228	0.1244
Bacteria;Firmicutes;Clostridia;Clostridiales;Lachnospiraceae;Blautia;Blautia wexlerae	Blautia wexlerae	312	122	166	0.3427	0.1325	0.1811
Bacteria;Firmicutes;Clostridia;Clostridiales;Lachnospiraceae;Blautia;Blautia_uc	Blautia_uc	14	1	0	0.0154	0.0011	0
Bacteria;Proteobacteria;Betaproteobacteria;Burkholderiales;Alcaligenaceae;Bordetella;Bordetella flabilis group	Bordetella flabilis group	0	1	0	0	0.0011	0
Bacteria;Proteobacteria;Alphaproteobacteria;Rhizobiales;Bosea_f;Bosea;Bosea minatitlanensis group	Bosea minatitlanensis group	1	1	4	0.0011	0.0011	0.0044
Bacteria;Proteobacteria;Alphaproteobacteria;Rhizobiales;Bosea_f;Bosea;Bosea thiooxidans group	Bosea thiooxidans group	6	1	4	0.0066	0.0011	0.0044
Bacteria;Actinobacteria;Actinobacteria_c;Micrococcales;Dermabacteraceae;Brachybacterium;Brachybacterium ginsengisoli group	Brachybacterium ginsengisoli group	1	0	0	0.0011	0	0
Bacteria;Proteobacteria;Alphaproteobacteria;Rhizobiales;Bradyrhizobiaceae;Bradyrhizobium;Bradyrhizobium japonicum group	Bradyrhizobium japonicum group	13	85	121	0.0143	0.0924	0.132
Bacteria;Proteobacteria;Alphaproteobacteria;Rhizobiales;Bradyrhizobiaceae;Bradyrhizobium;Bradyrhizobium yuanmingense group	Bradyrhizobium yuanmingense group	5	1	15	0.0055	0.0011	0.0164
Bacteria;Proteobacteria;Alphaproteobacteria;Rhizobiales;Bradyrhizobiaceae;Bradyrhizobium;Bradyrhizobium_uc	Bradyrhizobium_uc	0	1	1	0	0.0011	0.0011
Bacteria;Firmicutes;Bacilli;Bacillales;Paenibacillaceae;Brevibacillus;Brevibacillus fluminis	Brevibacillus fluminis	1	0	0	0.0011	0	0
Bacteria;Firmicutes;Bacilli;Bacillales;Paenibacillaceae;Brevibacillus;Brevibacillus ginsengisoli	Brevibacillus ginsengisoli	0	2	0	0	0.0022	0
Bacteria;Firmicutes;Bacilli;Bacillales;Paenibacillaceae;Brevibacillus;Brevibacillus laterosporus	Brevibacillus laterosporus	0	0	1	0	0	0.0011
Bacteria;Firmicutes;Bacilli;Bacillales;Paenibacillaceae;Brevibacillus;Brevibacillus reuszeri group	Brevibacillus reuszeri group	1	1	2	0.0011	0.0011	0.0022
Bacteria;Actinobacteria;Actinobacteria_c;Micrococcales;Brevibacteriaceae;Brevibacterium;Brevibacterium jeotgali	Brevibacterium jeotgali	1	0	0	0.0011	0	0
Bacteria;Verrucomicrobia;Verrucomicrobiae;Verrucomicrobiales;Verrucomicrobiaceae;Prosthecobacter;Brevifollis gellanilyticus	Brevifollis gellanilyticus	0	0	3	0	0	0.0033
Bacteria;Proteobacteria;Alphaproteobacteria;Caulobacterales;Caulobacteraceae;Brevundimonas;Brevundimonas abyssalis group	Brevundimonas abyssalis group	2	1	1	0.0022	0.0011	0.0011
Bacteria;Proteobacteria;Alphaproteobacteria;Caulobacterales;Caulobacteraceae;Brevundimonas;Brevundimonas alba group	Brevundimonas alba group	6	5	4	0.0066	0.0054	0.0044
Bacteria;Proteobacteria;Alphaproteobacteria;Caulobacterales;Caulobacteraceae;Brevundimonas;Brevundimonas aveniformis	Brevundimonas aveniformis	2	6	3	0.0022	0.0065	0.0033
Bacteria;Proteobacteria;Alphaproteobacteria;Caulobacterales;Caulobacteraceae;Brevundimonas;Brevundimonas bullata group	Brevundimonas bullata group	0	4	7	0	0.0043	0.0076
Bacteria;Proteobacteria;Alphaproteobacteria;Caulobacterales;Caulobacteraceae;Brevundimonas;Brevundimonas diminuta group	Brevundimonas diminuta group	13	4	3	0.0143	0.0043	0.0033
Bacteria;Proteobacteria;Alphaproteobacteria;Caulobacterales;Caulobacteraceae;Brevundimonas;Brevundimonas intermedia group	Brevundimonas intermedia group	10	3	12	0.011	0.0033	0.0131
Bacteria;Proteobacteria;Alphaproteobacteria;Caulobacterales;Caulobacteraceae;Brevundimonas;Brevundimonas kwangchunensis group	Brevundimonas kwangchunensis group	3	2	3	0.0033	0.0022	0.0033
Bacteria;Proteobacteria;Alphaproteobacteria;Caulobacterales;Caulobacteraceae;Brevundimonas;Brevundimonas subvibrioides group	Brevundimonas subvibrioides group	1	5	1	0.0011	0.0054	0.0011
Bacteria;Proteobacteria;Alphaproteobacteria;Caulobacterales;Caulobacteraceae;Brevundimonas;Brevundimonas vesicularis group	Brevundimonas vesicularis group	1	1	2	0.0011	0.0011	0.0022
Bacteria;Proteobacteria;Alphaproteobacteria;Caulobacterales;Caulobacteraceae;Brevundimonas;Brevundimonas_uc	Brevundimonas_uc	3	0	3	0.0033	0	0.0033
Bacteria;Proteobacteria;Alphaproteobacteria;Rhizobiales;Brucellaceae;Brucellaceae_g;Brucellaceae group	Brucellaceae group	0	1	0	0	0.0011	0
Bacteria;Proteobacteria;Betaproteobacteria;Burkholderiales;Burkholderiaceae;Paraburkholderia;Burkholderia dabaoshanensis	Burkholderia dabaoshanensis	1	2	1	0.0011	0.0022	0.0011
Bacteria;Proteobacteria;Betaproteobacteria;Burkholderiales;Burkholderiaceae;Burkholderia;Burkholderia mallei group	Burkholderia mallei group	1	9	5	0.0011	0.0098	0.0055
Bacteria;Proteobacteria;Alphaproteobacteria;Rhizobiales;Rhodobiaceae;Butyratibacter;Butyratibacter algicola	Butyratibacter algicola	21	2	0	0.0231	0.0022	0
Bacteria;Bacteroidetes;Bacteroidia;Bacteroidales;Odoribacteraceae;Butyricimonas;Butyricimonas paravirosa group	Butyricimonas paravirosa group	61	64	94	0.067	0.0695	0.1026
Bacteria;Firmicutes;Clostridia;Clostridiales;Lachnospiraceae;Butyrivibrio_g1;Butyrivibrio crossotus	Butyrivibrio crossotus	42	0	0	0.0461	0	0
Bacteria;Proteobacteria;Deltaproteobacteria;Myxococcales;Polyangiaceae;Byssovorax;Byssovorax_uc	Byssovorax_uc	3	0	5	0.0033	0	0.0055
Bacteria;Actinobacteria;Coriobacteriia;Coriobacteriales;Coriobacteriaceae;Collinsella;CDJG_s	CDJG_s	7	2	1	0.0077	0.0022	0.0011
Bacteria;Proteobacteria;Alphaproteobacteria;Rhizobiales;Hyphomicrobiaceae;Hyphomicrobium;CP005587_s	CP005587_s	0	3	3	0	0.0033	0.0033
Bacteria;Tenericutes;Mollicutes;Mycoplasmatales;Hepatoplasma_f;Hepatoplasma;CP006932_s	CP006932_s	0	1	0	0	0.0011	0
Bacteria;Proteobacteria;Alphaproteobacteria;Rhizobiales;Bradyrhizobiaceae;Pseudorhodoplanes;CP007440_s group	CP007440_s group	9	11	17	0.0099	0.012	0.0185
Bacteria;Verrucomicrobia;Opitutae;Opitutales;Opitutaceae;Diplosphaera;CP011265_s	CP011265_s	1	1	0	0.0011	0.0011	0
Bacteria;Planctomycetes;Planctomycetia;Planctomycetales;Planctomycetaceae;CP011270_g;CP011270_s	CP011270_s	0	0	4	0	0	0.0044
Bacteria;Planctomycetes;Planctomycetia;Planctomycetales;Gemmataceae;Gemmata;CP011271_s	CP011271_s	0	0	1	0	0	0.0011
Bacteria;Actinobacteria;Acidimicrobiia;Acidimicrobiales;CP011489_f;CP011489_g;CP011489_g_uc	CP011489_g_uc	4	11	10	0.0044	0.012	0.0109
Bacteria;Bacteroidetes;Sphingobacteriia;CP012155_o;CP012155_f;CP012155_g;CP012155_g_uc	CP012155_g_uc	2	0	9	0.0022	0	0.0098
Bacteria;Verrucomicrobia;Opitutae;Opitutales;Opitutaceae;CP016094_g;CP016094_g_uc	CP016094_g_uc	2	0	0	0.0022	0	0
Bacteria;Armatimonadetes;Fimbriimonadia;Fimbriimonadales;Fimbriimonadaceae;Fimbriimonas;CP021423_s	CP021423_s	1	2	2	0.0011	0.0022	0.0022
Bacteria;Firmicutes;Bacilli;Bacillales;Alicyclobacillaceae;Tumebacillus;CP021434_s	CP021434_s	0	10	0	0	0.0109	0
Bacteria;Verrucomicrobia;Opitutae;Opitutales;Opitutaceae;Opitutus;CP023344_s	CP023344_s	0	6	4	0	0.0065	0.0044
Bacteria;Bacteroidetes;Flavobacteria;Flavobacteriales;FQ032823_f;HQ403245_g;CU466725_s	CU466725_s	1	0	0	0.0011	0	0
Bacteria;Proteobacteria;Alphaproteobacteria;Rhodospirillales;Micavibrio_f;AB473970_g;CU466788_s	CU466788_s	1	1	0	0.0011	0.0011	0
Bacteria;Verrucomicrobia;Verrucomicrobiae;Pedosphaera_o;Pedosphaera_f;CU917929_g;CU917929_g_uc	CU917929_g_uc	2	7	14	0.0022	0.0076	0.0153
Bacteria;Planctomycetes;Planctomycetia;Planctomycetales;Planctomycetaceae;GQ263992_g;CU919129_s	CU919129_s	1	1	1	0.0011	0.0011	0.0011
Bacteria;Actinobacteria;Acidimicrobiia;Acidimicrobiales;Microthrixaceae;EF516411_g;CU919749_s	CU919749_s	0	0	1	0	0	0.0011
Bacteria;Proteobacteria;Alphaproteobacteria;Rhizobiales;Devosia_f;Devosia;CU921233_s	CU921233_s	1	0	0	0.0011	0	0
Bacteria;Proteobacteria;Alphaproteobacteria;Rhizobiales;Hyphomicrobiaceae;Hyphomicrobium;CU921448_s	CU921448_s	0	1	0	0	0.0011	0
Bacteria;Proteobacteria;Alphaproteobacteria;Rhizobiales;AY921699_f;CU921531_g;CU921531_s	CU921531_s	0	2	0	0	0.0022	0
Bacteria;Proteobacteria;Alphaproteobacteria;Rhodospirillales;Rhodospirillaceae;EU589272_g;CU922792_s	CU922792_s	1	5	9	0.0011	0.0054	0.0098
Bacteria;Bacteroidetes;Sphingobacteriia;Sphingobacteriales;Chitinophagaceae;Terrimonas;CU922892_s	CU922892_s	0	1	3	0	0.0011	0.0033
Bacteria;Proteobacteria;Alphaproteobacteria;Rhizobiales;Hyphomicrobiaceae;Hyphomicrobium;CU923583_s	CU923583_s	4	5	6	0.0044	0.0054	0.0065
Bacteria;Proteobacteria;Alphaproteobacteria;Rhodospirillales;Rhodospirillaceae;DQ811855_g;CU923620_s	CU923620_s	4	5	1	0.0044	0.0054	0.0011
Bacteria;Proteobacteria;Oligoflexia;Bdellovibrionales;CU925466_f;CU925466_g;CU925466_g_uc	CU925466_g_uc	0	0	2	0	0	0.0022
Bacteria;Proteobacteria;Alphaproteobacteria;Rhizobiales;Pleomorphomonas_f;Prosthecomicrobium_g1;CU925731_s	CU925731_s	0	1	0	0	0.0011	0
Bacteria;Proteobacteria;Alphaproteobacteria;Rhizobiales;AY921699_f;AY921699_g;CU926696_s	CU926696_s	0	1	1	0	0.0011	0.0011
Bacteria;Proteobacteria;Alphaproteobacteria;Rhodospirillales;Micavibrio_f;EU801307_g;CU926719_s	CU926719_s	0	1	0	0	0.0011	0
Bacteria;Proteobacteria;Betaproteobacteria;Burkholderiales;Burkholderiaceae;Caballeronia;Caballeronia glathei group	Caballeronia glathei group	1	1	1	0.0011	0.0011	0.0011
Bacteria;Proteobacteria;Betaproteobacteria;Burkholderiales;Burkholderiaceae;Caballeronia;Caballeronia jiangsuensis group	Caballeronia jiangsuensis group	2	8	11	0.0022	0.0087	0.012
Bacteria;Proteobacteria;Betaproteobacteria;Burkholderiales;Burkholderiaceae;Caballeronia;Caballeronia udeis group	Caballeronia udeis group	0	0	1	0	0	0.0011
Bacteria;Proteobacteria;Betaproteobacteria;Burkholderiales;Burkholderiaceae;Caballeronia;Caballeronia zhejiangensis group	Caballeronia zhejiangensis group	0	20	6	0	0.0217	0.0065
Bacteria;Proteobacteria;Betaproteobacteria;Burkholderiales;Alcaligenaceae;Caenimicrobium;Caenimicrobium hargitense	Caenimicrobium hargitense	0	0	1	0	0	0.0011
Bacteria;Bacteroidetes;Cytophagia;Cytophagales;Amoebophilaceae;Cardinium;Cardinium_uc	Cardinium_uc	0	2	0	0	0.0022	0
Bacteria;Proteobacteria;Gammaproteobacteria;Cardiobacteriales;Cardiobacteriaceae;Cardiobacterium;Cardiobacterium valvarum	Cardiobacterium valvarum	0	0	1	0	0	0.0011
Bacteria;Proteobacteria;Betaproteobacteria;Burkholderiales;Alcaligenaceae;Castellaniella;Castellaniella defragrans group	Castellaniella defragrans group	7	19	33	0.0077	0.0206	0.036
Bacteria;Firmicutes;Clostridia;Clostridiales;Christensenellaceae;Catabacter;Catabacter hongkongensis	Catabacter hongkongensis	2	0	0	0.0022	0	0
Bacteria;Actinobacteria;Actinobacteria_c;Micromonosporales;Micromonosporaceae;Catellatospora;Catellatospora bangladeshensis	Catellatospora bangladeshensis	0	1	0	0	0.0011	0
Bacteria;Actinobacteria;Actinobacteria_c;Micromonosporales;Micromonosporaceae;Catellatospora;Catellatospora citrea group	Catellatospora citrea group	1	2	4	0.0011	0.0022	0.0044
Bacteria;Actinobacteria;Actinobacteria_c;Catenulisporales;Catenulisporaceae;Catenulispora;Catenulispora acidiphila group	Catenulispora acidiphila group	0	1	0	0	0.0011	0
Bacteria;Proteobacteria;Alphaproteobacteria;Caulobacterales;Caulobacteraceae;Caulobacter;Caulobacter daechungensis	Caulobacter daechungensis	2	0	2	0.0022	0	0.0022
Bacteria;Proteobacteria;Alphaproteobacteria;Caulobacterales;Caulobacteraceae;Caulobacter;Caulobacter fusiformis	Caulobacter fusiformis	5	2	6	0.0055	0.0022	0.0065
Bacteria;Proteobacteria;Alphaproteobacteria;Caulobacterales;Caulobacteraceae;Caulobacter;Caulobacter ginsengisoli	Caulobacter ginsengisoli	3	2	1	0.0033	0.0022	0.0011
Bacteria;Proteobacteria;Alphaproteobacteria;Caulobacterales;Caulobacteraceae;Caulobacter;Caulobacter henricii group	Caulobacter henricii group	0	0	3	0	0	0.0033
Bacteria;Proteobacteria;Alphaproteobacteria;Caulobacterales;Caulobacteraceae;Caulobacter;Caulobacter profunda	Caulobacter profunda	0	0	4	0	0	0.0044
Bacteria;Proteobacteria;Alphaproteobacteria;Caulobacterales;Caulobacteraceae;Caulobacter;Caulobacter vibrioides group	Caulobacter vibrioides group	1	3	5	0.0011	0.0033	0.0055
Bacteria;Proteobacteria;Alphaproteobacteria;Caulobacterales;Caulobacteraceae;Caulobacter;Caulobacter_uc	Caulobacter_uc	3	0	3	0.0033	0	0.0033
Bacteria;Proteobacteria;Gammaproteobacteria;Pseudomonadales;Moraxellaceae;Cavicella;Cavicella subterranea group	Cavicella subterranea group	0	1	1	0	0.0011	0.0011
Bacteria;Actinobacteria;Actinobacteria_c;Micrococcales;Cellulomonadaceae;Cellulomonas;Cellulomonas bogoriensis group	Cellulomonas bogoriensis group	5	5	9	0.0055	0.0054	0.0098
Bacteria;Actinobacteria;Actinobacteria_c;Micrococcales;Cellulomonadaceae;Cellulomonas;Cellulomonas cellasea group	Cellulomonas cellasea group	0	2	4	0	0.0022	0.0044
Bacteria;Actinobacteria;Actinobacteria_c;Micrococcales;Cellulomonadaceae;Cellulomonas;Cellulomonas flavigena group	Cellulomonas flavigena group	0	4	1	0	0.0043	0.0011
Bacteria;Actinobacteria;Actinobacteria_c;Micrococcales;Cellulomonadaceae;Cellulomonas;Cellulomonas humilata group	Cellulomonas humilata group	9	8	8	0.0099	0.0087	0.0087
Bacteria;Actinobacteria;Actinobacteria_c;Micrococcales;Cellulomonadaceae;Cellulomonas;Cellulomonas massiliensis group	Cellulomonas massiliensis group	1	1	5	0.0011	0.0011	0.0055
Bacteria;Actinobacteria;Actinobacteria_c;Micrococcales;Promicromonosporaceae;Cellulosimicrobium;Cellulosimicrobium funkei group	Cellulosimicrobium funkei group	3	3	8	0.0033	0.0033	0.0087
Bacteria;Proteobacteria;Gammaproteobacteria;Cellvibrionales;Cellvibrionaceae;Cellvibrio;Cellvibrio diazotrophicus	Cellvibrio diazotrophicus	0	1	2	0	0.0011	0.0022
Bacteria;Proteobacteria;Gammaproteobacteria;Cellvibrionales;Cellvibrionaceae;Cellvibrio;Cellvibrio fulvus	Cellvibrio fulvus	8	20	22	0.0088	0.0217	0.024
Bacteria;Proteobacteria;Gammaproteobacteria;Cellvibrionales;Cellvibrionaceae;Cellvibrio;Cellvibrio mixtus group	Cellvibrio mixtus group	17	34	52	0.0187	0.0369	0.0567
Bacteria;Proteobacteria;Gammaproteobacteria;Cellvibrionales;Cellvibrionaceae;Cellvibrio;Cellvibrio zantedeschiae	Cellvibrio zantedeschiae	0	3	0	0	0.0033	0
Bacteria;Proteobacteria;Gammaproteobacteria;Cellvibrionales;Cellvibrionaceae;Cellvibrio;Cellvibrio_uc	Cellvibrio_uc	4	0	0	0.0044	0	0
Bacteria;Verrucomicrobia;Opitutae;Opitutales;Opitutaceae;Cephaloticoccus;Cephaloticoccus_uc	Cephaloticoccus_uc	0	3	8	0	0.0033	0.0087
Bacteria;Proteobacteria;Alphaproteobacteria;Rhodobacterales;Rhodobacteraceae;Cereibacter;Cereibacter changlensis	Cereibacter changlensis	0	0	1	0	0	0.0011
Bacteria;Proteobacteria;Alphaproteobacteria;Rhizobiales;Phyllobacteriaceae;Chelativorans;Chelativorans intermedius	Chelativorans intermedius	0	0	1	0	0	0.0011
Bacteria;Proteobacteria;Alphaproteobacteria;Rhizobiales;Phyllobacteriaceae;Chelativorans;Chelativorans multitrophicus group	Chelativorans multitrophicus group	23	2	1	0.0253	0.0022	0.0011
Bacteria;Proteobacteria;Gammaproteobacteria;Xanthomonadales;Xanthomonadaceae;Chiayiivirga;Chiayiivirga flava	Chiayiivirga flava	0	0	1	0	0	0.0011
Bacteria;Bacteroidetes;Sphingobacteriia;Sphingobacteriales;Chitinophagaceae;Chitinophaga;Chitinophaga barathri group	Chitinophaga barathri group	0	2	2	0	0.0022	0.0022
Bacteria;Bacteroidetes;Sphingobacteriia;Sphingobacteriales;Chitinophagaceae;Chitinophaga;Chitinophaga filiformis group	Chitinophaga filiformis group	0	0	5	0	0	0.0055
Bacteria;Bacteroidetes;Sphingobacteriia;Sphingobacteriales;Chitinophagaceae;Chitinophaga;Chitinophaga ginsengisegetis	Chitinophaga ginsengisegetis	0	1	1	0	0.0011	0.0011
Bacteria;Bacteroidetes;Sphingobacteriia;Sphingobacteriales;Chitinophagaceae;Chitinophaga;Chitinophaga niabensis	Chitinophaga niabensis	0	1	2	0	0.0011	0.0022
Bacteria;Bacteroidetes;Sphingobacteriia;Sphingobacteriales;Chitinophagaceae;Chitinophaga;Chitinophaga oryziterrae	Chitinophaga oryziterrae	0	0	1	0	0	0.0011
Bacteria;Bacteroidetes;Sphingobacteriia;Sphingobacteriales;Chitinophagaceae;Chitinophaga;Chitinophaga polysaccharea	Chitinophaga polysaccharea	0	8	2	0	0.0087	0.0022
Bacteria;Bacteroidetes;Sphingobacteriia;Sphingobacteriales;Chitinophagaceae;Chitinophaga;Chitinophaga rupis	Chitinophaga rupis	0	2	0	0	0.0022	0
Bacteria;Bacteroidetes;Sphingobacteriia;Sphingobacteriales;Chitinophagaceae;Chitinophaga;Chitinophaga sancti group	Chitinophaga sancti group	0	0	20	0	0	0.0218
Bacteria;Bacteroidetes;Sphingobacteriia;Sphingobacteriales;Chitinophagaceae;Chitinophaga;Chitinophaga sedimenti	Chitinophaga sedimenti	0	0	1	0	0	0.0011
Bacteria;Bacteroidetes;Sphingobacteriia;Sphingobacteriales;Chitinophagaceae;Chitinophaga;Chitinophaga_uc	Chitinophaga_uc	1	5	2	0.0011	0.0054	0.0022
Bacteria;Firmicutes;Clostridia;Clostridiales;Christensenellaceae;Christensenella;Christensenella massiliensis	Christensenella massiliensis	1	1	0	0.0011	0.0011	0
Bacteria;Bacteroidetes;Flavobacteria;Flavobacteriales;Flavobacteriaceae;Chryseobacterium;Chryseobacterium koreense	Chryseobacterium koreense	0	1	0	0	0.0011	0
Bacteria;Bacteroidetes;Flavobacteria;Flavobacteriales;Flavobacteriaceae;Chryseobacterium;Chryseobacterium lathyri group	Chryseobacterium lathyri group	0	1	0	0	0.0011	0
Bacteria;Bacteroidetes;Flavobacteria;Flavobacteriales;Flavobacteriaceae;Chryseobacterium;Chryseobacterium soli group	Chryseobacterium soli group	0	0	1	0	0	0.0011
Bacteria;Bacteroidetes;Flavobacteria;Flavobacteriales;Flavobacteriaceae;Chryseobacterium;Chryseobacterium taklimakanense	Chryseobacterium taklimakanense	1	0	0	0.0011	0	0
Bacteria;Bacteroidetes;Flavobacteria;Flavobacteriales;Flavobacteriaceae;Chryseobacterium;Chryseobacterium vrystaatense group	Chryseobacterium vrystaatense group	0	0	1	0	0	0.0011
Bacteria;Bacteroidetes;Cytophagia;Cytophagales;Cytophagaceae;Chryseolinea;Chryseolinea serpens	Chryseolinea serpens	1	0	0	0.0011	0	0
Bacteria;Bacteroidetes;Cytophagia;Cytophagales;Cytophagaceae;Chryseolinea;Chryseolinea_uc	Chryseolinea_uc	14	5	14	0.0154	0.0054	0.0153
Bacteria;Firmicutes;Bacilli;Bacillales;Planococcaceae;Chryseomicrobium;Chryseomicrobium imtechense group	Chryseomicrobium imtechense group	4	2	1	0.0044	0.0022	0.0011
Bacteria;Verrucomicrobia;Spartobacteria;Chthoniobacterales;Chthoniobacteraceae;Chthoniobacter;Chthoniobacter flavus	Chthoniobacter flavus	0	2	2	0	0.0022	0.0022
Bacteria;Armatimonadetes;Chthonomonadetes;Chthonomonadales;Chthonomonadaceae;Chthonomonas;Chthonomonas_uc	Chthonomonas_uc	0	5	7	0	0.0054	0.0076
Bacteria;Proteobacteria;Gammaproteobacteria;Xanthomonadales;Xanthomonadaceae;Chujaibacter;Chujaibacter soli	Chujaibacter soli	0	17	3	0	0.0185	0.0033
Bacteria;Proteobacteria;Gammaproteobacteria;Xanthomonadales;Xanthomonadaceae;Chujaibacter;Chujaibacter_uc	Chujaibacter_uc	0	9	1	0	0.0098	0.0011
Bacteria;Firmicutes;Bacilli;Bacillales;Planococcaceae;Chungangia;Chungangia koreensis	Chungangia koreensis	5	4	2	0.0055	0.0043	0.0022
Bacteria;Actinobacteria;Actinobacteria_c;Micrococcales;Micrococcaceae;Citricoccus;Citricoccus muralis group	Citricoccus muralis group	1	0	0	0.0011	0	0
Bacteria;Proteobacteria;Gammaproteobacteria;Enterobacterales;Enterobacteriaceae;Citrobacter;Citrobacter koseri	Citrobacter koseri	144	9	3	0.1582	0.0098	0.0033
Bacteria;Firmicutes;Clostridia;Clostridiales;Peptostreptococcaceae;Clostridioides;Clostridioides difficile group	Clostridioides difficile group	1536	2486	1969	1.687	2.701	2.1483
Bacteria;Firmicutes;Clostridia;Clostridiales;Lachnospiraceae;Clostridium_g24;Clostridium aldenense	Clostridium aldenense	0	0	1	0	0	0.0011
Bacteria;Firmicutes;Clostridia;Clostridiales;Lachnospiraceae;Clostridium_g24;Clostridium asparagiforme group	Clostridium asparagiforme group	2	0	0	0.0022	0	0
Bacteria;Firmicutes;Clostridia;Clostridiales;Clostridiaceae;Clostridium;Clostridium beijerinckii group	Clostridium beijerinckii group	0	2	5	0	0.0022	0.0055
Bacteria;Firmicutes;Clostridia;Clostridiales;Clostridiaceae;Clostridium;Clostridium celatum group	Clostridium celatum group	7	4	4	0.0077	0.0043	0.0044
Bacteria;Firmicutes;Clostridia;Clostridiales;Lachnospiraceae;Clostridium_g24;Clostridium clostridioforme group	Clostridium clostridioforme group	3	2	2	0.0033	0.0022	0.0022
Bacteria;Firmicutes;Clostridia;Clostridiales;Clostridiaceae;Clostridium;Clostridium estertheticum group	Clostridium estertheticum group	0	0	1	0	0	0.0011
Bacteria;Firmicutes;Clostridia;Clostridiales;Lachnospiraceae;Ruminococcus_g4;Clostridium glycyrrhizinilyticum	Clostridium glycyrrhizinilyticum	2	2	0	0.0022	0.0022	0
Bacteria;Firmicutes;Clostridia;Clostridiales;Clostridiaceae;Clostridium;Clostridium huakuii group	Clostridium huakuii group	0	2	0	0	0.0022	0
Bacteria;Firmicutes;Clostridia;Clostridiales;Lachnospiraceae;Clostridium_g34;Clostridium indolis group	Clostridium indolis group	0	0	1	0	0	0.0011
Bacteria;Firmicutes;Erysipelotrichi;Erysipelotrichales;Erysipelotrichaceae;Longicatena;Clostridium innocuum group	Clostridium innocuum group	11	3	1	0.0121	0.0033	0.0011
Bacteria;Firmicutes;Clostridia;Clostridiales;Ruminococcaceae;Caproiciproducens;Clostridium leptum	Clostridium leptum	2	1	1	0.0022	0.0011	0.0011
[truncated: 3,587 more rows]
