# Supplementary material for: Nanopore Is Preferable over Illumina for 16S Amplicon Sequencing of the Gut Microbiota When Species-Level Taxonomic Classification, Accurate Estimation of Richness, or Focus on Rare Taxa Is Required
Source: Microorganisms. 2023 Mar 21;11(3):804. doi: 10.3390/microorganisms11030804 (PMC10059749; doi:10.3390/microorganisms11030804)
Supplement: Supplementary file 1 [file microorganisms-11-00804-s001.zip › Merged_MTP_set_faecal_samples.xlsx]

## Sheet: phylum
phylum
		Count																																				Ratio
Taxonomy	Taxon Name	AN1_BC12_Nanopore	AN1_BC11_Nanopore	AN1_BC10_Nanopore	B1_BC08_Nanopore	S1X_BC04_Nanopore	MD01_BC01_Nanopore	MD01_BC02_Nanopore	MD01_BC03_Nanopore	A1_BC06_Nanopore	B1_BC09_Nanopore	A1_S01_Illumina	A1_S02_Illumina	S2P_BC09_Nanopore	S2P_BC08_Nanopore	S2P_BC07_Nanopore	B1_BC07_Nanopore	A1_BC04_Nanopore	A1_BC05_Nanopore	A1_S03_Illumina	B1_S04_Illumina	B1_S05_Illumina	B1_S06_Illumina	AN1_S07_Illumina	AN1_S08_Illumina	AN1_S09_Illumina	MD01_S10_Illumina	MD01_S11_Illumina	MD01_S12_Illumina	S1X_S13_Illumina	S1X_S14_Illumina	S1X_S15_Illumina	S2P_S16_Illumina	S2P_S17_Illumina	S2P_S18_Illumina	S1X_BC05_Nanopore	S1X_BC06_Nanopore	AN1_BC12_Nanopore	AN1_BC11_Nanopore	AN1_BC10_Nanopore	B1_BC08_Nanopore	S1X_BC04_Nanopore	MD01_BC01_Nanopore	MD01_BC02_Nanopore	MD01_BC03_Nanopore	A1_BC06_Nanopore	B1_BC09_Nanopore	A1_S01_Illumina	A1_S02_Illumina
Bacteria;10BAV	10BAV	0	0	0	0	0	0	0	0	0	0	0	0	0	0	0	0	0	0	0	0	0	0	0	0	0	0	0	0	0	0	3	0	0	0	0	0	0	0	0	0	0	0	0	0	0	0	0	0
Bacteria;AD3	AD3	0	0	0	0	0	0	0	0	0	0	2	0	0	0	0	0	0	0	0	0	2	0	0	1	0	2	1	4	4	0	0	0	0	0	0	0	0	0	0	0	0	0	0	0	0	0	0.0022	0
Bacteria;AF234118_p	AF234118_p	0	0	0	0	0	0	0	0	0	0	0	0	0	0	0	0	0	0	1	0	0	3	0	0	0	0	0	9	0	1	0	1	0	1	0	0	0	0	0	0	0	0	0	0	0	0	0	0
Bacteria;Acidobacteria	Acidobacteria	0	0	0	0	0	0	0	0	0	0	659	532	0	0	3	0	0	0	588	505	567	333	517	1016	628	1337	576	913	790	717	673	606	659	465	0	0	0	0	0	0	0	0	0	0	0	0	0.7138	0.5724
Bacteria;Actinobacteria	Actinobacteria	14453	14647	14623	11284	6573	8851	9335	9504	9731	10566	10254	12181	715	937	737	10018	9173	9358	11589	17333	16216	17805	23188	20938	20115	13695	11948	13544	9690	10358	9873	6352	5434	6070	6204	6341	18.564	18.8079	18.9035	15.8055	9.038	10.6649	11.7111	11.6176	12.9072	15.5744	11.1071	13.1059
Bacteria;Armatimonadetes	Armatimonadetes	0	0	0	0	0	0	0	0	0	0	63	27	0	0	0	0	0	0	21	54	43	41	87	20	65	32	24	62	66	52	51	50	47	63	0	0	0	0	0	0	0	0	0	0	0	0	0.0682	0.0291
Bacteria;BRC1	BRC1	0	0	0	0	0	0	0	0	0	0	0	0	0	0	0	0	0	0	2	0	5	2	2	0	2	0	1	3	5	1	6	1	1	5	0	0	0	0	0	0	0	0	0	0	0	0	0	0
Bacteria;Bacteria_uc	Bacteria_uc	0	0	0	0	0	0	0	0	0	0	0	0	0	0	0	0	0	0	0	0	2	0	0	0	0	3	0	0	0	0	0	0	0	2	0	0	0	0	0	0	0	0	0	0	0	0	0	0
Bacteria;Bacteroidetes	Bacteroidetes	11299	10886	10910	7733	16627	1465	1270	1349	5788	7103	8590	9245	23924	23926	23583	6940	5789	5747	8740	10749	11106	9675	17133	16093	18894	11042	11058	11505	19455	20423	18911	23635	26105	22300	16605	17383	14.5129	13.9785	14.1036	10.8316	22.8625	1.7652	1.5933	1.649	7.6772	10.4699	9.3047	9.947
Bacteria;Berkelbacteria	Berkelbacteria	0	0	0	0	0	0	0	0	0	0	0	0	0	0	0	0	0	0	0	0	0	0	2	0	5	2	0	0	0	2	0	2	0	0	0	0	0	0	0	0	0	0	0	0	0	0	0	0
Bacteria;Chlamydiae	Chlamydiae	0	0	0	0	0	0	0	0	0	0	10	17	0	0	0	0	0	0	9	14	21	69	32	26	35	16	9	27	16	15	16	27	21	64	0	0	0	0	0	0	0	0	0	0	0	0	0.0108	0.0183
Bacteria;Chlorobi	Chlorobi	0	0	0	0	0	0	0	0	0	0	25	5	0	0	0	0	0	0	10	15	21	15	30	6	12	8	6	23	33	8	17	22	10	17	0	0	0	0	0	0	0	0	0	0	0	0	0.0271	0.0054
Bacteria;Chloroflexi	Chloroflexi	0	0	0	0	0	0	0	0	0	0	427	265	0	0	0	0	0	0	238	190	233	242	336	264	388	332	235	374	505	301	335	248	304	370	0	0	0	0	0	0	0	0	0	0	0	0	0.4625	0.2851
Bacteria;Cyanobacteria	Cyanobacteria	0	0	0	0	0	0	0	0	0	0	5	18	0	0	0	0	0	0	7	12	31	15	14	33	19	129	15	17	9	20	14	12	36	17	0	0	0	0	0	0	0	0	0	0	0	0	0.0054	0.0194
Bacteria;DQ499300_p	DQ499300_p	0	0	0	0	0	0	0	0	0	0	0	0	0	0	0	0	0	0	3	0	0	0	0	0	1	0	0	0	0	0	2	0	1	0	0	0	0	0	0	0	0	0	0	0	0	0	0	0
Bacteria;DQ787710_p	DQ787710_p	0	0	0	0	0	0	0	0	0	0	0	0	0	0	0	0	0	0	0	0	0	0	0	0	0	0	0	0	0	0	0	0	0	2	0	0	0	0	0	0	0	0	0	0	0	0	0	0
Bacteria;DQ833500_p	DQ833500_p	0	0	0	0	0	0	0	0	0	0	0	0	0	0	0	0	0	0	2	5	3	0	1	4	1	38	0	2	0	0	0	7	5	0	0	0	0	0	0	0	0	0	0	0	0	0	0	0
Bacteria;Deinococcus-Thermus	Deinococcus-Thermus	0	0	0	0	0	0	0	0	0	0	1	3	0	0	0	0	0	0	1	0	0	0	0	0	0	0	1	0	1	1	1	0	6	0	0	0	0	0	0	0	0	0	0	0	0	0	0.0011	0.0032
Bacteria;EF019318_p	EF019318_p	0	0	0	0	0	0	0	0	0	0	0	0	0	0	0	0	0	0	0	0	0	0	6	0	5	0	0	2	0	0	0	0	0	0	0	0	0	0	0	0	0	0	0	0	0	0	0	0
Bacteria;EF688356_p	EF688356_p	0	0	0	0	0	0	0	0	0	0	0	0	0	0	0	0	0	0	0	0	0	0	0	0	0	0	0	0	0	0	0	0	1	0	0	0	0	0	0	0	0	0	0	0	0	0	0	0
Bacteria;Elusimicrobia	Elusimicrobia	0	0	0	0	0	0	0	0	0	0	8	10	0	0	0	0	0	0	9	23	26	1	3	21	6	9	8	11	16	18	8	33	15	7	0	0	0	0	0	0	0	0	0	0	0	0	0.0087	0.0108
Bacteria;Fibrobacteres	Fibrobacteres	0	0	0	0	0	0	0	0	0	0	2	0	0	0	0	0	0	0	0	0	5	23	9	2	0	0	0	1	0	2	1	0	11	38	0	0	0	0	0	0	0	0	0	0	0	0	0.0022	0
Bacteria;Firmicutes	Firmicutes	50602	50595	50050	51917	48686	65319	61894	63180	59304	49626	67120	65292	57133	53843	56894	48584	59680	60399	66437	57511	56626	58165	44842	47123	45392	51290	55866	54050	52756	52000	53829	48135	47375	48730	49456	48337	64.9952	64.9678	64.7009	72.72	66.9444	78.7052	77.648	77.2306	78.6609	73.1494	72.7044	70.2495
Bacteria;Fusobacteria	Fusobacteria	0	1	1	0	0	0	0	0	1	0	1	2	0	0	0	0	3	0	0	1	0	0	154	579	285	34	37	48	70	64	85	64	53	156	1	0	0	0.0013	0.0013	0	0	0	0	0	0.0013	0	0.0011	0.0022
Bacteria;GU454958_p	GU454958_p	0	0	0	0	0	0	0	0	0	0	0	0	0	0	0	0	0	0	0	0	0	0	0	0	2	0	0	0	0	0	0	0	0	0	0	0	0	0	0	0	0	0	0	0	0	0	0	0
Bacteria;Gemmatimonadetes	Gemmatimonadetes	0	0	0	0	0	0	0	0	0	0	549	481	0	0	0	0	0	0	289	374	523	339	466	541	462	360	487	793	614	620	381	529	593	520	0	0	0	0	0	0	0	0	0	0	0	0	0.5947	0.5175
Bacteria;Hydrogenedentes_NKB19	Hydrogenedentes_NKB19	0	0	0	0	0	0	0	0	0	0	0	0	0	0	0	0	0	0	0	2	0	2	0	0	0	0	0	2	0	0	0	0	2	5	0	0	0	0	0	0	0	0	0	0	0	0	0	0
Bacteria;Kazan	Kazan	0	0	0	0	0	0	0	0	0	0	0	3	0	0	0	0	0	0	0	0	0	0	0	0	3	0	0	0	0	0	0	0	0	0	0	0	0	0	0	0	0	0	0	0	0	0	0	0.0032
Bacteria;Latescibacteria_WS3	Latescibacteria_WS3	0	0	0	0	0	0	0	0	0	0	8	1	0	0	0	0	0	0	4	5	0	4	4	0	0	0	12	11	16	5	1	7	6	12	0	0	0	0	0	0	0	0	0	0	0	0	0.0087	0.0011
Bacteria;Lentisphaerae	Lentisphaerae	0	0	0	0	176	398	421	531	0	9	6	7	0	0	0	12	0	0	11	0	2	0	0	40	47	245	362	285	94	83	98	57	56	61	179	213	0	0	0	0	0.242	0.4796	0.5282	0.6491	0	0.0133	0.0065	0.0075
Bacteria;Microgenomates_OP11	Microgenomates_OP11	0	0	0	0	0	0	0	0	0	0	2	2	0	0	0	0	0	0	0	0	0	0	0	0	0	0	0	0	0	0	2	0	0	3	0	0	0	0	0	0	0	0	0	0	0	0	0.0022	0.0022
Bacteria;Nitrospirae	Nitrospirae	0	0	0	0	0	0	0	0	0	0	67	67	0	0	0	0	0	0	57	42	90	31	89	53	69	31	67	62	94	69	62	59	128	61	0	0	0	0	0	0	0	0	0	0	0	0	0.0726	0.0721
Bacteria;Omnitrophica_OP3	Omnitrophica_OP3	0	0	0	0	0	0	0	0	0	0	2	0	0	0	0	0	0	0	0	19	7	1	4	0	0	6	0	0	0	0	2	8	5	0	0	0	0	0	0	0	0	0	0	0	0	0	0.0022	0
Bacteria;Parcubacteria_OD1	Parcubacteria_OD1	0	0	0	0	0	0	0	0	0	0	2	0	0	0	0	0	0	0	4	7	3	2	6	7	2	41	0	11	5	5	2	9	2	8	0	0	0	0	0	0	0	0	0	0	0	0	0.0022	0
Bacteria;Peregrinibacteria	Peregrinibacteria	0	0	0	0	0	0	0	0	0	0	0	0	0	0	0	0	0	0	0	0	0	0	0	0	3	0	0	0	0	0	1	0	0	0	0	0	0	0	0	0	0	0	0	0	0	0	0	0
Bacteria;Planctomycetes	Planctomycetes	0	0	0	0	0	0	0	0	0	0	62	66	0	0	0	0	0	0	62	55	91	97	100	49	67	128	51	57	63	61	86	84	88	111	0	0	0	0	0	0	0	0	0	0	0	0	0.0672	0.071
Bacteria;Proteobacteria	Proteobacteria	1501	1748	1771	450	538	2617	2602	2813	413	530	4193	4480	2942	3242	2990	601	402	414	4240	5079	5744	5208	3692	4016	4135	3439	4259	3457	5705	5470	5655	8249	8712	9426	523	557	1.9279	2.2446	2.2894	0.6303	0.7398	3.1533	3.2643	3.4386	0.5478	0.7812	4.5419	4.8202
Bacteria;Rhodothermaeota	Rhodothermaeota	0	0	0	0	0	0	0	0	0	0	2	7	0	0	0	0	0	0	0	0	2	9	0	0	2	2	0	8	0	11	9	0	2	13	0	0	0	0	0	0	0	0	0	0	0	0	0.0022	0.0075
Bacteria;Saccharibacteria_TM7	Saccharibacteria_TM7	0	0	0	0	0	8	3	16	2	1	45	15	0	0	0	0	0	0	34	46	83	33	10	30	28	58	15	36	24	34	39	69	73	14	0	0	0	0	0	0	0	0.0096	0.0038	0.0196	0.0027	0.0015	0.0487	0.0161
Bacteria;Spirochaetes	Spirochaetes	0	0	0	0	0	0	0	0	0	0	0	0	0	0	0	0	0	0	1	9	7	2	11	0	0	0	0	0	1	0	0	10	20	3	0	0	0	0	0	0	0	0	0	0	0	0	0	0
Bacteria;Synergistetes	Synergistetes	0	0	0	0	0	0	0	0	0	0	0	0	0	0	0	0	0	0	0	0	0	0	0	0	0	2	1	0	0	0	0	0	0	0	0	0	0	0	0	0	0	0	0	0	0	0	0	0
Bacteria;TM6	TM6	0	0	0	0	0	0	0	0	0	0	8	9	0	0	0	0	0	0	10	8	8	5	18	21	16	15	7	13	4	6	13	5	4	6	0	0	0	0	0	0	0	0	0	0	0	0	0.0087	0.0097
Bacteria;Tenericutes	Tenericutes	0	0	0	0	63	282	165	147	0	0	7	14	0	0	0	0	0	0	7	0	1	0	0	21	23	66	77	64	39	45	40	30	24	31	72	88	0	0	0	0	0.0866	0.3398	0.207	0.1797	0	0	0.0076	0.0151
Bacteria;Verrucomicrobia	Verrucomicrobia	0	0	1	9	63	4052	4021	4267	153	7	199	194	1	2	0	8	184	220	148	237	185	183	306	393	352	5684	3455	2904	391	379	360	468	441	557	59	86	0	0	0.0013	0.0126	0.0866	4.8824	5.0445	5.2159	0.2029	0.0103	0.2156	0.2087
Bacteria;WS5	WS5	0	0	0	0	0	0	0	0	0	0	0	0	0	0	0	0	0	0	4	0	8	4	3	3	0	5	0	4	1	3	2	5	6	5	0	0	0	0	0	0	0	0	0	0	0	0	0	0
Bacteria;WWE3	WWE3	0	0	0	0	0	0	0	0	0	0	0	0	0	0	0	0	0	0	0	0	0	0	0	0	0	0	0	0	0	0	2	0	0	0	0	0	0	0	0	0	0	0	0	0	0	0	0	0
[truncated: 24 more columns]

## Sheet: class
class
		Count																																				Ratio
Taxonomy	Taxon Name	AN1_BC12_Nanopore	AN1_BC11_Nanopore	AN1_BC10_Nanopore	B1_BC08_Nanopore	S1X_BC04_Nanopore	MD01_BC01_Nanopore	MD01_BC02_Nanopore	MD01_BC03_Nanopore	A1_BC06_Nanopore	B1_BC09_Nanopore	A1_S01_Illumina	A1_S02_Illumina	S2P_BC09_Nanopore	S2P_BC08_Nanopore	S2P_BC07_Nanopore	B1_BC07_Nanopore	A1_BC04_Nanopore	A1_BC05_Nanopore	A1_S03_Illumina	B1_S04_Illumina	B1_S05_Illumina	B1_S06_Illumina	AN1_S07_Illumina	AN1_S08_Illumina	AN1_S09_Illumina	MD01_S10_Illumina	MD01_S11_Illumina	MD01_S12_Illumina	S1X_S13_Illumina	S1X_S14_Illumina	S1X_S15_Illumina	S2P_S16_Illumina	S2P_S17_Illumina	S2P_S18_Illumina	S1X_BC05_Nanopore	S1X_BC06_Nanopore	AN1_BC12_Nanopore	AN1_BC11_Nanopore	AN1_BC10_Nanopore	B1_BC08_Nanopore	S1X_BC04_Nanopore	MD01_BC01_Nanopore	MD01_BC02_Nanopore	MD01_BC03_Nanopore	A1_BC06_Nanopore	B1_BC09_Nanopore	A1_S01_Illumina	A1_S02_Illumina
Bacteria;10BAV;10BAV_c	10BAV_c	0	0	0	0	0	0	0	0	0	0	0	0	0	0	0	0	0	0	0	0	0	0	0	0	0	0	0	0	0	0	3	0	0	0	0	0	0	0	0	0	0	0	0	0	0	0	0	0
Bacteria;AF234118_p;AF234118_c	AF234118_c	0	0	0	0	0	0	0	0	0	0	0	0	0	0	0	0	0	0	1	0	0	3	0	0	0	0	0	0	0	1	0	1	0	1	0	0	0	0	0	0	0	0	0	0	0	0	0	0
Bacteria;Armatimonadetes;AJ306784_c	AJ306784_c	0	0	0	0	0	0	0	0	0	0	0	0	0	0	0	0	0	0	0	0	3	0	0	0	4	0	0	0	2	0	0	0	4	0	0	0	0	0	0	0	0	0	0	0	0	0	0	0
Bacteria;Omnitrophica_OP3;AQSZ_c	AQSZ_c	0	0	0	0	0	0	0	0	0	0	0	0	0	0	0	0	0	0	0	2	3	0	0	0	0	2	0	0	0	0	2	2	0	0	0	0	0	0	0	0	0	0	0	0	0	0	0	0
Bacteria;Omnitrophica_OP3;AY373410_c	AY373410_c	0	0	0	0	0	0	0	0	0	0	2	0	0	0	0	0	0	0	0	11	4	1	4	0	0	4	0	0	0	0	0	1	4	0	0	0	0	0	0	0	0	0	0	0	0	0	0.0022	0
Bacteria;Actinobacteria;Acidimicrobiia	Acidimicrobiia	0	0	0	0	0	0	0	0	0	0	132	103	0	0	0	0	0	0	87	62	90	90	107	62	125	84	81	106	172	147	97	85	102	135	0	0	0	0	0	0	0	0	0	0	0	0	0.143	0.1108
Bacteria;Acidobacteria;Acidobacteriia	Acidobacteriia	0	0	0	0	0	0	0	0	0	0	116	72	0	0	0	0	0	0	40	118	193	21	72	608	125	928	128	244	168	120	52	138	251	28	0	0	0	0	0	0	0	0	0	0	0	0	0.1257	0.0775
Bacteria;Actinobacteria;Actinobacteria_c	Actinobacteria_c	13871	14155	14072	10791	6317	7319	8004	8158	9264	10148	8505	9854	398	586	485	9547	8827	9034	9807	14179	13847	15241	21609	18300	18114	8166	6780	7903	7201	7520	7586	3492	3086	3465	5945	6086	17.8165	18.1761	18.1912	15.1149	8.686	8.8189	10.0413	9.9723	12.2878	14.9583	9.2126	10.6022
Bacteria;Proteobacteria;Alphaproteobacteria	Alphaproteobacteria	0	4	8	4	50	30	37	10	0	12	1514	1552	865	1073	1016	18	1	6	1329	1518	1984	1662	1060	835	1223	671	655	920	2028	1994	1687	2301	2854	2929	41	50	0	0.0051	0.0103	0.0056	0.0688	0.0361	0.0464	0.0122	0	0.0177	1.64	1.6698
Bacteria;Chloroflexi;Anaerolineae	Anaerolineae	0	0	0	0	0	0	0	0	0	0	91	41	0	0	0	0	0	0	65	38	49	123	145	10	72	6	36	53	80	51	112	58	49	180	0	0	0	0	0	0	0	0	0	0	0	0	0.0986	0.0441
Bacteria;Chloroflexi;Ardenticatenia	Ardenticatenia	0	0	0	0	0	0	0	0	0	0	0	4	0	0	0	0	0	0	3	0	1	0	0	0	2	0	3	2	0	0	7	0	2	2	0	0	0	0	0	0	0	0	0	0	0	0	0	0.0043
Bacteria;Armatimonadetes;Armatimonadia	Armatimonadia	0	0	0	0	0	0	0	0	0	0	1	1	0	0	0	0	0	0	2	1	2	0	1	1	6	14	2	5	1	2	1	3	0	1	0	0	0	0	0	0	0	0	0	0	0	0	0.0011	0.0011
Bacteria;Firmicutes;Bacilli	Bacilli	3820	3652	3539	1102	288	2477	2242	2512	271	999	907	1524	219	373	334	891	267	246	1635	1039	1596	1166	2004	2644	2130	2306	3434	2441	1173	1846	1996	932	1589	1265	358	292	4.9066	4.6894	4.575	1.5436	0.396	2.9846	2.8127	3.0706	0.3595	1.4725	0.9825	1.6397
Bacteria;Bacteroidetes;Bacteroidia	Bacteroidia	11299	10886	10910	7726	16627	1365	1218	1308	5788	7084	8026	8771	23924	23926	23583	6937	5789	5747	8246	10244	10228	9138	16280	15767	18433	10630	10654	10974	18727	19774	18358	22912	24917	21345	16605	17381	14.5129	13.9785	14.1036	10.8218	22.8625	1.6447	1.528	1.5989	7.6772	10.4419	8.6938	9.437
Bacteria;Proteobacteria;Betaproteobacteria	Betaproteobacteria	647	744	743	412	267	108	81	127	338	503	1772	2167	1045	1234	990	546	346	345	1746	1757	1922	1541	950	903	870	679	582	779	2024	1948	1968	2502	2557	2435	286	248	0.831	0.9554	0.9605	0.5771	0.3671	0.1301	0.1016	0.1552	0.4483	0.7414	1.9194	2.3315
Bacteria;Acidobacteria;Blastocatellia	Blastocatellia	0	0	0	0	0	0	0	0	0	0	131	109	0	0	3	0	0	0	184	121	55	57	84	8	57	8	106	136	132	135	205	133	56	82	0	0	0	0	0	0	0	0	0	0	0	0	0.1419	0.1173
Bacteria;Planctomycetes;Brocadia_c	Brocadia_c	0	0	0	0	0	0	0	0	0	0	1	0	0	0	0	0	0	0	2	3	7	0	5	0	3	0	0	1	3	0	2	2	4	2	0	0	0	0	0	0	0	0	0	0	0	0	0.0011	0
Bacteria;WWE3;CP006914_c	CP006914_c	0	0	0	0	0	0	0	0	0	0	0	0	0	0	0	0	0	0	0	0	0	0	0	0	0	0	0	0	0	0	2	0	0	0	0	0	0	0	0	0	0	0	0	0	0	0	0	0
Bacteria;Kazan;CP011216_c	CP011216_c	0	0	0	0	0	0	0	0	0	0	0	3	0	0	0	0	0	0	0	0	0	0	0	0	3	0	0	0	0	0	0	0	0	0	0	0	0	0	0	0	0	0	0	0	0	0	0	0.0032
Bacteria;Acidobacteria;CP011806_c	CP011806_c	0	0	0	0	0	0	0	0	0	0	1	2	0	0	0	0	0	0	1	0	0	0	0	0	0	0	0	3	3	5	2	0	2	1	0	0	0	0	0	0	0	0	0	0	0	0	0.0011	0.0022
Bacteria;Chloroflexi;Caldilineae	Caldilineae	0	0	0	0	0	0	0	0	0	0	4	3	0	0	0	0	0	0	5	6	4	3	7	0	16	1	4	15	5	5	9	2	8	9	0	0	0	0	0	0	0	0	0	0	0	0	0.0043	0.0032
Bacteria;Chlamydiae;Chlamydiae_c	Chlamydiae_c	0	0	0	0	0	0	0	0	0	0	10	17	0	0	0	0	0	0	9	14	21	69	32	26	35	16	9	27	16	15	16	27	21	64	0	0	0	0	0	0	0	0	0	0	0	0	0.0108	0.0183
Bacteria;Chloroflexi;Chloroflexia	Chloroflexia	0	0	0	0	0	0	0	0	0	0	53	26	0	0	0	0	0	0	35	9	19	14	25	15	57	4	31	32	61	24	26	18	36	25	0	0	0	0	0	0	0	0	0	0	0	0	0.0574	0.028
Bacteria;Cyanobacteria;Chroobacteria	Chroobacteria	0	0	0	0	0	0	0	0	0	0	2	0	0	0	0	0	0	0	0	0	0	1	0	0	1	0	0	0	3	0	0	0	2	0	0	0	0	0	0	0	0	0	0	0	0	0	0.0022	0
Bacteria;Armatimonadetes;Chthonomonadetes	Chthonomonadetes	0	0	0	0	0	0	0	0	0	0	7	1	0	0	0	0	0	0	4	7	3	1	4	9	5	0	3	13	4	11	4	8	6	4	0	0	0	0	0	0	0	0	0	0	0	0	0.0076	0.0011
Bacteria;Firmicutes;Clostridia	Clostridia	45056	45238	44481	48511	47129	53991	51069	52040	56383	46506	64073	61562	50309	47376	49991	45478	56694	57384	62549	53733	52522	54570	41100	42108	40930	41083	44306	43524	49083	47521	49392	41256	41108	42678	47592	46507	57.8717	58.089	57.5017	67.9492	64.8035	65.0557	64.0677	63.6131	74.7864	68.5505	69.4039	66.2363
Bacteria;Actinobacteria;Coriobacteriia	Coriobacteriia	582	492	551	493	256	1532	1331	1346	467	418	1229	1868	317	351	252	471	346	324	1459	2874	1968	2354	1243	2014	1401	4943	4690	5055	1816	2236	1912	2487	1913	2247	259	255	0.7475	0.6318	0.7123	0.6905	0.352	1.846	1.6698	1.6453	0.6194	0.6161	1.3313	2.0098
Bacteria;Bacteroidetes;Cytophagia	Cytophagia	0	0	0	0	0	0	0	0	0	0	81	57	0	0	0	0	0	0	69	130	191	269	461	48	111	23	148	83	118	79	82	220	283	487	0	2	0	0	0	0	0	0	0	0	0	0	0.0877	0.0613
Bacteria;Berkelbacteria;DQ404828_c	DQ404828_c	0	0	0	0	0	0	0	0	0	0	0	0	0	0	0	0	0	0	0	0	0	0	0	0	5	0	0	0	0	0	0	0	0	0	0	0	0	0	0	0	0	0	0	0	0	0	0	0
Bacteria;DQ499300_p;DQ499300_c	DQ499300_c	0	0	0	0	0	0	0	0	0	0	0	0	0	0	0	0	0	0	3	0	0	0	0	0	1	0	0	0	0	0	2	0	1	0	0	0	0	0	0	0	0	0	0	0	0	0	0	0
Bacteria;DQ787710_p;DQ787710_c	DQ787710_c	0	0	0	0	0	0	0	0	0	0	0	0	0	0	0	0	0	0	0	0	0	0	0	0	0	0	0	0	0	0	0	0	0	2	0	0	0	0	0	0	0	0	0	0	0	0	0	0
Bacteria;DQ833500_p;DQ833500_c	DQ833500_c	0	0	0	0	0	0	0	0	0	0	0	0	0	0	0	0	0	0	2	5	3	0	1	4	1	38	0	2	0	0	0	7	5	0	0	0	0	0	0	0	0	0	0	0	0	0	0	0
Bacteria;Deinococcus-Thermus;Deinococci	Deinococci	0	0	0	0	0	0	0	0	0	0	1	3	0	0	0	0	0	0	1	0	0	0	0	0	0	0	1	0	1	1	1	0	6	0	0	0	0	0	0	0	0	0	0	0	0	0	0.0011	0.0032
Bacteria;Proteobacteria;Deltaproteobacteria	Deltaproteobacteria	64	62	91	22	175	132	67	75	0	11	291	283	808	776	707	27	0	0	262	398	431	242	316	333	510	442	414	562	562	587	560	1310	1236	1013	153	197	0.0822	0.0796	0.1176	0.0308	0.2406	0.1591	0.0841	0.0917	0	0.0162	0.3152	0.3045
Bacteria;Chloroflexi;EF018867_c	EF018867_c	0	0	0	0	0	0	0	0	0	0	13	2	0	0	0	0	0	0	12	11	5	7	10	5	30	6	16	9	13	5	12	8	6	6	0	0	0	0	0	0	0	0	0	0	0	0	0.0141	0.0022
Bacteria;EF019318_p;EF019318_c	EF019318_c	0	0	0	0	0	0	0	0	0	0	0	0	0	0	0	0	0	0	0	0	0	0	6	0	5	0	0	2	0	0	0	0	0	0	0	0	0	0	0	0	0	0	0	0	0	0	0	0
Bacteria;Chloroflexi;EF516615_c	EF516615_c	0	0	0	0	0	0	0	0	0	0	0	0	0	0	0	0	0	0	0	2	2	0	0	3	2	2	4	0	0	4	2	0	0	0	0	0	0	0	0	0	0	0	0	0	0	0	0	0
Bacteria;EF688356_p;EF688356_c	EF688356_c	0	0	0	0	0	0	0	0	0	0	0	0	0	0	0	0	0	0	0	0	0	0	0	0	0	0	0	0	0	0	0	0	1	0	0	0	0	0	0	0	0	0	0	0	0	0	0	0
Bacteria;AF234118_p;EU132452_c	EU132452_c	0	0	0	0	0	0	0	0	0	0	0	0	0	0	0	0	0	0	0	0	0	0	0	0	0	0	0	9	0	0	0	0	0	0	0	0	0	0	0	0	0	0	0	0	0	0	0	0
Bacteria;Chloroflexi;EU133950_c	EU133950_c	0	0	0	0	0	0	0	0	0	0	36	26	0	0	0	0	0	0	22	11	10	0	9	39	24	6	13	33	34	14	19	12	11	2	0	0	0	0	0	0	0	0	0	0	0	0	0.039	0.028
Bacteria;Planctomycetes;EU385896_c	EU385896_c	0	0	0	0	0	0	0	0	0	0	0	0	0	0	0	0	0	0	1	0	0	0	4	0	3	0	0	2	0	0	3	3	3	0	0	0	0	0	0	0	0	0	0	0	0	0	0	0
Bacteria;Planctomycetes;EU589258_c	EU589258_c	0	0	0	0	0	0	0	0	0	0	0	0	0	0	0	0	0	0	0	0	0	0	2	0	0	0	0	0	0	0	0	0	0	0	0	0	0	0	0	0	0	0	0	0	0	0	0	0
Bacteria;Elusimicrobia;Elusimicrobia_c	Elusimicrobia_c	0	0	0	0	0	0	0	0	0	0	8	10	0	0	0	0	0	0	9	23	26	1	3	21	6	9	8	11	16	18	8	33	15	7	0	0	0	0	0	0	0	0	0	0	0	0	0.0087	0.0108
Bacteria;Proteobacteria;Epsilonproteobacteria	Epsilonproteobacteria	0	0	0	0	0	0	0	0	0	0	0	0	0	0	0	0	4	6	0	0	1	0	0	4	0	0	1	0	0	1	1	0	0	0	6	6	0	0	0	0	0	0	0	0	0	0	0	0
Bacteria;Firmicutes;Erysipelotrichi	Erysipelotrichi	927	926	1059	1775	635	8595	8355	8340	1665	1616	1679	1713	4178	4219	4427	1622	1653	1708	1802	2310	2146	2090	985	1401	1386	7249	7569	7596	1957	2072	1910	4949	3964	3842	790	747	1.1907	1.1891	1.369	2.4862	0.8731	10.3564	10.4816	10.1947	2.2085	2.382	1.8187	1.8431
Bacteria;Omnitrophica_OP3;FP245540_c	FP245540_c	0	0	0	0	0	0	0	0	0	0	0	0	0	0	0	0	0	0	0	6	0	0	0	0	0	0	0	0	0	0	0	5	1	0	0	0	0	0	0	0	0	0	0	0	0	0	0	0
Bacteria;BRC1;FP245541_c	FP245541_c	0	0	0	0	0	0	0	0	0	0	0	0	0	0	0	0	0	0	2	0	5	2	2	0	2	0	1	3	5	1	6	1	1	5	0	0	0	0	0	0	0	0	0	0	0	0	0	0
Bacteria;Fibrobacteres;Fibrobacteria	Fibrobacteria	0	0	0	0	0	0	0	0	0	0	2	0	0	0	0	0	0	0	0	0	5	23	9	2	0	0	0	1	0	2	1	0	11	38	0	0	0	0	0	0	0	0	0	0	0	0	0.0022	0
Bacteria;Armatimonadetes;Fimbriimonadia	Fimbriimonadia	0	0	0	0	0	0	0	0	0	0	42	16	0	0	0	0	0	0	9	29	15	29	64	6	37	5	7	29	40	29	30	27	18	35	0	0	0	0	0	0	0	0	0	0	0	0	0.0455	0.0172
Bacteria;Firmicutes;Firmicutes_uc	Firmicutes_uc	0	0	0	0	0	0	0	0	0	0	0	0	0	0	0	0	0	0	0	0	0	0	0	1	0	8	3	1	2	1	5	0	1	2	0	0	0	0	0	0	0	0	0	0	0	0	0	0
Bacteria;Bacteroidetes;Flavobacteria	Flavobacteria	0	0	0	7	0	100	52	41	0	19	166	189	0	0	0	3	0	0	135	61	105	62	34	2	19	12	32	25	233	276	136	74	144	105	0	0	0	0	0	0.0098	0	0.1205	0.0652	0.0501	0	0.028	0.1798	0.2034
Bacteria;Fusobacteria;Fusobacteria_c	Fusobacteria_c	0	1	1	0	0	0	0	0	1	0	1	2	0	0	0	0	3	0	0	1	0	0	154	579	285	34	37	48	70	64	85	64	53	156	1	0	0	0.0013	0.0013	0	0	0	0	0	0.0013	0	0.0011	0.0022
Bacteria;Chloroflexi;GQ396871_c	GQ396871_c	0	0	0	0	0	0	0	0	0	0	108	65	0	0	0	0	0	0	39	48	40	51	44	27	62	10	34	103	162	73	58	72	70	64	0	0	0	0	0	0	0	0	0	0	0	0	0.117	0.0699
Bacteria;GU454958_p;GU454958_c	GU454958_c	0	0	0	0	0	0	0	0	0	0	0	0	0	0	0	0	0	0	0	0	0	0	0	0	2	0	0	0	0	0	0	0	0	0	0	0	0	0	0	0	0	0	0	0	0	0	0	0
Bacteria;Proteobacteria;Gammaproteobacteria	Gammaproteobacteria	790	938	929	12	46	2347	2417	2601	75	4	594	461	224	159	277	10	51	57	874	1363	1347	1721	1326	1920	1490	1626	2594	1147	1043	906	1400	2078	2009	2999	37	56	1.0147	1.2045	1.2009	0.0168	0.0633	2.828	3.0322	3.1794	0.0995	0.0059	0.6434	0.496
Bacteria;Gemmatimonadetes;Gemmatimonadetes_c	Gemmatimonadetes_c	0	0	0	0	0	0	0	0	0	0	517	441	0	0	0	0	0	0	256	348	394	244	330	530	425	349	471	765	568	556	328	477	448	344	0	0	0	0	0	0	0	0	0	0	0	0	0.56	0.4745
Bacteria;Acidobacteria;HM185886_c	HM185886_c	0	0	0	0	0	0	0	0	0	0	0	1	0	0	0	0	0	0	0	0	0	2	4	0	0	0	0	1	0	0	0	0	1	3	0	0	0	0	0	0	0	0	0	0	0	0	0	0.0011
Bacteria;Chloroflexi;HM748667_c	HM748667_c	0	0	0	0	0	0	0	0	0	0	40	30	0	0	0	0	0	0	20	22	29	5	16	19	35	9	43	31	65	42	24	29	27	14	0	0	0	0	0	0	0	0	0	0	0	0	0.0433	0.0323
Bacteria;Chlorobi;HQ014634_c	HQ014634_c	0	0	0	0	0	0	0	0	0	0	1	0	0	0	0	0	0	0	0	0	1	2	14	0	0	0	0	0	2	0	0	0	1	1	0	0	0	0	0	0	0	0	0	0	0	0	0.0011	0
Bacteria;Chloroflexi;HQ674362_c	HQ674362_c	0	0	0	0	0	0	0	0	0	0	0	4	0	0	0	0	0	0	0	0	0	0	0	8	2	17	0	0	0	0	0	0	0	0	0	0	0	0	0	0	0	0	0	0	0	0	0	0.0043
Bacteria;Acidobacteria;Holophagae	Holophagae	0	0	0	0	0	0	0	0	0	0	0	0	0	0	0	0	0	0	0	4	0	0	0	3	0	5	0	2	0	0	0	4	0	0	0	0	0	0	0	0	0	0	0	0	0	0	0	0
Bacteria;Hydrogenedentes_NKB19;Hydrogenedens_c	Hydrogenedens_c	0	0	0	0	0	0	0	0	0	0	0	0	0	0	0	0	0	0	0	2	0	2	0	0	0	0	0	2	0	0	0	0	2	5	0	0	0	0	0	0	0	0	0	0	0	0	0	0
Bacteria;Proteobacteria;Hydrogenophilalia	Hydrogenophilalia	0	0	0	0	0	0	0	0	0	0	1	0	0	0	0	0	0	0	0	0	0	0	0	0	0	3	0	4	2	3	0	0	0	0	0	0	0	0	0	0	0	0	0	0	0	0	0.0011	0
Bacteria;Chlorobi;Ignavibacteriae	Ignavibacteriae	0	0	0	0	0	0	0	0	0	0	3	3	0	0	0	0	0	0	2	9	1	1	5	6	1	4	6	20	13	0	2	5	1	0	0	0	0	0	0	0	0	0	0	0	0	0	0.0032	0.0032
Bacteria;Verrucomicrobia;Kiritimatiellae	Kiritimatiellae	0	0	0	0	0	0	0	0	0	0	0	0	0	0	0	0	0	0	2	2	5	0	0	0	0	0	0	0	0	0	5	0	0	2	0	0	0	0	0	0	0	0	0	0	0	0	0	0
Bacteria;Chloroflexi;Ktedonobacteria	Ktedonobacteria	0	0	0	0	0	0	0	0	0	0	9	6	0	0	0	0	0	0	5	2	19	6	5	74	20	116	10	13	22	5	1	6	27	8	0	0	0	0	0	0	0	0	0	0	0	0	0.0097	0.0065
Bacteria;Berkelbacteria;LBVO_c	LBVO_c	0	0	0	0	0	0	0	0	0	0	0	0	0	0	0	0	0	0	0	0	0	0	2	0	0	2	0	0	0	2	0	2	0	0	0	0	0	0	0	0	0	0	0	0	0	0	0	0
Bacteria;Parcubacteria_OD1;LCGL_c	LCGL_c	0	0	0	0	0	0	0	0	0	0	2	0	0	0	0	0	0	0	0	0	0	0	1	0	0	15	0	9	3	0	0	0	0	2	0	0	0	0	0	0	0	0	0	0	0	0	0.0022	0
Bacteria;Latescibacteria_WS3;Latescibacter_c	Latescibacter_c	0	0	0	0	0	0	0	0	0	0	8	1	0	0	0	0	0	0	4	5	0	4	4	0	0	0	12	11	16	5	1	7	6	12	0	0	0	0	0	0	0	0	0	0	0	0	0.0087	0.0011
Bacteria;Lentisphaerae;Lentisphaeria	Lentisphaeria	0	0	0	0	176	398	421	531	0	9	6	7	0	0	0	12	0	0	11	0	2	0	0	40	47	245	362	285	94	83	98	57	56	61	179	213	0	0	0	0	0.242	0.4796	0.5282	0.6491	0	0.0133	0.0065	0.0075
Bacteria;Firmicutes;Limnochordia	Limnochordia	0	0	0	0	0	0	0	0	0	0	0	2	0	0	0	0	0	0	0	0	3	0	0	0	0	0	0	0	0	2	0	0	3	0	0	0	0	0	0	0	0	0	0	0	0	0	0	0.0022
Bacteria;Gemmatimonadetes;Longimicrobia	Longimicrobia	0	0	0	0	0	0	0	0	0	0	32	40	0	0	0	0	0	0	33	26	129	95	136	11	37	11	16	28	46	64	53	52	145	176	0	0	0	0	0	0	0	0	0	0	0	0	0.0347	0.043
Bacteria;Actinobacteria;MarineActino_c	MarineActino_c	0	0	0	0	0	0	0	0	0	0	0	0	0	0	0	0	0	0	0	0	0	0	1	0	0	0	0	0	0	0	0	0	0	0	0	0	0	0	0	0	0	0	0	0	0	0	0	0
Bacteria;Microgenomates_OP11;Microgenomatus_c	Microgenomatus_c	0	0	0	0	0	0	0	0	0	0	2	2	0	0	0	0	0	0	0	0	0	0	0	0	0	0	0	0	0	0	2	0	0	3	0	0	0	0	0	0	0	0	0	0	0	0	0.0022	0.0022
Bacteria;Tenericutes;Mollicutes	Mollicutes	0	0	0	0	63	282	165	147	0	0	7	14	0	0	0	0	0	0	7	0	1	0	0	21	23	66	77	64	39	45	40	30	24	31	72	88	0	0	0	0	0.0866	0.3398	0.207	0.1797	0	0	0.0076	0.0151
Bacteria;Firmicutes;Negativicutes	Negativicutes	798	779	971	529	634	145	153	199	979	505	456	487	2378	1779	2026	593	1052	1058	446	419	352	337	746	957	933	612	526	459	518	536	508	973	678	908	715	791	1.025	1.0003	1.2552	0.741	0.8718	0.1747	0.1919	0.2433	1.2985	0.7444	0.4939	0.524
Bacteria;Actinobacteria;Nitriliruptoria	Nitriliruptoria	0	0	0	0	0	0	0	0	0	0	2	0	0	0	0	0	0	0	0	2	5	5	66	4	1	1	0	0	1	1	1	1	1	18	0	0	0	0	0	0	0	0	0	0	0	0	0.0022	0
Bacteria;Nitrospirae;Nitrospira_c	Nitrospira_c	0	0	0	0	0	0	0	0	0	0	67	67	0	0	0	0	0	0	57	42	90	31	89	53	69	31	67	62	94	69	62	59	128	61	0	0	0	0	0	0	0	0	0	0	0	0	0.0726	0.0721
Bacteria;Planctomycetes;OM190_c	OM190_c	0	0	0	0	0	0	0	0	0	0	2	2	0	0	0	0	0	0	0	4	6	30	9	0	1	0	0	0	3	0	3	5	6	25	0	0	0	0	0	0	0	0	0	0	0	0	0.0022	0.0022
Bacteria;Chlorobi;OPB56_c	OPB56_c	0	0	0	0	0	0	0	0	0	0	21	2	0	0	0	0	0	0	8	6	19	12	11	0	11	4	0	3	18	8	15	17	8	16	0	0	0	0	0	0	0	0	0	0	0	0	0.0227	0.0022
Bacteria;Proteobacteria;Oligoflexia	Oligoflexia	0	0	0	0	0	0	0	0	0	0	21	17	0	0	0	0	0	0	29	43	57	42	40	21	42	18	13	45	46	31	39	58	56	50	0	0	0	0	0	0	0	0	0	0	0	0	0.0227	0.0183
Bacteria;Verrucomicrobia;Opitutae	Opitutae	0	0	0	9	62	0	0	0	0	7	23	22	0	0	0	8	0	0	8	45	37	78	83	12	18	21	10	29	20	18	27	42	54	144	59	86	0	0	0	0.0126	0.0853	0	0	0	0	0.0103	0.0249	0.0237
Bacteria;Planctomycetes;PAC000043_c	PAC000043_c	0	0	0	0	0	0	0	0	0	0	1	0	0	0	0	0	0	0	3	11	18	8	2	3	1	5	0	1	0	1	4	27	8	3	0	0	0	0	0	0	0	0	0	0	0	0	0.0011	0
Bacteria;Cyanobacteria;PAC000053_c	PAC000053_c	0	0	0	0	0	0	0	0	0	0	0	1	0	0	0	0	0	0	4	6	5	1	2	7	0	31	0	7	1	6	2	7	6	2	0	0	0	0	0	0	0	0	0	0	0	0	0	0.0011
Bacteria;AD3;PAC000071_c	PAC000071_c	0	0	0	0	0	0	0	0	0	0	2	0	0	0	0	0	0	0	0	0	2	0	0	1	0	2	1	4	4	0	0	0	0	0	0	0	0	0	0	0	0	0	0	0	0	0	0.0022	0
Bacteria;Chloroflexi;PAC000286_c	PAC000286_c	0	0	0	0	0	0	0	0	0	0	0	0	0	0	0	0	0	0	0	0	2	0	2	19	10	108	0	0	0	2	0	3	0	1	0	0	0	0	0	0	0	0	0	0	0	0	0	0
Bacteria;Armatimonadetes;PAC000296_c	PAC000296_c	0	0	0	0	0	0	0	0	0	0	2	1	0	0	0	0	0	0	0	1	3	0	3	0	0	0	0	3	3	0	0	4	13	10	0	0	0	0	0	0	0	0	0	0	0	0	0.0022	0.0011
Bacteria;Armatimonadetes;PAC000401_c	PAC000401_c	0	0	0	0	0	0	0	0	0	0	4	0	0	0	0	0	0	0	2	2	2	0	0	0	0	3	2	4	4	2	2	0	0	4	0	0	0	0	0	0	0	0	0	0	0	0	0.0043	0
Bacteria;Armatimonadetes;PAC000533_c	PAC000533_c	0	0	0	0	0	0	0	0	0	0	0	0	0	0	0	0	0	0	0	0	0	0	0	0	0	7	0	0	0	0	0	0	0	0	0	0	0	0	0	0	0	0	0	0	0	0	0	0
Bacteria;Armatimonadetes;PAC000535_c	PAC000535_c	0	0	0	0	0	0	0	0	0	0	7	8	0	0	0	0	0	0	4	14	15	11	15	4	13	3	10	8	12	8	14	8	6	9	0	0	0	0	0	0	0	0	0	0	0	0	0.0076	0.0086
Bacteria;Planctomycetes;PAC001018_c	PAC001018_c	0	0	0	0	0	0	0	0	0	0	9	0	0	0	0	0	0	0	8	5	14	0	4	4	3	0	2	3	3	1	5	6	7	5	0	0	0	0	0	0	0	0	0	0	0	0	0.0097	0
Bacteria;Cyanobacteria;PAC001562_c	PAC001562_c	0	0	0	0	0	0	0	0	0	0	3	10	0	0	0	0	0	0	2	0	11	8	7	9	14	10	5	7	4	13	7	2	7	9	0	0	0	0	0	0	0	0	0	0	0	0	0.0032	0.0108
Bacteria;Acidobacteria;PAC001813_c	PAC001813_c	0	0	0	0	0	0	0	0	0	0	1	0	0	0	0	0	0	0	1	1	0	0	0	0	0	0	0	0	0	1	3	0	0	0	0	0	0	0	0	0	0	0	0	0	0	0	0.0011	0
Bacteria;Acidobacteria;PAC001852_c	PAC001852_c	0	0	0	0	0	0	0	0	0	0	19	18	0	0	0	0	0	0	21	19	20	5	18	0	14	5	11	24	8	37	27	13	15	13	0	0	0	0	0	0	0	0	0	0	0	0	0.0206	0.0194
Bacteria;Acidobacteria;PAC002259_c	PAC002259_c	0	0	0	0	0	0	0	0	0	0	11	11	0	0	0	0	0	0	7	2	3	0	4	0	3	1	5	8	10	10	9	18	7	5	0	0	0	0	0	0	0	0	0	0	0	0	0.0119	0.0118
Bacteria;Acidobacteria;PAC002280_c	PAC002280_c	0	0	0	0	0	0	0	0	0	0	19	24	0	0	0	0	0	0	47	12	53	20	20	19	89	18	5	32	25	41	48	26	40	25	0	0	0	0	0	0	0	0	0	0	0	0	0.0206	0.0258
Bacteria;Saccharibacteria_TM7;PAC002431_c	PAC002431_c	0	0	0	0	0	0	0	0	0	0	0	0	0	0	0	0	0	0	0	0	0	0	0	0	0	0	0	0	0	1	0	0	0	0	0	0	0	0	0	0	0	0	0	0	0	0	0	0
Bacteria;Cyanobacteria;PAC002560_c	PAC002560_c	0	0	0	0	0	0	0	0	0	0	0	4	0	0	0	0	0	0	1	1	13	3	1	14	1	84	5	1	0	1	4	2	20	3	0	0	0	0	0	0	0	0	0	0	0	0	0	0.0043
Bacteria;Chloroflexi;PDJQ_c	PDJQ_c	0	0	0	0	0	0	0	0	0	0	47	13	0	0	0	0	0	0	17	35	20	15	18	20	14	19	16	50	53	19	22	22	11	30	0	0	0	0	0	0	0	0	0	0	0	0	0.0509	0.014
Bacteria;Parcubacteria_OD1;Paceibacter_c	Paceibacter_c	0	0	0	0	0	0	0	0	0	0	0	0	0	0	0	0	0	0	4	7	3	2	5	7	2	26	0	2	2	5	2	9	2	6	0	0	0	0	0	0	0	0	0	0	0	0	0	0
Bacteria;Peregrinibacteria;Peribacteria	Peribacteria	0	0	0	0	0	0	0	0	0	0	0	0	0	0	0	0	0	0	0	0	0	0	0	0	3	0	0	0	0	0	1	0	0	0	0	0	0	0	0	0	0	0	0	0	0	0	0	0
Bacteria;Planctomycetes;Phycisphaerae	Phycisphaerae	0	0	0	0	0	0	0	0	0	0	3	9	0	0	0	0	0	0	3	9	13	11	24	12	10	24	1	9	8	12	12	4	17	12	0	0	0	0	0	0	0	0	0	0	0	0	0.0032	0.0097
Bacteria;Planctomycetes;Planctomycetia	Planctomycetia	0	0	0	0	0	0	0	0	0	0	46	55	0	0	0	0	0	0	45	23	33	48	50	30	46	99	48	41	46	47	57	37	43	64	0	0	0	0	0	0	0	0	0	0	0	0	0.0498	0.0592
Bacteria;Proteobacteria;Proteobacteria_uc	Proteobacteria_uc	0	0	0	0	0	0	0	0	0	0	0	0	0	0	0	0	0	0	0	0	2	0	0	0	0	0	0	0	0	0	0	0	0	0	0	0	0	0	0	0	0	0	0	0	0	0	0	0
Bacteria;Rhodothermaeota;Rhodothermia	Rhodothermia	0	0	0	0	0	0	0	0	0	0	2	7	0	0	0	0	0	0	0	0	2	9	0	0	2	2	0	8	0	11	9	0	2	13	0	0	0	0	0	0	0	0	0	0	0	0	0.0022	0.0075
Bacteria;Actinobacteria;Rubrobacteria	Rubrobacteria	0	0	0	0	0	0	0	0	0	0	152	127	0	0	0	0	0	0	77	99	110	23	37	304	268	328	170	263	195	174	84	121	125	59	0	0	0	0	0	0	0	0	0	0	0	0	0.1646	0.1366
Bacteria;Chloroflexi;SAR202_c	SAR202_c	0	0	0	0	0	0	0	0	0	0	2	2	0	0	0	0	0	0	0	0	0	0	0	0	2	0	2	0	2	0	0	2	2	0	0	0	0	0	0	0	0	0	0	0	0	0	0.0022	0.0022
Bacteria;Bacteroidetes;SM1A07_c	SM1A07_c	0	0	0	0	0	0	0	0	0	0	0	0	0	0	0	0	0	0	0	0	0	0	0	0	2	0	0	0	0	2	0	0	0	6	0	0	0	0	0	0	0	0	0	0	0	0	0	0
Bacteria;Saccharibacteria_TM7;Saccharimonas_c	Saccharimonas_c	0	0	0	0	0	8	3	16	2	1	45	15	0	0	0	0	0	0	34	46	83	33	10	30	28	58	15	36	24	33	39	69	73	14	0	0	0	0	0	0	0	0.0096	0.0038	0.0196	0.0027	0.0015	0.0487	0.0161
Bacteria;Acidobacteria;Solibacteres	Solibacteres	0	0	0	0	0	0	0	0	0	0	154	120	0	0	0	0	0	0	94	97	117	58	118	317	179	311	156	207	191	166	85	140	140	82	0	0	0	0	0	0	0	0	0	0	0	0	0.1668	0.1291
Bacteria;Verrucomicrobia;Spartobacteria	Spartobacteria	0	0	0	0	0	0	0	0	0	0	22	46	0	0	0	0	0	0	33	8	18	23	21	14	14	3	52	71	20	54	57	22	21	37	0	0	0	0	0	0	0	0	0	0	0	0	0.0238	0.0495
Bacteria;Bacteroidetes;Sphingobacteriia	Sphingobacteriia	0	0	0	0	0	0	0	0	0	0	317	228	0	0	0	0	0	0	290	314	582	206	358	276	329	377	224	423	377	292	335	429	761	357	0	0	0	0	0	0	0	0	0	0	0	0	0.3434	0.2453
Bacteria;Spirochaetes;Spirochaetia	Spirochaetia	0	0	0	0	0	0	0	0	0	0	0	0	0	0	0	0	0	0	1	9	7	2	11	0	0	0	0	0	1	0	0	10	20	3	0	0	0	0	0	0	0	0	0	0	0	0	0	0
Bacteria;Synergistetes;Synergistia	Synergistia	0	0	0	0	0	0	0	0	0	0	0	0	0	0	0	0	0	0	0	0	0	0	0	0	0	2	1	0	0	0	0	0	0	0	0	0	0	0	0	0	0	0	0	0	0	0	0	0
Bacteria;TM6;TM6_c	TM6_c	0	0	0	0	0	0	0	0	0	0	8	9	0	0	0	0	0	0	10	8	8	5	18	21	16	15	7	13	4	6	13	5	4	6	0	0	0	0	0	0	0	0	0	0	0	0	0.0087	0.0097
Bacteria;Actinobacteria;Thermoleophilia	Thermoleophilia	0	0	0	0	0	0	0	0	0	0	234	229	0	0	0	0	0	0	159	117	196	92	125	254	206	173	227	217	305	280	193	166	207	146	0	0	0	0	0	0	0	0	0	0	0	0	0.2535	0.2464
Bacteria;Chloroflexi;Thermomicrobia	Thermomicrobia	0	0	0	0	0	0	0	0	0	0	24	43	0	0	0	0	0	0	15	6	33	18	55	25	40	28	23	33	8	57	43	16	55	29	0	0	0	0	0	0	0	0	0	0	0	0	0.026	0.0463
Bacteria;Firmicutes;Tissierellia	Tissierellia	1	0	0	0	0	111	75	89	6	0	5	4	49	96	116	0	14	3	5	10	7	2	7	12	13	32	28	29	23	22	18	25	32	35	1	0	0.0013	0	0	0	0	0.1337	0.0941	0.1088	0.008	0	0.0054	0.0043
Bacteria;Cyanobacteria;Vampirovibrio_c	Vampirovibrio_c	0	0	0	0	0	0	0	0	0	0	0	3	0	0	0	0	0	0	0	5	2	2	4	3	3	4	5	2	1	0	1	1	1	3	0	0	0	0	0	0	0	0	0	0	0	0	0	0.0032
Bacteria;Verrucomicrobia;Verrucomicrobiae	Verrucomicrobiae	0	0	1	0	1	4052	4021	4267	153	0	154	126	1	2	0	0	184	220	105	182	125	82	202	367	320	5660	3393	2804	351	307	271	404	366	374	0	0	0	0	0.0013	0	0.0014	4.8824	5.0445	5.2159	0.2029	0	0.1668	0.1356
Bacteria;Acidobacteria;Vicinamibacter_c	Vicinamibacter_c	0	0	0	0	0	0	0	0	0	0	207	175	0	0	0	0	0	0	193	131	126	170	197	61	161	61	165	256	253	202	242	134	147	226	0	0	0	0	0	0	0	0	0	0	0	0	0.2242	0.1883
Bacteria;WS5;WS5_c	WS5_c	0	0	0	0	0	0	0	0	0	0	0	0	0	0	0	0	0	0	4	0	8	4	3	3	0	5	0	4	1	3	2	5	6	5	0	0	0	0	0	0	0	0	0	0	0	0	0	0
Unclassified in higher taxonomic rank	Unclassified in higher taxonomic rank	0	0	0	0	0	0	0	0	0	0	0	0	0	0	0	0	0	0	0	0	2	0	0	0	0	3	0	0	0	0	0	0	0	2	0	0	0	0	0	0	0	0	0	0	0	0	0	0
[truncated: 24 more columns]

## Sheet: order
order
		Count																																				Ratio
Taxonomy	Taxon Name	AN1_BC12_Nanopore	AN1_BC11_Nanopore	AN1_BC10_Nanopore	B1_BC08_Nanopore	S1X_BC04_Nanopore	MD01_BC01_Nanopore	MD01_BC02_Nanopore	MD01_BC03_Nanopore	A1_BC06_Nanopore	B1_BC09_Nanopore	A1_S01_Illumina	A1_S02_Illumina	S2P_BC09_Nanopore	S2P_BC08_Nanopore	S2P_BC07_Nanopore	B1_BC07_Nanopore	A1_BC04_Nanopore	A1_BC05_Nanopore	A1_S03_Illumina	B1_S04_Illumina	B1_S05_Illumina	B1_S06_Illumina	AN1_S07_Illumina	AN1_S08_Illumina	AN1_S09_Illumina	MD01_S10_Illumina	MD01_S11_Illumina	MD01_S12_Illumina	S1X_S13_Illumina	S1X_S14_Illumina	S1X_S15_Illumina	S2P_S16_Illumina	S2P_S17_Illumina	S2P_S18_Illumina	S1X_BC05_Nanopore	S1X_BC06_Nanopore	AN1_BC12_Nanopore	AN1_BC11_Nanopore	AN1_BC10_Nanopore	B1_BC08_Nanopore	S1X_BC04_Nanopore	MD01_BC01_Nanopore	MD01_BC02_Nanopore	MD01_BC03_Nanopore	A1_BC06_Nanopore	B1_BC09_Nanopore	A1_S01_Illumina	A1_S02_Illumina
Bacteria;10BAV;10BAV_c;10BAV_o	10BAV_o	0	0	0	0	0	0	0	0	0	0	0	0	0	0	0	0	0	0	0	0	0	0	0	0	0	0	0	0	0	0	3	0	0	0	0	0	0	0	0	0	0	0	0	0	0	0	0	0
Bacteria;Actinobacteria;Rubrobacteria;AB240334_o	AB240334_o	0	0	0	0	0	0	0	0	0	0	0	0	0	0	0	0	0	0	7	2	0	3	2	1	3	0	5	3	0	3	2	2	2	6	0	0	0	0	0	0	0	0	0	0	0	0	0	0
Bacteria;WS5;WS5_c;AB286410_o	AB286410_o	0	0	0	0	0	0	0	0	0	0	0	0	0	0	0	0	0	0	0	0	5	1	1	3	0	0	0	0	0	0	0	0	1	1	0	0	0	0	0	0	0	0	0	0	0	0	0	0
Bacteria;Parcubacteria_OD1;Paceibacter_c;AB672277_o	AB672277_o	0	0	0	0	0	0	0	0	0	0	0	0	0	0	0	0	0	0	0	0	3	0	0	0	0	0	0	0	0	0	0	0	0	0	0	0	0	0	0	0	0	0	0	0	0	0	0	0
Bacteria;AF234118_p;AF234118_c;AF234118_o	AF234118_o	0	0	0	0	0	0	0	0	0	0	0	0	0	0	0	0	0	0	1	0	0	3	0	0	0	0	0	0	0	1	0	1	0	1	0	0	0	0	0	0	0	0	0	0	0	0	0	0
Bacteria;TM6;TM6_c;AF268992_o	AF268992_o	0	0	0	0	0	0	0	0	0	0	0	0	0	0	0	0	0	0	2	0	0	0	0	0	0	0	0	0	0	0	0	0	0	2	0	0	0	0	0	0	0	0	0	0	0	0	0	0
Bacteria;Armatimonadetes;AJ306784_c;AJ306784_o	AJ306784_o	0	0	0	0	0	0	0	0	0	0	0	0	0	0	0	0	0	0	0	0	3	0	0	0	4	0	0	0	2	0	0	0	4	0	0	0	0	0	0	0	0	0	0	0	0	0	0	0
Bacteria;Planctomycetes;PAC001018_c;AM056027_o	AM056027_o	0	0	0	0	0	0	0	0	0	0	6	0	0	0	0	0	0	0	7	0	12	0	0	3	3	0	2	0	0	0	5	0	7	0	0	0	0	0	0	0	0	0	0	0	0	0	0.0065	0
Bacteria;Latescibacteria_WS3;Latescibacter_c;AM991194_o	AM991194_o	0	0	0	0	0	0	0	0	0	0	8	1	0	0	0	0	0	0	4	5	0	4	4	0	0	0	12	11	16	5	1	7	6	12	0	0	0	0	0	0	0	0	0	0	0	0	0.0087	0.0011
Bacteria;Omnitrophica_OP3;AQSZ_c;AQSZ_o	AQSZ_o	0	0	0	0	0	0	0	0	0	0	0	0	0	0	0	0	0	0	0	2	3	0	0	0	0	2	0	0	0	0	2	2	0	0	0	0	0	0	0	0	0	0	0	0	0	0	0	0
Bacteria;Omnitrophica_OP3;AY373410_c;AY373410_o	AY373410_o	0	0	0	0	0	0	0	0	0	0	2	0	0	0	0	0	0	0	0	11	4	1	4	0	0	4	0	0	0	0	0	1	4	0	0	0	0	0	0	0	0	0	0	0	0	0	0.0022	0
Bacteria;Chloroflexi;Ktedonobacteria;AY673403_o	AY673403_o	0	0	0	0	0	0	0	0	0	0	9	6	0	0	0	0	0	0	5	2	11	5	5	61	14	85	10	8	22	5	1	6	12	8	0	0	0	0	0	0	0	0	0	0	0	0	0.0097	0.0065
Bacteria;Firmicutes;Negativicutes;Acidaminococcales	Acidaminococcales	145	210	219	384	498	145	148	196	0	347	61	66	2012	1530	1709	417	0	0	55	170	59	112	70	103	113	254	210	153	173	169	157	568	293	366	575	647	0.1862	0.2697	0.2831	0.5379	0.6848	0.1747	0.1857	0.2396	0	0.5115	0.0661	0.071
Bacteria;Proteobacteria;Gammaproteobacteria;Acidiferrobacterales	Acidiferrobacterales	0	0	0	0	0	0	0	0	0	0	1	2	0	0	0	0	0	0	1	2	2	3	15	0	0	0	0	2	2	7	0	2	9	5	0	0	0	0	0	0	0	0	0	0	0	0	0.0011	0.0022
Bacteria;Actinobacteria;Acidimicrobiia;Acidimicrobiales	Acidimicrobiales	0	0	0	0	0	0	0	0	0	0	132	103	0	0	0	0	0	0	87	62	90	90	107	62	125	84	81	106	172	147	97	85	102	135	0	0	0	0	0	0	0	0	0	0	0	0	0.143	0.1108
Bacteria;Acidobacteria;Acidobacteriia;Acidobacteriales	Acidobacteriales	0	0	0	0	0	0	0	0	0	0	116	72	0	0	0	0	0	0	40	118	193	21	72	608	125	928	128	244	168	120	52	138	251	28	0	0	0	0	0	0	0	0	0	0	0	0	0.1257	0.0775
Bacteria;Actinobacteria;Actinobacteria_c;Actinobacteria_c_uc	Actinobacteria_c_uc	0	0	0	0	0	0	0	0	0	0	0	1	0	0	0	0	0	0	0	0	0	0	0	0	3	2	0	1	1	0	0	0	0	0	0	0	0	0	0	0	0	0	0	0	0	0	0	0.0011
Bacteria;Actinobacteria;MarineActino_c;Actinomarinales	Actinomarinales	0	0	0	0	0	0	0	0	0	0	0	0	0	0	0	0	0	0	0	0	0	0	1	0	0	0	0	0	0	0	0	0	0	0	0	0	0	0	0	0	0	0	0	0	0	0	0	0
Bacteria;Actinobacteria;Actinobacteria_c;Actinomycetales	Actinomycetales	9	7	19	4	0	91	98	123	4	2	24	18	0	0	0	3	11	7	27	4	11	17	32	41	52	137	121	128	29	28	26	36	17	26	0	1	0.0116	0.009	0.0246	0.0056	0	0.1096	0.1229	0.1504	0.0053	0.0029	0.026	0.0194
Bacteria;Proteobacteria;Gammaproteobacteria;Aeromonadales	Aeromonadales	0	0	0	0	0	0	0	0	0	0	0	0	0	0	0	0	0	0	0	1	2	0	1	0	0	0	0	0	0	0	0	3	0	0	0	0	0	0	0	0	0	0	0	0	0	0	0	0
Bacteria;Proteobacteria;Alphaproteobacteria;Alphaproteobacteria_uc	Alphaproteobacteria_uc	0	0	0	0	0	0	0	0	0	0	0	0	0	0	0	0	0	0	0	1	0	4	1	0	0	0	1	1	1	2	0	4	1	3	0	0	0	0	0	0	0	0	0	0	0	0	0	0
Bacteria;Proteobacteria;Gammaproteobacteria;Alteromonadales	Alteromonadales	0	0	3	0	0	0	0	0	0	0	2	10	0	0	0	0	0	0	39	1	10	11	14	0	3	7	21	1	0	10	57	1	6	21	0	0	0	0	0.0039	0	0	0	0	0	0	0	0.0022	0.0108
Bacteria;Chloroflexi;Anaerolineae;Anaerolinaeles	Anaerolinaeles	0	0	0	0	0	0	0	0	0	0	50	28	0	0	0	0	0	0	39	16	21	83	78	8	24	4	20	24	43	35	68	22	25	104	0	0	0	0	0	0	0	0	0	0	0	0	0.0542	0.0301
Bacteria;Chloroflexi;Ardenticatenia;Ardenticatenales	Ardenticatenales	0	0	0	0	0	0	0	0	0	0	0	4	0	0	0	0	0	0	3	0	1	0	0	0	2	0	3	2	0	0	5	0	2	0	0	0	0	0	0	0	0	0	0	0	0	0	0	0.0043
Bacteria;Armatimonadetes;Armatimonadia;Armatimonadales	Armatimonadales	0	0	0	0	0	0	0	0	0	0	1	1	0	0	0	0	0	0	2	1	2	0	1	1	6	14	2	5	1	2	1	3	0	1	0	0	0	0	0	0	0	0	0	0	0	0	0.0011	0.0011
Bacteria;TM6;TM6_c;Babela_o	Babela_o	0	0	0	0	0	0	0	0	0	0	8	9	0	0	0	0	0	0	8	8	8	5	18	21	16	15	7	13	4	6	13	5	4	4	0	0	0	0	0	0	0	0	0	0	0	0	0.0087	0.0097
Bacteria;Firmicutes;Bacilli;Bacillales	Bacillales	10	0	0	4	0	0	8	0	13	0	354	515	101	196	157	10	10	6	455	343	943	426	587	780	645	1134	1552	537	457	636	517	392	1108	627	24	0	0.0128	0	0	0.0056	0	0	0.01	0	0.0172	0	0.3835	0.5541
Bacteria;Firmicutes;Bacilli;Bacilli_uc	Bacilli_uc	0	0	0	0	0	0	0	0	0	0	0	0	0	0	0	0	0	0	0	0	0	0	0	0	0	1	0	0	0	0	0	0	0	0	0	0	0	0	0	0	0	0	0	0	0	0	0	0
Bacteria;Proteobacteria;Oligoflexia;Bacteriovoracales	Bacteriovoracales	0	0	0	0	0	0	0	0	0	0	3	0	0	0	0	0	0	0	6	7	7	5	8	0	0	0	1	1	0	0	0	5	7	5	0	0	0	0	0	0	0	0	0	0	0	0	0.0032	0
Bacteria;Bacteroidetes;Bacteroidia;Bacteroidales	Bacteroidales	11299	10886	10910	7726	16627	1365	1218	1308	5788	7084	8026	8771	23924	23926	23583	6937	5789	5747	8246	10244	10228	9138	16280	15767	18433	10630	10654	10974	18727	19774	18358	22912	24917	21345	16605	17381	14.5129	13.9785	14.1036	10.8218	22.8625	1.6447	1.528	1.5989	7.6772	10.4419	8.6938	9.437
Bacteria;Proteobacteria;Oligoflexia;Bdellovibrionales	Bdellovibrionales	0	0	0	0	0	0	0	0	0	0	15	14	0	0	0	0	0	0	23	35	49	31	25	21	35	17	10	39	44	29	37	48	38	38	0	0	0	0	0	0	0	0	0	0	0	0	0.0162	0.0151
Bacteria;Proteobacteria;Betaproteobacteria;Betaproteobacteria_uc	Betaproteobacteria_uc	0	0	0	0	0	0	0	0	0	0	0	0	0	0	0	0	0	0	0	0	0	1	1	0	0	1	0	0	0	0	0	0	0	0	0	0	0	0	0	0	0	0	0	0	0	0	0	0
Bacteria;Actinobacteria;Actinobacteria_c;Bifidobacteriales	Bifidobacteriales	13855	14147	14037	10787	6317	7219	7897	8032	9260	10146	7857	9253	398	575	483	9543	8816	9027	9285	13638	13124	14701	20794	17492	17079	7265	6040	7060	6437	6795	6963	2728	2267	2764	5944	6085	17.7959	18.1658	18.146	15.1093	8.686	8.6984	9.907	9.8182	12.2825	14.9553	8.5107	9.9556
Bacteria;Acidobacteria;Blastocatellia;Blastocatellales	Blastocatellales	0	0	0	0	0	0	0	0	0	0	131	109	0	0	3	0	0	0	184	121	55	57	84	8	57	8	106	136	132	135	205	133	56	82	0	0	0	0	0	0	0	0	0	0	0	0	0.1419	0.1173
Bacteria;Proteobacteria;Deltaproteobacteria;Bradymonadales	Bradymonadales	0	0	0	0	0	0	0	0	0	0	0	0	0	0	0	0	0	0	1	0	3	2	0	0	1	0	1	0	1	6	1	0	3	0	0	0	0	0	0	0	0	0	0	0	0	0	0	0
Bacteria;Planctomycetes;Brocadia_c;Brocadiales	Brocadiales	0	0	0	0	0	0	0	0	0	0	1	0	0	0	0	0	0	0	2	3	7	0	5	0	3	0	0	1	3	0	2	2	4	2	0	0	0	0	0	0	0	0	0	0	0	0	0.0011	0
Bacteria;Proteobacteria;Betaproteobacteria;Burkholderiales	Burkholderiales	647	744	743	412	267	108	81	127	338	503	1565	1913	1045	1234	990	546	346	345	1569	1476	1658	1396	630	617	700	555	425	499	1778	1681	1735	2155	2263	2192	286	248	0.831	0.9554	0.9605	0.5771	0.3671	0.1301	0.1016	0.1552	0.4483	0.7414	1.6952	2.0583
Bacteria;WWE3;CP006914_c;CP006914_o	CP006914_o	0	0	0	0	0	0	0	0	0	0	0	0	0	0	0	0	0	0	0	0	0	0	0	0	0	0	0	0	0	0	2	0	0	0	0	0	0	0	0	0	0	0	0	0	0	0	0	0
Bacteria;Parcubacteria_OD1;Paceibacter_c;CP011209_o	CP011209_o	0	0	0	0	0	0	0	0	0	0	0	0	0	0	0	0	0	0	0	0	0	0	0	0	0	5	0	0	2	0	0	0	0	0	0	0	0	0	0	0	0	0	0	0	0	0	0	0
Bacteria;Microgenomates_OP11;Microgenomatus_c;CP011212_o	CP011212_o	0	0	0	0	0	0	0	0	0	0	2	0	0	0	0	0	0	0	0	0	0	0	0	0	0	0	0	0	0	0	0	0	0	3	0	0	0	0	0	0	0	0	0	0	0	0	0.0022	0
Bacteria;Parcubacteria_OD1;Paceibacter_c;CP011215_o	CP011215_o	0	0	0	0	0	0	0	0	0	0	0	0	0	0	0	0	0	0	2	7	0	2	5	7	2	21	0	2	0	3	2	9	2	6	0	0	0	0	0	0	0	0	0	0	0	0	0	0
Bacteria;Acidobacteria;CP011806_c;CP011806_o	CP011806_o	0	0	0	0	0	0	0	0	0	0	1	2	0	0	0	0	0	0	1	0	0	0	0	0	0	0	0	3	3	5	2	0	2	1	0	0	0	0	0	0	0	0	0	0	0	0	0.0011	0.0022
Bacteria;Bacteroidetes;Sphingobacteriia;CP012155_o	CP012155_o	0	0	0	0	0	0	0	0	0	0	1	2	0	0	0	0	0	0	0	12	6	5	8	0	1	0	1	4	3	7	2	26	12	10	0	0	0	0	0	0	0	0	0	0	0	0	0.0011	0.0022
Bacteria;Proteobacteria;Betaproteobacteria;CP012157_o	CP012157_o	0	0	0	0	0	0	0	0	0	0	36	60	0	0	0	0	0	0	28	56	29	32	56	99	35	68	26	63	30	46	47	49	33	40	0	0	0	0	0	0	0	0	0	0	0	0	0.039	0.0646
Bacteria;Planctomycetes;Phycisphaerae;CP019633_o	CP019633_o	0	0	0	0	0	0	0	0	0	0	0	1	0	0	0	0	0	0	0	0	0	0	2	0	2	0	0	0	2	1	0	0	0	4	0	0	0	0	0	0	0	0	0	0	0	0	0	0.0011
Bacteria;Chloroflexi;Caldilineae;Caldilineales	Caldilineales	0	0	0	0	0	0	0	0	0	0	4	3	0	0	0	0	0	0	5	6	4	3	7	0	16	1	4	15	5	5	9	2	8	9	0	0	0	0	0	0	0	0	0	0	0	0	0.0043	0.0032
Bacteria;Proteobacteria;Epsilonproteobacteria;Campylobacterales	Campylobacterales	0	0	0	0	0	0	0	0	0	0	0	0	0	0	0	0	4	6	0	0	1	0	0	4	0	0	1	0	0	1	1	0	0	0	6	6	0	0	0	0	0	0	0	0	0	0	0	0
Bacteria;Actinobacteria;Actinobacteria_c;Catenulisporales	Catenulisporales	0	0	0	0	0	0	0	0	0	0	2	3	0	0	0	0	0	0	0	5	2	3	2	5	4	60	1	1	2	1	2	2	8	0	0	0	0	0	0	0	0	0	0	0	0	0	0.0022	0.0032
Bacteria;Proteobacteria;Alphaproteobacteria;Caulobacterales	Caulobacterales	0	0	0	0	0	0	0	0	0	0	85	188	0	0	0	0	0	0	38	58	77	108	72	45	48	43	19	27	93	234	37	84	105	197	0	0	0	0	0	0	0	0	0	0	0	0	0.0921	0.2023
Bacteria;Proteobacteria;Gammaproteobacteria;Cellvibrionales	Cellvibrionales	0	0	0	0	0	0	0	0	0	0	2	6	0	0	0	0	0	0	7	14	14	83	75	0	2	0	2	2	1	4	10	4	20	118	0	0	0	0	0	0	0	0	0	0	0	0	0.0022	0.0065
Bacteria;Chlamydiae;Chlamydiae_c;Chlamydiales	Chlamydiales	0	0	0	0	0	0	0	0	0	0	10	17	0	0	0	0	0	0	9	14	21	69	32	26	35	16	9	27	16	15	16	27	21	64	0	0	0	0	0	0	0	0	0	0	0	0	0.0108	0.0183
Bacteria;Chloroflexi;Chloroflexia;Chloroflexales	Chloroflexales	0	0	0	0	0	0	0	0	0	0	45	23	0	0	0	0	0	0	29	7	11	10	20	13	52	4	30	31	54	23	24	18	22	17	0	0	0	0	0	0	0	0	0	0	0	0	0.0487	0.0247
Bacteria;Proteobacteria;Gammaproteobacteria;Chromatiales	Chromatiales	0	0	0	0	0	0	0	0	0	0	2	9	0	0	0	0	0	0	5	2	16	5	32	5	3	13	1	0	1	1	0	7	23	9	0	0	0	0	0	0	0	0	0	0	0	0	0.0022	0.0097
Bacteria;Verrucomicrobia;Spartobacteria;Chthoniobacterales	Chthoniobacterales	0	0	0	0	0	0	0	0	0	0	22	46	0	0	0	0	0	0	33	8	18	23	21	14	14	3	52	71	20	54	57	22	21	37	0	0	0	0	0	0	0	0	0	0	0	0	0.0238	0.0495
Bacteria;Armatimonadetes;Chthonomonadetes;Chthonomonadales	Chthonomonadales	0	0	0	0	0	0	0	0	0	0	7	1	0	0	0	0	0	0	4	7	3	1	4	9	5	0	3	13	4	11	4	8	6	4	0	0	0	0	0	0	0	0	0	0	0	0	0.0076	0.0011
Bacteria;Firmicutes;Clostridia;Clostridiales	Clostridiales	45056	45238	44481	48511	47129	53991	51069	52040	56383	46506	64073	61562	50309	47376	49991	45478	56694	57384	62549	53733	52522	54563	41096	42108	40928	41083	44305	43523	49083	47521	49392	41255	41107	42666	47592	46507	57.8717	58.089	57.5017	67.9492	64.8035	65.0557	64.0677	63.6131	74.7864	68.5505	69.4039	66.2363
Bacteria;Actinobacteria;Coriobacteriia;Coriobacteriales	Coriobacteriales	582	492	551	493	256	1532	1331	1346	467	418	1229	1868	317	351	252	471	346	324	1459	2874	1968	2354	1243	2014	1401	4943	4690	5055	1816	2236	1912	2487	1913	2247	259	255	0.7475	0.6318	0.7123	0.6905	0.352	1.846	1.6698	1.6453	0.6194	0.6161	1.3313	2.0098
Bacteria;Actinobacteria;Actinobacteria_c;Corynebacteriales	Corynebacteriales	1	1	2	0	0	2	2	2	0	0	36	69	0	11	2	0	0	0	45	18	38	39	43	62	63	67	46	58	48	88	46	39	50	56	0	0	0.0013	0.0013	0.0026	0	0	0.0024	0.0025	0.0024	0	0	0.039	0.0742
Bacteria;Bacteroidetes;Cytophagia;Cytophagales	Cytophagales	0	0	0	0	0	0	0	0	0	0	81	57	0	0	0	0	0	0	69	128	165	269	455	48	111	23	148	83	118	79	82	220	246	487	0	2	0	0	0	0	0	0	0	0	0	0	0.0877	0.0613
Bacteria;Chloroflexi;Thermomicrobia;DQ129389_o	DQ129389_o	0	0	0	0	0	0	0	0	0	0	19	37	0	0	0	0	0	0	15	6	20	14	26	13	25	9	18	28	8	57	33	13	41	23	0	0	0	0	0	0	0	0	0	0	0	0	0.0206	0.0398
Bacteria;Berkelbacteria;DQ404828_c;DQ404828_o	DQ404828_o	0	0	0	0	0	0	0	0	0	0	0	0	0	0	0	0	0	0	0	0	0	0	0	0	5	0	0	0	0	0	0	0	0	0	0	0	0	0	0	0	0	0	0	0	0	0	0	0
Bacteria;Proteobacteria;Alphaproteobacteria;DQ486506_o	DQ486506_o	0	0	0	0	0	0	0	0	0	0	0	0	0	0	0	0	0	0	0	0	0	0	0	1	0	0	0	0	0	0	0	0	1	1	0	0	0	0	0	0	0	0	0	0	0	0	0	0
Bacteria;Acidobacteria;PAC002259_c;DQ513087_o	DQ513087_o	0	0	0	0	0	0	0	0	0	0	11	10	0	0	0	0	0	0	7	2	3	0	4	0	2	1	4	8	10	10	8	16	7	4	0	0	0	0	0	0	0	0	0	0	0	0	0.0119	0.0108
Bacteria;DQ833500_p;DQ833500_c;DQ833500_o	DQ833500_o	0	0	0	0	0	0	0	0	0	0	0	0	0	0	0	0	0	0	2	5	3	0	1	4	1	38	0	2	0	0	0	7	5	0	0	0	0	0	0	0	0	0	0	0	0	0	0	0
Bacteria;Proteobacteria;Deltaproteobacteria;Deferrisoma_o	Deferrisoma_o	0	0	0	0	0	0	0	0	0	0	8	5	0	0	0	0	0	0	5	2	0	0	0	1	2	0	5	5	6	5	4	2	0	2	0	0	0	0	0	0	0	0	0	0	0	0	0.0087	0.0054
Bacteria;Deinococcus-Thermus;Deinococci;Deinococcales	Deinococcales	0	0	0	0	0	0	0	0	0	0	1	1	0	0	0	0	0	0	0	0	0	0	0	0	0	0	1	0	1	1	0	0	2	0	0	0	0	0	0	0	0	0	0	0	0	0	0.0011	0.0011
Bacteria;Proteobacteria;Deltaproteobacteria;Desulfobacterales	Desulfobacterales	0	0	0	0	0	0	0	0	0	0	0	0	0	0	0	0	0	0	0	0	0	0	0	0	2	0	0	0	0	0	2	0	0	0	0	0	0	0	0	0	0	0	0	0	0	0	0	0
Bacteria;Proteobacteria;Deltaproteobacteria;Desulfobulbaceae_o	Desulfobulbaceae_o	0	0	0	0	0	0	0	0	0	0	0	0	0	0	0	0	0	0	0	0	0	0	0	0	0	0	0	2	0	0	0	0	0	0	0	0	0	0	0	0	0	0	0	0	0	0	0	0
Bacteria;Proteobacteria;Deltaproteobacteria;Desulfovibrionales	Desulfovibrionales	64	62	91	22	175	132	67	75	0	11	94	62	808	776	707	27	0	0	67	76	83	92	35	182	202	241	274	277	303	336	336	907	797	779	153	197	0.0822	0.0796	0.1176	0.0308	0.2406	0.1591	0.0841	0.0917	0	0.0162	0.1018	0.0667
Bacteria;Proteobacteria;Deltaproteobacteria;Desulfuromonadales	Desulfuromonadales	0	0	0	0	0	0	0	0	0	0	0	0	0	0	0	0	0	0	1	0	1	0	4	0	0	0	0	2	2	3	1	1	0	0	0	0	0	0	0	0	0	0	0	0	0	0	0	0
Bacteria;Chloroflexi;EF018867_c;EF018867_o	EF018867_o	0	0	0	0	0	0	0	0	0	0	13	2	0	0	0	0	0	0	12	11	5	7	10	5	30	6	16	9	13	5	12	8	6	6	0	0	0	0	0	0	0	0	0	0	0	0	0.0141	0.0022
Bacteria;EF019318_p;EF019318_c;EF019318_o	EF019318_o	0	0	0	0	0	0	0	0	0	0	0	0	0	0	0	0	0	0	0	0	0	0	6	0	5	0	0	2	0	0	0	0	0	0	0	0	0	0	0	0	0	0	0	0	0	0	0	0
Bacteria;Chloroflexi;EU133950_c;EF516361_o	EF516361_o	0	0	0	0	0	0	0	0	0	0	27	6	0	0	0	0	0	0	3	2	5	0	2	24	22	6	0	9	23	2	0	9	8	0	0	0	0	0	0	0	0	0	0	0	0	0	0.0292	0.0065
Bacteria;Chloroflexi;PAC000286_c;EF516434_o	EF516434_o	0	0	0	0	0	0	0	0	0	0	0	0	0	0	0	0	0	0	0	0	0	0	0	0	0	2	0	0	0	0	0	0	0	0	0	0	0	0	0	0	0	0	0	0	0	0	0	0
Bacteria;Chloroflexi;HQ674362_c;EF516466_o	EF516466_o	0	0	0	0	0	0	0	0	0	0	0	2	0	0	0	0	0	0	0	0	0	0	0	8	2	17	0	0	0	0	0	0	0	0	0	0	0	0	0	0	0	0	0	0	0	0	0	0.0022
Bacteria;Chloroflexi;EF516615_c;EF516615_c_uc	EF516615_c_uc	0	0	0	0	0	0	0	0	0	0	0	0	0	0	0	0	0	0	0	0	0	0	0	0	2	2	0	0	0	0	0	0	0	0	0	0	0	0	0	0	0	0	0	0	0	0	0	0
Bacteria;Chloroflexi;EF516615_c;EF516615_o	EF516615_o	0	0	0	0	0	0	0	0	0	0	0	0	0	0	0	0	0	0	0	2	2	0	0	3	0	0	4	0	0	4	2	0	0	0	0	0	0	0	0	0	0	0	0	0	0	0	0	0
Bacteria;Proteobacteria;Gammaproteobacteria;EF573277_o	EF573277_o	0	0	0	0	0	0	0	0	0	0	0	0	0	0	0	0	0	0	0	0	0	0	0	0	0	0	1	0	1	0	0	1	0	0	0	0	0	0	0	0	0	0	0	0	0	0	0	0
Bacteria;Chloroflexi;HM748667_c;EF590008_o	EF590008_o	0	0	0	0	0	0	0	0	0	0	6	5	0	0	0	0	0	0	2	0	0	0	3	0	0	0	5	3	15	7	1	4	1	0	0	0	0	0	0	0	0	0	0	0	0	0	0.0065	0.0054
Bacteria;EF688356_p;EF688356_c;EF688356_o	EF688356_o	0	0	0	0	0	0	0	0	0	0	0	0	0	0	0	0	0	0	0	0	0	0	0	0	0	0	0	0	0	0	0	0	1	0	0	0	0	0	0	0	0	0	0	0	0	0	0	0
Bacteria;AF234118_p;EU132452_c;EU132452_o	EU132452_o	0	0	0	0	0	0	0	0	0	0	0	0	0	0	0	0	0	0	0	0	0	0	0	0	0	0	0	9	0	0	0	0	0	0	0	0	0	0	0	0	0	0	0	0	0	0	0	0
Bacteria;Chloroflexi;EU133950_c;EU133950_o	EU133950_o	0	0	0	0	0	0	0	0	0	0	9	20	0	0	0	0	0	0	19	9	5	0	7	15	2	0	13	24	11	12	19	3	3	2	0	0	0	0	0	0	0	0	0	0	0	0	0.0097	0.0215
Bacteria;DQ499300_p;DQ499300_c;EU134912_o	EU134912_o	0	0	0	0	0	0	0	0	0	0	0	0	0	0	0	0	0	0	3	0	0	0	0	0	1	0	0	0	0	0	2	0	1	0	0	0	0	0	0	0	0	0	0	0	0	0	0	0
Bacteria;Chloroflexi;PDJQ_c;EU335161_o	EU335161_o	0	0	0	0	0	0	0	0	0	0	23	12	0	0	0	0	0	0	8	14	7	11	14	8	8	2	4	25	21	10	10	9	8	19	0	0	0	0	0	0	0	0	0	0	0	0	0.0249	0.0129
Bacteria;Planctomycetes;EU385896_c;EU385896_o	EU385896_o	0	0	0	0	0	0	0	0	0	0	0	0	0	0	0	0	0	0	1	0	0	0	4	0	3	0	0	2	0	0	3	3	3	0	0	0	0	0	0	0	0	0	0	0	0	0	0	0
Bacteria;Planctomycetes;EU589258_c;EU589258_o	EU589258_o	0	0	0	0	0	0	0	0	0	0	0	0	0	0	0	0	0	0	0	0	0	0	2	0	0	0	0	0	0	0	0	0	0	0	0	0	0	0	0	0	0	0	0	0	0	0	0	0
Bacteria;Chloroflexi;Thermomicrobia;EU861898_o	EU861898_o	0	0	0	0	0	0	0	0	0	0	0	0	0	0	0	0	0	0	0	0	0	1	0	0	0	0	0	1	0	0	0	0	0	0	0	0	0	0	0	0	0	0	0	0	0	0	0	0
Bacteria;Berkelbacteria;LBVO_c;EU861904_o	EU861904_o	0	0	0	0	0	0	0	0	0	0	0	0	0	0	0	0	0	0	0	0	0	0	2	0	0	2	0	0	0	2	0	2	0	0	0	0	0	0	0	0	0	0	0	0	0	0	0	0
Bacteria;Proteobacteria;Deltaproteobacteria;EU937845_o	EU937845_o	0	0	0	0	0	0	0	0	0	0	0	0	0	0	0	0	0	0	0	0	0	0	0	0	0	0	0	0	0	0	0	0	1	2	0	0	0	0	0	0	0	0	0	0	0	0	0	0
Bacteria;Actinobacteria;Nitriliruptoria;Egibacterales	Egibacterales	0	0	0	0	0	0	0	0	0	0	1	0	0	0	0	0	0	0	0	0	0	0	2	0	0	0	0	0	0	0	0	0	0	4	0	0	0	0	0	0	0	0	0	0	0	0	0.0011	0
Bacteria;Elusimicrobia;Elusimicrobia_c;Elusimicrobiales	Elusimicrobiales	0	0	0	0	0	0	0	0	0	0	0	4	0	0	0	0	0	0	0	5	4	1	0	1	0	0	0	0	0	5	0	4	7	0	0	0	0	0	0	0	0	0	0	0	0	0	0	0.0043
Bacteria;Proteobacteria;Gammaproteobacteria;Enterobacterales	Enterobacterales	306	339	337	0	40	2334	2417	2601	4	2	29	34	224	159	259	2	2	1	31	36	31	16	294	1037	900	852	832	805	417	425	412	441	508	589	35	51	0.393	0.4353	0.4356	0	0.055	2.8123	3.0322	3.1794	0.0053	0.0029	0.0314	0.0366
Bacteria;Firmicutes;Erysipelotrichi;Erysipelotrichales	Erysipelotrichales	927	926	1059	1775	635	8595	8355	8340	1665	1616	1679	1713	4178	4219	4427	1622	1653	1708	1802	2310	2146	2090	985	1401	1386	7249	7569	7596	1957	2072	1910	4949	3964	3842	790	747	1.1907	1.1891	1.369	2.4862	0.8731	10.3564	10.4816	10.1947	2.2085	2.382	1.8187	1.8431
Bacteria;Actinobacteria;Nitriliruptoria;Euzebyales	Euzebyales	0	0	0	0	0	0	0	0	0	0	0	0	0	0	0	0	0	0	0	0	0	0	0	0	0	0	0	0	0	0	0	0	0	1	0	0	0	0	0	0	0	0	0	0	0	0	0	0
Bacteria;Chloroflexi;PAC000286_c;FJ465977_o	FJ465977_o	0	0	0	0	0	0	0	0	0	0	0	0	0	0	0	0	0	0	0	0	0	0	0	0	0	10	0	0	0	0	0	0	0	0	0	0	0	0	0	0	0	0	0	0	0	0	0	0
Bacteria;Kazan;CP011216_c;FJ478736_o	FJ478736_o	0	0	0	0	0	0	0	0	0	0	0	3	0	0	0	0	0	0	0	0	0	0	0	0	0	0	0	0	0	0	0	0	0	0	0	0	0	0	0	0	0	0	0	0	0	0	0	0.0032
Bacteria;Armatimonadetes;PAC000535_c;FJ479425_o	FJ479425_o	0	0	0	0	0	0	0	0	0	0	2	3	0	0	0	0	0	0	0	2	2	1	0	2	9	0	1	3	7	2	4	2	2	1	0	0	0	0	0	0	0	0	0	0	0	0	0.0022	0.0032
Bacteria;Peregrinibacteria;Peribacteria;FM207940_o	FM207940_o	0	0	0	0	0	0	0	0	0	0	0	0	0	0	0	0	0	0	0	0	0	0	0	0	0	0	0	0	0	0	1	0	0	0	0	0	0	0	0	0	0	0	0	0	0	0	0	0
Bacteria;Chloroflexi;Ardenticatenia;FM253648_o	FM253648_o	0	0	0	0	0	0	0	0	0	0	0	0	0	0	0	0	0	0	0	0	0	0	0	0	0	0	0	0	0	0	2	0	0	2	0	0	0	0	0	0	0	0	0	0	0	0	0	0
Bacteria;Omnitrophica_OP3;FP245540_c;FP245538_o	FP245538_o	0	0	0	0	0	0	0	0	0	0	0	0	0	0	0	0	0	0	0	6	0	0	0	0	0	0	0	0	0	0	0	5	1	0	0	0	0	0	0	0	0	0	0	0	0	0	0	0
Bacteria;BRC1;FP245541_c;FP245541_o	FP245541_o	0	0	0	0	0	0	0	0	0	0	0	0	0	0	0	0	0	0	2	0	5	2	2	0	2	0	1	3	5	1	6	1	1	5	0	0	0	0	0	0	0	0	0	0	0	0	0	0
Bacteria;Chloroflexi;Thermomicrobia;FR749790_o	FR749790_o	0	0	0	0	0	0	0	0	0	0	0	0	0	0	0	0	0	0	0	0	0	0	0	2	5	5	0	0	0	0	0	0	0	1	0	0	0	0	0	0	0	0	0	0	0	0	0	0
Bacteria;Fibrobacteres;Fibrobacteria;Fibrobacterales	Fibrobacterales	0	0	0	0	0	0	0	0	0	0	2	0	0	0	0	0	0	0	0	0	5	23	9	2	0	0	0	1	0	2	1	0	11	38	0	0	0	0	0	0	0	0	0	0	0	0	0.0022	0
Bacteria;Armatimonadetes;Fimbriimonadia;Fimbriimonadales	Fimbriimonadales	0	0	0	0	0	0	0	0	0	0	42	16	0	0	0	0	0	0	9	29	15	29	64	6	37	5	7	29	40	29	30	27	18	35	0	0	0	0	0	0	0	0	0	0	0	0	0.0455	0.0172
Bacteria;Bacteroidetes;Flavobacteria;Flavobacteriales	Flavobacteriales	0	0	0	7	0	100	52	41	0	19	166	189	0	0	0	3	0	0	135	61	105	62	34	2	19	12	32	25	233	276	136	74	144	105	0	0	0	0	0	0.0098	0	0.1205	0.0652	0.0501	0	0.028	0.1798	0.2034
Bacteria;Actinobacteria;Actinobacteria_c;Frankiales	Frankiales	0	0	0	0	0	0	0	0	0	0	93	90	0	0	0	0	0	0	62	109	139	46	68	113	120	187	115	129	89	112	76	130	124	75	0	0	0	0	0	0	0	0	0	0	0	0	0.1007	0.0968
Bacteria;Fusobacteria;Fusobacteria_c;Fusobacteriales	Fusobacteriales	0	1	1	0	0	0	0	0	1	0	1	2	0	0	0	0	3	0	0	1	0	0	154	579	285	34	37	48	70	64	85	64	53	156	1	0	0	0.0013	0.0013	0	0	0	0	0	0.0013	0	0.0011	0.0022
Bacteria;Chloroflexi;Thermomicrobia;GQ263151_o	GQ263151_o	0	0	0	0	0	0	0	0	0	0	3	6	0	0	0	0	0	0	0	0	5	3	27	0	0	0	2	2	0	0	6	1	4	3	0	0	0	0	0	0	0	0	0	0	0	0	0.0032	0.0065
Bacteria;Gemmatimonadetes;Longimicrobia;GQ263235_o	GQ263235_o	0	0	0	0	0	0	0	0	0	0	19	3	0	0	0	0	0	0	17	8	28	43	51	4	3	3	0	8	4	16	24	9	18	66	0	0	0	0	0	0	0	0	0	0	0	0	0.0206	0.0032
Bacteria;Chloroflexi;GQ396871_c;GQ396871_o	GQ396871_o	0	0	0	0	0	0	0	0	0	0	108	65	0	0	0	0	0	0	39	48	40	51	44	27	62	10	34	103	162	73	58	72	70	64	0	0	0	0	0	0	0	0	0	0	0	0	0.117	0.0699
Bacteria;Chlorobi;Ignavibacteriae;GQ472436_o	GQ472436_o	0	0	0	0	0	0	0	0	0	0	0	0	0	0	0	0	0	0	0	0	0	0	0	0	0	0	0	2	0	0	0	0	0	0	0	0	0	0	0	0	0	0	0	0	0	0	0	0
Bacteria;GU454958_p;GU454958_c;GU454958_c_uc	GU454958_c_uc	0	0	0	0	0	0	0	0	0	0	0	0	0	0	0	0	0	0	0	0	0	0	0	0	2	0	0	0	0	0	0	0	0	0	0	0	0	0	0	0	0	0	0	0	0	0	0	0
Bacteria;Gemmatimonadetes;Longimicrobia;GU568020_o	GU568020_o	0	0	0	0	0	0	0	0	0	0	2	1	0	0	0	0	0	0	4	1	4	1	13	2	0	1	0	0	5	2	6	0	2	6	0	0	0	0	0	0	0	0	0	0	0	0	0.0022	0.0011
Bacteria;Actinobacteria;Rubrobacteria;Gaiellales	Gaiellales	0	0	0	0	0	0	0	0	0	0	150	122	0	0	0	0	0	0	64	94	110	20	35	302	265	326	164	256	190	158	82	119	121	52	0	0	0	0	0	0	0	0	0	0	0	0	0.1625	0.1313
Bacteria;Proteobacteria;Gammaproteobacteria;Gammaproteobacteria_uc	Gammaproteobacteria_uc	0	0	0	0	0	0	0	0	0	0	0	0	0	0	0	0	0	0	0	0	0	0	2	0	0	0	0	0	0	0	0	0	0	0	0	0	0	0	0	0	0	0	0	0	0	0	0	0
Bacteria;Gemmatimonadetes;Gemmatimonadetes_c;Gemmatimonadales	Gemmatimonadales	0	0	0	0	0	0	0	0	0	0	517	441	0	0	0	0	0	0	256	348	394	244	330	530	425	349	471	765	568	556	328	477	448	344	0	0	0	0	0	0	0	0	0	0	0	0	0.56	0.4745
Bacteria;Actinobacteria;Actinobacteria_c;Glycomycetales	Glycomycetales	0	0	0	0	0	0	0	0	0	0	0	0	0	0	0	0	0	0	0	0	0	0	0	0	0	0	0	1	0	0	0	0	0	0	0	0	0	0	0	0	0	0	0	0	0	0	0	0
Bacteria;Acidobacteria;HM185886_c;HM185886_o	HM185886_o	0	0	0	0	0	0	0	0	0	0	0	1	0	0	0	0	0	0	0	0	0	2	4	0	0	0	0	1	0	0	0	0	1	3	0	0	0	0	0	0	0	0	0	0	0	0	0	0.0011
Bacteria;Chloroflexi;HM748667_c;HM748667_o	HM748667_o	0	0	0	0	0	0	0	0	0	0	34	25	0	0	0	0	0	0	18	22	29	5	13	19	35	9	38	28	50	35	23	25	26	14	0	0	0	0	0	0	0	0	0	0	0	0	0.0368	0.0269
Bacteria;Chlorobi;HQ014634_c;HQ014634_o	HQ014634_o	0	0	0	0	0	0	0	0	0	0	1	0	0	0	0	0	0	0	0	0	1	2	14	0	0	0	0	0	2	0	0	0	1	1	0	0	0	0	0	0	0	0	0	0	0	0	0.0011	0
Bacteria;DQ787710_p;DQ787710_c;HQ190335_o	HQ190335_o	0	0	0	0	0	0	0	0	0	0	0	0	0	0	0	0	0	0	0	0	0	0	0	0	0	0	0	0	0	0	0	0	0	2	0	0	0	0	0	0	0	0	0	0	0	0	0	0
Bacteria;Bacteroidetes;Cytophagia;HQ324883_o	HQ324883_o	0	0	0	0	0	0	0	0	0	0	0	0	0	0	0	0	0	0	0	2	26	0	6	0	0	0	0	0	0	0	0	0	37	0	0	0	0	0	0	0	0	0	0	0	0	0	0	0
Bacteria;Chloroflexi;PDJQ_c;HQ397138_o	HQ397138_o	0	0	0	0	0	0	0	0	0	0	0	0	0	0	0	0	0	0	3	0	2	0	0	0	2	0	0	0	2	0	0	0	0	2	0	0	0	0	0	0	0	0	0	0	0	0	0	0
Bacteria;Chloroflexi;HQ674362_c;HQ397159_o	HQ397159_o	0	0	0	0	0	0	0	0	0	0	0	2	0	0	0	0	0	0	0	0	0	0	0	0	0	0	0	0	0	0	0	0	0	0	0	0	0	0	0	0	0	0	0	0	0	0	0	0.0022
Bacteria;Chloroflexi;Chloroflexia;Herpetosiphonales	Herpetosiphonales	0	0	0	0	0	0	0	0	0	0	6	0	0	0	0	0	0	0	0	1	8	2	1	2	0	0	1	1	2	0	0	0	7	4	0	0	0	0	0	0	0	0	0	0	0	0	0.0065	0
Bacteria;Acidobacteria;Holophagae;Holophagales	Holophagales	0	0	0	0	0	0	0	0	0	0	0	0	0	0	0	0	0	0	0	4	0	0	0	3	0	5	0	2	0	0	0	4	0	0	0	0	0	0	0	0	0	0	0	0	0	0	0	0
Bacteria;Hydrogenedentes_NKB19;Hydrogenedens_c;Hydrogenedens_o	Hydrogenedens_o	0	0	0	0	0	0	0	0	0	0	0	0	0	0	0	0	0	0	0	2	0	2	0	0	0	0	0	2	0	0	0	0	2	5	0	0	0	0	0	0	0	0	0	0	0	0	0	0
Bacteria;Firmicutes;Negativicutes;Hydrogenispora_o	Hydrogenispora_o	0	0	0	0	4	0	5	0	0	0	0	0	0	0	0	0	0	0	0	0	0	0	0	0	0	1	1	0	1	1	2	1	1	0	5	0	0	0	0	0	0.0055	0	0.0063	0	0	0	0	0
Bacteria;Proteobacteria;Hydrogenophilalia;Hydrogenophilales	Hydrogenophilales	0	0	0	0	0	0	0	0	0	0	1	0	0	0	0	0	0	0	0	0	0	0	0	0	0	3	0	4	2	3	0	0	0	0	0	0	0	0	0	0	0	0	0	0	0	0	0.0011	0
Bacteria;Bacteroidetes;SM1A07_c;JQ739004_o	JQ739004_o	0	0	0	0	0	0	0	0	0	0	0	0	0	0	0	0	0	0	0	0	0	0	0	0	2	0	0	0	0	2	0	0	0	6	0	0	0	0	0	0	0	0	0	0	0	0	0	0
Bacteria;Chloroflexi;Ktedonobacteria;JX133647_o	JX133647_o	0	0	0	0	0	0	0	0	0	0	0	0	0	0	0	0	0	0	0	0	0	0	0	2	2	13	0	0	0	0	0	0	0	0	0	0	0	0	0	0	0	0	0	0	0	0	0	0
Bacteria;Tenericutes;Mollicutes;JX490012_o	JX490012_o	0	0	0	0	0	0	0	0	0	0	0	0	0	0	0	0	0	0	0	0	0	0	0	0	0	0	0	0	0	0	0	1	0	0	0	0	0	0	0	0	0	0	0	0	0	0	0	0
Bacteria;Chloroflexi;Chloroflexia;Kallotenuales	Kallotenuales	0	0	0	0	0	0	0	0	0	0	2	3	0	0	0	0	0	0	6	1	0	2	4	0	5	0	0	0	5	1	2	0	7	4	0	0	0	0	0	0	0	0	0	0	0	0	0.0022	0.0032
Bacteria;Actinobacteria;Actinobacteria_c;Kineosporiales	Kineosporiales	0	0	0	0	0	0	0	0	0	0	12	12	0	0	0	0	0	0	14	21	8	15	2	1	18	3	7	12	12	14	10	23	8	11	0	0	0	0	0	0	0	0	0	0	0	0	0.013	0.0129
Bacteria;Verrucomicrobia;Kiritimatiellae;Kiritimatiellales	Kiritimatiellales	0	0	0	0	0	0	0	0	0	0	0	0	0	0	0	0	0	0	2	2	5	0	0	0	0	0	0	0	0	0	5	0	0	2	0	0	0	0	0	0	0	0	0	0	0	0	0	0
Bacteria;Chloroflexi;Ktedonobacteria;Ktedonobacterales	Ktedonobacterales	0	0	0	0	0	0	0	0	0	0	0	0	0	0	0	0	0	0	0	0	8	1	0	11	4	18	0	5	0	0	0	0	15	0	0	0	0	0	0	0	0	0	0	0	0	0	0	0
Bacteria;Peregrinibacteria;Peribacteria;LBOR_o	LBOR_o	0	0	0	0	0	0	0	0	0	0	0	0	0	0	0	0	0	0	0	0	0	0	0	0	3	0	0	0	0	0	0	0	0	0	0	0	0	0	0	0	0	0	0	0	0	0	0	0
Bacteria;Parcubacteria_OD1;Paceibacter_c;LBQD_o	LBQD_o	0	0	0	0	0	0	0	0	0	0	0	0	0	0	0	0	0	0	2	0	0	0	0	0	0	0	0	0	0	2	0	0	0	0	0	0	0	0	0	0	0	0	0	0	0	0	0	0
Bacteria;Microgenomates_OP11;Microgenomatus_c;LCFQ_o	LCFQ_o	0	0	0	0	0	0	0	0	0	0	0	2	0	0	0	0	0	0	0	0	0	0	0	0	0	0	0	0	0	0	0	0	0	0	0	0	0	0	0	0	0	0	0	0	0	0	0	0.0022
Bacteria;Parcubacteria_OD1;LCGL_c;LCGL_o	LCGL_o	0	0	0	0	0	0	0	0	0	0	2	0	0	0	0	0	0	0	0	0	0	0	1	0	0	15	0	9	3	0	0	0	0	2	0	0	0	0	0	0	0	0	0	0	0	0	0.0022	0
Bacteria;Proteobacteria;Betaproteobacteria;LRRD_o	LRRD_o	0	0	0	0	0	0	0	0	0	0	0	0	0	0	0	0	0	0	0	0	0	0	0	0	0	0	0	0	0	2	0	0	0	0	0	0	0	0	0	0	0	0	0	0	0	0	0	0
Bacteria;Firmicutes;Bacilli;Lactobacillales	Lactobacillales	3810	3652	3539	1098	288	2477	2234	2512	258	999	553	1009	118	177	177	881	257	240	1180	696	653	740	1417	1864	1485	1171	1882	1904	716	1210	1479	540	481	638	334	292	4.8937	4.6894	4.575	1.538	0.396	2.9846	2.8026	3.0706	0.3422	1.4725	0.599	1.0856
Bacteria;Proteobacteria;Gammaproteobacteria;Legionellales	Legionellales	0	0	0	0	0	0	0	0	0	0	48	21	0	0	0	0	0	0	43	17	36	25	67	71	53	29	7	30	66	33	52	14	47	54	0	0	0	0	0	0	0	0	0	0	0	0	0.052	0.0226
Bacteria;Spirochaetes;Spirochaetia;Leptospirales	Leptospirales	0	0	0	0	0	0	0	0	0	0	0	0	0	0	0	0	0	0	1	4	4	2	9	0	0	0	0	0	1	0	0	5	9	2	0	0	0	0	0	0	0	0	0	0	0	0	0	0
Bacteria;Firmicutes;Limnochordia;Limnochordales	Limnochordales	0	0	0	0	0	0	0	0	0	0	0	2	0	0	0	0	0	0	0	0	3	0	0	0	0	0	0	0	0	2	0	0	3	0	0	0	0	0	0	0	0	0	0	0	0	0	0	0.0022
Bacteria;Gemmatimonadetes;Longimicrobia;Longimicrobiales	Longimicrobiales	0	0	0	0	0	0	0	0	0	0	11	36	0	0	0	0	0	0	12	17	97	51	72	5	34	7	16	20	37	46	23	43	125	104	0	0	0	0	0	0	0	0	0	0	0	0	0.0119	0.0387
Bacteria;Verrucomicrobia;Verrucomicrobiae;Methylacidiphilales	Methylacidiphilales	0	0	0	0	0	0	0	0	0	0	0	0	0	0	0	0	0	0	0	4	2	0	0	0	0	0	0	0	0	0	0	3	0	0	0	0	0	0	0	0	0	0	0	0	0	0	0	0
Bacteria;Proteobacteria;Gammaproteobacteria;Methylococcales	Methylococcales	0	0	0	0	0	0	0	0	0	0	0	0	0	0	0	0	0	0	0	0	0	21	5	0	0	0	0	0	0	0	0	0	1	34	0	0	0	0	0	0	0	0	0	0	0	0	0	0
Bacteria;Proteobacteria;Betaproteobacteria;Methylophilales	Methylophilales	0	0	0	0	0	0	0	0	0	0	1	0	0	0	0	0	0	0	5	15	11	19	31	3	10	1	1	16	8	0	4	10	21	39	0	0	0	0	0	0	0	0	0	0	0	0	0.0011	0
Bacteria;Actinobacteria;Actinobacteria_c;Micrococcales	Micrococcales	6	0	14	0	0	0	0	0	0	0	194	155	0	0	0	0	0	0	118	140	157	266	406	159	270	138	111	153	184	150	161	212	186	342	1	0	0.0077	0	0.0181	0	0	0	0	0	0	0	0.2101	0.1668
Bacteria;Microgenomates_OP11;Microgenomatus_c;Microgenomatus_o	Microgenomatus_o	0	0	0	0	0	0	0	0	0	0	0	0	0	0	0	0	0	0	0	0	0	0	0	0	0	0	0	0	0	0	2	0	0	0	0	0	0	0	0	0	0	0	0	0	0	0	0	0
Bacteria;Actinobacteria;Actinobacteria_c;Micromonosporales	Micromonosporales	0	0	0	0	0	0	0	0	0	0	78	40	0	0	0	0	0	0	71	89	79	50	73	52	193	42	81	101	125	65	92	105	74	54	0	0	0	0	0	0	0	0	0	0	0	0	0.0845	0.043
Bacteria;Proteobacteria;Alphaproteobacteria;Micropepsales	Micropepsales	0	0	0	0	0	0	0	0	0	0	10	5	0	0	0	0	0	0	12	2	19	8	6	89	39	82	21	25	14	13	17	11	32	6	0	0	0	0	0	0	0	0	0	0	0	0	0.0108	0.0054
Bacteria;Tenericutes;Mollicutes;Moeniiplasma_o	Moeniiplasma_o	0	0	0	0	0	0	0	0	0	0	0	2	0	0	0	0	0	0	0	0	1	0	0	0	3	0	1	0	0	0	0	0	2	0	0	0	0	0	0	0	0	0	0	0	0	0	0	0.0022
Bacteria;Actinobacteria;Actinobacteria_c;Motilibacter_o	Motilibacter_o	0	0	0	0	0	0	0	0	0	0	1	1	0	0	0	0	0	0	1	1	3	3	2	3	11	14	1	3	2	1	1	2	3	1	0	0	0	0	0	0	0	0	0	0	0	0	0.0011	0.0011
Bacteria;Tenericutes;Mollicutes;Mycoplasmatales	Mycoplasmatales	0	0	0	0	0	0	0	0	0	0	0	0	0	0	0	0	0	0	0	0	0	0	0	0	1	0	0	0	0	0	0	1	0	0	0	0	0	0	0	0	0	0	0	0	0	0	0	0
Bacteria;Proteobacteria;Deltaproteobacteria;Myxococcales	Myxococcales	0	0	0	0	0	0	0	0	0	0	136	189	0	0	0	0	0	0	165	289	323	114	245	137	249	190	103	211	176	204	172	369	403	177	0	0	0	0	0	0	0	0	0	0	0	0	0.1473	0.2034
Bacteria;Bacteroidetes;Sphingobacteriia;NVQB_o	NVQB_o	0	0	0	0	0	0	0	0	0	0	30	8	0	0	0	0	0	0	20	39	24	10	64	13	5	62	11	19	31	9	28	51	67	25	0	0	0	0	0	0	0	0	0	0	0	0	0.0325	0.0086
Bacteria;Proteobacteria;Betaproteobacteria;Neisseriales	Neisseriales	0	0	0	0	0	0	0	0	0	0	0	2	0	0	0	0	0	0	3	0	1	1	0	0	2	0	1	0	0	5	0	1	0	3	0	0	0	0	0	0	0	0	0	0	0	0	0	0.0022
Bacteria;Proteobacteria;Gammaproteobacteria;Nevskiales	Nevskiales	0	0	0	0	0	0	0	0	0	0	5	2	0	0	0	0	0	0	3	37	18	25	33	10	1	15	1	14	6	5	5	31	33	34	0	0	0	0	0	0	0	0	0	0	0	0	0.0054	0.0022
Bacteria;Actinobacteria;Nitriliruptoria;Nitriliruptorales	Nitriliruptorales	0	0	0	0	0	0	0	0	0	0	1	0	0	0	0	0	0	0	0	2	5	5	64	4	1	1	0	0	1	1	1	1	1	13	0	0	0	0	0	0	0	0	0	0	0	0	0.0011	0
Bacteria;Proteobacteria;Betaproteobacteria;Nitrosomonadales	Nitrosomonadales	0	0	0	0	0	0	0	0	0	0	3	8	0	0	0	0	0	0	4	19	20	6	17	13	8	0	2	2	5	2	2	13	19	14	0	0	0	0	0	0	0	0	0	0	0	0	0.0032	0.0086
Bacteria;Proteobacteria;Deltaproteobacteria;Nitrospinales	Nitrospinales	0	0	0	0	0	0	0	0	0	0	0	0	0	0	0	0	0	0	0	0	0	0	0	0	0	0	0	0	0	2	0	0	0	0	0	0	0	0	0	0	0	0	0	0	0	0	0	0
Bacteria;Nitrospirae;Nitrospira_c;Nitrospirales	Nitrospirales	0	0	0	0	0	0	0	0	0	0	67	67	0	0	0	0	0	0	57	42	90	31	89	53	69	31	65	59	92	68	58	58	127	61	0	0	0	0	0	0	0	0	0	0	0	0	0.0726	0.0721
Bacteria;Planctomycetes;OM190_c;OM190_o	OM190_o	0	0	0	0	0	0	0	0	0	0	2	2	0	0	0	0	0	0	0	4	6	30	9	0	1	0	0	0	3	0	3	5	6	25	0	0	0	0	0	0	0	0	0	0	0	0	0.0022	0.0022
Bacteria;Proteobacteria;Deltaproteobacteria;OM27	OM27	0	0	0	0	0	0	0	0	0	0	1	2	0	0	0	0	0	0	0	4	3	1	0	0	2	0	0	3	4	2	2	8	6	6	0	0	0	0	0	0	0	0	0	0	0	0	0.0011	0.0022
Bacteria;Chlorobi;OPB56_c;OPB56_o	OPB56_o	0	0	0	0	0	0	0	0	0	0	21	2	0	0	0	0	0	0	8	6	19	12	11	0	11	4	0	3	18	8	15	17	8	16	0	0	0	0	0	0	0	0	0	0	0	0	0.0227	0.0022
Bacteria;Proteobacteria;Gammaproteobacteria;Oceanospirillales	Oceanospirillales	0	0	0	0	0	0	0	0	0	0	28	96	0	0	0	0	0	0	53	18	29	29	61	26	76	46	1508	6	23	96	49	21	27	32	0	0	0	0	0	0	0	0	0	0	0	0	0.0303	0.1033
Bacteria;Proteobacteria;Oligoflexia;Oligoflexales	Oligoflexales	0	0	0	0	0	0	0	0	0	0	1	3	0	0	0	0	0	0	0	1	1	6	5	0	7	1	2	5	2	2	2	5	11	7	0	0	0	0	0	0	0	0	0	0	0	0	0.0011	0.0032
Bacteria;Verrucomicrobia;Opitutae;Opitutales	Opitutales	0	0	0	0	0	0	0	0	0	0	20	17	0	0	0	0	0	0	7	45	35	72	80	8	17	19	6	27	15	11	14	39	51	136	0	0	0	0	0	0	0	0	0	0	0	0	0.0217	0.0183
Bacteria;Cyanobacteria;Chroobacteria;Oscillatoriales	Oscillatoriales	0	0	0	0	0	0	0	0	0	0	2	0	0	0	0	0	0	0	0	0	0	1	0	0	1	0	0	0	3	0	0	0	2	0	0	0	0	0	0	0	0	0	0	0	0	0	0.0022	0
Bacteria;Bacteroidetes;Sphingobacteriia;PAC000007_o	PAC000007_o	0	0	0	0	0	0	0	0	0	0	2	0	0	0	0	0	0	0	0	0	0	3	0	0	0	3	0	6	1	0	0	0	0	8	0	0	0	0	0	0	0	0	0	0	0	0	0.0022	0
Bacteria;Planctomycetes;PAC000043_c;PAC000043_o	PAC000043_o	0	0	0	0	0	0	0	0	0	0	1	0	0	0	0	0	0	0	3	11	18	8	2	3	1	5	0	1	0	1	4	27	8	3	0	0	0	0	0	0	0	0	0	0	0	0	0.0011	0
Bacteria;Cyanobacteria;PAC000053_c;PAC000053_o	PAC000053_o	0	0	0	0	0	0	0	0	0	0	0	1	0	0	0	0	0	0	4	6	5	1	2	7	0	31	0	7	1	6	2	7	6	2	0	0	0	0	0	0	0	0	0	0	0	0	0	0.0011
Bacteria;AD3;PAC000071_c;PAC000071_o	PAC000071_o	0	0	0	0	0	0	0	0	0	0	2	0	0	0	0	0	0	0	0	0	2	0	0	1	0	0	1	4	4	0	0	0	0	0	0	0	0	0	0	0	0	0	0	0	0	0	0.0022	0
Bacteria;WS5;WS5_c;PAC000108_o	PAC000108_o	0	0	0	0	0	0	0	0	0	0	0	0	0	0	0	0	0	0	4	0	3	3	2	0	0	5	0	4	1	3	2	5	5	4	0	0	0	0	0	0	0	0	0	0	0	0	0	0
Bacteria;Acidobacteria;Solibacteres;PAC000121_o	PAC000121_o	0	0	0	0	0	0	0	0	0	0	14	1	0	0	0	0	0	0	3	1	4	2	1	21	3	138	0	9	7	4	3	3	5	2	0	0	0	0	0	0	0	0	0	0	0	0	0.0152	0.0011
Bacteria;Chloroflexi;PAC000286_c;PAC000287_o	PAC000287_o	0	0	0	0	0	0	0	0	0	0	0	0	0	0	0	0	0	0	0	0	0	0	0	2	0	14	0	0	0	0	0	0	0	0	0	0	0	0	0	0	0	0	0	0	0	0	0	0
Bacteria;Armatimonadetes;PAC000296_c;PAC000296_o	PAC000296_o	0	0	0	0	0	0	0	0	0	0	2	1	0	0	0	0	0	0	0	1	3	0	3	0	0	0	0	3	3	0	0	4	13	10	0	0	0	0	0	0	0	0	0	0	0	0	0.0022	0.0011
Bacteria;Cyanobacteria;PAC002560_c;PAC000393_o	PAC000393_o	0	0	0	0	0	0	0	0	0	0	0	0	0	0	0	0	0	0	0	0	0	0	0	0	0	2	0	0	0	0	0	0	0	0	0	0	0	0	0	0	0	0	0	0	0	0	0	0
Bacteria;Chloroflexi;Anaerolineae;PAC000395_o	PAC000395_o	0	0	0	0	0	0	0	0	0	0	41	13	0	0	0	0	0	0	26	22	28	40	67	2	48	2	16	29	37	16	44	36	24	76	0	0	0	0	0	0	0	0	0	0	0	0	0.0444	0.014
Bacteria;Chlorobi;Ignavibacteriae;PAC000396_o	PAC000396_o	0	0	0	0	0	0	0	0	0	0	3	3	0	0	0	0	0	0	2	9	1	1	5	6	1	4	6	18	13	0	2	5	1	0	0	0	0	0	0	0	0	0	0	0	0	0	0.0032	0.0032
Bacteria;Armatimonadetes;PAC000401_c;PAC000401_o	PAC000401_o	0	0	0	0	0	0	0	0	0	0	4	0	0	0	0	0	0	0	2	2	2	0	0	0	0	3	2	4	4	2	2	0	0	4	0	0	0	0	0	0	0	0	0	0	0	0	0.0043	0
Bacteria;Armatimonadetes;PAC000533_c;PAC000533_o	PAC000533_o	0	0	0	0	0	0	0	0	0	0	0	0	0	0	0	0	0	0	0	0	0	0	0	0	0	7	0	0	0	0	0	0	0	0	0	0	0	0	0	0	0	0	0	0	0	0	0	0
Bacteria;Armatimonadetes;PAC000535_c;PAC000535_o	PAC000535_o	0	0	0	0	0	0	0	0	0	0	5	5	0	0	0	0	0	0	4	12	13	10	15	2	4	3	9	5	5	6	10	6	4	8	0	0	0	0	0	0	0	0	0	0	0	0	0.0054	0.0054
Bacteria;Chloroflexi;PDJQ_c;PAC000542_o	PAC000542_o	0	0	0	0	0	0	0	0	0	0	1	0	0	0	0	0	0	0	0	0	0	0	0	5	0	14	1	2	7	2	0	0	0	0	0	0	0	0	0	0	0	0	0	0	0	0	0.0011	0
Bacteria;Elusimicrobia;Elusimicrobia_c;PAC000548_o	PAC000548_o	0	0	0	0	0	0	0	0	0	0	8	6	0	0	0	0	0	0	9	18	22	0	3	20	6	9	8	11	16	13	8	29	8	7	0	0	0	0	0	0	0	0	0	0	0	0	0.0087	0.0065
Bacteria;Kazan;CP011216_c;PAC000573_o	PAC000573_o	0	0	0	0	0	0	0	0	0	0	0	0	0	0	0	0	0	0	0	0	0	0	0	0	3	0	0	0	0	0	0	0	0	0	0	0	0	0	0	0	0	0	0	0	0	0	0	0
Bacteria;Planctomycetes;PAC001018_c;PAC001018_o	PAC001018_o	0	0	0	0	0	0	0	0	0	0	3	0	0	0	0	0	0	0	1	5	2	0	4	1	0	0	0	3	3	1	0	6	0	5	0	0	0	0	0	0	0	0	0	0	0	0	0.0032	0
Bacteria;Tenericutes;Mollicutes;PAC001057_o	PAC001057_o	0	0	0	0	63	71	27	61	0	0	6	12	0	0	0	0	0	0	7	0	0	0	0	13	9	27	37	23	29	36	32	11	14	17	67	77	0	0	0	0	0.0866	0.0856	0.0339	0.0746	0	0	0.0065	0.0129
Bacteria;Tenericutes;Mollicutes;PAC001265_o	PAC001265_o	0	0	0	0	0	211	138	86	0	0	1	0	0	0	0	0	0	0	0	0	0	0	0	8	10	39	39	41	10	9	8	17	8	14	5	11	0	0	0	0	0	0.2542	0.1731	0.1051	0	0	0.0011	0
Bacteria;Cyanobacteria;PAC001562_c;PAC001562_o	PAC001562_o	0	0	0	0	0	0	0	0	0	0	3	10	0	0	0	0	0	0	2	0	11	8	7	9	14	10	5	7	4	13	7	2	7	9	0	0	0	0	0	0	0	0	0	0	0	0	0.0032	0.0108
Bacteria;Acidobacteria;PAC001813_c;PAC001813_o	PAC001813_o	0	0	0	0	0	0	0	0	0	0	1	0	0	0	0	0	0	0	1	1	0	0	0	0	0	0	0	0	0	1	3	0	0	0	0	0	0	0	0	0	0	0	0	0	0	0	0.0011	0
Bacteria;Acidobacteria;PAC001852_c;PAC001852_o	PAC001852_o	0	0	0	0	0	0	0	0	0	0	19	18	0	0	0	0	0	0	21	19	20	5	18	0	14	5	11	24	8	37	27	13	15	13	0	0	0	0	0	0	0	0	0	0	0	0	0.0206	0.0194
Bacteria;AD3;PAC000071_c;PAC001878_o	PAC001878_o	0	0	0	0	0	0	0	0	0	0	0	0	0	0	0	0	0	0	0	0	0	0	0	0	0	2	0	0	0	0	0	0	0	0	0	0	0	0	0	0	0	0	0	0	0	0	0	0
Bacteria;Proteobacteria;Betaproteobacteria;PAC001907_o	PAC001907_o	0	0	0	0	0	0	0	0	0	0	69	40	0	0	0	0	0	0	32	24	28	19	24	96	64	26	48	77	64	49	45	39	37	37	0	0	0	0	0	0	0	0	0	0	0	0	0.0747	0.043
Bacteria;Proteobacteria;Betaproteobacteria;PAC001921_o	PAC001921_o	0	0	0	0	0	0	0	0	0	0	21	12	0	0	0	0	0	0	22	12	19	19	40	3	14	3	21	15	19	21	22	15	24	22	0	0	0	0	0	0	0	0	0	0	0	0	0.0227	0.0129
Bacteria;Proteobacteria;Deltaproteobacteria;PAC001922_o	PAC001922_o	0	0	0	0	0	0	0	0	0	0	52	21	0	0	0	0	0	0	21	19	18	31	28	13	52	9	30	62	65	28	39	16	24	47	0	0	0	0	0	0	0	0	0	0	0	0	0.0563	0.0226
Bacteria;Nitrospirae;Nitrospira_c;PAC001956_o	PAC001956_o	0	0	0	0	0	0	0	0	0	0	0	0	0	0	0	0	0	0	0	0	0	0	0	0	0	0	2	3	2	1	4	1	1	0	0	0	0	0	0	0	0	0	0	0	0	0	0	0
Bacteria;Proteobacteria;Deltaproteobacteria;PAC002249_o	PAC002249_o	0	0	0	0	0	0	0	0	0	0	0	0	0	0	0	0	0	0	0	0	0	0	0	0	0	2	0	0	0	0	0	0	2	0	0	0	0	0	0	0	0	0	0	0	0	0	0	0
Bacteria;Acidobacteria;PAC002259_c;PAC002259_o	PAC002259_o	0	0	0	0	0	0	0	0	0	0	0	1	0	0	0	0	0	0	0	0	0	0	0	0	1	0	1	0	0	0	1	2	0	1	0	0	0	0	0	0	0	0	0	0	0	0	0	0.0011
Bacteria;Acidobacteria;PAC002280_c;PAC002280_o	PAC002280_o	0	0	0	0	0	0	0	0	0	0	19	24	0	0	0	0	0	0	47	12	53	20	20	19	89	18	5	32	25	41	48	26	40	25	0	0	0	0	0	0	0	0	0	0	0	0	0.0206	0.0258
Bacteria;Actinobacteria;Actinobacteria_c;PAC002290_o	PAC002290_o	0	0	0	0	0	0	0	0	0	0	7	17	0	0	0	0	0	0	7	7	2	3	0	0	1	1	8	2	16	9	3	5	1	5	0	0	0	0	0	0	0	0	0	0	0	0	0.0076	0.0183
Bacteria;Chloroflexi;PAC000286_c;PAC002318_o	PAC002318_o	0	0	0	0	0	0	0	0	0	0	0	0	0	0	0	0	0	0	0	0	2	0	2	17	10	82	0	0	0	2	0	3	0	1	0	0	0	0	0	0	0	0	0	0	0	0	0	0
Bacteria;Cyanobacteria;PAC002560_c;PAC002337_o	PAC002337_o	0	0	0	0	0	0	0	0	0	0	0	3	0	0	0	0	0	0	1	0	1	0	1	0	0	0	3	0	0	1	3	0	0	3	0	0	0	0	0	0	0	0	0	0	0	0	0	0.0032
Bacteria;Saccharibacteria_TM7;PAC002431_c;PAC002431_o	PAC002431_o	0	0	0	0	0	0	0	0	0	0	0	0	0	0	0	0	0	0	0	0	0	0	0	0	0	0	0	0	0	1	0	0	0	0	0	0	0	0	0	0	0	0	0	0	0	0	0	0
Bacteria;Proteobacteria;Betaproteobacteria;PAC002541_o	PAC002541_o	0	0	0	0	0	0	0	0	0	0	67	131	0	0	0	0	0	0	75	136	142	28	145	70	35	19	56	105	109	137	96	197	153	58	0	0	0	0	0	0	0	0	0	0	0	0	0.0726	0.1409
Bacteria;Cyanobacteria;PAC002560_c;PAC002560_o	PAC002560_o	0	0	0	0	0	0	0	0	0	0	0	1	0	0	0	0	0	0	0	1	12	3	0	14	1	82	2	1	0	0	1	2	20	0	0	0	0	0	0	0	0	0	0	0	0	0	0	0.0011
Bacteria;Proteobacteria;Deltaproteobacteria;PAC002565_o	PAC002565_o	0	0	0	0	0	0	0	0	0	0	0	4	0	0	0	0	0	0	2	8	0	2	0	0	0	0	1	0	5	1	3	7	0	0	0	0	0	0	0	0	0	0	0	0	0	0	0	0.0043
Bacteria;Chloroflexi;PDJQ_c;PDJQ_o	PDJQ_o	0	0	0	0	0	0	0	0	0	0	23	1	0	0	0	0	0	0	6	21	11	4	4	7	4	3	11	23	23	7	12	13	3	9	0	0	0	0	0	0	0	0	0	0	0	0	0.0249	0.0011
Bacteria;Proteobacteria;Gammaproteobacteria;Pasteurellales	Pasteurellales	484	599	589	12	5	13	0	0	71	2	51	69	0	0	18	8	49	56	58	46	64	54	377	375	129	48	64	66	32	45	35	38	43	39	2	4	0.6217	0.7692	0.7614	0.0168	0.0069	0.0157	0	0	0.0942	0.0029	0.0552	0.0742
Bacteria;Verrucomicrobia;Verrucomicrobiae;Pedosphaera_o	Pedosphaera_o	0	0	0	0	0	0	0	0	0	0	101	83	0	0	0	0	0	0	45	151	104	45	146	96	61	142	70	169	99	98	52	184	123	102	0	0	0	0	0	0	0	0	0	0	0	0	0.1094	0.0893
Bacteria;Planctomycetes;Phycisphaerae;Phycisphaerales	Phycisphaerales	0	0	0	0	0	0	0	0	0	0	3	8	0	0	0	0	0	0	3	9	13	11	22	12	8	24	1	9	6	11	12	4	17	8	0	0	0	0	0	0	0	0	0	0	0	0	0.0032	0.0086
Bacteria;Planctomycetes;Planctomycetia;Planctomycetales	Planctomycetales	0	0	0	0	0	0	0	0	0	0	46	55	0	0	0	0	0	0	45	23	33	48	44	30	46	99	48	41	46	47	57	37	43	64	0	0	0	0	0	0	0	0	0	0	0	0	0.0498	0.0592
Bacteria;Planctomycetes;Planctomycetia;Planctomycetia_uc	Planctomycetia_uc	0	0	0	0	0	0	0	0	0	0	0	0	0	0	0	0	0	0	0	0	0	0	6	0	0	0	0	0	0	0	0	0	0	0	0	0	0	0	0	0	0	0	0	0	0	0	0	0
Bacteria;Actinobacteria;Actinobacteria_c;Propionibacteriales	Propionibacteriales	0	0	0	0	0	7	7	1	0	0	80	73	0	0	0	1	0	0	62	61	99	57	59	125	127	53	81	112	84	115	47	77	125	73	0	0	0	0	0	0	0	0.0084	0.0088	0.0012	0	0	0.0867	0.0785
Bacteria;Proteobacteria;Gammaproteobacteria;Pseudomonadales	Pseudomonadales	0	0	0	0	1	0	0	0	0	0	206	56	0	0	0	0	0	0	467	986	520	1239	158	21	39	12	57	61	213	85	587	1248	607	1806	0	1	0	0	0	0	0.0014	0	0	0	0	0	0.2231	0.0603
Bacteria;Actinobacteria;Actinobacteria_c;Pseudonocardiales	Pseudonocardiales	0	0	0	0	0	0	0	0	0	0	32	65	0	0	0	0	0	0	23	24	44	11	48	54	56	46	58	75	54	45	37	56	54	8	0	0	0	0	0	0	0	0	0	0	0	0	0.0347	0.0699
Bacteria;Verrucomicrobia;Opitutae;Puniceicoccales	Puniceicoccales	0	0	0	9	62	0	0	0	0	7	3	5	0	0	0	8	0	0	1	0	2	6	3	4	1	2	4	2	5	7	13	3	3	8	59	86	0	0	0	0.0126	0.0853	0	0	0	0	0.0103	0.0032	0.0054
Bacteria;Proteobacteria;Alphaproteobacteria;Rhizobiales	Rhizobiales	0	3	8	0	3	6	2	0	0	0	421	442	0	0	0	0	1	6	821	625	902	873	539	230	391	159	201	244	540	532	1012	802	1199	1279	0	0	0	0.0039	0.0103	0	0.0041	0.0072	0.0025	0	0	0	0.456	0.4756
Bacteria;Proteobacteria;Alphaproteobacteria;Rhodobacterales	Rhodobacterales	0	0	0	0	0	0	0	0	0	0	11	8	0	0	0	0	0	0	56	327	352	216	41	9	11	5	7	9	13	11	68	424	423	333	0	0	0	0	0	0	0	0	0	0	0	0	0.0119	0.0086
Bacteria;Proteobacteria;Betaproteobacteria;Rhodocyclales	Rhodocyclales	0	0	0	0	0	0	0	0	0	0	0	1	0	0	0	0	0	0	1	3	2	12	6	1	0	6	0	1	0	1	1	3	1	15	0	0	0	0	0	0	0	0	0	0	0	0	0	0.0011
Bacteria;Proteobacteria;Alphaproteobacteria;Rhodospirillales	Rhodospirillales	0	1	0	4	47	24	35	10	0	12	165	195	865	1073	1016	18	0	0	158	248	363	184	212	244	467	256	217	329	320	308	306	596	743	654	41	50	0	0.0013	0	0.0056	0.0646	0.0289	0.0439	0.0122	0	0.0177	0.1787	0.2098
Bacteria;Rhodothermaeota;Rhodothermia;Rhodothermales	Rhodothermales	0	0	0	0	0	0	0	0	0	0	2	7	0	0	0	0	0	0	0	0	2	9	0	0	2	2	0	8	0	11	9	0	2	13	0	0	0	0	0	0	0	0	0	0	0	0	0.0022	0.0075
Bacteria;Proteobacteria;Alphaproteobacteria;Rickettsiales	Rickettsiales	0	0	0	0	0	0	0	0	0	0	8	1	0	0	0	0	0	0	0	8	3	4	12	9	1	7	2	5	9	0	9	3	6	8	0	0	0	0	0	0	0	0	0	0	0	0	0.0087	0.0011
Bacteria;Actinobacteria;Rubrobacteria;Rubrobacterales	Rubrobacterales	0	0	0	0	0	0	0	0	0	0	2	5	0	0	0	0	0	0	6	3	0	0	0	1	0	2	1	4	5	13	0	0	2	1	0	0	0	0	0	0	0	0	0	0	0	0	0.0022	0.0054
Bacteria;Proteobacteria;Gammaproteobacteria;Ruthia_o	Ruthia_o	0	0	0	0	0	0	0	0	0	0	0	0	0	0	0	0	0	0	0	0	0	0	0	2	0	0	0	0	0	0	0	0	0	0	0	0	0	0	0	0	0	0	0	0	0	0	0	0
Bacteria;Chloroflexi;SAR202_c;SAR202_o	SAR202_o	0	0	0	0	0	0	0	0	0	0	2	2	0	0	0	0	0	0	0	0	0	0	0	0	2	0	2	0	2	0	0	2	2	0	0	0	0	0	0	0	0	0	0	0	0	0	0.0022	0.0022
Bacteria;Proteobacteria;Deltaproteobacteria;SAR324	SAR324	0	0	0	0	0	0	0	0	0	0	0	0	0	0	0	0	0	0	0	0	0	0	4	0	0	0	0	0	0	0	0	0	0	0	0	0	0	0	0	0	0	0	0	0	0	0	0	0
Bacteria;Saccharibacteria_TM7;Saccharimonas_c;Saccharimonas_o	Saccharimonas_o	0	0	0	0	0	8	3	16	2	1	45	15	0	0	0	0	0	0	34	46	83	33	10	30	28	58	15	36	24	33	39	69	73	14	0	0	0	0	0	0	0	0.0096	0.0038	0.0196	0.0027	0.0015	0.0487	0.0161
Bacteria;Bacteroidetes;Sphingobacteriia;Saprospirales	Saprospirales	0	0	0	0	0	0	0	0	0	0	5	0	0	0	0	0	0	0	9	14	48	22	16	0	8	1	1	6	7	2	18	13	61	32	0	0	0	0	0	0	0	0	0	0	0	0	0.0054	0
Bacteria;Firmicutes;Negativicutes;Selenomonadales	Selenomonadales	0	0	1	0	0	0	0	0	0	0	0	0	0	0	0	0	0	0	0	1	0	0	0	0	0	1	0	0	0	0	0	0	0	0	0	0	0	0	0.0013	0	0	0	0	0	0	0	0	0
Bacteria;Proteobacteria;Oligoflexia;Silvanigrellales	Silvanigrellales	0	0	0	0	0	0	0	0	0	0	2	0	0	0	0	0	0	0	0	0	0	0	2	0	0	0	0	0	0	0	0	0	0	0	0	0	0	0	0	0	0	0	0	0	0	0	0.0022	0
Bacteria;Proteobacteria;Alphaproteobacteria;Sneathiellales	Sneathiellales	0	0	0	0	0	0	0	0	0	0	4	8	0	0	0	0	0	0	3	3	9	8	4	2	1	0	0	3	5	3	0	2	11	13	0	0	0	0	0	0	0	0	0	0	0	0	0.0043	0.0086
Bacteria;Acidobacteria;Solibacteres;Solibacterales	Solibacterales	0	0	0	0	0	0	0	0	0	0	140	119	0	0	0	0	0	0	91	96	113	56	117	296	176	173	156	198	184	162	82	137	135	80	0	0	0	0	0	0	0	0	0	0	0	0	0.1516	0.128
Bacteria;Actinobacteria;Thermoleophilia;Solirubrobacterales	Solirubrobacterales	0	0	0	0	0	0	0	0	0	0	112	110	0	0	0	0	0	0	86	79	106	32	46	116	107	131	113	121	152	128	80	127	110	62	0	0	0	0	0	0	0	0	0	0	0	0	0.1213	0.1184
Bacteria;Chloroflexi;Thermomicrobia;Sphaerobacterales	Sphaerobacterales	0	0	0	0	0	0	0	0	0	0	2	0	0	0	0	0	0	0	0	0	8	0	2	10	10	14	3	2	0	0	4	2	10	2	0	0	0	0	0	0	0	0	0	0	0	0	0.0022	0
Bacteria;Bacteroidetes;Sphingobacteriia;Sphingobacteriales	Sphingobacteriales	0	0	0	0	0	0	0	0	0	0	279	218	0	0	0	0	0	0	261	249	504	166	270	263	315	311	211	388	335	274	287	339	621	282	0	0	0	0	0	0	0	0	0	0	0	0	0.3022	0.2346
Bacteria;Proteobacteria;Alphaproteobacteria;Sphingomonadales	Sphingomonadales	0	0	0	0	0	0	0	0	0	0	810	705	0	0	0	0	0	0	241	246	259	257	173	206	265	119	187	277	1033	891	238	375	333	435	0	0	0	0	0	0	0	0	0	0	0	0	0.8774	0.7585
Bacteria;Spirochaetes;Spirochaetia;Spirochaetales	Spirochaetales	0	0	0	0	0	0	0	0	0	0	0	0	0	0	0	0	0	0	0	5	3	0	2	0	0	0	0	0	0	0	0	5	11	1	0	0	0	0	0	0	0	0	0	0	0	0	0	0
Bacteria;Proteobacteria;Gammaproteobacteria;Steroidobacter_o	Steroidobacter_o	0	0	0	0	0	0	0	0	0	0	46	59	0	0	0	0	0	0	90	73	126	62	107	55	104	117	38	66	54	68	102	87	133	61	0	0	0	0	0	0	0	0	0	0	0	0	0.0498	0.0635
Bacteria;Proteobacteria;Betaproteobacteria;Sterolibacterium_o	Sterolibacterium_o	0	0	0	0	0	0	0	0	0	0	2	0	0	0	0	0	0	0	7	7	8	6	0	1	0	0	0	1	1	4	13	13	4	15	0	0	0	0	0	0	0	0	0	0	0	0	0.0022	0
Bacteria;Actinobacteria;Actinobacteria_c;Streptomycetales	Streptomycetales	0	0	0	0	0	0	0	0	0	0	71	48	0	0	0	0	0	0	54	41	98	17	45	129	91	77	85	34	82	75	62	52	121	33	0	0	0	0	0	0	0	0	0	0	0	0	0.0769	0.0516
Bacteria;Actinobacteria;Actinobacteria_c;Streptosporangiales	Streptosporangiales	0	0	0	0	0	0	0	0	0	0	18	9	0	0	0	0	0	0	38	21	43	13	35	64	26	74	25	33	36	22	60	25	48	17	0	0	0	0	0	0	0	0	0	0	0	0	0.0195	0.0097
Bacteria;Synergistetes;Synergistia;Synergistales	Synergistales	0	0	0	0	0	0	0	0	0	0	0	0	0	0	0	0	0	0	0	0	0	0	0	0	0	2	1	0	0	0	0	0	0	0	0	0	0	0	0	0	0	0	0	0	0	0	0	0
Bacteria;Firmicutes;Clostridia;Thermoanaerobacterales	Thermoanaerobacterales	0	0	0	0	0	0	0	0	0	0	0	0	0	0	0	0	0	0	0	0	0	7	4	0	2	0	1	1	0	0	0	1	1	12	0	0	0	0	0	0	0	0	0	0	0	0	0	0
Bacteria;Actinobacteria;Thermoleophilia;Thermoleophilales	Thermoleophilales	0	0	0	0	0	0	0	0	0	0	122	119	0	0	0	0	0	0	73	38	90	60	79	138	99	42	114	96	153	152	113	39	97	84	0	0	0	0	0	0	0	0	0	0	0	0	0.1322	0.128
Bacteria;Proteobacteria;Betaproteobacteria;Thiobacillus_o	Thiobacillus_o	0	0	0	0	0	0	0	0	0	0	8	0	0	0	0	0	0	0	0	9	4	2	0	0	2	0	2	0	10	0	3	7	2	0	0	0	0	0	0	0	0	0	0	0	0	0	0.0087	0
Bacteria;Firmicutes;Tissierellia;Tissierellales	Tissierellales	1	0	0	0	0	111	75	89	6	0	5	4	49	96	116	0	14	3	5	10	7	2	7	12	13	32	28	29	23	22	18	25	32	35	1	0	0.0013	0	0	0	0	0.1337	0.0941	0.1088	0.008	0	0.0054	0.0043
Bacteria;Deinococcus-Thermus;Deinococci;Trueperales	Trueperales	0	0	0	0	0	0	0	0	0	0	0	2	0	0	0	0	0	0	1	0	0	0	0	0	0	0	0	0	0	0	1	0	4	0	0	0	0	0	0	0	0	0	0	0	0	0	0	0.0022
Bacteria;Cyanobacteria;Vampirovibrio_c;Vampirovibrio_o	Vampirovibrio_o	0	0	0	0	0	0	0	0	0	0	0	3	0	0	0	0	0	0	0	5	2	2	4	3	3	4	5	2	1	0	1	1	1	3	0	0	0	0	0	0	0	0	0	0	0	0	0	0.0032
Bacteria;Firmicutes;Negativicutes;Veillonellales	Veillonellales	653	569	751	145	132	0	0	3	979	158	395	421	366	249	317	176	1052	1058	391	248	293	225	676	854	820	356	315	306	344	366	349	404	384	542	135	144	0.8387	0.7306	0.9708	0.2031	0.1815	0	0	0.0037	1.2985	0.2329	0.4279	0.453
Bacteria;Verrucomicrobia;Verrucomicrobiae;Verrucomicrobiales	Verrucomicrobiales	0	0	1	0	1	4052	4021	4267	153	0	53	43	1	2	0	0	184	220	60	27	19	37	56	271	259	5518	3323	2635	252	209	219	217	243	272	0	0	0	0	0.0013	0	0.0014	4.8824	5.0445	5.2159	0.2029	0	0.0574	0.0463
Bacteria;Acidobacteria;Vicinamibacter_c;Vicinamibacter_o	Vicinamibacter_o	0	0	0	0	0	0	0	0	0	0	207	175	0	0	0	0	0	0	193	131	126	170	197	61	161	61	165	256	253	202	242	134	147	226	0	0	0	0	0	0	0	0	0	0	0	0	0.2242	0.1883
Bacteria;Lentisphaerae;Lentisphaeria;Victivallales	Victivallales	0	0	0	0	176	398	421	531	0	9	6	7	0	0	0	12	0	0	11	0	2	0	0	40	47	245	362	285	94	83	98	57	56	61	179	213	0	0	0	0	0.242	0.4796	0.5282	0.6491	0	0.0133	0.0065	0.0075
Bacteria;Proteobacteria;Gammaproteobacteria;Xanthomonadales	Xanthomonadales	0	0	0	0	0	0	0	0	0	0	174	97	0	0	0	0	0	0	77	130	479	148	85	318	180	487	62	94	227	127	91	180	552	197	0	0	0	0	0	0	0	0	0	0	0	0	0.1885	0.1044
Unclassified in higher taxonomic rank	Unclassified in higher taxonomic rank	0	0	0	0	0	0	0	0	0	0	0	0	0	0	0	0	0	0	0	0	4	0	0	1	0	11	3	1	2	1	5	0	1	4	0	0	0	0	0	0	0	0	0	0	0	0	0	0
[truncated: 24 more columns]

## Sheet: family
family
		Count																																				Ratio
Taxonomy	Taxon Name	AN1_BC12_Nanopore	AN1_BC11_Nanopore	AN1_BC10_Nanopore	B1_BC08_Nanopore	S1X_BC04_Nanopore	MD01_BC01_Nanopore	MD01_BC02_Nanopore	MD01_BC03_Nanopore	A1_BC06_Nanopore	B1_BC09_Nanopore	A1_S01_Illumina	A1_S02_Illumina	S2P_BC09_Nanopore	S2P_BC08_Nanopore	S2P_BC07_Nanopore	B1_BC07_Nanopore	A1_BC04_Nanopore	A1_BC05_Nanopore	A1_S03_Illumina	B1_S04_Illumina	B1_S05_Illumina	B1_S06_Illumina	AN1_S07_Illumina	AN1_S08_Illumina	AN1_S09_Illumina	MD01_S10_Illumina	MD01_S11_Illumina	MD01_S12_Illumina	S1X_S13_Illumina	S1X_S14_Illumina	S1X_S15_Illumina	S2P_S16_Illumina	S2P_S17_Illumina	S2P_S18_Illumina	S1X_BC05_Nanopore	S1X_BC06_Nanopore	AN1_BC12_Nanopore	AN1_BC11_Nanopore	AN1_BC10_Nanopore	B1_BC08_Nanopore	S1X_BC04_Nanopore	MD01_BC01_Nanopore	MD01_BC02_Nanopore	MD01_BC03_Nanopore	A1_BC06_Nanopore	B1_BC09_Nanopore	A1_S01_Illumina	A1_S02_Illumina
Bacteria;Actinobacteria;Actinobacteria_c;Frankiales;AB021325_f	AB021325_f	0	0	0	0	0	0	0	0	0	0	0	0	0	0	0	0	0	0	0	0	1	1	0	0	0	0	0	0	0	0	0	0	2	1	0	0	0	0	0	0	0	0	0	0	0	0	0	0
Bacteria;Proteobacteria;Gammaproteobacteria;Pseudomonadales;AB096215_f	AB096215_f	0	0	0	0	0	0	0	0	0	0	6	1	0	0	0	0	0	0	4	6	10	10	2	5	17	6	1	12	6	4	3	3	10	16	0	0	0	0	0	0	0	0	0	0	0	0	0.0065	0.0011
Bacteria;Proteobacteria;Deltaproteobacteria;Myxococcales;AB128884_f	AB128884_f	0	0	0	0	0	0	0	0	0	0	0	0	0	0	0	0	0	0	0	2	0	0	0	2	0	0	0	0	0	0	0	0	0	0	0	0	0	0	0	0	0	0	0	0	0	0	0	0
Bacteria;Actinobacteria;Rubrobacteria;AB240334_o;AB240334_f	AB240334_f	0	0	0	0	0	0	0	0	0	0	0	0	0	0	0	0	0	0	7	2	0	3	2	1	3	0	5	3	0	3	2	2	2	6	0	0	0	0	0	0	0	0	0	0	0	0	0	0
Bacteria;Chloroflexi;HM748667_c;HM748667_o;AB257647_f	AB257647_f	0	0	0	0	0	0	0	0	0	0	9	12	0	0	0	0	0	0	3	5	11	4	4	7	12	2	20	5	16	11	8	8	9	9	0	0	0	0	0	0	0	0	0	0	0	0	0.0097	0.0129
Bacteria;WS5;WS5_c;AB286410_o;AB286410_f	AB286410_f	0	0	0	0	0	0	0	0	0	0	0	0	0	0	0	0	0	0	0	0	5	1	1	0	0	0	0	0	0	0	0	0	1	1	0	0	0	0	0	0	0	0	0	0	0	0	0	0
Bacteria;WS5;WS5_c;AB286410_o;AB286410_o_uc	AB286410_o_uc	0	0	0	0	0	0	0	0	0	0	0	0	0	0	0	0	0	0	0	0	0	0	0	3	0	0	0	0	0	0	0	0	0	0	0	0	0	0	0	0	0	0	0	0	0	0	0	0
Bacteria;Chloroflexi;Anaerolineae;PAC000395_o;AB478660_f	AB478660_f	0	0	0	0	0	0	0	0	0	0	6	0	0	0	0	0	0	0	4	2	0	1	8	0	0	1	0	1	4	1	6	0	3	5	0	0	0	0	0	0	0	0	0	0	0	0	0.0065	0
Bacteria;Proteobacteria;Oligoflexia;Bdellovibrionales;AB511016_f	AB511016_f	0	0	0	0	0	0	0	0	0	0	2	0	0	0	0	0	0	0	1	0	2	0	2	0	1	0	0	1	2	0	2	0	0	2	0	0	0	0	0	0	0	0	0	0	0	0	0.0022	0
Bacteria;Bacteroidetes;Cytophagia;Cytophagales;AB533980_f	AB533980_f	0	0	0	0	0	0	0	0	0	0	0	0	0	0	0	0	0	0	2	1	0	0	0	0	0	0	0	0	0	0	0	1	0	4	0	0	0	0	0	0	0	0	0	0	0	0	0	0
Bacteria;Proteobacteria;Oligoflexia;Bdellovibrionales;AB630788_f	AB630788_f	0	0	0	0	0	0	0	0	0	0	0	1	0	0	0	0	0	0	0	1	0	0	0	0	0	0	0	1	2	1	0	0	3	0	0	0	0	0	0	0	0	0	0	0	0	0	0	0.0011
Bacteria;Parcubacteria_OD1;Paceibacter_c;AB672277_o;AB672277_o_uc	AB672277_o_uc	0	0	0	0	0	0	0	0	0	0	0	0	0	0	0	0	0	0	0	0	3	0	0	0	0	0	0	0	0	0	0	0	0	0	0	0	0	0	0	0	0	0	0	0	0	0	0	0
Bacteria;Chloroflexi;Caldilineae;Caldilineales;AF234694_f	AF234694_f	0	0	0	0	0	0	0	0	0	0	0	3	0	0	0	0	0	0	1	4	2	2	3	0	6	0	4	9	5	3	2	1	3	0	0	0	0	0	0	0	0	0	0	0	0	0	0	0.0032
Bacteria;TM6;TM6_c;AF268992_o;AF268992_f	AF268992_f	0	0	0	0	0	0	0	0	0	0	0	0	0	0	0	0	0	0	2	0	0	0	0	0	0	0	0	0	0	0	0	0	0	2	0	0	0	0	0	0	0	0	0	0	0	0	0	0
Bacteria;Planctomycetes;OM190_c;OM190_o;AF407728_f	AF407728_f	0	0	0	0	0	0	0	0	0	0	0	2	0	0	0	0	0	0	0	1	4	28	6	0	0	0	0	0	1	0	2	0	2	25	0	0	0	0	0	0	0	0	0	0	0	0	0	0.0022
Bacteria;Proteobacteria;Deltaproteobacteria;Desulfobacterales;AF420340_f	AF420340_f	0	0	0	0	0	0	0	0	0	0	0	0	0	0	0	0	0	0	0	0	0	0	0	0	2	0	0	0	0	0	0	0	0	0	0	0	0	0	0	0	0	0	0	0	0	0	0	0
Bacteria;Proteobacteria;Alphaproteobacteria;Rickettsiales;AF445655_f	AF445655_f	0	0	0	0	0	0	0	0	0	0	0	0	0	0	0	0	0	0	0	0	0	0	0	0	0	0	0	0	0	0	0	0	0	2	0	0	0	0	0	0	0	0	0	0	0	0	0	0
Bacteria;Actinobacteria;Actinobacteria_c;Streptosporangiales;AF498716_f	AF498716_f	0	0	0	0	0	0	0	0	0	0	8	1	0	0	0	0	0	0	5	2	23	4	2	28	8	61	4	6	6	3	6	4	23	2	0	0	0	0	0	0	0	0	0	0	0	0	0.0087	0.0011
Bacteria;Peregrinibacteria;Peribacteria;LBOR_o;AJ224539_f	AJ224539_f	0	0	0	0	0	0	0	0	0	0	0	0	0	0	0	0	0	0	0	0	0	0	0	0	3	0	0	0	0	0	0	0	0	0	0	0	0	0	0	0	0	0	0	0	0	0	0	0
Bacteria;Armatimonadetes;AJ306784_c;AJ306784_o;AJ306784_f	AJ306784_f	0	0	0	0	0	0	0	0	0	0	0	0	0	0	0	0	0	0	0	0	3	0	0	0	4	0	0	0	2	0	0	0	4	0	0	0	0	0	0	0	0	0	0	0	0	0	0	0
Bacteria;Chloroflexi;PDJQ_c;PAC000542_o;AJ536892_f	AJ536892_f	0	0	0	0	0	0	0	0	0	0	1	0	0	0	0	0	0	0	0	0	0	0	0	0	0	9	1	0	7	0	0	0	0	0	0	0	0	0	0	0	0	0	0	0	0	0	0.0011	0
Bacteria;BRC1;FP245541_c;FP245541_o;AJ604544_f	AJ604544_f	0	0	0	0	0	0	0	0	0	0	0	0	0	0	0	0	0	0	1	0	4	2	0	0	1	0	1	2	4	1	1	0	1	5	0	0	0	0	0	0	0	0	0	0	0	0	0	0
Bacteria;Planctomycetes;PAC001018_c;AM056027_o;AM056027_f	AM056027_f	0	0	0	0	0	0	0	0	0	0	4	0	0	0	0	0	0	0	0	0	0	0	0	0	3	0	0	0	0	0	1	0	0	0	0	0	0	0	0	0	0	0	0	0	0	0	0.0043	0
Bacteria;10BAV;10BAV_c;10BAV_o;AM167972_f	AM167972_f	0	0	0	0	0	0	0	0	0	0	0	0	0	0	0	0	0	0	0	0	0	0	0	0	0	0	0	0	0	0	3	0	0	0	0	0	0	0	0	0	0	0	0	0	0	0	0	0
Bacteria;Latescibacteria_WS3;Latescibacter_c;AM991194_o;AM991194_f	AM991194_f	0	0	0	0	0	0	0	0	0	0	8	1	0	0	0	0	0	0	1	5	0	0	4	0	0	0	12	11	16	5	1	7	6	2	0	0	0	0	0	0	0	0	0	0	0	0	0.0087	0.0011
Bacteria;Kazan;CP011216_c;PAC000573_o;AM991231_f	AM991231_f	0	0	0	0	0	0	0	0	0	0	0	0	0	0	0	0	0	0	0	0	0	0	0	0	3	0	0	0	0	0	0	0	0	0	0	0	0	0	0	0	0	0	0	0	0	0	0	0
Bacteria;Bacteroidetes;Flavobacteria;Flavobacteriales;AM997541_f	AM997541_f	0	0	0	0	0	0	0	0	0	0	0	5	0	0	0	0	0	0	0	2	0	0	0	2	0	0	0	0	0	4	0	0	0	0	0	0	0	0	0	0	0	0	0	0	0	0	0	0.0054
Bacteria;Chloroflexi;SAR202_c;SAR202_o;AM997775_f	AM997775_f	0	0	0	0	0	0	0	0	0	0	0	2	0	0	0	0	0	0	0	0	0	0	0	0	2	0	2	0	0	0	0	0	2	0	0	0	0	0	0	0	0	0	0	0	0	0	0	0.0022
Bacteria;Chloroflexi;SAR202_c;SAR202_o;AM997979_f	AM997979_f	0	0	0	0	0	0	0	0	0	0	2	0	0	0	0	0	0	0	0	0	0	0	0	0	0	0	0	0	2	0	0	2	0	0	0	0	0	0	0	0	0	0	0	0	0	0	0.0022	0
Bacteria;Omnitrophica_OP3;AQSZ_c;AQSZ_o;AQSZ_f	AQSZ_f	0	0	0	0	0	0	0	0	0	0	0	0	0	0	0	0	0	0	0	2	3	0	0	0	0	2	0	0	0	0	2	2	0	0	0	0	0	0	0	0	0	0	0	0	0	0	0	0
Bacteria;TM6;TM6_c;Babela_o;ARQD_f	ARQD_f	0	0	0	0	0	0	0	0	0	0	0	0	0	0	0	0	0	0	0	1	0	0	0	0	5	2	2	4	0	0	0	0	0	0	0	0	0	0	0	0	0	0	0	0	0	0	0	0
Bacteria;Cyanobacteria;PAC001562_c;PAC001562_o;AY212703_f	AY212703_f	0	0	0	0	0	0	0	0	0	0	3	0	0	0	0	0	0	0	0	0	0	0	0	0	6	0	0	0	0	0	0	2	0	2	0	0	0	0	0	0	0	0	0	0	0	0	0.0032	0
Bacteria;Actinobacteria;Actinobacteria_c;Frankiales;AY234742_f	AY234742_f	0	0	0	0	0	0	0	0	0	0	1	0	0	0	0	0	0	0	0	0	0	0	0	0	0	0	0	0	1	0	0	0	1	0	0	0	0	0	0	0	0	0	0	0	0	0	0.0011	0
Bacteria;Proteobacteria;Alphaproteobacteria;Rickettsiales;AY344373_f	AY344373_f	0	0	0	0	0	0	0	0	0	0	0	0	0	0	0	0	0	0	0	2	0	0	0	0	0	0	2	0	0	0	2	0	0	2	0	0	0	0	0	0	0	0	0	0	0	0	0	0
Bacteria;Omnitrophica_OP3;AY373410_c;AY373410_o;AY373410_f	AY373410_f	0	0	0	0	0	0	0	0	0	0	0	0	0	0	0	0	0	0	0	0	0	1	0	0	0	0	0	0	0	0	0	0	0	0	0	0	0	0	0	0	0	0	0	0	0	0	0	0
Bacteria;Planctomycetes;PAC001018_c;AM056027_o;AY532588_f	AY532588_f	0	0	0	0	0	0	0	0	0	0	2	0	0	0	0	0	0	0	7	0	12	0	0	3	0	0	2	0	0	0	4	0	7	0	0	0	0	0	0	0	0	0	0	0	0	0	0.0022	0
Bacteria;Chloroflexi;Ardenticatenia;Ardenticatenales;AY548945_f	AY548945_f	0	0	0	0	0	0	0	0	0	0	0	2	0	0	0	0	0	0	3	0	1	0	0	0	2	0	0	0	0	0	2	0	2	0	0	0	0	0	0	0	0	0	0	0	0	0	0	0.0022
Bacteria;Planctomycetes;PAC001018_c;PAC001018_o;AY555803_f	AY555803_f	0	0	0	0	0	0	0	0	0	0	3	0	0	0	0	0	0	0	0	1	0	0	0	0	0	0	0	3	0	0	0	2	0	1	0	0	0	0	0	0	0	0	0	0	0	0	0.0032	0
Bacteria;Chloroflexi;Ktedonobacteria;AY673403_o;AY673403_f	AY673403_f	0	0	0	0	0	0	0	0	0	0	9	6	0	0	0	0	0	0	5	2	11	5	5	61	14	79	10	8	22	5	1	6	12	8	0	0	0	0	0	0	0	0	0	0	0	0	0.0097	0.0065
Bacteria;Chloroflexi;Ktedonobacteria;AY673403_o;AY673403_o_uc	AY673403_o_uc	0	0	0	0	0	0	0	0	0	0	0	0	0	0	0	0	0	0	0	0	0	0	0	0	0	2	0	0	0	0	0	0	0	0	0	0	0	0	0	0	0	0	0	0	0	0	0	0
Bacteria;Proteobacteria;Alphaproteobacteria;Rhizobiales;AY921699_f	AY921699_f	0	0	0	0	0	0	0	0	0	0	1	2	0	0	0	0	0	0	0	0	0	3	1	0	0	0	1	0	0	1	1	0	3	5	0	0	0	0	0	0	0	0	0	0	0	0	0.0011	0.0022
Bacteria;Chloroflexi;Anaerolineae;Anaerolinaeles;AY921707_f	AY921707_f	0	0	0	0	0	0	0	0	0	0	0	0	0	0	0	0	0	0	0	0	0	0	2	0	0	0	0	0	0	0	0	0	0	5	0	0	0	0	0	0	0	0	0	0	0	0	0	0
Bacteria;Chloroflexi;Anaerolineae;PAC000395_o;AY921926_f	AY921926_f	0	0	0	0	0	0	0	0	0	0	0	0	0	0	0	0	0	0	0	0	0	0	0	0	0	0	0	2	0	0	0	3	0	0	0	0	0	0	0	0	0	0	0	0	0	0	0	0
Bacteria;Chloroflexi;HM748667_c;HM748667_o;AY922170_f	AY922170_f	0	0	0	0	0	0	0	0	0	0	9	0	0	0	0	0	0	0	3	3	4	0	2	3	12	1	4	6	11	3	11	4	5	0	0	0	0	0	0	0	0	0	0	0	0	0	0.0097	0
Bacteria;Proteobacteria;Alphaproteobacteria;Rhodospirillales;AY957891_f	AY957891_f	0	0	0	0	0	0	0	0	0	0	2	0	0	0	0	0	0	0	0	0	0	3	0	0	0	0	0	1	0	0	4	3	0	5	0	0	0	0	0	0	0	0	0	0	0	0	0.0022	0
Bacteria;Proteobacteria;Alphaproteobacteria;Rhodospirillales;Acetobacteraceae	Acetobacteraceae	0	1	0	0	0	0	0	0	0	0	14	20	0	0	0	0	0	0	9	22	48	13	23	65	31	86	45	52	25	18	22	24	42	27	0	0	0	0.0013	0	0	0	0	0	0	0	0	0.0152	0.0215
Bacteria;Firmicutes;Negativicutes;Acidaminococcales;Acidaminococcaceae	Acidaminococcaceae	145	210	219	384	498	145	148	196	0	347	61	66	2012	1530	1709	417	0	0	55	170	59	112	70	103	113	254	210	153	173	169	157	568	293	366	575	647	0.1862	0.2697	0.2831	0.5379	0.6848	0.1747	0.1857	0.2396	0	0.5115	0.0661	0.071
Bacteria;Proteobacteria;Gammaproteobacteria;Acidiferrobacterales;Acidiferrobacteraceae	Acidiferrobacteraceae	0	0	0	0	0	0	0	0	0	0	1	2	0	0	0	0	0	0	1	2	2	3	15	0	0	0	0	2	2	7	0	2	9	5	0	0	0	0	0	0	0	0	0	0	0	0	0.0011	0.0022
Bacteria;Actinobacteria;Acidimicrobiia;Acidimicrobiales;Acidimicrobiaceae	Acidimicrobiaceae	0	0	0	0	0	0	0	0	0	0	26	16	0	0	0	0	0	0	10	5	6	14	13	14	6	50	10	24	38	24	19	7	11	9	0	0	0	0	0	0	0	0	0	0	0	0	0.0282	0.0172
Bacteria;Actinobacteria;Acidimicrobiia;Acidimicrobiales;Acidimicrobiales_uc	Acidimicrobiales_uc	0	0	0	0	0	0	0	0	0	0	2	0	0	0	0	0	0	0	0	0	0	0	0	0	0	0	0	0	0	0	0	0	0	0	0	0	0	0	0	0	0	0	0	0	0	0	0.0022	0
Bacteria;Acidobacteria;Acidobacteriia;Acidobacteriales;Acidobacteriaceae	Acidobacteriaceae	0	0	0	0	0	0	0	0	0	0	116	72	0	0	0	0	0	0	40	118	193	21	72	608	125	928	128	244	168	120	52	138	251	28	0	0	0	0	0	0	0	0	0	0	0	0	0.1257	0.0775
Bacteria;Actinobacteria;Actinobacteria_c;Actinomycetales;Actinomycetaceae	Actinomycetaceae	9	7	19	4	0	91	98	123	4	2	24	18	0	0	0	3	11	7	27	4	11	17	32	41	52	137	121	128	29	28	26	36	17	26	0	1	0.0116	0.009	0.0246	0.0056	0	0.1096	0.1229	0.1504	0.0053	0.0029	0.026	0.0194
Bacteria;Actinobacteria;Actinobacteria_c;Pseudonocardiales;Actinopolysporaceae	Actinopolysporaceae	0	0	0	0	0	0	0	0	0	0	0	2	0	0	0	0	0	0	0	0	0	0	0	0	4	3	0	0	0	0	0	0	0	0	0	0	0	0	0	0	0	0	0	0	0	0	0	0.0022
Bacteria;Actinobacteria;Actinobacteria_c;Catenulisporales;Actinospicaceae	Actinospicaceae	0	0	0	0	0	0	0	0	0	0	2	3	0	0	0	0	0	0	0	5	2	2	2	5	4	52	1	1	2	1	2	1	8	0	0	0	0	0	0	0	0	0	0	0	0	0	0.0022	0.0032
Bacteria;Firmicutes;Bacilli;Lactobacillales;Aerococcaceae	Aerococcaceae	0	3	2	13	5	78	29	2	19	9	9	11	7	24	0	3	12	24	16	11	10	9	9	6	9	15	17	17	6	4	5	6	4	4	0	2	0	0.0039	0.0026	0.0182	0.0069	0.094	0.0364	0.0024	0.0252	0.0133	0.0097	0.0118
Bacteria;Proteobacteria;Gammaproteobacteria;Aeromonadales;Aeromonadaceae	Aeromonadaceae	0	0	0	0	0	0	0	0	0	0	0	0	0	0	0	0	0	0	0	1	2	0	1	0	0	0	0	0	0	0	0	3	0	0	0	0	0	0	0	0	0	0	0	0	0	0	0	0
Bacteria;Proteobacteria;Alphaproteobacteria;Rhizobiales;Afifella_f	Afifella_f	0	0	0	0	0	0	0	0	0	0	3	6	0	0	0	0	0	0	2	0	0	2	4	0	0	0	5	3	15	4	2	0	6	3	0	0	0	0	0	0	0	0	0	0	0	0	0.0032	0.0065
Bacteria;Verrucomicrobia;Verrucomicrobiae;Verrucomicrobiales;Akkermansiaceae	Akkermansiaceae	0	0	1	0	1	4052	4021	4267	153	0	49	38	1	2	0	0	184	220	52	17	13	20	47	271	255	5515	3322	2632	245	209	212	213	235	235	0	0	0	0	0.0013	0	0.0014	4.8824	5.0445	5.2159	0.2029	0	0.0531	0.0409
Bacteria;Proteobacteria;Betaproteobacteria;Burkholderiales;Alcaligenaceae	Alcaligenaceae	0	0	0	0	0	0	0	0	0	0	248	552	0	0	0	0	0	0	138	123	119	110	48	13	10	53	11	9	240	196	118	73	120	92	0	0	0	0	0	0	0	0	0	0	0	0	0.2686	0.5939
Bacteria;Proteobacteria;Gammaproteobacteria;Oceanospirillales;Alcanivoracaceae	Alcanivoracaceae	0	0	0	0	0	0	0	0	0	0	0	0	0	0	0	0	0	0	1	0	3	2	8	4	2	7	1	0	0	1	1	0	0	4	0	0	0	0	0	0	0	0	0	0	0	0	0	0
Bacteria;Proteobacteria;Gammaproteobacteria;Nevskiales;Algiphilaceae	Algiphilaceae	0	0	0	0	0	0	0	0	0	0	0	0	0	0	0	0	0	0	0	0	0	0	7	0	0	0	0	0	0	0	0	0	0	0	0	0	0	0	0	0	0	0	0	0	0	0	0	0
Bacteria;Firmicutes;Bacilli;Bacillales;Alicyclobacillaceae	Alicyclobacillaceae	0	0	0	0	0	0	0	0	0	0	26	73	0	0	0	0	0	0	65	84	95	37	48	170	188	189	107	57	29	66	63	96	109	63	0	0	0	0	0	0	0	0	0	0	0	0	0.0282	0.0785
Bacteria;Proteobacteria;Gammaproteobacteria;Alteromonadales;Alishewanella_f	Alishewanella_f	0	0	3	0	0	0	0	0	0	0	0	0	0	0	0	0	0	0	0	0	3	7	7	0	0	1	0	0	0	0	1	0	0	17	0	0	0	0	0.0039	0	0	0	0	0	0	0	0	0
Bacteria;Proteobacteria;Alphaproteobacteria;Rhizobiales;Alsobacter_f	Alsobacter_f	0	0	0	0	0	0	0	0	0	0	1	1	0	0	0	0	0	0	2	3	3	1	4	4	9	2	2	3	4	6	4	4	2	7	0	0	0	0	0	0	0	0	0	0	0	0	0.0011	0.0011
Bacteria;Proteobacteria;Alphaproteobacteria;Rhodospirillales;Alysiosphaera_f	Alysiosphaera_f	0	0	0	0	0	0	0	0	0	0	4	9	0	0	0	0	0	0	3	14	10	4	1	2	4	2	1	10	8	6	3	8	5	3	0	0	0	0	0	0	0	0	0	0	0	0	0.0043	0.0097
Bacteria;Bacteroidetes;Cytophagia;Cytophagales;Amoebophilaceae	Amoebophilaceae	0	0	0	0	0	0	0	0	0	0	0	2	0	0	0	0	0	0	0	0	3	0	2	3	4	6	0	8	0	4	2	0	2	0	0	0	0	0	0	0	0	0	0	0	0	0	0	0.0022
Bacteria;Chloroflexi;Anaerolineae;Anaerolinaeles;Anaerolinaceae	Anaerolinaceae	0	0	0	0	0	0	0	0	0	0	14	2	0	0	0	0	0	0	0	6	2	5	14	3	3	2	5	6	9	8	19	12	4	10	0	0	0	0	0	0	0	0	0	0	0	0	0.0152	0.0022
Bacteria;Proteobacteria;Deltaproteobacteria;Myxococcales;Anaeromyxobacteraceae	Anaeromyxobacteraceae	0	0	0	0	0	0	0	0	0	0	2	17	0	0	0	0	0	0	3	10	8	3	8	7	10	6	9	11	12	8	3	21	12	3	0	0	0	0	0	0	0	0	0	0	0	0	0.0022	0.0183
Bacteria;Proteobacteria;Deltaproteobacteria;Myxococcales;Archangiaceae	Archangiaceae	0	0	0	0	0	0	0	0	0	0	15	50	0	0	0	0	0	0	39	27	77	48	67	21	38	26	21	18	21	72	34	48	104	54	0	0	0	0	0	0	0	0	0	0	0	0	0.0162	0.0538
Bacteria;Chloroflexi;Ardenticatenia;Ardenticatenales;Ardenticatenales_uc	Ardenticatenales_uc	0	0	0	0	0	0	0	0	0	0	0	2	0	0	0	0	0	0	0	0	0	0	0	0	0	0	3	2	0	0	3	0	0	0	0	0	0	0	0	0	0	0	0	0	0	0	0	0.0022
Bacteria;Armatimonadetes;Armatimonadia;Armatimonadales;Armatimonadaceae	Armatimonadaceae	0	0	0	0	0	0	0	0	0	0	1	0	0	0	0	0	0	0	1	1	2	0	0	0	5	3	2	5	0	2	0	3	0	1	0	0	0	0	0	0	0	0	0	0	0	0	0.0011	0
Bacteria;Proteobacteria;Alphaproteobacteria;Rhizobiales;Aurantimonadaceae	Aurantimonadaceae	0	0	0	0	0	0	0	0	0	0	0	0	0	0	0	0	0	0	0	0	0	1	2	1	14	6	2	2	1	0	0	0	0	4	0	0	0	0	0	0	0	0	0	0	0	0	0	0
Bacteria;Proteobacteria;Betaproteobacteria;Rhodocyclales;Azonexaceae	Azonexaceae	0	0	0	0	0	0	0	0	0	0	0	0	0	0	0	0	0	0	0	1	0	0	0	0	0	0	0	0	0	1	0	2	0	0	0	0	0	0	0	0	0	0	0	0	0	0	0	0
Bacteria;TM6;TM6_c;Babela_o;Babela_f	Babela_f	0	0	0	0	0	0	0	0	0	0	0	0	0	0	0	0	0	0	0	0	0	0	4	10	0	0	0	0	0	0	0	0	0	0	0	0	0	0	0	0	0	0	0	0	0	0	0	0
Bacteria;Firmicutes;Bacilli;Bacillales;Bacillaceae	Bacillaceae	0	0	0	0	0	0	0	0	0	0	227	312	0	0	32	0	0	0	280	173	548	223	390	356	231	357	589	356	310	403	337	192	576	251	0	0	0	0	0	0	0	0	0	0	0	0	0.2459	0.3357
Bacteria;Firmicutes;Bacilli;Bacillales;Bacillales_uc	Bacillales_uc	0	0	0	0	0	0	0	0	0	0	4	2	0	0	0	0	0	0	1	3	17	4	5	3	4	12	123	6	4	6	1	5	25	4	0	0	0	0	0	0	0	0	0	0	0	0	0.0043	0.0022
Bacteria;Proteobacteria;Oligoflexia;Bacteriovoracales;Bacteriovoracaceae	Bacteriovoracaceae	0	0	0	0	0	0	0	0	0	0	0	0	0	0	0	0	0	0	0	2	4	2	0	0	0	0	0	0	0	0	0	0	4	0	0	0	0	0	0	0	0	0	0	0	0	0	0	0
Bacteria;Bacteroidetes;Bacteroidia;Bacteroidales;Bacteroidaceae	Bacteroidaceae	8630	8373	8212	6812	13958	852	802	658	3	6360	2160	2209	21614	21466	21401	6117	5	3	2020	8596	8314	7444	12931	12472	14968	7529	7661	7490	15314	15856	14468	20322	22309	18631	13866	14414	11.0847	10.7516	10.6159	9.5416	19.1926	1.0266	1.0061	0.8043	0.004	9.3747	2.3397	2.3767
Bacteria;Bacteroidetes;Bacteroidia;Bacteroidales;Barnesiellaceae	Barnesiellaceae	589	536	585	286	127	17	1	15	0	166	139	131	454	440	410	182	0	0	130	330	301	285	726	872	896	225	268	236	314	333	301	691	578	547	116	101	0.7565	0.6883	0.7562	0.4006	0.1746	0.0205	0.0013	0.0183	0	0.2447	0.1506	0.1409
Bacteria;Proteobacteria;Alphaproteobacteria;Rhizobiales;Bauldia_f	Bauldia_f	0	0	0	0	0	0	0	0	0	0	2	2	0	0	0	0	0	0	4	1	7	16	10	1	6	0	5	1	4	3	5	0	0	21	0	0	0	0	0	0	0	0	0	0	0	0	0.0022	0.0022
Bacteria;Proteobacteria;Oligoflexia;Bdellovibrionales;Bdellovibrionaceae	Bdellovibrionaceae	0	0	0	0	0	0	0	0	0	0	3	3	0	0	0	0	0	0	2	4	13	8	10	2	6	0	2	3	10	9	3	11	13	15	0	0	0	0	0	0	0	0	0	0	0	0	0.0032	0.0032
Bacteria;Proteobacteria;Alphaproteobacteria;Rhizobiales;Beijerinckiaceae	Beijerinckiaceae	0	0	0	0	0	0	0	0	0	0	0	1	0	0	0	0	0	0	0	1	0	3	2	5	8	5	0	6	2	2	2	1	3	4	0	0	0	0	0	0	0	0	0	0	0	0	0	0.0011
Bacteria;Actinobacteria;Actinobacteria_c;Micrococcales;Beutenbergiaceae	Beutenbergiaceae	0	0	0	0	0	0	0	0	0	0	0	0	0	0	0	0	0	0	0	0	0	0	0	0	0	0	0	0	0	0	0	0	0	1	0	0	0	0	0	0	0	0	0	0	0	0	0	0
Bacteria;Actinobacteria;Actinobacteria_c;Bifidobacteriales;Bifidobacteriaceae	Bifidobacteriaceae	13855	14147	14037	10787	6317	7219	7897	8032	9260	10146	7857	9253	398	575	483	9543	8816	9027	9285	13638	13124	14701	20794	17492	17079	7265	6040	7060	6437	6795	6963	2728	2267	2764	5944	6085	17.7959	18.1658	18.146	15.1093	8.686	8.6984	9.907	9.8182	12.2825	14.9553	8.5107	9.9556
Bacteria;Acidobacteria;Blastocatellia;Blastocatellales;Blastocatellaceae	Blastocatellaceae	0	0	0	0	0	0	0	0	0	0	41	46	0	0	3	0	0	0	70	35	30	42	57	1	21	2	34	31	34	51	87	39	37	54	0	0	0	0	0	0	0	0	0	0	0	0	0.0444	0.0495
Bacteria;Acidobacteria;Blastocatellia;Blastocatellales;Blastocatellales_uc	Blastocatellales_uc	0	0	0	0	0	0	0	0	0	0	0	0	0	0	0	0	0	0	0	2	0	0	0	0	0	0	0	0	0	0	0	0	0	0	0	0	0	0	0	0	0	0	0	0	0	0	0	0
Bacteria;Actinobacteria;Actinobacteria_c;Micrococcales;Bogoriellaceae	Bogoriellaceae	0	0	0	0	0	0	0	0	0	0	0	0	0	0	0	0	0	0	0	0	1	0	4	2	0	0	0	0	1	0	0	0	1	0	0	0	0	0	0	0	0	0	0	0	0	0	0	0
Bacteria;Proteobacteria;Alphaproteobacteria;Rhizobiales;Bosea_f	Bosea_f	0	0	0	0	0	0	0	0	0	0	3	2	0	0	0	0	0	0	0	0	1	0	3	0	4	0	0	1	3	0	1	0	3	3	0	0	0	0	0	0	0	0	0	0	0	0	0.0032	0.0022
Bacteria;Proteobacteria;Deltaproteobacteria;Bradymonadales;Bradymonadaceae	Bradymonadaceae	0	0	0	0	0	0	0	0	0	0	0	0	0	0	0	0	0	0	0	0	1	2	0	0	0	0	1	0	0	2	1	0	0	0	0	0	0	0	0	0	0	0	0	0	0	0	0	0
Bacteria;Proteobacteria;Alphaproteobacteria;Rhizobiales;Bradyrhizobiaceae	Bradyrhizobiaceae	0	1	1	0	0	6	0	0	0	0	116	121	0	0	0	0	0	0	73	48	74	44	71	120	185	86	84	122	176	155	85	55	97	68	0	0	0	0.0013	0.0013	0	0	0.0072	0	0	0	0	0.1257	0.1302
Bacteria;Actinobacteria;Actinobacteria_c;Micrococcales;Brevibacteriaceae	Brevibacteriaceae	0	0	0	0	0	0	0	0	0	0	0	0	0	0	0	0	0	0	1	0	1	0	0	1	0	1	8	0	0	0	0	2	3	0	0	0	0	0	0	0	0	0	0	0	0	0	0	0
Bacteria;Proteobacteria;Alphaproteobacteria;Rhizobiales;Brucellaceae	Brucellaceae	0	0	0	0	0	0	0	0	0	0	1	0	0	0	0	0	0	0	2	0	0	1	2	3	0	4	1	1	0	4	0	1	4	0	0	0	0	0	0	0	0	0	0	0	0	0	0.0011	0
Bacteria;Acidobacteria;Solibacteres;Solibacterales;Bryobacteraceae	Bryobacteraceae	0	0	0	0	0	0	0	0	0	0	81	86	0	0	0	0	0	0	53	55	78	29	68	139	90	80	96	107	110	121	44	91	93	48	0	0	0	0	0	0	0	0	0	0	0	0	0.0877	0.0925
Bacteria;Proteobacteria;Betaproteobacteria;Burkholderiales;Burkholderiaceae	Burkholderiaceae	0	0	0	0	0	0	0	0	0	0	15	4	0	0	0	0	0	0	3	6	31	4	4	44	26	107	14	19	16	8	8	13	18	5	0	0	0	0	0	0	0	0	0	0	0	0	0.0162	0.0043
Bacteria;Proteobacteria;Betaproteobacteria;Burkholderiales;Burkholderiales_uc	Burkholderiales_uc	0	0	0	0	0	0	0	0	0	0	0	0	0	0	0	0	0	0	1	0	1	0	1	0	1	1	0	1	1	0	0	0	1	0	0	0	0	0	0	0	0	0	0	0	0	0	0	0
Bacteria;Cyanobacteria;Chroobacteria;Oscillatoriales;CP003591_f	CP003591_f	0	0	0	0	0	0	0	0	0	0	2	0	0	0	0	0	0	0	0	0	0	1	0	0	1	0	0	0	3	0	0	0	0	0	0	0	0	0	0	0	0	0	0	0	0	0	0.0022	0
Bacteria;WWE3;CP006914_c;CP006914_o;CP006914_f	CP006914_f	0	0	0	0	0	0	0	0	0	0	0	0	0	0	0	0	0	0	0	0	0	0	0	0	0	0	0	0	0	0	2	0	0	0	0	0	0	0	0	0	0	0	0	0	0	0	0	0
Bacteria;Parcubacteria_OD1;Paceibacter_c;CP011209_o;CP011209_o_uc	CP011209_o_uc	0	0	0	0	0	0	0	0	0	0	0	0	0	0	0	0	0	0	0	0	0	0	0	0	0	5	0	0	2	0	0	0	0	0	0	0	0	0	0	0	0	0	0	0	0	0	0	0
Bacteria;Microgenomates_OP11;Microgenomatus_c;CP011212_o;CP011212_f	CP011212_f	0	0	0	0	0	0	0	0	0	0	2	0	0	0	0	0	0	0	0	0	0	0	0	0	0	0	0	0	0	0	0	0	0	3	0	0	0	0	0	0	0	0	0	0	0	0	0.0022	0
Bacteria;Parcubacteria_OD1;Paceibacter_c;CP011215_o;CP011215_f	CP011215_f	0	0	0	0	0	0	0	0	0	0	0	0	0	0	0	0	0	0	2	0	0	0	3	3	2	18	0	2	0	0	2	6	2	0	0	0	0	0	0	0	0	0	0	0	0	0	0	0
Bacteria;Parcubacteria_OD1;Paceibacter_c;CP011215_o;CP011215_o_uc	CP011215_o_uc	0	0	0	0	0	0	0	0	0	0	0	0	0	0	0	0	0	0	0	7	0	2	2	4	0	3	0	0	0	3	0	3	0	6	0	0	0	0	0	0	0	0	0	0	0	0	0	0
Bacteria;Actinobacteria;Acidimicrobiia;Acidimicrobiales;CP011489_f	CP011489_f	0	0	0	0	0	0	0	0	0	0	41	12	0	0	0	0	0	0	24	15	22	22	12	16	66	11	21	37	45	32	34	11	30	24	0	0	0	0	0	0	0	0	0	0	0	0	0.0444	0.0129
Bacteria;Acidobacteria;CP011806_c;CP011806_o;CP011806_f	CP011806_f	0	0	0	0	0	0	0	0	0	0	0	0	0	0	0	0	0	0	1	0	0	0	0	0	0	0	0	0	0	3	2	0	0	0	0	0	0	0	0	0	0	0	0	0	0	0	0	0
Bacteria;Bacteroidetes;Sphingobacteriia;CP012155_o;CP012155_f	CP012155_f	0	0	0	0	0	0	0	0	0	0	1	2	0	0	0	0	0	0	0	12	6	5	8	0	1	0	1	4	3	7	2	26	12	10	0	0	0	0	0	0	0	0	0	0	0	0	0.0011	0.0022
Bacteria;Proteobacteria;Betaproteobacteria;CP012157_o;CP012157_f	CP012157_f	0	0	0	0	0	0	0	0	0	0	36	60	0	0	0	0	0	0	28	56	29	28	56	99	35	68	26	63	30	46	47	49	32	38	0	0	0	0	0	0	0	0	0	0	0	0	0.039	0.0646
Bacteria;Planctomycetes;Phycisphaerae;CP019633_o;CP019633_o_uc	CP019633_o_uc	0	0	0	0	0	0	0	0	0	0	0	0	0	0	0	0	0	0	0	0	0	0	2	0	0	0	0	0	0	0	0	0	0	0	0	0	0	0	0	0	0	0	0	0	0	0	0	0
Bacteria;Proteobacteria;Oligoflexia;Bdellovibrionales;CU925466_f	CU925466_f	0	0	0	0	0	0	0	0	0	0	2	0	0	0	0	0	0	0	7	3	4	2	4	0	2	0	0	0	0	0	4	5	0	2	0	0	0	0	0	0	0	0	0	0	0	0	0.0022	0
Bacteria;Firmicutes;Clostridia;Clostridiales;Caldicoprobacteraceae	Caldicoprobacteraceae	0	0	0	0	0	0	0	0	0	0	0	0	0	0	0	0	0	0	0	0	0	0	0	0	0	0	0	0	0	0	0	0	0	0	0	6	0	0	0	0	0	0	0	0	0	0	0	0
Bacteria;Chloroflexi;Caldilineae;Caldilineales;Caldilineaceae	Caldilineaceae	0	0	0	0	0	0	0	0	0	0	4	0	0	0	0	0	0	0	4	2	2	1	4	0	10	1	0	6	0	2	7	1	3	9	0	0	0	0	0	0	0	0	0	0	0	0	0.0043	0
Bacteria;Chloroflexi;Caldilineae;Caldilineales;Caldilineales_uc	Caldilineales_uc	0	0	0	0	0	0	0	0	0	0	0	0	0	0	0	0	0	0	0	0	0	0	0	0	0	0	0	0	0	0	0	0	2	0	0	0	0	0	0	0	0	0	0	0	0	0	0	0
Bacteria;Proteobacteria;Epsilonproteobacteria;Campylobacterales;Campylobacteraceae	Campylobacteraceae	0	0	0	0	0	0	0	0	0	0	0	0	0	0	0	0	4	6	0	0	0	0	0	0	0	0	0	0	0	0	0	0	0	0	6	6	0	0	0	0	0	0	0	0	0	0	0	0
Bacteria;Firmicutes;Bacilli;Lactobacillales;Carnobacteriaceae	Carnobacteriaceae	0	0	0	0	0	0	0	0	0	0	0	0	0	0	0	0	0	0	1	0	0	2	1	0	0	0	0	0	0	3	0	0	0	5	0	0	0	0	0	0	0	0	0	0	0	0	0	0
Bacteria;Bacteroidetes;Cytophagia;Cytophagales;Catalimonadaceae	Catalimonadaceae	0	0	0	0	0	0	0	0	0	0	0	0	0	0	0	0	0	0	8	0	0	0	0	0	0	0	0	0	0	0	3	0	0	0	0	0	0	0	0	0	0	0	0	0	0	0	0	0
Bacteria;Actinobacteria;Actinobacteria_c;Catenulisporales;Catenulisporaceae	Catenulisporaceae	0	0	0	0	0	0	0	0	0	0	0	0	0	0	0	0	0	0	0	0	0	1	0	0	0	8	0	0	0	0	0	1	0	0	0	0	0	0	0	0	0	0	0	0	0	0	0	0
Bacteria;Proteobacteria;Alphaproteobacteria;Caulobacterales;Caulobacteraceae	Caulobacteraceae	0	0	0	0	0	0	0	0	0	0	85	188	0	0	0	0	0	0	38	58	77	108	72	45	48	43	19	27	93	234	37	84	105	197	0	0	0	0	0	0	0	0	0	0	0	0	0.0921	0.2023
Bacteria;Actinobacteria;Actinobacteria_c;Micrococcales;Cellulomonadaceae	Cellulomonadaceae	0	0	0	0	0	0	0	0	0	0	5	11	0	0	0	0	0	0	3	17	10	2	7	5	2	1	6	1	2	5	6	14	11	12	0	0	0	0	0	0	0	0	0	0	0	0	0.0054	0.0118
Bacteria;Proteobacteria;Gammaproteobacteria;Cellvibrionales;Cellvibrionaceae	Cellvibrionaceae	0	0	0	0	0	0	0	0	0	0	2	3	0	0	0	0	0	0	4	13	8	62	57	0	0	0	2	2	1	3	10	3	15	101	0	0	0	0	0	0	0	0	0	0	0	0	0.0022	0.0032
Bacteria;Proteobacteria;Gammaproteobacteria;Cellvibrionales;Cellvibrionales_uc	Cellvibrionales_uc	0	0	0	0	0	0	0	0	0	0	0	0	0	0	0	0	0	0	0	0	0	0	0	0	0	0	0	0	0	0	0	0	0	2	0	0	0	0	0	0	0	0	0	0	0	0	0	0
Bacteria;Bacteroidetes;Cytophagia;Cytophagales;Cesiribacter_f	Cesiribacter_f	0	0	0	0	0	0	0	0	0	0	1	0	0	0	0	0	0	0	0	0	0	0	0	0	0	0	5	0	0	1	5	0	0	0	0	0	0	0	0	0	0	0	0	0	0	0	0.0011	0
Bacteria;Proteobacteria;Alphaproteobacteria;Rhizobiales;Chelatococcaceae	Chelatococcaceae	0	0	0	0	0	0	0	0	0	0	0	0	0	0	0	0	0	0	0	0	0	0	0	0	0	0	0	0	0	0	0	0	0	4	0	0	0	0	0	0	0	0	0	0	0	0	0	0
Bacteria;Bacteroidetes;Sphingobacteriia;Sphingobacteriales;Chitinophagaceae	Chitinophagaceae	0	0	0	0	0	0	0	0	0	0	235	177	0	0	0	0	0	0	232	209	267	99	201	245	291	241	124	265	260	202	254	265	339	176	0	0	0	0	0	0	0	0	0	0	0	0	0.2546	0.1904
Bacteria;Chloroflexi;Chloroflexia;Chloroflexales;Chloroflexales_uc	Chloroflexales_uc	0	0	0	0	0	0	0	0	0	0	0	4	0	0	0	0	0	0	0	0	0	2	0	0	7	0	0	0	0	0	0	0	0	0	0	0	0	0	0	0	0	0	0	0	0	0	0	0.0043
Bacteria;Firmicutes;Clostridia;Clostridiales;Christensenellaceae	Christensenellaceae	318	250	245	110	674	1432	1366	1366	0	148	77	75	168	130	170	145	0	0	72	107	98	118	122	372	299	1079	1238	1212	521	556	555	338	301	354	599	642	0.4085	0.321	0.3167	0.1541	0.9268	1.7255	1.7137	1.6698	0	0.2182	0.0834	0.0807
Bacteria;Proteobacteria;Gammaproteobacteria;Chromatiales;Chromatiaceae	Chromatiaceae	0	0	0	0	0	0	0	0	0	0	0	0	0	0	0	0	0	0	0	0	0	0	0	0	0	2	0	0	0	0	0	0	0	0	0	0	0	0	0	0	0	0	0	0	0	0	0	0
Bacteria;Verrucomicrobia;Spartobacteria;Chthoniobacterales;Chthoniobacteraceae	Chthoniobacteraceae	0	0	0	0	0	0	0	0	0	0	22	46	0	0	0	0	0	0	33	8	18	23	21	14	14	3	52	71	20	54	57	22	19	37	0	0	0	0	0	0	0	0	0	0	0	0	0.0238	0.0495
Bacteria;Verrucomicrobia;Spartobacteria;Chthoniobacterales;Chthoniobacterales_uc	Chthoniobacterales_uc	0	0	0	0	0	0	0	0	0	0	0	0	0	0	0	0	0	0	0	0	0	0	0	0	0	0	0	0	0	0	0	0	2	0	0	0	0	0	0	0	0	0	0	0	0	0	0	0
Bacteria;Armatimonadetes;Chthonomonadetes;Chthonomonadales;Chthonomonadaceae	Chthonomonadaceae	0	0	0	0	0	0	0	0	0	0	7	1	0	0	0	0	0	0	4	7	3	1	4	9	5	0	3	13	4	11	4	8	6	4	0	0	0	0	0	0	0	0	0	0	0	0	0.0076	0.0011
Bacteria;Firmicutes;Clostridia;Clostridiales;Clostridiaceae	Clostridiaceae	65	46	65	32	85	2795	2723	2660	130	12	170	156	87	14	38	11	167	169	178	66	80	59	88	245	227	1827	1921	1991	326	347	319	281	262	308	83	60	0.0835	0.0591	0.084	0.0448	0.1169	3.3678	3.4161	3.2516	0.1724	0.0177	0.1841	0.1678
Bacteria;Firmicutes;Clostridia;Clostridiales;Clostridiales_uc	Clostridiales_uc	0	0	0	0	0	0	0	0	0	0	12	9	0	0	0	0	0	0	18	20	6	13	8	11	11	7	14	19	24	34	28	13	5	10	0	0	0	0	0	0	0	0	0	0	0	0	0.013	0.0097
Bacteria;Proteobacteria;Alphaproteobacteria;Rhizobiales;Cohaesibacteraceae	Cohaesibacteraceae	0	0	0	0	0	0	0	0	0	0	3	0	0	0	0	0	0	0	8	8	5	4	0	2	0	0	0	0	1	1	7	9	3	5	0	0	0	0	0	0	0	0	0	0	0	0	0.0032	0
Bacteria;Proteobacteria;Betaproteobacteria;Burkholderiales;Comamonadaceae	Comamonadaceae	0	0	0	0	0	0	0	0	0	0	796	872	0	0	0	0	0	0	698	657	731	589	168	77	152	66	57	88	1000	960	773	809	795	848	0	0	0	0	0	0	0	0	0	0	0	0	0.8622	0.9382
Bacteria;Actinobacteria;Thermoleophilia;Solirubrobacterales;Conexibacteraceae	Conexibacteraceae	0	0	0	0	0	0	0	0	0	0	32	31	0	0	0	0	0	0	19	24	19	6	15	64	42	111	32	42	53	35	28	29	26	12	0	0	0	0	0	0	0	0	0	0	0	0	0.0347	0.0334
Bacteria;Actinobacteria;Coriobacteriia;Coriobacteriales;Coriobacteriaceae	Coriobacteriaceae	582	492	551	493	256	1532	1331	1346	467	418	1229	1868	317	351	252	471	346	324	1459	2874	1968	2354	1243	2014	1401	4943	4690	5055	1816	2236	1912	2487	1913	2247	259	255	0.7475	0.6318	0.7123	0.6905	0.352	1.846	1.6698	1.6453	0.6194	0.6161	1.3313	2.0098
Bacteria;Actinobacteria;Actinobacteria_c;Corynebacteriales;Corynebacteriaceae	Corynebacteriaceae	1	1	2	0	0	2	2	2	0	0	1	2	0	11	2	0	0	0	5	2	0	5	7	5	6	5	10	8	6	6	6	4	2	2	0	0	0.0013	0.0013	0.0026	0	0	0.0024	0.0025	0.0024	0	0	0.0011	0.0022
Bacteria;Proteobacteria;Gammaproteobacteria;Legionellales;Coxiellaceae	Coxiellaceae	0	0	0	0	0	0	0	0	0	0	38	15	0	0	0	0	0	0	38	15	28	21	56	64	49	26	6	28	59	24	49	12	39	47	0	0	0	0	0	0	0	0	0	0	0	0	0.0412	0.0161
Bacteria;Chlamydiae;Chlamydiae_c;Chlamydiales;Criblamydiaceae	Criblamydiaceae	0	0	0	0	0	0	0	0	0	0	1	0	0	0	0	0	0	0	0	0	0	0	0	0	0	0	0	0	1	0	0	3	0	0	0	0	0	0	0	0	0	0	0	0	0	0	0.0011	0
Bacteria;Bacteroidetes;Flavobacteria;Flavobacteriales;Crocinitomicaceae	Crocinitomicaceae	0	0	0	0	0	0	0	0	0	0	0	0	0	0	0	0	0	0	6	9	2	0	1	0	1	0	13	1	2	0	0	6	8	0	0	0	0	0	0	0	0	0	0	0	0	0	0	0
Bacteria;Bacteroidetes;Flavobacteria;Flavobacteriales;Cryomorphaceae	Cryomorphaceae	0	0	0	0	0	0	0	0	0	0	0	0	0	0	0	0	0	0	4	7	2	5	4	0	2	12	2	3	1	0	1	13	4	2	0	0	0	0	0	0	0	0	0	0	0	0	0	0
Bacteria;Actinobacteria;Actinobacteria_c;Frankiales;Cryptosporangiaceae	Cryptosporangiaceae	0	0	0	0	0	0	0	0	0	0	1	0	0	0	0	0	0	0	0	2	0	0	1	0	0	0	0	1	1	1	7	0	0	0	0	0	0	0	0	0	0	0	0	0	0	0	0.0011	0
Bacteria;Bacteroidetes;Cytophagia;Cytophagales;Cyclobacteriaceae	Cyclobacteriaceae	0	0	0	0	0	0	0	0	0	0	0	1	0	0	0	0	0	0	1	0	0	44	92	1	8	2	0	1	1	0	0	0	3	81	0	0	0	0	0	0	0	0	0	0	0	0	0	0.0011
Bacteria;Bacteroidetes;Cytophagia;Cytophagales;Cytophagaceae	Cytophagaceae	0	0	0	0	0	0	0	0	0	0	65	37	0	0	0	0	0	0	40	115	154	81	282	42	50	15	13	66	78	50	52	211	222	132	0	2	0	0	0	0	0	0	0	0	0	0	0.0704	0.0398
Bacteria;Nitrospirae;Nitrospira_c;Nitrospirales;DQ058677_f	DQ058677_f	0	0	0	0	0	0	0	0	0	0	0	0	0	0	0	0	0	0	0	0	0	0	0	0	0	0	0	0	0	0	0	0	0	4	0	0	0	0	0	0	0	0	0	0	0	0	0	0
Bacteria;Actinobacteria;Actinobacteria_c;Micrococcales;DQ125643_f	DQ125643_f	0	0	0	0	0	0	0	0	0	0	0	0	0	0	0	0	0	0	0	0	0	0	0	0	0	0	0	0	0	0	0	1	0	0	0	0	0	0	0	0	0	0	0	0	0	0	0	0
Bacteria;Cyanobacteria;PAC001562_c;PAC001562_o;DQ128639_f	DQ128639_f	0	0	0	0	0	0	0	0	0	0	0	4	0	0	0	0	0	0	0	0	5	3	1	0	1	0	3	1	3	2	0	0	0	0	0	0	0	0	0	0	0	0	0	0	0	0	0	0.0043
Bacteria;Chloroflexi;Thermomicrobia;DQ129389_o;DQ129389_f	DQ129389_f	0	0	0	0	0	0	0	0	0	0	19	37	0	0	0	0	0	0	15	6	20	14	26	13	25	9	18	28	8	57	33	11	41	23	0	0	0	0	0	0	0	0	0	0	0	0	0.0206	0.0398
Bacteria;Chloroflexi;Thermomicrobia;DQ129389_o;DQ129389_o_uc	DQ129389_o_uc	0	0	0	0	0	0	0	0	0	0	0	0	0	0	0	0	0	0	0	0	0	0	0	0	0	0	0	0	0	0	0	2	0	0	0	0	0	0	0	0	0	0	0	0	0	0	0	0
Bacteria;Proteobacteria;Gammaproteobacteria;Pseudomonadales;DQ337067_f	DQ337067_f	0	0	0	0	0	0	0	0	0	0	0	0	0	0	0	0	0	0	0	0	0	0	0	0	0	0	0	0	0	0	0	0	1	0	0	0	0	0	0	0	0	0	0	0	0	0	0	0
Bacteria;Chloroflexi;Anaerolineae;Anaerolinaeles;DQ404819_f	DQ404819_f	0	0	0	0	0	0	0	0	0	0	23	1	0	0	0	0	0	0	2	4	0	3	1	0	15	1	8	15	12	5	7	1	0	1	0	0	0	0	0	0	0	0	0	0	0	0	0.0249	0.0011
Bacteria;Planctomycetes;Phycisphaerae;CP019633_o;DQ431882_f	DQ431882_f	0	0	0	0	0	0	0	0	0	0	0	0	0	0	0	0	0	0	0	0	0	0	0	0	2	0	0	0	0	0	0	0	0	3	0	0	0	0	0	0	0	0	0	0	0	0	0	0
Bacteria;Proteobacteria;Alphaproteobacteria;DQ486506_o;DQ486506_f	DQ486506_f	0	0	0	0	0	0	0	0	0	0	0	0	0	0	0	0	0	0	0	0	0	0	0	1	0	0	0	0	0	0	0	0	1	1	0	0	0	0	0	0	0	0	0	0	0	0	0	0
Bacteria;Acidobacteria;PAC002259_c;DQ513087_o;DQ513087_f	DQ513087_f	0	0	0	0	0	0	0	0	0	0	11	10	0	0	0	0	0	0	7	2	3	0	4	0	2	1	4	8	10	10	8	16	7	4	0	0	0	0	0	0	0	0	0	0	0	0	0.0119	0.0108
Bacteria;Chloroflexi;Anaerolineae;PAC000395_o;DQ532235_f	DQ532235_f	0	0	0	0	0	0	0	0	0	0	0	2	0	0	0	0	0	0	0	1	5	1	1	0	5	0	0	0	0	0	7	0	1	3	0	0	0	0	0	0	0	0	0	0	0	0	0	0.0022
Bacteria;Elusimicrobia;Elusimicrobia_c;PAC000548_o;DQ676361_f	DQ676361_f	0	0	0	0	0	0	0	0	0	0	0	0	0	0	0	0	0	0	0	0	6	0	0	0	0	0	0	0	0	0	0	2	0	3	0	0	0	0	0	0	0	0	0	0	0	0	0	0
Bacteria;Proteobacteria;Deltaproteobacteria;Myxococcales;DQ833497_f	DQ833497_f	0	0	0	0	0	0	0	0	0	0	0	0	0	0	0	0	0	0	0	0	2	0	0	0	0	0	0	0	0	0	0	0	0	0	0	0	0	0	0	0	0	0	0	0	0	0	0	0
Bacteria;DQ833500_p;DQ833500_c;DQ833500_o;DQ833500_f	DQ833500_f	0	0	0	0	0	0	0	0	0	0	0	0	0	0	0	0	0	0	2	5	3	0	1	4	1	38	0	2	0	0	0	7	5	0	0	0	0	0	0	0	0	0	0	0	0	0	0	0
Bacteria;Verrucomicrobia;Verrucomicrobiae;Verrucomicrobiales;DQ856525_f	DQ856525_f	0	0	0	0	0	0	0	0	0	0	0	0	0	0	0	0	0	0	5	1	0	0	0	0	1	0	0	1	0	0	1	1	1	1	0	0	0	0	0	0	0	0	0	0	0	0	0	0
Bacteria;Chloroflexi;HM748667_c;HM748667_o;DQ906813_f	DQ906813_f	0	0	0	0	0	0	0	0	0	0	7	5	0	0	0	0	0	0	2	3	4	1	1	0	5	0	9	3	10	6	2	4	0	2	0	0	0	0	0	0	0	0	0	0	0	0	0.0076	0.0054
Bacteria;Chloroflexi;Chloroflexia;Chloroflexales;DQ906857_f	DQ906857_f	0	0	0	0	0	0	0	0	0	0	0	0	0	0	0	0	0	0	0	0	0	0	0	0	0	0	0	0	0	0	2	0	0	2	0	0	0	0	0	0	0	0	0	0	0	0	0	0
Bacteria;Proteobacteria;Gammaproteobacteria;Steroidobacter_o;DQ984612_f	DQ984612_f	0	0	0	0	0	0	0	0	0	0	4	4	0	0	0	0	0	0	6	2	7	10	12	0	3	0	2	3	3	5	6	5	17	14	0	0	0	0	0	0	0	0	0	0	0	0	0.0043	0.0043
Bacteria;Firmicutes;Clostridia;Clostridiales;Dehalobacterium_f	Dehalobacterium_f	0	0	0	0	11	17	8	21	0	0	0	0	0	0	0	0	0	0	1	0	0	0	0	2	0	5	10	10	3	3	5	3	2	1	9	2	0	0	0	0	0.0151	0.0205	0.01	0.0257	0	0	0	0
Bacteria;Deinococcus-Thermus;Deinococci;Deinococcales;Deinococcaceae	Deinococcaceae	0	0	0	0	0	0	0	0	0	0	1	1	0	0	0	0	0	0	0	0	0	0	0	0	0	0	1	0	1	1	0	0	2	0	0	0	0	0	0	0	0	0	0	0	0	0	0.0011	0.0011
Bacteria;Actinobacteria;Actinobacteria_c;Micrococcales;Demequinaceae	Demequinaceae	0	0	0	0	0	0	0	0	0	0	1	0	0	0	0	0	0	0	0	0	3	11	15	0	0	0	0	1	0	0	3	0	0	8	0	0	0	0	0	0	0	0	0	0	0	0	0.0011	0
Bacteria;Actinobacteria;Actinobacteria_c;Micrococcales;Dermacoccaceae	Dermacoccaceae	0	0	0	0	0	0	0	0	0	0	0	0	0	0	0	0	0	0	3	0	3	0	1	0	0	2	0	0	0	0	4	0	0	0	1	0	0	0	0	0	0	0	0	0	0	0	0	0
Bacteria;Proteobacteria;Betaproteobacteria;Burkholderiales;Derxia_f	Derxia_f	0	0	0	0	0	0	0	0	0	0	0	0	0	0	0	0	0	0	0	0	0	0	0	0	0	0	0	0	0	0	0	0	1	0	0	0	0	0	0	0	0	0	0	0	0	0	0	0
Bacteria;Proteobacteria;Deltaproteobacteria;Desulfobacterales;Desulfatiglans_f	Desulfatiglans_f	0	0	0	0	0	0	0	0	0	0	0	0	0	0	0	0	0	0	0	0	0	0	0	0	0	0	0	0	0	0	2	0	0	0	0	0	0	0	0	0	0	0	0	0	0	0	0	0
Bacteria;Firmicutes;Clostridia;Clostridiales;Desulfitobacterium_f	Desulfitobacterium_f	0	0	0	0	0	0	0	0	0	0	0	0	0	0	0	0	0	0	0	0	0	0	0	0	0	0	1	0	0	0	0	0	0	0	0	0	0	0	0	0	0	0	0	0	0	0	0	0
Bacteria;Proteobacteria;Deltaproteobacteria;Desulfobulbaceae_o;Desulfobulbaceae	Desulfobulbaceae	0	0	0	0	0	0	0	0	0	0	0	0	0	0	0	0	0	0	0	0	0	0	0	0	0	0	0	2	0	0	0	0	0	0	0	0	0	0	0	0	0	0	0	0	0	0	0	0
Bacteria;Proteobacteria;Deltaproteobacteria;Desulfovibrionales;Desulfovibrionaceae	Desulfovibrionaceae	64	62	91	22	175	132	67	75	0	11	94	62	808	776	707	27	0	0	67	76	83	92	35	182	202	241	274	277	303	336	336	907	797	779	153	197	0.0822	0.0796	0.1176	0.0308	0.2406	0.1591	0.0841	0.0917	0	0.0162	0.1018	0.0667
Bacteria;Proteobacteria;Alphaproteobacteria;Rhizobiales;Devosia_f	Devosia_f	0	0	0	0	0	0	0	0	0	0	26	10	0	0	0	0	0	0	19	29	26	70	119	24	42	31	0	11	24	17	24	36	37	136	0	0	0	0	0	0	0	0	0	0	0	0	0.0282	0.0108
Bacteria;Actinobacteria;Actinobacteria_c;Corynebacteriales;Dietziaceae	Dietziaceae	0	0	0	0	0	0	0	0	0	0	0	1	0	0	0	0	0	0	0	1	0	0	1	0	0	0	0	0	0	0	0	0	0	2	0	0	0	0	0	0	0	0	0	0	0	0	0	0.0011
Bacteria;Chloroflexi;EF018867_c;EF018867_o;EF018867_f	EF018867_f	0	0	0	0	0	0	0	0	0	0	10	2	0	0	0	0	0	0	12	11	5	7	10	5	30	6	16	9	13	5	12	8	6	6	0	0	0	0	0	0	0	0	0	0	0	0	0.0108	0.0022
Bacteria;Chloroflexi;EF018867_c;EF018867_o;EF018867_o_uc	EF018867_o_uc	0	0	0	0	0	0	0	0	0	0	3	0	0	0	0	0	0	0	0	0	0	0	0	0	0	0	0	0	0	0	0	0	0	0	0	0	0	0	0	0	0	0	0	0	0	0	0.0032	0
Bacteria;EF019318_p;EF019318_c;EF019318_o;EF019318_f	EF019318_f	0	0	0	0	0	0	0	0	0	0	0	0	0	0	0	0	0	0	0	0	0	0	6	0	5	0	0	2	0	0	0	0	0	0	0	0	0	0	0	0	0	0	0	0	0	0	0	0
Bacteria;Parcubacteria_OD1;LCGL_c;LCGL_o;EF019684_f	EF019684_f	0	0	0	0	0	0	0	0	0	0	0	0	0	0	0	0	0	0	0	0	0	0	0	0	0	0	0	0	3	0	0	0	0	2	0	0	0	0	0	0	0	0	0	0	0	0	0	0
Bacteria;Planctomycetes;EU385896_c;EU385896_o;EF019689_f	EF019689_f	0	0	0	0	0	0	0	0	0	0	0	0	0	0	0	0	0	0	1	0	0	0	4	0	3	0	0	2	0	0	3	3	3	0	0	0	0	0	0	0	0	0	0	0	0	0	0	0
Bacteria;Proteobacteria;Gammaproteobacteria;Chromatiales;EF157132_f	EF157132_f	0	0	0	0	0	0	0	0	0	0	0	0	0	0	0	0	0	0	0	0	4	4	13	0	0	0	0	0	0	0	0	0	2	8	0	0	0	0	0	0	0	0	0	0	0	0	0	0
Bacteria;Proteobacteria;Betaproteobacteria;PAC002541_o;EF157188_f	EF157188_f	0	0	0	0	0	0	0	0	0	0	0	0	0	0	0	0	0	0	3	0	2	0	0	0	1	0	0	0	0	2	5	0	2	6	0	0	0	0	0	0	0	0	0	0	0	0	0	0
Bacteria;Proteobacteria;Alphaproteobacteria;Sneathiellales;EF173360_f	EF173360_f	0	0	0	0	0	0	0	0	0	0	0	0	0	0	0	0	0	0	0	2	2	2	0	0	0	0	0	0	0	0	0	0	1	0	0	0	0	0	0	0	0	0	0	0	0	0	0	0
Bacteria;Chloroflexi;GQ396871_c;GQ396871_o;EF516242_f	EF516242_f	0	0	0	0	0	0	0	0	0	0	1	1	0	0	0	0	0	0	0	0	0	0	0	0	0	0	0	0	0	1	0	0	0	0	0	0	0	0	0	0	0	0	0	0	0	0	0.0011	0.0011
Bacteria;Chloroflexi;EU133950_c;EF516361_o;EF516361_f	EF516361_f	0	0	0	0	0	0	0	0	0	0	27	6	0	0	0	0	0	0	3	2	5	0	2	24	22	6	0	9	23	2	0	9	8	0	0	0	0	0	0	0	0	0	0	0	0	0	0.0292	0.0065
Bacteria;Chloroflexi;PAC000286_c;EF516434_o;EF516434_o_uc	EF516434_o_uc	0	0	0	0	0	0	0	0	0	0	0	0	0	0	0	0	0	0	0	0	0	0	0	0	0	2	0	0	0	0	0	0	0	0	0	0	0	0	0	0	0	0	0	0	0	0	0	0
Bacteria;Proteobacteria;Oligoflexia;Bdellovibrionales;EF516458_f	EF516458_f	0	0	0	0	0	0	0	0	0	0	0	0	0	0	0	0	0	0	0	0	0	0	0	1	0	2	0	0	0	0	0	0	1	0	0	0	0	0	0	0	0	0	0	0	0	0	0	0
Bacteria;Chloroflexi;HQ674362_c;EF516466_o;EF516466_f	EF516466_f	0	0	0	0	0	0	0	0	0	0	0	2	0	0	0	0	0	0	0	0	0	0	0	8	2	17	0	0	0	0	0	0	0	0	0	0	0	0	0	0	0	0	0	0	0	0	0	0.0022
Bacteria;Chloroflexi;EF516615_c;EF516615_o;EF516615_o_uc	EF516615_o_uc	0	0	0	0	0	0	0	0	0	0	0	0	0	0	0	0	0	0	0	0	0	0	0	3	0	0	2	0	0	2	0	0	0	0	0	0	0	0	0	0	0	0	0	0	0	0	0	0
Bacteria;DQ499300_p;DQ499300_c;EU134912_o;EF516622_f	EF516622_f	0	0	0	0	0	0	0	0	0	0	0	0	0	0	0	0	0	0	0	0	0	0	0	0	0	0	0	0	0	0	2	0	0	0	0	0	0	0	0	0	0	0	0	0	0	0	0	0
Bacteria;Proteobacteria;Gammaproteobacteria;EF573277_o;EF573277_f	EF573277_f	0	0	0	0	0	0	0	0	0	0	0	0	0	0	0	0	0	0	0	0	0	0	0	0	0	0	1	0	1	0	0	1	0	0	0	0	0	0	0	0	0	0	0	0	0	0	0	0
Bacteria;Proteobacteria;Deltaproteobacteria;Bradymonadales;EF574244_f	EF574244_f	0	0	0	0	0	0	0	0	0	0	0	0	0	0	0	0	0	0	1	0	0	0	0	0	1	0	0	0	0	4	0	0	0	0	0	0	0	0	0	0	0	0	0	0	0	0	0	0
Bacteria;Chloroflexi;HM748667_c;EF590008_o;EF590008_f	EF590008_f	0	0	0	0	0	0	0	0	0	0	6	5	0	0	0	0	0	0	2	0	0	0	3	0	0	0	5	3	15	7	1	4	1	0	0	0	0	0	0	0	0	0	0	0	0	0	0.0065	0.0054
Bacteria;EF688356_p;EF688356_c;EF688356_o;EF688356_f	EF688356_f	0	0	0	0	0	0	0	0	0	0	0	0	0	0	0	0	0	0	0	0	0	0	0	0	0	0	0	0	0	0	0	0	1	0	0	0	0	0	0	0	0	0	0	0	0	0	0	0
Bacteria;Chloroflexi;Anaerolineae;Anaerolinaeles;EF688367_f	EF688367_f	0	0	0	0	0	0	0	0	0	0	12	21	0	0	0	0	0	0	26	6	10	53	44	5	4	0	5	2	17	17	34	5	20	53	0	0	0	0	0	0	0	0	0	0	0	0	0.013	0.0226
Bacteria;Proteobacteria;Deltaproteobacteria;Myxococcales;EF999368_f	EF999368_f	0	0	0	0	0	0	0	0	0	0	0	0	0	0	0	0	0	0	0	0	0	0	0	2	0	0	0	0	0	0	0	0	0	0	0	0	0	0	0	0	0	0	0	0	0	0	0	0
Bacteria;AF234118_p;EU132452_c;EU132452_o;EU132452_f	EU132452_f	0	0	0	0	0	0	0	0	0	0	0	0	0	0	0	0	0	0	0	0	0	0	0	0	0	0	0	9	0	0	0	0	0	0	0	0	0	0	0	0	0	0	0	0	0	0	0	0
Bacteria;AF234118_p;AF234118_c;AF234118_o;EU132808_f	EU132808_f	0	0	0	0	0	0	0	0	0	0	0	0	0	0	0	0	0	0	1	0	0	3	0	0	0	0	0	0	0	1	0	1	0	1	0	0	0	0	0	0	0	0	0	0	0	0	0	0
Bacteria;Chloroflexi;EU133950_c;EU133950_o;EU133950_f	EU133950_f	0	0	0	0	0	0	0	0	0	0	9	20	0	0	0	0	0	0	19	9	5	0	7	15	2	0	13	24	11	12	19	3	3	2	0	0	0	0	0	0	0	0	0	0	0	0	0.0097	0.0215
Bacteria;Chloroflexi;Anaerolineae;PAC000395_o;EU134013_f	EU134013_f	0	0	0	0	0	0	0	0	0	0	24	11	0	0	0	0	0	0	14	16	11	20	37	2	40	0	14	16	22	13	19	25	5	40	0	0	0	0	0	0	0	0	0	0	0	0	0.026	0.0118
Bacteria;Chloroflexi;Chloroflexia;Chloroflexales;EU134133_f	EU134133_f	0	0	0	0	0	0	0	0	0	0	0	2	0	0	0	0	0	0	0	0	3	0	2	0	0	2	0	11	8	0	0	3	4	2	0	0	0	0	0	0	0	0	0	0	0	0	0	0.0022
Bacteria;Chloroflexi;Chloroflexia;Chloroflexales;EU134138_f	EU134138_f	0	0	0	0	0	0	0	0	0	0	0	0	0	0	0	0	0	0	0	0	0	0	0	0	0	0	0	0	4	0	2	0	0	0	0	0	0	0	0	0	0	0	0	0	0	0	0	0
Bacteria;Chloroflexi;HM748667_c;HM748667_o;EU134230_f	EU134230_f	0	0	0	0	0	0	0	0	0	0	0	2	0	0	0	0	0	0	2	0	0	0	0	2	0	0	0	0	0	0	0	3	0	0	0	0	0	0	0	0	0	0	0	0	0	0	0	0.0022
Bacteria;Elusimicrobia;Elusimicrobia_c;PAC000548_o;EU134603_f	EU134603_f	0	0	0	0	0	0	0	0	0	0	0	0	0	0	0	0	0	0	0	3	0	0	2	0	0	0	0	0	0	0	0	0	0	0	0	0	0	0	0	0	0	0	0	0	0	0	0	0
Bacteria;DQ499300_p;DQ499300_c;EU134912_o;EU134912_f	EU134912_f	0	0	0	0	0	0	0	0	0	0	0	0	0	0	0	0	0	0	3	0	0	0	0	0	1	0	0	0	0	0	0	0	1	0	0	0	0	0	0	0	0	0	0	0	0	0	0	0
Bacteria;Berkelbacteria;DQ404828_c;DQ404828_o;EU134935_f	EU134935_f	0	0	0	0	0	0	0	0	0	0	0	0	0	0	0	0	0	0	0	0	0	0	0	0	5	0	0	0	0	0	0	0	0	0	0	0	0	0	0	0	0	0	0	0	0	0	0	0
Bacteria;Bacteroidetes;Sphingobacteriia;Sphingobacteriales;EU234264_f	EU234264_f	0	0	0	0	0	0	0	0	0	0	0	3	0	0	0	0	0	0	1	0	4	1	1	0	0	0	0	0	0	1	1	0	2	1	0	0	0	0	0	0	0	0	0	0	0	0	0	0.0032
Bacteria;Chloroflexi;Anaerolineae;Anaerolinaeles;EU245271_f	EU245271_f	0	0	0	0	0	0	0	0	0	0	1	1	0	0	0	0	0	0	3	0	5	12	3	0	0	1	0	0	1	2	0	3	1	21	0	0	0	0	0	0	0	0	0	0	0	0	0.0011	0.0011
Bacteria;Proteobacteria;Gammaproteobacteria;Oceanospirillales;EU287122_f	EU287122_f	0	0	0	0	0	0	0	0	0	0	0	0	0	0	0	0	0	0	0	0	0	0	0	0	0	0	0	0	0	0	0	0	0	1	0	0	0	0	0	0	0	0	0	0	0	0	0	0
Bacteria;Chloroflexi;PDJQ_c;EU335161_o;EU335161_f	EU335161_f	0	0	0	0	0	0	0	0	0	0	22	10	0	0	0	0	0	0	8	12	5	9	11	8	6	1	4	23	18	10	10	7	7	13	0	0	0	0	0	0	0	0	0	0	0	0	0.0238	0.0108
Bacteria;Chloroflexi;PDJQ_c;EU335161_o;EU335161_o_uc	EU335161_o_uc	0	0	0	0	0	0	0	0	0	0	0	0	0	0	0	0	0	0	0	2	0	0	0	0	0	0	0	0	0	0	0	0	0	0	0	0	0	0	0	0	0	0	0	0	0	0	0	0
Bacteria;Chlamydiae;Chlamydiae_c;Chlamydiales;EU363464_f	EU363464_f	0	0	0	0	0	0	0	0	0	0	0	7	0	0	0	0	0	0	2	12	7	54	18	11	3	7	2	2	0	0	3	8	15	42	0	0	0	0	0	0	0	0	0	0	0	0	0	0.0075
Bacteria;BRC1;FP245541_c;FP245541_o;EU369122_f	EU369122_f	0	0	0	0	0	0	0	0	0	0	0	0	0	0	0	0	0	0	0	0	0	0	2	0	0	0	0	0	0	0	2	0	0	0	0	0	0	0	0	0	0	0	0	0	0	0	0	0
Bacteria;TM6;TM6_c;Babela_o;EU373911_f	EU373911_f	0	0	0	0	0	0	0	0	0	0	0	3	0	0	0	0	0	0	2	0	0	0	2	0	0	0	0	0	0	3	2	0	0	0	0	0	0	0	0	0	0	0	0	0	0	0	0	0.0032
Bacteria;Chlamydiae;Chlamydiae_c;Chlamydiales;EU488135_f	EU488135_f	0	0	0	0	0	0	0	0	0	0	0	0	0	0	0	0	0	0	0	0	0	0	0	0	0	0	0	2	0	2	0	0	0	0	0	0	0	0	0	0	0	0	0	0	0	0	0	0
Bacteria;Proteobacteria;Deltaproteobacteria;PAC001922_o;EU491430_f	EU491430_f	0	0	0	0	0	0	0	0	0	0	25	12	0	0	0	0	0	0	8	5	3	2	8	2	2	0	17	48	36	13	22	8	3	3	0	0	0	0	0	0	0	0	0	0	0	0	0.0271	0.0129
Bacteria;Proteobacteria;Deltaproteobacteria;SAR324;EU491889_f	EU491889_f	0	0	0	0	0	0	0	0	0	0	0	0	0	0	0	0	0	0	0	0	0	0	4	0	0	0	0	0	0	0	0	0	0	0	0	0	0	0	0	0	0	0	0	0	0	0	0	0
Bacteria;Elusimicrobia;Elusimicrobia_c;PAC000548_o;EU589308_f	EU589308_f	0	0	0	0	0	0	0	0	0	0	0	0	0	0	0	0	0	0	7	5	13	0	1	13	2	5	3	5	8	8	7	14	6	2	0	0	0	0	0	0	0	0	0	0	0	0	0	0
Bacteria;Proteobacteria;Gammaproteobacteria;Chromatiales;EU589310_f	EU589310_f	0	0	0	0	0	0	0	0	0	0	1	3	0	0	0	0	0	0	4	1	3	0	14	0	0	0	0	0	1	1	0	5	11	0	0	0	0	0	0	0	0	0	0	0	0	0	0.0011	0.0032
Bacteria;Proteobacteria;Deltaproteobacteria;Myxococcales;EU589314_f	EU589314_f	0	0	0	0	0	0	0	0	0	0	11	0	0	0	0	0	0	0	13	1	11	6	5	0	6	0	0	8	14	1	6	5	8	3	0	0	0	0	0	0	0	0	0	0	0	0	0.0119	0
Bacteria;Acidobacteria;CP011806_c;CP011806_o;EU652507_f	EU652507_f	0	0	0	0	0	0	0	0	0	0	1	0	0	0	0	0	0	0	0	0	0	0	0	0	0	0	0	3	1	0	0	0	2	1	0	0	0	0	0	0	0	0	0	0	0	0	0.0011	0
Bacteria;TM6;TM6_c;Babela_o;EU735020_f	EU735020_f	0	0	0	0	0	0	0	0	0	0	0	0	0	0	0	0	0	0	0	5	0	0	3	0	3	0	0	6	0	0	2	5	0	0	0	0	0	0	0	0	0	0	0	0	0	0	0	0
Bacteria;Saccharibacteria_TM7;Saccharimonas_c;Saccharimonas_o;EU735670_f	EU735670_f	0	0	0	0	0	0	0	0	0	0	2	0	0	0	0	0	0	0	0	0	0	0	0	0	0	0	0	0	0	0	0	0	0	0	0	0	0	0	0	0	0	0	0	0	0	0	0.0022	0
Bacteria;Proteobacteria;Deltaproteobacteria;Bradymonadales;EU799406_f	EU799406_f	0	0	0	0	0	0	0	0	0	0	0	0	0	0	0	0	0	0	0	0	2	0	0	0	0	0	0	0	1	0	0	0	1	0	0	0	0	0	0	0	0	0	0	0	0	0	0	0
Bacteria;Saccharibacteria_TM7;Saccharimonas_c;Saccharimonas_o;EU861856_f	EU861856_f	0	0	0	0	0	0	0	0	0	0	1	0	0	0	0	0	0	0	2	1	1	0	0	0	4	0	0	0	0	0	1	2	0	0	0	0	0	0	0	0	0	0	0	0	0	0	0.0011	0
Bacteria;Proteobacteria;Deltaproteobacteria;PAC002565_o;EU861868_f	EU861868_f	0	0	0	0	0	0	0	0	0	0	0	4	0	0	0	0	0	0	2	8	0	2	0	0	0	0	1	0	5	1	3	7	0	0	0	0	0	0	0	0	0	0	0	0	0	0	0	0.0043
Bacteria;Chloroflexi;Thermomicrobia;EU861898_o;EU861898_f	EU861898_f	0	0	0	0	0	0	0	0	0	0	0	0	0	0	0	0	0	0	0	0	0	1	0	0	0	0	0	1	0	0	0	0	0	0	0	0	0	0	0	0	0	0	0	0	0	0	0	0
Bacteria;Berkelbacteria;LBVO_c;EU861904_o;EU861904_f	EU861904_f	0	0	0	0	0	0	0	0	0	0	0	0	0	0	0	0	0	0	0	0	0	0	0	0	0	0	0	0	0	2	0	2	0	0	0	0	0	0	0	0	0	0	0	0	0	0	0	0
Bacteria;Berkelbacteria;LBVO_c;EU861904_o;EU861904_o_uc	EU861904_o_uc	0	0	0	0	0	0	0	0	0	0	0	0	0	0	0	0	0	0	0	0	0	0	2	0	0	2	0	0	0	0	0	0	0	0	0	0	0	0	0	0	0	0	0	0	0	0	0	0
Bacteria;Omnitrophica_OP3;AY373410_c;AY373410_o;EU881347_f	EU881347_f	0	0	0	0	0	0	0	0	0	0	2	0	0	0	0	0	0	0	0	11	4	0	4	0	0	4	0	0	0	0	0	1	4	0	0	0	0	0	0	0	0	0	0	0	0	0	0.0022	0
Bacteria;Latescibacteria_WS3;Latescibacter_c;AM991194_o;EU881351_f	EU881351_f	0	0	0	0	0	0	0	0	0	0	0	0	0	0	0	0	0	0	3	0	0	4	0	0	0	0	0	0	0	0	0	0	0	10	0	0	0	0	0	0	0	0	0	0	0	0	0	0
Bacteria;Proteobacteria;Deltaproteobacteria;EU937845_o;EU937845_f	EU937845_f	0	0	0	0	0	0	0	0	0	0	0	0	0	0	0	0	0	0	0	0	0	0	0	0	0	0	0	0	0	0	0	0	1	2	0	0	0	0	0	0	0	0	0	0	0	0	0	0
Bacteria;Proteobacteria;Gammaproteobacteria;Chromatiales;Ectothiorhodospiraceae	Ectothiorhodospiraceae	0	0	0	0	0	0	0	0	0	0	0	0	0	0	0	0	0	0	1	0	0	0	0	0	0	2	0	0	0	0	0	0	0	0	0	0	0	0	0	0	0	0	0	0	0	0	0	0
Bacteria;Actinobacteria;Nitriliruptoria;Egibacterales;Egibacteraceae	Egibacteraceae	0	0	0	0	0	0	0	0	0	0	1	0	0	0	0	0	0	0	0	0	0	0	2	0	0	0	0	0	0	0	0	0	0	4	0	0	0	0	0	0	0	0	0	0	0	0	0.0011	0
Bacteria;Proteobacteria;Gammaproteobacteria;Enterobacterales;Enterobacterales_f	Enterobacterales_f	305	339	336	0	40	2321	2398	2575	4	2	29	34	224	159	259	2	2	1	30	36	31	16	293	1033	897	830	824	796	416	423	410	441	506	589	35	51	0.3918	0.4353	0.4344	0	0.055	2.7967	3.0084	3.1477	0.0053	0.0029	0.0314	0.0366
Bacteria;Proteobacteria;Gammaproteobacteria;Enterobacterales;Enterobacterales_uc	Enterobacterales_uc	0	0	1	0	0	0	0	0	0	0	0	0	0	0	0	0	0	0	0	0	0	0	0	0	0	1	0	1	0	2	0	0	0	0	0	0	0	0	0.0013	0	0	0	0	0	0	0	0	0
Bacteria;Proteobacteria;Gammaproteobacteria;Enterobacterales;Enterobacteriaceae	Enterobacteriaceae	1	0	0	0	0	13	19	26	0	0	0	0	0	0	0	0	0	0	1	0	0	0	1	4	3	21	6	8	1	0	2	0	2	0	0	0	0.0013	0	0	0	0	0.0157	0.0238	0.0318	0	0	0	0
Bacteria;Firmicutes;Bacilli;Lactobacillales;Enterococcaceae	Enterococcaceae	12	8	33	0	95	1503	1388	1540	16	0	8	12	1	8	0	0	0	3	17	4	0	0	1	72	67	391	477	436	133	138	113	54	89	87	130	114	0.0154	0.0103	0.0427	0	0.1306	1.811	1.7413	1.8825	0.0212	0	0.0087	0.0129
Bacteria;Firmicutes;Erysipelotrichi;Erysipelotrichales;Erysipelotrichaceae	Erysipelotrichaceae	927	926	1059	1775	635	8595	8355	8340	1665	1616	1679	1713	4178	4219	4427	1622	1653	1708	1802	2310	2146	2090	985	1401	1386	7249	7569	7596	1957	2072	1910	4949	3964	3842	790	747	1.1907	1.1891	1.369	2.4862	0.8731	10.3564	10.4816	10.1947	2.2085	2.382	1.8187	1.8431
Bacteria;Proteobacteria;Alphaproteobacteria;Sphingomonadales;Erythrobacteraceae	Erythrobacteraceae	0	0	0	0	0	0	0	0	0	0	30	13	0	0	0	0	0	0	34	20	22	28	24	19	53	13	10	9	31	19	29	23	34	49	0	0	0	0	0	0	0	0	0	0	0	0	0.0325	0.014
Bacteria;Firmicutes;Clostridia;Clostridiales;Eubacteriaceae	Eubacteriaceae	2	0	9	0	0	0	6	0	23	1	16	23	0	0	0	6	23	20	15	4	5	4	6	2	2	2	2	0	4	2	3	1	0	1	0	0	0.0026	0	0.0116	0	0	0	0.0075	0	0.0305	0.0015	0.0173	0.0247
Bacteria;Actinobacteria;Nitriliruptoria;Euzebyales;Euzebyaceae	Euzebyaceae	0	0	0	0	0	0	0	0	0	0	0	0	0	0	0	0	0	0	0	0	0	0	0	0	0	0	0	0	0	0	0	0	0	1	0	0	0	0	0	0	0	0	0	0	0	0	0	0
Bacteria;Firmicutes;Bacilli;Bacillales;Exiguobacteriaceae	Exiguobacteriaceae	0	0	0	0	0	0	0	0	0	0	1	0	0	0	0	0	0	0	0	0	0	1	0	0	0	0	0	0	0	0	0	0	0	0	0	0	0	0	0	0	0	0	0	0	0	0	0.0011	0
Bacteria;Proteobacteria;Gammaproteobacteria;Steroidobacter_o;FJ152692_f	FJ152692_f	0	0	0	0	0	0	0	0	0	0	0	0	0	0	0	0	0	0	2	0	9	1	0	0	0	0	0	0	3	0	2	0	7	0	0	0	0	0	0	0	0	0	0	0	0	0	0	0
Bacteria;TM6;TM6_c;Babela_o;FJ264771_f	FJ264771_f	0	0	0	0	0	0	0	0	0	0	0	0	0	0	0	0	0	0	0	0	0	3	0	2	0	0	0	0	0	0	0	0	0	0	0	0	0	0	0	0	0	0	0	0	0	0	0	0
Bacteria;Chloroflexi;PAC000286_c;FJ465977_o;FJ465977_f	FJ465977_f	0	0	0	0	0	0	0	0	0	0	0	0	0	0	0	0	0	0	0	0	0	0	0	0	0	4	0	0	0	0	0	0	0	0	0	0	0	0	0	0	0	0	0	0	0	0	0	0
Bacteria;Chloroflexi;PAC000286_c;FJ465977_o;FJ465977_o_uc	FJ465977_o_uc	0	0	0	0	0	0	0	0	0	0	0	0	0	0	0	0	0	0	0	0	0	0	0	0	0	6	0	0	0	0	0	0	0	0	0	0	0	0	0	0	0	0	0	0	0	0	0	0
Bacteria;Proteobacteria;Alphaproteobacteria;Rickettsiales;FJ478621_f	FJ478621_f	0	0	0	0	0	0	0	0	0	0	0	0	0	0	0	0	0	0	0	0	0	0	0	0	0	0	0	0	0	0	0	0	2	0	0	0	0	0	0	0	0	0	0	0	0	0	0	0
Bacteria;Kazan;CP011216_c;FJ478736_o;FJ478736_f	FJ478736_f	0	0	0	0	0	0	0	0	0	0	0	3	0	0	0	0	0	0	0	0	0	0	0	0	0	0	0	0	0	0	0	0	0	0	0	0	0	0	0	0	0	0	0	0	0	0	0	0.0032
Bacteria;Actinobacteria;Acidimicrobiia;Acidimicrobiales;FJ478790_f	FJ478790_f	0	0	0	0	0	0	0	0	0	0	8	11	0	0	0	0	0	0	11	6	3	3	11	7	10	8	10	11	21	26	11	6	8	8	0	0	0	0	0	0	0	0	0	0	0	0	0.0087	0.0118
Bacteria;Bacteroidetes;Sphingobacteriia;Sphingobacteriales;FJ478810_f	FJ478810_f	0	0	0	0	0	0	0	0	0	0	0	0	0	0	0	0	0	0	0	0	2	0	2	0	0	0	0	0	0	0	0	2	0	1	0	0	0	0	0	0	0	0	0	0	0	0	0	0
Bacteria;Armatimonadetes;PAC000535_c;FJ479425_o;FJ479425_f	FJ479425_f	0	0	0	0	0	0	0	0	0	0	2	3	0	0	0	0	0	0	0	2	2	1	0	2	9	0	1	3	7	2	4	2	2	1	0	0	0	0	0	0	0	0	0	0	0	0	0.0022	0.0032
Bacteria;Proteobacteria;Deltaproteobacteria;Deferrisoma_o;FJ479568_f	FJ479568_f	0	0	0	0	0	0	0	0	0	0	8	5	0	0	0	0	0	0	5	2	0	0	0	1	2	0	5	5	6	5	4	2	0	2	0	0	0	0	0	0	0	0	0	0	0	0	0.0087	0.0054
Bacteria;Chloroflexi;Anaerolineae;PAC000395_o;FJ481317_f	FJ481317_f	0	0	0	0	0	0	0	0	0	0	3	0	0	0	0	0	0	0	4	0	11	14	14	0	0	0	0	1	1	0	2	6	11	21	0	0	0	0	0	0	0	0	0	0	0	0	0.0032	0
Bacteria;Proteobacteria;Deltaproteobacteria;Myxococcales;FJ516990_f	FJ516990_f	0	0	0	0	0	0	0	0	0	0	0	0	0	0	0	0	0	0	0	0	0	0	3	0	1	0	0	0	0	2	0	0	3	1	0	0	0	0	0	0	0	0	0	0	0	0	0	0
Bacteria;Cyanobacteria;PAC001562_c;PAC001562_o;FJ625336_f	FJ625336_f	0	0	0	0	0	0	0	0	0	0	0	0	0	0	0	0	0	0	0	0	1	0	0	0	0	0	0	0	0	0	0	0	0	0	0	0	0	0	0	0	0	0	0	0	0	0	0	0
Bacteria;Proteobacteria;Alphaproteobacteria;Rhizobiales;FJ711202_f	FJ711202_f	0	0	0	0	0	0	0	0	0	0	0	0	0	0	0	0	0	0	0	0	0	1	0	0	0	0	0	0	0	0	0	0	0	1	0	0	0	0	0	0	0	0	0	0	0	0	0	0
Bacteria;Proteobacteria;Hydrogenophilalia;Hydrogenophilales;FJ715977_f	FJ715977_f	0	0	0	0	0	0	0	0	0	0	0	0	0	0	0	0	0	0	0	0	0	0	0	0	0	3	0	4	2	3	0	0	0	0	0	0	0	0	0	0	0	0	0	0	0	0	0	0
Bacteria;Proteobacteria;Alphaproteobacteria;Sneathiellales;FJ889304_f	FJ889304_f	0	0	0	0	0	0	0	0	0	0	0	1	0	0	0	0	0	0	0	0	0	0	0	0	0	0	0	0	0	0	0	0	0	0	0	0	0	0	0	0	0	0	0	0	0	0	0	0.0011
Bacteria;Peregrinibacteria;Peribacteria;FM207940_o;FM207940_f	FM207940_f	0	0	0	0	0	0	0	0	0	0	0	0	0	0	0	0	0	0	0	0	0	0	0	0	0	0	0	0	0	0	1	0	0	0	0	0	0	0	0	0	0	0	0	0	0	0	0	0
Bacteria;Proteobacteria;Gammaproteobacteria;Oceanospirillales;FM242290_f	FM242290_f	0	0	0	0	0	0	0	0	0	0	0	0	0	0	0	0	0	0	0	0	0	3	0	0	0	0	0	0	0	0	0	0	2	6	0	0	0	0	0	0	0	0	0	0	0	0	0	0
Bacteria;Proteobacteria;Deltaproteobacteria;PAC001922_o;FM253606_f	FM253606_f	0	0	0	0	0	0	0	0	0	0	0	0	0	0	0	0	0	0	0	0	0	2	0	0	0	0	0	1	0	0	0	0	2	4	0	0	0	0	0	0	0	0	0	0	0	0	0	0
Bacteria;Chloroflexi;Ardenticatenia;FM253648_o;FM253648_f	FM253648_f	0	0	0	0	0	0	0	0	0	0	0	0	0	0	0	0	0	0	0	0	0	0	0	0	0	0	0	0	0	0	2	0	0	2	0	0	0	0	0	0	0	0	0	0	0	0	0	0
Bacteria;Bacteroidetes;Flavobacteria;Flavobacteriales;FN433404_f	FN433404_f	0	0	0	0	0	0	0	0	0	0	0	0	0	0	0	0	0	0	0	0	0	0	0	0	0	0	0	0	0	6	2	0	0	0	0	0	0	0	0	0	0	0	0	0	0	0	0	0
Bacteria;Actinobacteria;Thermoleophilia;Solirubrobacterales;FN436189_f	FN436189_f	0	0	0	0	0	0	0	0	0	0	5	3	0	0	0	0	0	0	4	9	17	3	2	3	9	1	6	5	6	2	6	11	18	11	0	0	0	0	0	0	0	0	0	0	0	0	0.0054	0.0032
Bacteria;Chloroflexi;Anaerolineae;PAC000395_o;FN594644_f	FN594644_f	0	0	0	0	0	0	0	0	0	0	0	0	0	0	0	0	0	0	2	0	0	2	2	0	1	0	0	0	0	0	4	0	0	6	0	0	0	0	0	0	0	0	0	0	0	0	0	0
Bacteria;Omnitrophica_OP3;FP245540_c;FP245538_o;FP245538_f	FP245538_f	0	0	0	0	0	0	0	0	0	0	0	0	0	0	0	0	0	0	0	6	0	0	0	0	0	0	0	0	0	0	0	5	1	0	0	0	0	0	0	0	0	0	0	0	0	0	0	0
Bacteria;BRC1;FP245541_c;FP245541_o;FP245541_f	FP245541_f	0	0	0	0	0	0	0	0	0	0	0	0	0	0	0	0	0	0	1	0	1	0	0	0	1	0	0	1	1	0	3	1	0	0	0	0	0	0	0	0	0	0	0	0	0	0	0	0
Bacteria;Bacteroidetes;Sphingobacteriia;Sphingobacteriales;FQ032818_f	FQ032818_f	0	0	0	0	0	0	0	0	0	0	0	0	0	0	0	0	0	0	0	0	0	0	2	0	0	0	0	0	0	0	0	0	0	2	0	0	0	0	0	0	0	0	0	0	0	0	0	0
Bacteria;Chloroflexi;Thermomicrobia;FR749790_o;FR749790_f	FR749790_f	0	0	0	0	0	0	0	0	0	0	0	0	0	0	0	0	0	0	0	0	0	0	0	2	5	5	0	0	0	0	0	0	0	1	0	0	0	0	0	0	0	0	0	0	0	0	0	0
Bacteria;Proteobacteria;Betaproteobacteria;CP012157_o;FR749809_f	FR749809_f	0	0	0	0	0	0	0	0	0	0	0	0	0	0	0	0	0	0	0	0	0	4	0	0	0	0	0	0	0	0	0	0	1	2	0	0	0	0	0	0	0	0	0	0	0	0	0	0
Bacteria;Proteobacteria;Alphaproteobacteria;Sneathiellales;Ferrovibrio_f	Ferrovibrio_f	0	0	0	0	0	0	0	0	0	0	4	6	0	0	0	0	0	0	3	1	7	6	4	2	1	0	0	3	5	3	0	2	10	13	0	0	0	0	0	0	0	0	0	0	0	0	0.0043	0.0065
Bacteria;Armatimonadetes;Fimbriimonadia;Fimbriimonadales;Fimbriimonadaceae	Fimbriimonadaceae	0	0	0	0	0	0	0	0	0	0	42	14	0	0	0	0	0	0	9	29	15	29	64	6	37	5	7	29	40	29	30	27	18	35	0	0	0	0	0	0	0	0	0	0	0	0	0.0455	0.0151
Bacteria;Armatimonadetes;Fimbriimonadia;Fimbriimonadales;Fimbriimonadales_uc	Fimbriimonadales_uc	0	0	0	0	0	0	0	0	0	0	0	2	0	0	0	0	0	0	0	0	0	0	0	0	0	0	0	0	0	0	0	0	0	0	0	0	0	0	0	0	0	0	0	0	0	0	0	0.0022
Bacteria;Bacteroidetes;Flavobacteria;Flavobacteriales;Flavobacteriaceae	Flavobacteriaceae	0	0	0	0	0	0	0	0	0	0	166	183	0	0	0	0	0	0	116	37	97	53	16	0	16	0	17	21	226	266	122	48	126	93	0	0	0	0	0	0	0	0	0	0	0	0	0.1798	0.1969
Bacteria;Bacteroidetes;Flavobacteria;Flavobacteriales;Flavobacteriales_uc	Flavobacteriales_uc	0	0	0	7	0	100	52	41	0	19	0	0	0	0	0	3	0	0	0	0	0	2	0	0	0	0	0	0	0	0	0	0	2	0	0	0	0	0	0	0.0098	0	0.1205	0.0652	0.0501	0	0.028	0	0
Bacteria;Actinobacteria;Actinobacteria_c;Frankiales;Frankiaceae	Frankiaceae	0	0	0	0	0	0	0	0	0	0	14	14	0	0	0	0	0	0	2	10	26	1	8	43	23	105	26	18	26	15	5	22	19	7	0	0	0	0	0	0	0	0	0	0	0	0	0.0152	0.0151
Bacteria;Actinobacteria;Actinobacteria_c;Frankiales;Frankiales_uc	Frankiales_uc	0	0	0	0	0	0	0	0	0	0	2	0	0	0	0	0	0	0	0	0	3	0	0	1	1	0	2	0	2	1	0	1	2	0	0	0	0	0	0	0	0	0	0	0	0	0	0.0022	0
Bacteria;Fusobacteria;Fusobacteria_c;Fusobacteriales;Fusobacteriaceae	Fusobacteriaceae	0	1	1	0	0	0	0	0	1	0	1	2	0	0	0	0	3	0	0	1	0	0	154	579	285	34	37	48	70	64	85	64	53	156	1	0	0	0.0013	0.0013	0	0	0	0	0	0.0013	0	0.0011	0.0022
Bacteria;Chloroflexi;Anaerolineae;Anaerolinaeles;GCA004_f	GCA004_f	0	0	0	0	0	0	0	0	0	0	0	0	0	0	0	0	0	0	0	0	0	10	14	0	2	0	0	0	0	0	0	0	0	14	0	0	0	0	0	0	0	0	0	0	0	0	0	0
Bacteria;Actinobacteria;Actinobacteria_c;Frankiales;GQ088405_f	GQ088405_f	0	0	0	0	0	0	0	0	0	0	0	0	0	0	0	0	0	0	0	0	0	0	0	0	0	1	0	0	0	0	0	0	0	1	0	0	0	0	0	0	0	0	0	0	0	0	0	0
Bacteria;Planctomycetes;EU589258_c;EU589258_o;GQ250612_f	GQ250612_f	0	0	0	0	0	0	0	0	0	0	0	0	0	0	0	0	0	0	0	0	0	0	2	0	0	0	0	0	0	0	0	0	0	0	0	0	0	0	0	0	0	0	0	0	0	0	0	0
Bacteria;Verrucomicrobia;Kiritimatiellae;Kiritimatiellales;GQ259262_f	GQ259262_f	0	0	0	0	0	0	0	0	0	0	0	0	0	0	0	0	0	0	0	0	0	0	0	0	0	0	0	0	0	0	2	0	0	0	0	0	0	0	0	0	0	0	0	0	0	0	0	0
Bacteria;Gemmatimonadetes;Longimicrobia;Longimicrobiales;GQ263002_f	GQ263002_f	0	0	0	0	0	0	0	0	0	0	0	19	0	0	0	0	0	0	6	1	15	8	34	3	17	0	2	11	5	24	6	12	17	34	0	0	0	0	0	0	0	0	0	0	0	0	0	0.0204
Bacteria;Chloroflexi;Thermomicrobia;GQ263151_o;GQ263151_f	GQ263151_f	0	0	0	0	0	0	0	0	0	0	3	6	0	0	0	0	0	0	0	0	5	3	27	0	0	0	2	2	0	0	6	1	4	3	0	0	0	0	0	0	0	0	0	0	0	0	0.0032	0.0065
Bacteria;Gemmatimonadetes;Longimicrobia;GQ263235_o;GQ263235_f	GQ263235_f	0	0	0	0	0	0	0	0	0	0	19	3	0	0	0	0	0	0	17	8	28	43	51	4	3	3	0	8	4	16	24	9	18	66	0	0	0	0	0	0	0	0	0	0	0	0	0.0206	0.0032
Bacteria;Acidobacteria;Solibacteres;Solibacterales;GQ302585_f	GQ302585_f	0	0	0	0	0	0	0	0	0	0	0	0	0	0	0	0	0	0	0	0	0	4	6	0	0	0	0	1	0	0	0	0	0	3	0	0	0	0	0	0	0	0	0	0	0	0	0	0
Bacteria;Parcubacteria_OD1;LCGL_c;LCGL_o;GQ339139_f	GQ339139_f	0	0	0	0	0	0	0	0	0	0	0	0	0	0	0	0	0	0	0	0	0	0	1	0	0	0	0	9	0	0	0	0	0	0	0	0	0	0	0	0	0	0	0	0	0	0	0	0
Bacteria;Chloroflexi;Anaerolineae;Anaerolinaeles;GQ396824_f	GQ396824_f	0	0	0	0	0	0	0	0	0	0	0	0	0	0	0	0	0	0	0	0	0	0	0	0	0	0	2	1	4	1	0	1	0	0	0	0	0	0	0	0	0	0	0	0	0	0	0	0
Bacteria;Chloroflexi;GQ396871_c;GQ396871_o;GQ396871_f	GQ396871_f	0	0	0	0	0	0	0	0	0	0	107	64	0	0	0	0	0	0	39	48	40	51	44	27	62	10	34	103	162	72	58	72	70	64	0	0	0	0	0	0	0	0	0	0	0	0	0.1159	0.0689
Bacteria;Saccharibacteria_TM7;Saccharimonas_c;Saccharimonas_o;GQ396872_f	GQ396872_f	0	0	0	0	0	0	0	0	0	0	0	0	0	0	0	0	0	0	0	0	0	2	0	0	0	0	0	0	0	0	0	0	0	0	0	0	0	0	0	0	0	0	0	0	0	0	0	0
Bacteria;Chloroflexi;Chloroflexia;Chloroflexales;GQ397092_f	GQ397092_f	0	0	0	0	0	0	0	0	0	0	0	0	0	0	0	0	0	0	0	0	0	0	0	0	1	0	0	0	0	0	0	0	0	0	0	0	0	0	0	0	0	0	0	0	0	0	0	0
Bacteria;Proteobacteria;Deltaproteobacteria;Desulfuromonadales;GQ472325_f	GQ472325_f	0	0	0	0	0	0	0	0	0	0	0	0	0	0	0	0	0	0	0	0	0	0	0	0	0	0	0	1	0	0	0	0	0	0	0	0	0	0	0	0	0	0	0	0	0	0	0	0
Bacteria;Chlorobi;Ignavibacteriae;GQ472436_o;GQ472436_f	GQ472436_f	0	0	0	0	0	0	0	0	0	0	0	0	0	0	0	0	0	0	0	0	0	0	0	0	0	0	0	2	0	0	0	0	0	0	0	0	0	0	0	0	0	0	0	0	0	0	0	0
Bacteria;Acidobacteria;CP011806_c;CP011806_o;GQ472805_f	GQ472805_f	0	0	0	0	0	0	0	0	0	0	0	1	0	0	0	0	0	0	0	0	0	0	0	0	0	0	0	0	0	1	0	0	0	0	0	0	0	0	0	0	0	0	0	0	0	0	0	0.0011
Bacteria;Verrucomicrobia;Verrucomicrobiae;Methylacidiphilales;GQ502666_f	GQ502666_f	0	0	0	0	0	0	0	0	0	0	0	0	0	0	0	0	0	0	0	0	2	0	0	0	0	0	0	0	0	0	0	0	0	0	0	0	0	0	0	0	0	0	0	0	0	0	0	0
Bacteria;Rhodothermaeota;Rhodothermia;Rhodothermales;GU118579_f	GU118579_f	0	0	0	0	0	0	0	0	0	0	2	0	0	0	0	0	0	0	0	0	0	0	0	0	0	0	0	0	0	0	0	0	0	2	0	0	0	0	0	0	0	0	0	0	0	0	0.0022	0
Bacteria;Proteobacteria;Betaproteobacteria;Neisseriales;GU199451_f	GU199451_f	0	0	0	0	0	0	0	0	0	0	0	0	0	0	0	0	0	0	0	0	0	0	0	0	0	0	0	0	0	1	0	1	0	2	0	0	0	0	0	0	0	0	0	0	0	0	0	0
Bacteria;Proteobacteria;Deltaproteobacteria;PAC001922_o;GU208445_f	GU208445_f	0	0	0	0	0	0	0	0	0	0	11	1	0	0	0	0	0	0	3	7	10	20	19	1	39	0	4	6	14	5	9	6	7	28	0	0	0	0	0	0	0	0	0	0	0	0	0.0119	0.0011
Bacteria;Verrucomicrobia;Verrucomicrobiae;Verrucomicrobiales;GU230460_f	GU230460_f	0	0	0	0	0	0	0	0	0	0	0	0	0	0	0	0	0	0	0	0	0	1	0	0	0	0	0	0	0	0	0	0	0	1	0	0	0	0	0	0	0	0	0	0	0	0	0	0
Bacteria;Proteobacteria;Gammaproteobacteria;Legionellales;GU444107_f	GU444107_f	0	0	0	0	0	0	0	0	0	0	0	0	0	0	0	0	0	0	0	0	2	0	0	0	0	0	0	0	0	0	0	0	2	0	0	0	0	0	0	0	0	0	0	0	0	0	0	0
Bacteria;Bacteroidetes;Flavobacteria;Flavobacteriales;GU454927_f	GU454927_f	0	0	0	0	0	0	0	0	0	0	0	1	0	0	0	0	0	0	9	6	4	2	13	0	0	0	0	0	4	0	11	7	4	10	0	0	0	0	0	0	0	0	0	0	0	0	0	0.0011
Bacteria;Gemmatimonadetes;Longimicrobia;GU568020_o;GU568020_f	GU568020_f	0	0	0	0	0	0	0	0	0	0	2	1	0	0	0	0	0	0	4	1	4	1	13	2	0	1	0	0	5	2	6	0	2	6	0	0	0	0	0	0	0	0	0	0	0	0	0.0022	0.0011
Bacteria;TM6;TM6_c;Babela_o;GU599038_f	GU599038_f	0	0	0	0	0	0	0	0	0	0	0	6	0	0	0	0	0	0	1	0	1	0	0	7	0	1	1	1	2	3	0	0	0	1	0	0	0	0	0	0	0	0	0	0	0	0	0	0.0065
Bacteria;Fibrobacteres;Fibrobacteria;Fibrobacterales;GU983350_f	GU983350_f	0	0	0	0	0	0	0	0	0	0	2	0	0	0	0	0	0	0	0	0	5	23	9	2	0	0	0	1	0	2	1	0	11	38	0	0	0	0	0	0	0	0	0	0	0	0	0.0022	0
Bacteria;Actinobacteria;Rubrobacteria;Gaiellales;Gaiellaceae	Gaiellaceae	0	0	0	0	0	0	0	0	0	0	142	115	0	0	0	0	0	0	54	88	97	16	30	293	242	312	160	246	174	154	71	113	114	43	0	0	0	0	0	0	0	0	0	0	0	0	0.1538	0.1237
Bacteria;Firmicutes;Bacilli;Bacillales;Gemella_f	Gemella_f	0	0	0	4	0	0	0	0	9	0	15	5	91	190	113	9	4	6	6	12	16	9	7	5	12	18	13	10	14	14	15	48	55	64	23	0	0	0	0	0.0056	0	0	0	0	0.0119	0	0.0162	0.0054
Bacteria;Planctomycetes;Planctomycetia;Planctomycetales;Gemmataceae	Gemmataceae	0	0	0	0	0	0	0	0	0	0	25	25	0	0	0	0	0	0	11	6	8	7	6	16	23	51	25	19	19	24	15	11	6	7	0	0	0	0	0	0	0	0	0	0	0	0	0.0271	0.0269
Bacteria;Gemmatimonadetes;Gemmatimonadetes_c;Gemmatimonadales;Gemmatimonadaceae	Gemmatimonadaceae	0	0	0	0	0	0	0	0	0	0	446	397	0	0	0	0	0	0	220	314	334	216	292	487	375	324	422	692	512	499	286	411	378	304	0	0	0	0	0	0	0	0	0	0	0	0	0.4831	0.4271
Bacteria;Proteobacteria;Deltaproteobacteria;Desulfuromonadales;Geobacteraceae	Geobacteraceae	0	0	0	0	0	0	0	0	0	0	0	0	0	0	0	0	0	0	1	0	1	0	4	0	0	0	0	1	2	3	1	1	0	0	0	0	0	0	0	0	0	0	0	0	0	0	0	0
Bacteria;Actinobacteria;Actinobacteria_c;Frankiales;Geodermatophilaceae	Geodermatophilaceae	0	0	0	0	0	0	0	0	0	0	63	69	0	0	0	0	0	0	54	79	96	37	51	63	84	68	79	91	46	78	55	95	88	45	0	0	0	0	0	0	0	0	0	0	0	0	0.0682	0.0742
Bacteria;Actinobacteria;Actinobacteria_c;Glycomycetales;Glycomycetaceae	Glycomycetaceae	0	0	0	0	0	0	0	0	0	0	0	0	0	0	0	0	0	0	0	0	0	0	0	0	0	0	0	1	0	0	0	0	0	0	0	0	0	0	0	0	0	0	0	0	0	0	0	0
Bacteria;Firmicutes;Clostridia;Clostridiales;Gracilibacteraceae	Gracilibacteraceae	0	0	0	0	0	0	0	0	0	0	0	0	0	0	0	0	0	0	0	0	0	0	0	0	0	0	0	0	0	0	1	1	0	0	0	0	0	0	0	0	0	0	0	0	0	0	0	0
Bacteria;Acidobacteria;HM185886_c;HM185886_o;HM185886_f	HM185886_f	0	0	0	0	0	0	0	0	0	0	0	1	0	0	0	0	0	0	0	0	0	2	4	0	0	0	0	1	0	0	0	0	1	3	0	0	0	0	0	0	0	0	0	0	0	0	0	0.0011
Bacteria;Actinobacteria;Rubrobacteria;Gaiellales;HM748665_f	HM748665_f	0	0	0	0	0	0	0	0	0	0	8	3	0	0	0	0	0	0	6	3	7	3	4	9	17	14	4	4	11	4	5	5	4	4	0	0	0	0	0	0	0	0	0	0	0	0	0.0087	0.0032
Bacteria;Chloroflexi;HM748667_c;HM748667_o;HM748667_f	HM748667_f	0	0	0	0	0	0	0	0	0	0	9	6	0	0	0	0	0	0	8	11	8	0	6	7	3	6	3	14	13	12	2	6	12	3	0	0	0	0	0	0	0	0	0	0	0	0	0.0097	0.0065
Bacteria;Chloroflexi;HM748667_c;HM748667_o;HM748667_o_uc	HM748667_o_uc	0	0	0	0	0	0	0	0	0	0	0	0	0	0	0	0	0	0	0	0	2	0	0	0	3	0	2	0	0	3	0	0	0	0	0	0	0	0	0	0	0	0	0	0	0	0	0	0
Bacteria;Chlorobi;HQ014634_c;HQ014634_o;HQ014634_f	HQ014634_f	0	0	0	0	0	0	0	0	0	0	1	0	0	0	0	0	0	0	0	0	1	2	14	0	0	0	0	0	2	0	0	0	1	1	0	0	0	0	0	0	0	0	0	0	0	0	0.0011	0
Bacteria;Proteobacteria;Betaproteobacteria;Burkholderiales;HQ166641_f	HQ166641_f	0	0	0	0	0	0	0	0	0	0	0	0	0	0	0	0	0	0	0	0	0	0	0	0	2	0	0	0	0	0	0	0	0	0	0	0	0	0	0	0	0	0	0	0	0	0	0	0
Bacteria;DQ787710_p;DQ787710_c;HQ190335_o;HQ190335_f	HQ190335_f	0	0	0	0	0	0	0	0	0	0	0	0	0	0	0	0	0	0	0	0	0	0	0	0	0	0	0	0	0	0	0	0	0	2	0	0	0	0	0	0	0	0	0	0	0	0	0	0
Bacteria;Chlorobi;OPB56_c;OPB56_o;HQ190417_f	HQ190417_f	0	0	0	0	0	0	0	0	0	0	19	2	0	0	0	0	0	0	8	6	14	12	6	0	11	4	0	3	17	8	15	17	4	16	0	0	0	0	0	0	0	0	0	0	0	0	0.0206	0.0022
Bacteria;Proteobacteria;Gammaproteobacteria;Cellvibrionales;HQ190428_f	HQ190428_f	0	0	0	0	0	0	0	0	0	0	0	0	0	0	0	0	0	0	0	0	2	10	9	0	2	0	0	0	0	0	0	0	4	8	0	0	0	0	0	0	0	0	0	0	0	0	0	0
Bacteria;Proteobacteria;Gammaproteobacteria;Oceanospirillales;HQ191045_f	HQ191045_f	0	0	0	0	0	0	0	0	0	0	0	0	0	0	0	0	0	0	0	0	1	1	2	0	1	0	0	0	0	0	1	0	0	0	0	0	0	0	0	0	0	0	0	0	0	0	0	0
Bacteria;Bacteroidetes;Cytophagia;HQ324883_o;HQ324883_f	HQ324883_f	0	0	0	0	0	0	0	0	0	0	0	0	0	0	0	0	0	0	0	2	24	0	6	0	0	0	0	0	0	0	0	0	37	0	0	0	0	0	0	0	0	0	0	0	0	0	0	0
Bacteria;Bacteroidetes;Cytophagia;HQ324883_o;HQ324883_o_uc	HQ324883_o_uc	0	0	0	0	0	0	0	0	0	0	0	0	0	0	0	0	0	0	0	0	2	0	0	0	0	0	0	0	0	0	0	0	0	0	0	0	0	0	0	0	0	0	0	0	0	0	0	0
Bacteria;Chlorobi;OPB56_c;OPB56_o;HQ343229_f	HQ343229_f	0	0	0	0	0	0	0	0	0	0	2	0	0	0	0	0	0	0	0	0	5	0	5	0	0	0	0	0	1	0	0	0	4	0	0	0	0	0	0	0	0	0	0	0	0	0	0.0022	0
Bacteria;Chloroflexi;PDJQ_c;HQ397138_o;HQ397138_f	HQ397138_f	0	0	0	0	0	0	0	0	0	0	0	0	0	0	0	0	0	0	3	0	2	0	0	0	2	0	0	0	2	0	0	0	0	2	0	0	0	0	0	0	0	0	0	0	0	0	0	0
Bacteria;Chloroflexi;HQ674362_c;HQ397159_o;HQ397159_f	HQ397159_f	0	0	0	0	0	0	0	0	0	0	0	2	0	0	0	0	0	0	0	0	0	0	0	0	0	0	0	0	0	0	0	0	0	0	0	0	0	0	0	0	0	0	0	0	0	0	0	0.0022
Bacteria;Proteobacteria;Alphaproteobacteria;Rickettsiales;HQ403220_f	HQ403220_f	0	0	0	0	0	0	0	0	0	0	0	0	0	0	0	0	0	0	0	0	0	0	2	0	0	0	0	2	0	0	0	0	0	0	0	0	0	0	0	0	0	0	0	0	0	0	0	0
Bacteria;Chloroflexi;PDJQ_c;EU335161_o;HQ697801_f	HQ697801_f	0	0	0	0	0	0	0	0	0	0	1	2	0	0	0	0	0	0	0	0	2	2	3	0	2	1	0	2	3	0	0	2	1	6	0	0	0	0	0	0	0	0	0	0	0	0	0.0011	0.0022
Bacteria;Bacteroidetes;Sphingobacteriia;Sphingobacteriales;HQ738440_f	HQ738440_f	0	0	0	0	0	0	0	0	0	0	0	0	0	0	0	0	0	0	2	0	0	0	2	0	0	0	0	0	3	0	0	0	2	0	0	0	0	0	0	0	0	0	0	0	0	0	0	0
Bacteria;Proteobacteria;Alphaproteobacteria;Sneathiellales;HQ910277_f	HQ910277_f	0	0	0	0	0	0	0	0	0	0	0	1	0	0	0	0	0	0	0	0	0	0	0	0	0	0	0	0	0	0	0	0	0	0	0	0	0	0	0	0	0	0	0	0	0	0	0	0.0011
Bacteria;Actinobacteria;Actinobacteria_c;Frankiales;HQ910322_f	HQ910322_f	0	0	0	0	0	0	0	0	0	0	2	0	0	0	0	0	0	0	2	1	4	0	0	0	0	0	1	10	4	0	0	3	1	3	0	0	0	0	0	0	0	0	0	0	0	0	0.0022	0
Bacteria;Proteobacteria;Deltaproteobacteria;Myxococcales;Haliangiaceae	Haliangiaceae	0	0	0	0	0	0	0	0	0	0	35	38	0	0	0	0	0	0	31	109	67	18	39	58	64	65	24	60	61	51	39	117	83	32	0	0	0	0	0	0	0	0	0	0	0	0	0.0379	0.0409
Bacteria;Proteobacteria;Gammaproteobacteria;Cellvibrionales;Halieaceae	Halieaceae	0	0	0	0	0	0	0	0	0	0	0	1	0	0	0	0	0	0	3	1	4	0	0	0	0	0	0	0	0	1	0	1	0	0	0	0	0	0	0	0	0	0	0	0	0	0	0	0.0011
Bacteria;Proteobacteria;Gammaproteobacteria;Oceanospirillales;Halomonadaceae	Halomonadaceae	0	0	0	0	0	0	0	0	0	0	28	96	0	0	0	0	0	0	52	18	25	19	49	22	73	39	1507	6	23	95	47	21	24	21	0	0	0	0	0	0	0	0	0	0	0	0	0.0303	0.1033
Bacteria;Proteobacteria;Epsilonproteobacteria;Campylobacterales;Helicobacteraceae	Helicobacteraceae	0	0	0	0	0	0	0	0	0	0	0	0	0	0	0	0	0	0	0	0	1	0	0	4	0	0	1	0	0	1	1	0	0	0	0	0	0	0	0	0	0	0	0	0	0	0	0	0
Bacteria;Tenericutes;Mollicutes;Mycoplasmatales;Hepatoplasma_f	Hepatoplasma_f	0	0	0	0	0	0	0	0	0	0	0	0	0	0	0	0	0	0	0	0	0	0	0	0	0	0	0	0	0	0	0	1	0	0	0	0	0	0	0	0	0	0	0	0	0	0	0	0
Bacteria;Chloroflexi;Chloroflexia;Herpetosiphonales;Herpetosiphonaceae	Herpetosiphonaceae	0	0	0	0	0	0	0	0	0	0	0	0	0	0	0	0	0	0	0	1	8	0	1	2	0	0	1	1	0	0	0	0	7	4	0	0	0	0	0	0	0	0	0	0	0	0	0	0
Bacteria;Chloroflexi;Chloroflexia;Herpetosiphonales;Herpetosiphonales_uc	Herpetosiphonales_uc	0	0	0	0	0	0	0	0	0	0	3	0	0	0	0	0	0	0	0	0	0	0	0	0	0	0	0	0	2	0	0	0	0	0	0	0	0	0	0	0	0	0	0	0	0	0	0.0032	0
Bacteria;Acidobacteria;Holophagae;Holophagales;Holophagaceae	Holophagaceae	0	0	0	0	0	0	0	0	0	0	0	0	0	0	0	0	0	0	0	4	0	0	0	3	0	5	0	2	0	0	0	4	0	0	0	0	0	0	0	0	0	0	0	0	0	0	0	0
Bacteria;Proteobacteria;Alphaproteobacteria;Rickettsiales;Holosporaceae	Holosporaceae	0	0	0	0	0	0	0	0	0	0	6	0	0	0	0	0	0	0	0	0	0	0	3	0	0	3	0	3	7	0	3	0	0	1	0	0	0	0	0	0	0	0	0	0	0	0	0.0065	0
Bacteria;Hydrogenedentes_NKB19;Hydrogenedens_c;Hydrogenedens_o;Hydrogenedens_f	Hydrogenedens_f	0	0	0	0	0	0	0	0	0	0	0	0	0	0	0	0	0	0	0	2	0	2	0	0	0	0	0	2	0	0	0	0	2	5	0	0	0	0	0	0	0	0	0	0	0	0	0	0
Bacteria;Firmicutes;Negativicutes;Hydrogenispora_o;Hydrogenispora_f	Hydrogenispora_f	0	0	0	0	4	0	5	0	0	0	0	0	0	0	0	0	0	0	0	0	0	0	0	0	0	1	1	0	1	1	2	1	1	0	5	0	0	0	0	0	0.0055	0	0.0063	0	0	0	0	0
Bacteria;Proteobacteria;Hydrogenophilalia;Hydrogenophilales;Hydrogenophilaceae	Hydrogenophilaceae	0	0	0	0	0	0	0	0	0	0	1	0	0	0	0	0	0	0	0	0	0	0	0	0	0	0	0	0	0	0	0	0	0	0	0	0	0	0	0	0	0	0	0	0	0	0	0.0011	0
Bacteria;Bacteroidetes;Cytophagia;Cytophagales;Hymenobacteraceae	Hymenobacteraceae	0	0	0	0	0	0	0	0	0	0	15	17	0	0	0	0	0	0	18	12	8	135	76	2	48	0	130	8	39	24	20	8	19	259	0	0	0	0	0	0	0	0	0	0	0	0	0.0162	0.0183
Bacteria;Proteobacteria;Alphaproteobacteria;Rhizobiales;Hyphomicrobiaceae	Hyphomicrobiaceae	0	0	0	0	0	0	0	0	0	0	22	15	0	0	0	0	0	0	14	13	15	30	32	8	9	1	15	6	17	22	25	12	13	41	0	0	0	0	0	0	0	0	0	0	0	0	0.0238	0.0161
Bacteria;Proteobacteria;Alphaproteobacteria;Rhodobacterales;Hyphomonadaceae	Hyphomonadaceae	0	0	0	0	0	0	0	0	0	0	1	0	0	0	0	0	0	0	2	2	9	19	30	1	1	0	1	1	1	1	2	2	24	26	0	0	0	0	0	0	0	0	0	0	0	0	0.0011	0
Bacteria;Actinobacteria;Acidimicrobiia;Acidimicrobiales;Iamiaceae	Iamiaceae	0	0	0	0	0	0	0	0	0	0	39	36	0	0	0	0	0	0	31	30	31	27	60	22	32	12	25	24	50	26	21	46	24	70	0	0	0	0	0	0	0	0	0	0	0	0	0.0422	0.0387
Bacteria;Proteobacteria;Gammaproteobacteria;Alteromonadales;Idiomarinaceae	Idiomarinaceae	0	0	0	0	0	0	0	0	0	0	0	9	0	0	0	0	0	0	8	0	0	1	1	0	0	0	0	1	0	8	12	0	0	0	0	0	0	0	0	0	0	0	0	0	0	0	0	0.0097
Bacteria;Actinobacteria;Acidimicrobiia;Acidimicrobiales;Ilumatobacter_f	Ilumatobacter_f	0	0	0	0	0	0	0	0	0	0	15	27	0	0	0	0	0	0	10	6	17	18	5	3	9	2	14	6	16	34	9	10	17	21	0	0	0	0	0	0	0	0	0	0	0	0	0.0162	0.0291
Bacteria;Bacteroidetes;Cytophagia;Cytophagales;Imperialibacter_f	Imperialibacter_f	0	0	0	0	0	0	0	0	0	0	0	0	0	0	0	0	0	0	0	0	0	9	1	0	0	0	0	0	0	0	0	0	0	9	0	0	0	0	0	0	0	0	0	0	0	0	0	0
Bacteria;Actinobacteria;Actinobacteria_c;Micrococcales;Intrasporangiaceae	Intrasporangiaceae	0	0	0	0	0	0	0	0	0	0	17	16	0	0	0	0	0	0	6	18	16	15	9	22	43	12	8	18	20	20	5	18	16	12	0	0	0	0	0	0	0	0	0	0	0	0	0.0184	0.0172
Bacteria;Planctomycetes;Planctomycetia;Planctomycetales;Isosphaeraceae	Isosphaeraceae	0	0	0	0	0	0	0	0	0	0	5	0	0	0	0	0	0	0	1	3	4	0	3	3	3	32	3	13	6	5	2	14	14	5	0	0	0	0	0	0	0	0	0	0	0	0	0.0054	0
Bacteria;Chloroflexi;Chloroflexia;Chloroflexales;JF776882_f	JF776882_f	0	0	0	0	0	0	0	0	0	0	4	2	0	0	0	0	0	0	4	0	0	1	0	0	0	0	0	3	3	6	6	2	0	1	0	0	0	0	0	0	0	0	0	0	0	0	0.0043	0.0022
Bacteria;Chloroflexi;EF516615_c;EF516615_o;JF922436_f	JF922436_f	0	0	0	0	0	0	0	0	0	0	0	0	0	0	0	0	0	0	0	2	2	0	0	0	0	0	2	0	0	2	2	0	0	0	0	0	0	0	0	0	0	0	0	0	0	0	0	0
Bacteria;Rhodothermaeota;Rhodothermia;Rhodothermales;JN178178_f	JN178178_f	0	0	0	0	0	0	0	0	0	0	0	2	0	0	0	0	0	0	0	0	2	0	0	0	2	0	0	8	0	2	3	0	2	0	0	0	0	0	0	0	0	0	0	0	0	0	0	0.0022
Bacteria;Acidobacteria;CP011806_c;CP011806_o;JN178185_f	JN178185_f	0	0	0	0	0	0	0	0	0	0	0	1	0	0	0	0	0	0	0	0	0	0	0	0	0	0	0	0	2	1	0	0	0	0	0	0	0	0	0	0	0	0	0	0	0	0	0	0.0011
Bacteria;Verrucomicrobia;Verrucomicrobiae;Methylacidiphilales;JN429064_f	JN429064_f	0	0	0	0	0	0	0	0	0	0	0	0	0	0	0	0	0	0	0	4	0	0	0	0	0	0	0	0	0	0	0	3	0	0	0	0	0	0	0	0	0	0	0	0	0	0	0	0
Bacteria;Proteobacteria;Deltaproteobacteria;Bradymonadales;JN609339_f	JN609339_f	0	0	0	0	0	0	0	0	0	0	0	0	0	0	0	0	0	0	0	0	0	0	0	0	0	0	0	0	0	0	0	0	2	0	0	0	0	0	0	0	0	0	0	0	0	0	0	0
Bacteria;Bacteroidetes;SM1A07_c;JQ739004_o;JQ739004_o_uc	JQ739004_o_uc	0	0	0	0	0	0	0	0	0	0	0	0	0	0	0	0	0	0	0	0	0	0	0	0	2	0	0	0	0	2	0	0	0	6	0	0	0	0	0	0	0	0	0	0	0	0	0	0
Bacteria;Chloroflexi;Ktedonobacteria;JX133647_o;JX133647_f	JX133647_f	0	0	0	0	0	0	0	0	0	0	0	0	0	0	0	0	0	0	0	0	0	0	0	2	2	13	0	0	0	0	0	0	0	0	0	0	0	0	0	0	0	0	0	0	0	0	0	0
Bacteria;Tenericutes;Mollicutes;JX490012_o;JX490012_f	JX490012_f	0	0	0	0	0	0	0	0	0	0	0	0	0	0	0	0	0	0	0	0	0	0	0	0	0	0	0	0	0	0	0	1	0	0	0	0	0	0	0	0	0	0	0	0	0	0	0	0
Bacteria;Chloroflexi;Chloroflexia;Herpetosiphonales;JX501976_f	JX501976_f	0	0	0	0	0	0	0	0	0	0	3	0	0	0	0	0	0	0	0	0	0	2	0	0	0	0	0	0	0	0	0	0	0	0	0	0	0	0	0	0	0	0	0	0	0	0	0.0032	0
Bacteria;Proteobacteria;Deltaproteobacteria;Nitrospinales;KI932691_f	KI932691_f	0	0	0	0	0	0	0	0	0	0	0	0	0	0	0	0	0	0	0	0	0	0	0	0	0	0	0	0	0	2	0	0	0	0	0	0	0	0	0	0	0	0	0	0	0	0	0	0
Bacteria;Proteobacteria;Alphaproteobacteria;Rhizobiales;Kaistia_f	Kaistia_f	0	0	0	0	0	0	0	0	0	0	2	0	0	0	0	0	0	0	0	0	0	0	4	0	3	0	3	1	3	0	0	2	1	2	0	0	0	0	0	0	0	0	0	0	0	0	0.0022	0
Bacteria;Chloroflexi;Chloroflexia;Kallotenuales;Kallotenuaceae	Kallotenuaceae	0	0	0	0	0	0	0	0	0	0	2	3	0	0	0	0	0	0	6	1	0	2	4	0	5	0	0	0	5	1	2	0	7	4	0	0	0	0	0	0	0	0	0	0	0	0	0.0022	0.0032
Bacteria;Actinobacteria;Actinobacteria_c;Kineosporiales;Kineosporiaceae	Kineosporiaceae	0	0	0	0	0	0	0	0	0	0	12	12	0	0	0	0	0	0	14	21	8	15	2	1	18	3	7	12	12	14	10	23	8	11	0	0	0	0	0	0	0	0	0	0	0	0	0.013	0.0129
Bacteria;Verrucomicrobia;Kiritimatiellae;Kiritimatiellales;Kiritimatiellaceae	Kiritimatiellaceae	0	0	0	0	0	0	0	0	0	0	0	0	0	0	0	0	0	0	2	2	5	0	0	0	0	0	0	0	0	0	3	0	0	2	0	0	0	0	0	0	0	0	0	0	0	0	0	0
Bacteria;Chloroflexi;Chloroflexia;Chloroflexales;Kouleothrix_f	Kouleothrix_f	0	0	0	0	0	0	0	0	0	0	41	15	0	0	0	0	0	0	25	7	8	7	18	13	44	2	30	17	39	17	14	13	18	11	0	0	0	0	0	0	0	0	0	0	0	0	0.0444	0.0161
Bacteria;Chloroflexi;Ktedonobacteria;Ktedonobacterales;Ktedonobacteraceae	Ktedonobacteraceae	0	0	0	0	0	0	0	0	0	0	0	0	0	0	0	0	0	0	0	0	0	0	0	4	0	0	0	5	0	0	0	0	0	0	0	0	0	0	0	0	0	0	0	0	0	0	0	0
Bacteria;Firmicutes;Clostridia;Clostridiales;LADT_f	LADT_f	0	0	0	0	0	0	0	0	0	0	0	0	0	0	0	0	0	0	0	0	0	0	1	0	0	0	0	0	0	0	0	0	0	0	0	0	0	0	0	0	0	0	0	0	0	0	0	0
Bacteria;TM6;TM6_c;Babela_o;LBPE_f	LBPE_f	0	0	0	0	0	0	0	0	0	0	0	0	0	0	0	0	0	0	0	0	0	0	0	0	2	0	0	0	0	0	0	0	2	0	0	0	0	0	0	0	0	0	0	0	0	0	0	0
Bacteria;Parcubacteria_OD1;Paceibacter_c;LBQD_o;LBQD_o_uc	LBQD_o_uc	0	0	0	0	0	0	0	0	0	0	0	0	0	0	0	0	0	0	2	0	0	0	0	0	0	0	0	0	0	2	0	0	0	0	0	0	0	0	0	0	0	0	0	0	0	0	0	0
Bacteria;TM6;TM6_c;Babela_o;LBTE_f	LBTE_f	0	0	0	0	0	0	0	0	0	0	0	0	0	0	0	0	0	0	0	0	2	0	0	0	0	0	0	0	0	0	0	0	0	0	0	0	0	0	0	0	0	0	0	0	0	0	0	0
Bacteria;Microgenomates_OP11;Microgenomatus_c;LCFQ_o;LCFQ_f	LCFQ_f	0	0	0	0	0	0	0	0	0	0	0	2	0	0	0	0	0	0	0	0	0	0	0	0	0	0	0	0	0	0	0	0	0	0	0	0	0	0	0	0	0	0	0	0	0	0	0	0.0022
Bacteria;Parcubacteria_OD1;LCGL_c;LCGL_o;LCFY_f	LCFY_f	0	0	0	0	0	0	0	0	0	0	0	0	0	0	0	0	0	0	0	0	0	0	0	0	0	15	0	0	0	0	0	0	0	0	0	0	0	0	0	0	0	0	0	0	0	0	0	0
Bacteria;Parcubacteria_OD1;LCGL_c;LCGL_o;LCGL_o_uc	LCGL_o_uc	0	0	0	0	0	0	0	0	0	0	2	0	0	0	0	0	0	0	0	0	0	0	0	0	0	0	0	0	0	0	0	0	0	0	0	0	0	0	0	0	0	0	0	0	0	0	0.0022	0
Bacteria;Proteobacteria;Betaproteobacteria;LRRD_o;LRRD_f	LRRD_f	0	0	0	0	0	0	0	0	0	0	0	0	0	0	0	0	0	0	0	0	0	0	0	0	0	0	0	0	0	2	0	0	0	0	0	0	0	0	0	0	0	0	0	0	0	0	0	0
Bacteria;Proteobacteria;Alphaproteobacteria;Rhizobiales;Labrys_f	Labrys_f	0	0	0	0	0	0	0	0	0	0	2	4	0	0	0	0	0	0	1	0	0	0	0	0	0	0	1	0	1	0	1	1	0	0	0	0	0	0	0	0	0	0	0	0	0	0	0.0022	0.0043
Bacteria;Firmicutes;Clostridia;Clostridiales;Lachnospiraceae	Lachnospiraceae	25168	24700	24256	26407	16883	27062	26308	26773	27909	25716	36131	31559	26518	25857	26896	24818	28170	28563	35714	33441	30488	32611	24336	22509	21948	17943	19145	18993	20391	18522	20206	23041	21089	22488	16833	16491	32.3268	31.7167	31.3563	36.9882	23.2145	32.608	33.0042	32.727	37.0185	37.9057	39.1371	33.9552
Bacteria;Firmicutes;Bacilli;Lactobacillales;Lactobacillaceae	Lactobacillaceae	370	374	390	2	2	8	8	15	0	1	155	509	0	0	6	0	0	0	742	19	18	25	330	732	520	286	802	944	308	753	1069	110	88	156	3	4	0.4752	0.4802	0.5042	0.0028	0.0028	0.0096	0.01	0.0183	0	0.0015	0.1679	0.5476
Bacteria;Firmicutes;Bacilli;Lactobacillales;Lactobacillales_uc	Lactobacillales_uc	0	0	0	0	0	0	0	0	0	0	1	0	0	0	0	0	0	0	0	0	0	0	0	0	0	0	0	0	1	0	0	0	0	0	0	0	0	0	0	0	0	0	0	0	0	0	0.0011	0
Bacteria;Proteobacteria;Betaproteobacteria;Burkholderiales;Lautropia_f	Lautropia_f	0	0	0	0	0	0	0	0	0	0	0	0	0	0	0	0	0	0	0	0	0	0	0	0	0	0	0	0	0	1	0	0	0	1	0	0	0	0	0	0	0	0	0	0	0	0	0	0
Bacteria;Actinobacteria;Actinobacteria_c;Corynebacteriales;Lawsonella_f	Lawsonella_f	0	0	0	0	0	0	0	0	0	0	0	0	0	0	0	0	0	0	0	0	0	0	0	0	0	0	0	0	0	1	1	0	0	0	0	0	0	0	0	0	0	0	0	0	0	0	0	0
Bacteria;Proteobacteria;Gammaproteobacteria;Legionellales;Legionellaceae	Legionellaceae	0	0	0	0	0	0	0	0	0	0	10	6	0	0	0	0	0	0	5	2	6	4	11	7	4	3	1	2	7	9	3	2	4	7	0	0	0	0	0	0	0	0	0	0	0	0	0.0108	0.0065
Bacteria;Bacteroidetes;Bacteroidia;Bacteroidales;Lentimicrobiaceae	Lentimicrobiaceae	0	0	0	0	0	0	0	0	0	0	0	0	0	0	0	0	0	0	0	0	2	0	0	0	0	0	0	0	0	0	3	0	2	0	0	0	0	0	0	0	0	0	0	0	0	0	0	0
Bacteria;Spirochaetes;Spirochaetia;Leptospirales;Leptospiraceae	Leptospiraceae	0	0	0	0	0	0	0	0	0	0	0	0	0	0	0	0	0	0	1	4	4	2	9	0	0	0	0	0	1	0	0	5	9	2	0	0	0	0	0	0	0	0	0	0	0	0	0	0
Bacteria;Firmicutes;Bacilli;Lactobacillales;Leuconostocaceae	Leuconostocaceae	144	211	183	0	21	6	8	9	1	0	16	15	0	20	0	0	0	1	7	9	2	12	58	53	58	30	49	39	17	21	27	5	12	14	15	33	0.185	0.2709	0.2366	0	0.0289	0.0072	0.01	0.011	0.0013	0	0.0173	0.0161
Bacteria;Proteobacteria;Betaproteobacteria;Burkholderiales;Limnobacter_f	Limnobacter_f	0	0	0	0	0	0	0	0	0	0	1	0	0	0	0	0	0	0	0	0	1	0	0	0	0	0	0	0	0	0	0	0	0	0	0	0	0	0	0	0	0	0	0	0	0	0	0.0011	0
Bacteria;Firmicutes;Limnochordia;Limnochordales;Limnochordaceae	Limnochordaceae	0	0	0	0	0	0	0	0	0	0	0	2	0	0	0	0	0	0	0	0	3	0	0	0	0	0	0	0	0	2	0	0	3	0	0	0	0	0	0	0	0	0	0	0	0	0	0	0.0022
Bacteria;Gemmatimonadetes;Longimicrobia;Longimicrobiales;Longimicrobiaceae	Longimicrobiaceae	0	0	0	0	0	0	0	0	0	0	11	17	0	0	0	0	0	0	6	16	82	43	38	2	17	7	14	9	32	22	17	31	108	70	0	0	0	0	0	0	0	0	0	0	0	0	0.0119	0.0183
Bacteria;Verrucomicrobia;Verrucomicrobiae;Verrucomicrobiales;Luteolibacter_f	Luteolibacter_f	0	0	0	0	0	0	0	0	0	0	1	5	0	0	0	0	0	0	1	8	6	15	6	0	3	3	0	2	5	0	6	3	6	34	0	0	0	0	0	0	0	0	0	0	0	0	0.0011	0.0054
Bacteria;Proteobacteria;Gammaproteobacteria;Alteromonadales;Marinobacter_f	Marinobacter_f	0	0	0	0	0	0	0	0	0	0	2	1	0	0	0	0	0	0	31	1	7	3	6	0	3	6	21	0	0	2	44	1	6	4	0	0	0	0	0	0	0	0	0	0	0	0	0.0022	0.0011
Bacteria;Proteobacteria;Alphaproteobacteria;Rhizobiales;Methylobacteriaceae	Methylobacteriaceae	0	2	7	0	3	0	2	0	0	0	26	55	0	0	0	0	1	6	51	38	53	30	18	13	27	4	37	49	34	46	69	53	64	35	0	0	0	0.0026	0.009	0	0.0041	0	0.0025	0	0	0	0.0282	0.0592
Bacteria;Proteobacteria;Gammaproteobacteria;Methylococcales;Methylococcaceae	Methylococcaceae	0	0	0	0	0	0	0	0	0	0	0	0	0	0	0	0	0	0	0	0	0	0	3	0	0	0	0	0	0	0	0	0	0	0	0	0	0	0	0	0	0	0	0	0	0	0	0	0
Bacteria;Proteobacteria;Alphaproteobacteria;Rhizobiales;Methylocystaceae	Methylocystaceae	0	0	0	0	0	0	0	0	0	0	0	0	0	0	0	0	0	0	0	0	0	0	0	0	0	2	0	0	0	0	0	0	0	0	0	0	0	0	0	0	0	0	0	0	0	0	0	0
Bacteria;Proteobacteria;Gammaproteobacteria;Chromatiales;Methylohalomonas_f	Methylohalomonas_f	0	0	0	0	0	0	0	0	0	0	0	0	0	0	0	0	0	0	0	0	0	0	4	0	0	0	0	0	0	0	0	0	0	0	0	0	0	0	0	0	0	0	0	0	0	0	0	0
Bacteria;Proteobacteria;Gammaproteobacteria;Methylococcales;Methylophaga_f	Methylophaga_f	0	0	0	0	0	0	0	0	0	0	0	0	0	0	0	0	0	0	0	0	0	21	2	0	0	0	0	0	0	0	0	0	1	34	0	0	0	0	0	0	0	0	0	0	0	0	0	0
Bacteria;Proteobacteria;Betaproteobacteria;Methylophilales;Methylophilaceae	Methylophilaceae	0	0	0	0	0	0	0	0	0	0	1	0	0	0	0	0	0	0	5	15	11	19	31	3	10	1	1	16	8	0	4	10	21	39	0	0	0	0	0	0	0	0	0	0	0	0	0.0011	0
Bacteria;Proteobacteria;Alphaproteobacteria;Rhizobiales;Methylopila_f	Methylopila_f	0	0	0	0	0	0	0	0	0	0	0	2	0	0	0	0	0	0	0	0	2	2	0	0	1	1	2	0	0	3	1	0	8	1	0	0	0	0	0	0	0	0	0	0	0	0	0	0.0022
Bacteria;Proteobacteria;Alphaproteobacteria;Rhodospirillales;Micavibrio_f	Micavibrio_f	0	0	0	0	0	0	0	0	0	0	0	7	0	0	0	0	0	0	4	13	8	10	8	6	1	0	1	2	2	12	4	17	10	10	0	0	0	0	0	0	0	0	0	0	0	0	0	0.0075
Bacteria;Actinobacteria;Actinobacteria_c;Micrococcales;Microbacteriaceae	Microbacteriaceae	0	0	0	0	0	0	0	0	0	0	29	36	0	0	0	0	0	0	26	49	56	58	32	30	24	40	31	29	35	32	38	86	78	72	0	0	0	0	0	0	0	0	0	0	0	0	0.0314	0.0387
Bacteria;Proteobacteria;Gammaproteobacteria;Cellvibrionales;Microbulbiferaceae	Microbulbiferaceae	0	0	0	0	0	0	0	0	0	0	0	0	0	0	0	0	0	0	0	0	0	0	0	0	0	0	0	0	0	0	0	0	0	2	0	0	0	0	0	0	0	0	0	0	0	0	0	0
Bacteria;Actinobacteria;Actinobacteria_c;Micrococcales;Micrococcaceae	Micrococcaceae	6	0	14	0	0	0	0	0	0	0	139	88	0	0	0	0	0	0	74	50	58	176	329	96	198	73	48	102	125	86	93	82	68	222	0	0	0.0077	0	0.0181	0	0	0	0	0	0	0	0.1506	0.0947
Bacteria;Actinobacteria;Actinobacteria_c;Micrococcales;Micrococcales_uc	Micrococcales_uc	0	0	0	0	0	0	0	0	0	0	0	0	0	0	0	0	0	0	0	0	0	0	1	0	0	0	1	0	0	0	0	0	0	0	0	0	0	0	0	0	0	0	0	0	0	0	0	0
Bacteria;Microgenomates_OP11;Microgenomatus_c;Microgenomatus_o;Microgenomatus_f	Microgenomatus_f	0	0	0	0	0	0	0	0	0	0	0	0	0	0	0	0	0	0	0	0	0	0	0	0	0	0	0	0	0	0	2	0	0	0	0	0	0	0	0	0	0	0	0	0	0	0	0	0
Bacteria;Actinobacteria;Actinobacteria_c;Micromonosporales;Micromonosporaceae	Micromonosporaceae	0	0	0	0	0	0	0	0	0	0	78	40	0	0	0	0	0	0	71	89	79	50	73	52	193	42	81	101	125	65	92	105	74	54	0	0	0	0	0	0	0	0	0	0	0	0	0.0845	0.043
Bacteria;Proteobacteria;Alphaproteobacteria;Micropepsales;Micropepsaceae	Micropepsaceae	0	0	0	0	0	0	0	0	0	0	10	5	0	0	0	0	0	0	12	2	19	8	6	89	39	82	21	25	14	13	17	11	32	6	0	0	0	0	0	0	0	0	0	0	0	0	0.0108	0.0054
Bacteria;Actinobacteria;Acidimicrobiia;Acidimicrobiales;Microthrixaceae	Microthrixaceae	0	0	0	0	0	0	0	0	0	0	1	1	0	0	0	0	0	0	1	0	11	6	6	0	2	1	1	4	2	5	3	5	12	3	0	0	0	0	0	0	0	0	0	0	0	0	0.0011	0.0011
Bacteria;Proteobacteria;Alphaproteobacteria;Rickettsiales;Midichloriaceae	Midichloriaceae	0	0	0	0	0	0	0	0	0	0	2	0	0	0	0	0	0	0	0	2	0	0	0	0	0	0	0	0	0	0	0	1	0	0	0	0	0	0	0	0	0	0	0	0	0	0	0.0022	0
Bacteria;Tenericutes;Mollicutes;Moeniiplasma_o;Moeniiplasma_f	Moeniiplasma_f	0	0	0	0	0	0	0	0	0	0	0	2	0	0	0	0	0	0	0	0	1	0	0	0	3	0	1	0	0	0	0	0	2	0	0	0	0	0	0	0	0	0	0	0	0	0	0	0.0022
Bacteria;Firmicutes;Clostridia;Clostridiales;Mogibacterium_f	Mogibacterium_f	122	96	78	85	158	2728	2184	2608	12	48	40	23	199	226	196	68	2	8	38	89	62	68	50	163	138	755	846	873	173	217	219	241	218	231	156	145	0.1567	0.1233	0.1008	0.1191	0.2173	3.2871	2.7399	3.188	0.0159	0.0708	0.0433	0.0247
Bacteria;Proteobacteria;Gammaproteobacteria;Pseudomonadales;Moraxellaceae	Moraxellaceae	0	0	0	0	0	0	0	0	0	0	3	0	0	0	0	0	0	0	7	1	0	8	0	0	0	0	4	14	2	5	6	5	1	7	0	0	0	0	0	0	0	0	0	0	0	0	0.0032	0
Bacteria;Proteobacteria;Gammaproteobacteria;Enterobacterales;Morganellaceae	Morganellaceae	0	0	0	0	0	0	0	0	0	0	0	0	0	0	0	0	0	0	0	0	0	0	0	0	0	0	2	0	0	0	0	0	0	0	0	0	0	0	0	0	0	0	0	0	0	0	0	0
Bacteria;Actinobacteria;Actinobacteria_c;Motilibacter_o;Motilibacteraceae	Motilibacteraceae	0	0	0	0	0	0	0	0	0	0	1	1	0	0	0	0	0	0	1	1	3	3	2	3	11	14	1	3	2	1	1	2	3	1	0	0	0	0	0	0	0	0	0	0	0	0	0.0011	0.0011
Bacteria;Bacteroidetes;Bacteroidia;Bacteroidales;Muribaculaceae	Muribaculaceae	0	0	0	0	1230	1	1	0	0	0	109	110	0	0	0	0	0	0	159	1	3	2	5	111	101	73	112	83	991	1271	1416	90	94	108	1375	1459	0	0	0	0	1.6913	0.0012	0.0013	0	0	0	0.1181	0.1184
Bacteria;Actinobacteria;Actinobacteria_c;Corynebacteriales;Mycobacteriaceae	Mycobacteriaceae	0	0	0	0	0	0	0	0	0	0	18	49	0	0	0	0	0	0	32	11	28	25	15	48	39	62	27	40	30	60	28	23	37	34	0	0	0	0	0	0	0	0	0	0	0	0	0.0195	0.0527
Bacteria;Tenericutes;Mollicutes;Mycoplasmatales;Mycoplasmataceae	Mycoplasmataceae	0	0	0	0	0	0	0	0	0	0	0	0	0	0	0	0	0	0	0	0	0	0	0	0	1	0	0	0	0	0	0	0	0	0	0	0	0	0	0	0	0	0	0	0	0	0	0	0
Bacteria;Proteobacteria;Deltaproteobacteria;Myxococcales;Myxococcaceae	Myxococcaceae	0	0	0	0	0	0	0	0	0	0	1	8	0	0	0	0	0	0	6	4	3	2	4	3	1	1	2	5	2	7	2	2	5	3	0	0	0	0	0	0	0	0	0	0	0	0	0.0011	0.0086
Bacteria;Proteobacteria;Deltaproteobacteria;Myxococcales;Myxococcales_uc	Myxococcales_uc	0	0	0	0	0	0	0	0	0	0	0	1	0	0	0	0	0	0	1	0	0	0	3	2	1	1	0	1	0	1	0	1	1	0	0	0	0	0	0	0	0	0	0	0	0	0	0	0.0011
Bacteria;Bacteroidetes;Sphingobacteriia;NVQB_o;NVQB_f	NVQB_f	0	0	0	0	0	0	0	0	0	0	6	2	0	0	0	0	0	0	1	26	8	7	11	10	0	0	1	6	2	2	1	32	32	18	0	0	0	0	0	0	0	0	0	0	0	0	0.0065	0.0022
Bacteria;Actinobacteria;Actinobacteria_c;Frankiales;Nakamurellaceae	Nakamurellaceae	0	0	0	0	0	0	0	0	0	0	0	2	0	0	0	0	0	0	0	10	3	4	0	1	0	1	2	1	3	6	2	4	7	5	0	0	0	0	0	0	0	0	0	0	0	0	0	0.0022
Bacteria;Proteobacteria;Deltaproteobacteria;Myxococcales;Nannocystaceae	Nannocystaceae	0	0	0	0	0	0	0	0	0	0	5	7	0	0	0	0	0	0	5	3	13	0	4	3	4	6	3	5	4	2	0	1	13	2	0	0	0	0	0	0	0	0	0	0	0	0	0.0054	0.0075
Bacteria;Firmicutes;Clostridia;Clostridiales;Natronincola_f	Natronincola_f	0	0	0	0	0	0	0	0	0	0	0	0	0	0	0	0	0	0	0	0	0	0	2	0	0	0	0	0	0	0	0	0	0	1	0	0	0	0	0	0	0	0	0	0	0	0	0	0
Bacteria;Proteobacteria;Betaproteobacteria;Neisseriales;Neisseriaceae	Neisseriaceae	0	0	0	0	0	0	0	0	0	0	0	2	0	0	0	0	0	0	3	0	1	1	0	0	2	0	1	0	0	4	0	0	0	1	0	0	0	0	0	0	0	0	0	0	0	0	0	0.0022
Bacteria;Actinobacteria;Nitriliruptoria;Nitriliruptorales;Nitriliruptoraceae	Nitriliruptoraceae	0	0	0	0	0	0	0	0	0	0	1	0	0	0	0	0	0	0	0	2	5	5	64	4	1	1	0	0	1	1	1	1	1	13	0	0	0	0	0	0	0	0	0	0	0	0	0.0011	0
Bacteria;Proteobacteria;Gammaproteobacteria;Chromatiales;Nitrococcus_f	Nitrococcus_f	0	0	0	0	0	0	0	0	0	0	1	3	0	0	0	0	0	0	0	0	3	0	0	0	0	2	0	0	0	0	0	0	3	0	0	0	0	0	0	0	0	0	0	0	0	0	0.0011	0.0032
Bacteria;Proteobacteria;Gammaproteobacteria;Chromatiales;Nitrosococcus_f	Nitrosococcus_f	0	0	0	0	0	0	0	0	0	0	0	0	0	0	0	0	0	0	0	0	0	0	1	0	0	0	1	0	0	0	0	0	4	0	0	0	0	0	0	0	0	0	0	0	0	0	0	0
Bacteria;Proteobacteria;Betaproteobacteria;Nitrosomonadales;Nitrosomonadaceae	Nitrosomonadaceae	0	0	0	0	0	0	0	0	0	0	3	8	0	0	0	0	0	0	4	19	20	6	17	13	8	0	2	2	5	2	2	13	19	14	0	0	0	0	0	0	0	0	0	0	0	0	0.0032	0.0086
Bacteria;Nitrospirae;Nitrospira_c;Nitrospirales;Nitrospiraceae	Nitrospiraceae	0	0	0	0	0	0	0	0	0	0	67	67	0	0	0	0	0	0	57	42	90	31	89	53	69	31	65	59	92	68	58	58	127	57	0	0	0	0	0	0	0	0	0	0	0	0	0.0726	0.0721
Bacteria;Actinobacteria;Actinobacteria_c;Corynebacteriales;Nocardiaceae	Nocardiaceae	0	0	0	0	0	0	0	0	0	0	17	17	0	0	0	0	0	0	8	4	10	9	20	9	18	0	9	10	12	21	11	12	11	18	0	0	0	0	0	0	0	0	0	0	0	0	0.0184	0.0183
Bacteria;Actinobacteria;Actinobacteria_c;Propionibacteriales;Nocardioidaceae	Nocardioidaceae	0	0	0	0	0	0	0	0	0	0	78	71	0	0	0	0	0	0	60	53	98	55	57	124	124	49	78	106	81	114	45	72	121	72	0	0	0	0	0	0	0	0	0	0	0	0	0.0845	0.0764
Bacteria;Actinobacteria;Actinobacteria_c;Streptosporangiales;Nocardiopsaceae	Nocardiopsaceae	0	0	0	0	0	0	0	0	0	0	0	1	0	0	0	0	0	0	0	2	0	0	4	0	0	1	1	4	1	0	0	0	0	4	0	0	0	0	0	0	0	0	0	0	0	0	0	0.0011
Bacteria;Planctomycetes;OM190_c;OM190_o;OM190_f	OM190_f	0	0	0	0	0	0	0	0	0	0	2	0	0	0	0	0	0	0	0	3	2	2	3	0	1	0	0	0	2	0	1	5	4	0	0	0	0	0	0	0	0	0	0	0	0	0	0.0022	0
Bacteria;Bacteroidetes;Bacteroidia;Bacteroidales;Odoribacteraceae	Odoribacteraceae	479	520	530	90	184	38	42	84	0	38	71	51	941	926	816	77	0	0	57	75	62	56	278	330	405	145	139	136	190	212	186	428	346	338	156	206	0.6152	0.6677	0.6851	0.1261	0.253	0.0458	0.0527	0.1027	0	0.056	0.0769	0.0549
Bacteria;Proteobacteria;Gammaproteobacteria;Oceanospirillales;Oleiphilaceae	Oleiphilaceae	0	0	0	0	0	0	0	0	0	0	0	0	0	0	0	0	0	0	0	0	0	0	0	0	0	0	0	0	0	0	0	0	1	0	0	0	0	0	0	0	0	0	0	0	0	0	0	0
Bacteria;Proteobacteria;Oligoflexia;Oligoflexales;Oligoflexaceae	Oligoflexaceae	0	0	0	0	0	0	0	0	0	0	1	3	0	0	0	0	0	0	0	1	1	6	5	0	7	1	2	5	2	2	2	5	11	7	0	0	0	0	0	0	0	0	0	0	0	0	0.0011	0.0032
Bacteria;Verrucomicrobia;Opitutae;Opitutales;Opitutaceae	Opitutaceae	0	0	0	0	0	0	0	0	0	0	20	17	0	0	0	0	0	0	7	45	35	72	80	8	17	19	6	27	15	11	14	39	51	136	0	0	0	0	0	0	0	0	0	0	0	0	0.0217	0.0183
Bacteria;Chloroflexi;Chloroflexia;Chloroflexales;Oscillochloridaceae	Oscillochloridaceae	0	0	0	0	0	0	0	0	0	0	0	0	0	0	0	0	0	0	0	0	0	0	0	0	0	0	0	0	0	0	0	0	0	1	0	0	0	0	0	0	0	0	0	0	0	0	0	0
Bacteria;Proteobacteria;Betaproteobacteria;Burkholderiales;Oxalobacteraceae	Oxalobacteraceae	0	0	0	0	0	16	0	0	0	0	30	13	0	0	0	0	0	0	20	43	32	53	23	29	76	12	30	39	32	21	20	64	42	97	0	0	0	0	0	0	0	0.0193	0	0	0	0	0.0325	0.014
Bacteria;Acidobacteria;Blastocatellia;Blastocatellales;PAC000004_f	PAC000004_f	0	0	0	0	0	0	0	0	0	0	17	11	0	0	0	0	0	0	27	19	10	6	4	2	21	0	15	4	23	21	32	11	1	17	0	0	0	0	0	0	0	0	0	0	0	0	0.0184	0.0118
Bacteria;Bacteroidetes;Sphingobacteriia;Sphingobacteriales;PAC000006_f	PAC000006_f	0	0	0	0	0	0	0	0	0	0	2	0	0	0	0	0	0	0	1	10	3	8	12	0	0	0	0	1	4	0	2	17	3	19	0	0	0	0	0	0	0	0	0	0	0	0	0.0022	0
Bacteria;Bacteroidetes;Sphingobacteriia;PAC000007_o;PAC000007_f	PAC000007_f	0	0	0	0	0	0	0	0	0	0	2	0	0	0	0	0	0	0	0	0	0	3	0	0	0	3	0	6	1	0	0	0	0	8	0	0	0	0	0	0	0	0	0	0	0	0	0.0022	0
Bacteria;Saccharibacteria_TM7;Saccharimonas_c;Saccharimonas_o;PAC000016_f	PAC000016_f	0	0	0	0	0	0	0	0	0	0	32	7	0	0	0	0	0	0	12	34	24	22	6	21	23	47	6	31	17	27	31	60	36	13	0	0	0	0	0	0	0	0	0	0	0	0	0.0347	0.0075
Bacteria;Planctomycetes;Phycisphaerae;Phycisphaerales;PAC000040_f	PAC000040_f	0	0	0	0	0	0	0	0	0	0	0	2	0	0	0	0	0	0	0	1	0	0	1	0	0	2	0	0	0	1	0	0	0	0	0	0	0	0	0	0	0	0	0	0	0	0	0	0.0022
Bacteria;Planctomycetes;PAC000043_c;PAC000043_o;PAC000043_f	PAC000043_f	0	0	0	0	0	0	0	0	0	0	1	0	0	0	0	0	0	0	3	11	18	8	2	3	1	5	0	1	0	1	4	27	8	3	0	0	0	0	0	0	0	0	0	0	0	0	0.0011	0
Bacteria;Proteobacteria;Gammaproteobacteria;Legionellales;PAC000044_f	PAC000044_f	0	0	0	0	0	0	0	0	0	0	0	0	0	0	0	0	0	0	0	0	0	0	0	0	0	0	0	0	0	0	0	0	2	0	0	0	0	0	0	0	0	0	0	0	0	0	0	0
Bacteria;Cyanobacteria;PAC000053_c;PAC000053_o;PAC000053_f	PAC000053_f	0	0	0	0	0	0	0	0	0	0	0	1	0	0	0	0	0	0	4	6	5	1	2	7	0	31	0	7	1	6	2	7	6	2	0	0	0	0	0	0	0	0	0	0	0	0	0	0.0011
Bacteria;AD3;PAC000071_c;PAC000071_o;PAC000071_f	PAC000071_f	0	0	0	0	0	0	0	0	0	0	2	0	0	0	0	0	0	0	0	0	2	0	0	1	0	0	1	4	4	0	0	0	0	0	0	0	0	0	0	0	0	0	0	0	0	0	0.0022	0
Bacteria;Armatimonadetes;Armatimonadia;Armatimonadales;PAC000074_f	PAC000074_f	0	0	0	0	0	0	0	0	0	0	0	1	0	0	0	0	0	0	1	0	0	0	1	1	1	11	0	0	1	0	1	0	0	0	0	0	0	0	0	0	0	0	0	0	0	0	0	0.0011
Bacteria;Actinobacteria;Rubrobacteria;Gaiellales;PAC000097_f	PAC000097_f	0	0	0	0	0	0	0	0	0	0	0	4	0	0	0	0	0	0	3	3	6	0	1	0	4	0	0	5	3	0	4	0	3	2	0	0	0	0	0	0	0	0	0	0	0	0	0	0.0043
Bacteria;WS5;WS5_c;PAC000108_o;PAC000108_f	PAC000108_f	0	0	0	0	0	0	0	0	0	0	0	0	0	0	0	0	0	0	4	0	3	3	2	0	0	5	0	4	1	3	2	5	5	4	0	0	0	0	0	0	0	0	0	0	0	0	0	0
Bacteria;Acidobacteria;Solibacteres;PAC000121_o;PAC000121_f	PAC000121_f	0	0	0	0	0	0	0	0	0	0	14	1	0	0	0	0	0	0	3	1	4	2	1	21	3	138	0	9	7	4	3	3	5	2	0	0	0	0	0	0	0	0	0	0	0	0	0.0152	0.0011
Bacteria;Proteobacteria;Oligoflexia;Bdellovibrionales;PAC000132_f	PAC000132_f	0	0	0	0	0	0	0	0	0	0	8	10	0	0	0	0	0	0	13	27	30	21	9	18	26	15	8	34	30	19	28	32	21	19	0	0	0	0	0	0	0	0	0	0	0	0	0.0087	0.0108
Bacteria;TM6;TM6_c;Babela_o;PAC000133_f	PAC000133_f	0	0	0	0	0	0	0	0	0	0	2	0	0	0	0	0	0	0	0	0	0	0	0	0	0	0	0	0	0	0	0	0	0	0	0	0	0	0	0	0	0	0	0	0	0	0	0.0022	0
Bacteria;Bacteroidetes;Sphingobacteriia;NVQB_o;PAC000134_f	PAC000134_f	0	0	0	0	0	0	0	0	0	0	0	0	0	0	0	0	0	0	5	0	5	0	0	1	0	62	0	2	0	0	7	0	12	0	0	0	0	0	0	0	0	0	0	0	0	0	0	0
Bacteria;Proteobacteria;Alphaproteobacteria;Rhodospirillales;PAC000146_f	PAC000146_f	0	0	0	0	0	0	0	0	0	0	3	1	0	0	0	0	0	0	6	8	4	9	3	7	3	9	1	3	6	3	6	7	8	2	0	0	0	0	0	0	0	0	0	0	0	0	0.0032	0.0011
Bacteria;Chloroflexi;Ktedonobacteria;AY673403_o;PAC000149_f	PAC000149_f	0	0	0	0	0	0	0	0	0	0	0	0	0	0	0	0	0	0	0	0	0	0	0	0	0	4	0	0	0	0	0	0	0	0	0	0	0	0	0	0	0	0	0	0	0	0	0	0
Bacteria;TM6;TM6_c;Babela_o;PAC000234_f	PAC000234_f	0	0	0	0	0	0	0	0	0	0	0	0	0	0	0	0	0	0	0	0	0	0	3	0	0	0	0	0	0	0	0	0	0	0	0	0	0	0	0	0	0	0	0	0	0	0	0	0
Bacteria;TM6;TM6_c;Babela_o;PAC000239_f	PAC000239_f	0	0	0	0	0	0	0	0	0	0	0	0	0	0	0	0	0	0	0	0	0	0	0	0	0	0	0	0	0	0	0	0	0	2	0	0	0	0	0	0	0	0	0	0	0	0	0	0
Bacteria;Chloroflexi;PAC000286_c;PAC000287_o;PAC000287_f	PAC000287_f	0	0	0	0	0	0	0	0	0	0	0	0	0	0	0	0	0	0	0	0	0	0	0	2	0	14	0	0	0	0	0	0	0	0	0	0	0	0	0	0	0	0	0	0	0	0	0	0
Bacteria;Bacteroidetes;Sphingobacteriia;Sphingobacteriales;PAC000290_f	PAC000290_f	0	0	0	0	0	0	0	0	0	0	8	0	0	0	0	0	0	0	0	0	0	0	2	0	0	0	1	5	5	0	1	2	2	3	0	0	0	0	0	0	0	0	0	0	0	0	0.0087	0
Bacteria;Armatimonadetes;PAC000296_c;PAC000296_o;PAC000296_f	PAC000296_f	0	0	0	0	0	0	0	0	0	0	2	1	0	0	0	0	0	0	0	1	3	0	3	0	0	0	0	3	3	0	0	4	13	10	0	0	0	0	0	0	0	0	0	0	0	0	0.0022	0.0011
Bacteria;TM6;TM6_c;Babela_o;PAC000385_f	PAC000385_f	0	0	0	0	0	0	0	0	0	0	0	0	0	0	0	0	0	0	0	0	0	0	0	0	0	1	0	0	0	0	0	0	0	0	0	0	0	0	0	0	0	0	0	0	0	0	0	0
Bacteria;TM6;TM6_c;Babela_o;PAC000386_f	PAC000386_f	0	0	0	0	0	0	0	0	0	0	4	0	0	0	0	0	0	0	2	0	0	2	0	0	0	0	0	0	0	0	1	0	0	1	0	0	0	0	0	0	0	0	0	0	0	0	0.0043	0
Bacteria;Elusimicrobia;Elusimicrobia_c;Elusimicrobiales;PAC000391_f	PAC000391_f	0	0	0	0	0	0	0	0	0	0	0	4	0	0	0	0	0	0	0	5	4	1	0	1	0	0	0	0	0	5	0	4	7	0	0	0	0	0	0	0	0	0	0	0	0	0	0	0.0043
Bacteria;Cyanobacteria;PAC002560_c;PAC000393_o;PAC000393_f	PAC000393_f	0	0	0	0	0	0	0	0	0	0	0	0	0	0	0	0	0	0	0	0	0	0	0	0	0	2	0	0	0	0	0	0	0	0	0	0	0	0	0	0	0	0	0	0	0	0	0	0
Bacteria;Chloroflexi;Ktedonobacteria;Ktedonobacterales;PAC000394_f	PAC000394_f	0	0	0	0	0	0	0	0	0	0	0	0	0	0	0	0	0	0	0	0	8	1	0	7	4	18	0	0	0	0	0	0	15	0	0	0	0	0	0	0	0	0	0	0	0	0	0	0
Bacteria;Chloroflexi;Anaerolineae;PAC000395_o;PAC000395_f	PAC000395_f	0	0	0	0	0	0	0	0	0	0	8	0	0	0	0	0	0	0	2	3	1	2	5	0	2	1	2	9	10	2	3	2	1	1	0	0	0	0	0	0	0	0	0	0	0	0	0.0087	0
Bacteria;Chloroflexi;Anaerolineae;PAC000395_o;PAC000395_o_uc	PAC000395_o_uc	0	0	0	0	0	0	0	0	0	0	0	0	0	0	0	0	0	0	0	0	0	0	0	0	0	0	0	0	0	0	3	0	3	0	0	0	0	0	0	0	0	0	0	0	0	0	0	0
Bacteria;Chlorobi;Ignavibacteriae;PAC000396_o;PAC000396_f	PAC000396_f	0	0	0	0	0	0	0	0	0	0	3	3	0	0	0	0	0	0	2	9	1	1	5	6	1	4	6	18	13	0	2	5	1	0	0	0	0	0	0	0	0	0	0	0	0	0	0.0032	0.0032
Bacteria;Armatimonadetes;PAC000401_c;PAC000401_o;PAC000401_f	PAC000401_f	0	0	0	0	0	0	0	0	0	0	4	0	0	0	0	0	0	0	2	2	2	0	0	0	0	3	2	4	4	2	2	0	0	4	0	0	0	0	0	0	0	0	0	0	0	0	0.0043	0
Bacteria;Proteobacteria;Alphaproteobacteria;Rhodospirillales;PAC000428_f	PAC000428_f	0	0	0	0	0	0	0	0	0	0	0	0	0	0	0	0	0	0	0	10	17	0	0	0	0	19	0	0	0	1	0	6	18	0	0	0	0	0	0	0	0	0	0	0	0	0	0	0
Bacteria;Armatimonadetes;PAC000533_c;PAC000533_o;PAC000533_f	PAC000533_f	0	0	0	0	0	0	0	0	0	0	0	0	0	0	0	0	0	0	0	0	0	0	0	0	0	7	0	0	0	0	0	0	0	0	0	0	0	0	0	0	0	0	0	0	0	0	0	0
Bacteria;Armatimonadetes;PAC000535_c;PAC000535_o;PAC000535_f	PAC000535_f	0	0	0	0	0	0	0	0	0	0	5	5	0	0	0	0	0	0	4	12	13	10	15	2	4	3	9	5	5	6	10	6	4	6	0	0	0	0	0	0	0	0	0	0	0	0	0.0054	0.0054
Bacteria;Armatimonadetes;PAC000535_c;PAC000535_o;PAC000535_o_uc	PAC000535_o_uc	0	0	0	0	0	0	0	0	0	0	0	0	0	0	0	0	0	0	0	0	0	0	0	0	0	0	0	0	0	0	0	0	0	2	0	0	0	0	0	0	0	0	0	0	0	0	0	0
Bacteria;Bacteroidetes;Sphingobacteriia;NVQB_o;PAC000536_f	PAC000536_f	0	0	0	0	0	0	0	0	0	0	24	6	0	0	0	0	0	0	14	13	11	3	53	2	5	0	10	11	29	7	20	19	23	7	0	0	0	0	0	0	0	0	0	0	0	0	0.026	0.0065
Bacteria;Chloroflexi;PDJQ_c;PAC000542_o;PAC000542_f	PAC000542_f	0	0	0	0	0	0	0	0	0	0	0	0	0	0	0	0	0	0	0	0	0	0	0	5	0	5	0	2	0	2	0	0	0	0	0	0	0	0	0	0	0	0	0	0	0	0	0	0
Bacteria;Elusimicrobia;Elusimicrobia_c;PAC000548_o;PAC000548_f	PAC000548_f	0	0	0	0	0	0	0	0	0	0	8	6	0	0	0	0	0	0	2	10	3	0	0	7	4	4	5	6	8	5	1	13	2	2	0	0	0	0	0	0	0	0	0	0	0	0	0.0087	0.0065
Bacteria;TM6;TM6_c;Babela_o;PAC000589_f	PAC000589_f	0	0	0	0	0	0	0	0	0	0	0	0	0	0	0	0	0	0	3	0	2	0	6	0	6	0	2	1	0	0	8	0	0	0	0	0	0	0	0	0	0	0	0	0	0	0	0	0
Bacteria;TM6;TM6_c;Babela_o;PAC000590_f	PAC000590_f	0	0	0	0	0	0	0	0	0	0	0	0	0	0	0	0	0	0	0	2	0	0	0	0	0	0	0	1	0	0	0	0	0	0	0	0	0	0	0	0	0	0	0	0	0	0	0	0
Bacteria;Gemmatimonadetes;Gemmatimonadetes_c;Gemmatimonadales;PAC000624_f	PAC000624_f	0	0	0	0	0	0	0	0	0	0	71	44	0	0	0	0	0	0	36	34	60	28	38	43	50	25	49	73	56	57	42	66	70	40	0	0	0	0	0	0	0	0	0	0	0	0	0.0769	0.0473
Bacteria;Proteobacteria;Alphaproteobacteria;Rickettsiales;PAC000648_f	PAC000648_f	0	0	0	0	0	0	0	0	0	0	0	0	0	0	0	0	0	0	0	0	0	0	0	1	0	0	0	0	0	0	0	0	0	0	0	0	0	0	0	0	0	0	0	0	0	0	0	0
Bacteria;Actinobacteria;Rubrobacteria;Gaiellales;PAC000669_f	PAC000669_f	0	0	0	0	0	0	0	0	0	0	0	0	0	0	0	0	0	0	1	0	0	1	0	0	2	0	0	1	2	0	2	1	0	3	0	0	0	0	0	0	0	0	0	0	0	0	0	0
Bacteria;Proteobacteria;Deltaproteobacteria;Myxococcales;PAC000695_f	PAC000695_f	0	0	0	0	0	0	0	0	0	0	2	9	0	0	0	0	0	0	5	1	5	3	11	4	3	2	1	7	2	10	1	5	10	2	0	0	0	0	0	0	0	0	0	0	0	0	0.0022	0.0097
Bacteria;Planctomycetes;PAC001018_c;PAC001018_o;PAC001018_f	PAC001018_f	0	0	0	0	0	0	0	0	0	0	0	0	0	0	0	0	0	0	1	4	2	0	4	1	0	0	0	0	3	1	0	4	0	4	0	0	0	0	0	0	0	0	0	0	0	0	0	0
Bacteria;Tenericutes;Mollicutes;PAC001057_o;PAC001057_f	PAC001057_f	0	0	0	0	63	71	27	61	0	0	6	12	0	0	0	0	0	0	7	0	0	0	0	13	9	27	37	23	29	36	32	11	14	17	67	77	0	0	0	0	0.0866	0.0856	0.0339	0.0746	0	0	0.0065	0.0129
Bacteria;Tenericutes;Mollicutes;PAC001265_o;PAC001265_f	PAC001265_f	0	0	0	0	0	211	138	86	0	0	1	0	0	0	0	0	0	0	0	0	0	0	0	8	10	39	39	41	10	9	8	17	8	14	5	11	0	0	0	0	0	0.2542	0.1731	0.1051	0	0	0.0011	0
Bacteria;Lentisphaerae;Lentisphaeria;Victivallales;PAC001406_f	PAC001406_f	0	0	0	0	3	305	347	428	0	0	0	0	0	0	0	0	0	0	0	0	0	0	0	26	36	212	319	251	46	40	42	36	36	39	0	1	0	0	0	0	0.0041	0.3675	0.4353	0.5232	0	0	0	0
Bacteria;Cyanobacteria;PAC001562_c;PAC001562_o;PAC001562_f	PAC001562_f	0	0	0	0	0	0	0	0	0	0	0	6	0	0	0	0	0	0	2	0	5	5	6	9	7	10	2	6	1	11	7	0	7	7	0	0	0	0	0	0	0	0	0	0	0	0	0	0.0065
Bacteria;Acidobacteria;PAC001813_c;PAC001813_o;PAC001813_f	PAC001813_f	0	0	0	0	0	0	0	0	0	0	1	0	0	0	0	0	0	0	1	1	0	0	0	0	0	0	0	0	0	1	3	0	0	0	0	0	0	0	0	0	0	0	0	0	0	0	0.0011	0
Bacteria;Acidobacteria;PAC001852_c;PAC001852_o;PAC001852_f	PAC001852_f	0	0	0	0	0	0	0	0	0	0	19	18	0	0	0	0	0	0	21	19	20	5	18	0	14	5	11	24	8	37	27	13	15	13	0	0	0	0	0	0	0	0	0	0	0	0	0.0206	0.0194
Bacteria;Planctomycetes;Brocadia_c;Brocadiales;PAC001893_f	PAC001893_f	0	0	0	0	0	0	0	0	0	0	1	0	0	0	0	0	0	0	2	3	7	0	5	0	3	0	0	1	3	0	2	2	4	2	0	0	0	0	0	0	0	0	0	0	0	0	0.0011	0
Bacteria;Proteobacteria;Betaproteobacteria;PAC001907_o;PAC001907_f	PAC001907_f	0	0	0	0	0	0	0	0	0	0	69	40	0	0	0	0	0	0	32	24	28	19	24	96	64	26	48	77	64	49	45	39	37	37	0	0	0	0	0	0	0	0	0	0	0	0	0.0747	0.043
Bacteria;Proteobacteria;Betaproteobacteria;PAC001921_o;PAC001921_f	PAC001921_f	0	0	0	0	0	0	0	0	0	0	21	12	0	0	0	0	0	0	22	12	19	19	40	3	14	3	21	15	19	21	22	15	24	22	0	0	0	0	0	0	0	0	0	0	0	0	0.0227	0.0129
Bacteria;Proteobacteria;Deltaproteobacteria;PAC001922_o;PAC001922_f	PAC001922_f	0	0	0	0	0	0	0	0	0	0	0	0	0	0	0	0	0	0	0	0	3	0	1	10	5	9	3	1	0	1	0	0	4	1	0	0	0	0	0	0	0	0	0	0	0	0	0	0
Bacteria;TM6;TM6_c;Babela_o;PAC001936_f	PAC001936_f	0	0	0	0	0	0	0	0	0	0	2	0	0	0	0	0	0	0	0	0	3	0	0	0	0	0	0	0	2	0	0	0	2	0	0	0	0	0	0	0	0	0	0	0	0	0	0.0022	0
Bacteria;Nitrospirae;Nitrospira_c;PAC001956_o;PAC001956_f	PAC001956_f	0	0	0	0	0	0	0	0	0	0	0	0	0	0	0	0	0	0	0	0	0	0	0	0	0	0	2	3	2	1	4	1	1	0	0	0	0	0	0	0	0	0	0	0	0	0	0	0
Bacteria;Acidobacteria;Solibacteres;Solibacterales;PAC002115_f	PAC002115_f	0	0	0	0	0	0	0	0	0	0	1	0	0	0	0	0	0	0	0	0	0	1	0	7	0	2	0	0	1	0	0	0	3	0	0	0	0	0	0	0	0	0	0	0	0	0	0.0011	0
Bacteria;Chloroflexi;Anaerolineae;Anaerolinaeles;PAC002118_f	PAC002118_f	0	0	0	0	0	0	0	0	0	0	0	3	0	0	0	0	0	0	8	0	4	0	0	0	0	0	0	0	0	2	8	0	0	0	0	0	0	0	0	0	0	0	0	0	0	0	0	0.0032
Bacteria;Proteobacteria;Alphaproteobacteria;Rhizobiales;PAC002126_f	PAC002126_f	0	0	0	0	0	0	0	0	0	0	3	0	0	0	0	0	0	0	2	0	8	17	13	3	4	1	3	4	9	2	1	1	10	33	0	0	0	0	0	0	0	0	0	0	0	0	0.0032	0
Bacteria;Actinobacteria;MarineActino_c;Actinomarinales;PAC002137_f	PAC002137_f	0	0	0	0	0	0	0	0	0	0	0	0	0	0	0	0	0	0	0	0	0	0	1	0	0	0	0	0	0	0	0	0	0	0	0	0	0	0	0	0	0	0	0	0	0	0	0	0
Bacteria;Verrucomicrobia;Opitutae;Puniceicoccales;PAC002143_f	PAC002143_f	0	0	0	9	62	0	0	0	0	7	3	5	0	0	0	8	0	0	1	0	2	0	0	4	1	2	4	2	5	7	13	3	3	2	59	86	0	0	0	0.0126	0.0853	0	0	0	0	0.0103	0.0032	0.0054
Bacteria;AD3;PAC000071_c;PAC001878_o;PAC002233_f	PAC002233_f	0	0	0	0	0	0	0	0	0	0	0	0	0	0	0	0	0	0	0	0	0	0	0	0	0	2	0	0	0	0	0	0	0	0	0	0	0	0	0	0	0	0	0	0	0	0	0	0
Bacteria;Proteobacteria;Betaproteobacteria;PAC002541_o;PAC002248_f	PAC002248_f	0	0	0	0	0	0	0	0	0	0	25	36	0	0	0	0	0	0	15	17	14	8	33	10	11	8	18	13	35	21	23	25	13	23	0	0	0	0	0	0	0	0	0	0	0	0	0.0271	0.0387
Bacteria;Proteobacteria;Deltaproteobacteria;PAC002249_o;PAC002249_f	PAC002249_f	0	0	0	0	0	0	0	0	0	0	0	0	0	0	0	0	0	0	0	0	0	0	0	0	0	2	0	0	0	0	0	0	2	0	0	0	0	0	0	0	0	0	0	0	0	0	0	0
Bacteria;Acidobacteria;PAC002259_c;PAC002259_o;PAC002259_f	PAC002259_f	0	0	0	0	0	0	0	0	0	0	0	1	0	0	0	0	0	0	0	0	0	0	0	0	1	0	1	0	0	0	1	2	0	1	0	0	0	0	0	0	0	0	0	0	0	0	0	0.0011
Bacteria;Acidobacteria;PAC002280_c;PAC002280_o;PAC002280_f	PAC002280_f	0	0	0	0	0	0	0	0	0	0	19	24	0	0	0	0	0	0	47	12	53	20	20	19	89	18	5	32	25	41	48	26	40	25	0	0	0	0	0	0	0	0	0	0	0	0	0.0206	0.0258
Bacteria;Acidobacteria;Vicinamibacter_c;Vicinamibacter_o;PAC002281_f	PAC002281_f	0	0	0	0	0	0	0	0	0	0	10	8	0	0	0	0	0	0	8	3	12	6	6	0	21	0	7	12	6	6	14	5	17	7	0	0	0	0	0	0	0	0	0	0	0	0	0.0108	0.0086
Bacteria;Actinobacteria;Actinobacteria_c;PAC002290_o;PAC002290_f	PAC002290_f	0	0	0	0	0	0	0	0	0	0	7	17	0	0	0	0	0	0	7	7	2	3	0	0	1	1	8	2	16	9	3	5	1	5	0	0	0	0	0	0	0	0	0	0	0	0	0.0076	0.0183
Bacteria;Chloroflexi;PAC000286_c;PAC002318_o;PAC002318_f	PAC002318_f	0	0	0	0	0	0	0	0	0	0	0	0	0	0	0	0	0	0	0	0	2	0	2	17	10	82	0	0	0	2	0	3	0	1	0	0	0	0	0	0	0	0	0	0	0	0	0	0
Bacteria;Cyanobacteria;PAC002560_c;PAC002337_o;PAC002337_f	PAC002337_f	0	0	0	0	0	0	0	0	0	0	0	3	0	0	0	0	0	0	1	0	1	0	1	0	0	0	3	0	0	1	3	0	0	3	0	0	0	0	0	0	0	0	0	0	0	0	0	0.0032
Bacteria;Saccharibacteria_TM7;PAC002431_c;PAC002431_o;PAC002431_f	PAC002431_f	0	0	0	0	0	0	0	0	0	0	0	0	0	0	0	0	0	0	0	0	0	0	0	0	0	0	0	0	0	1	0	0	0	0	0	0	0	0	0	0	0	0	0	0	0	0	0	0
Bacteria;Proteobacteria;Betaproteobacteria;PAC002541_o;PAC002541_f	PAC002541_f	0	0	0	0	0	0	0	0	0	0	42	95	0	0	0	0	0	0	57	119	126	20	112	60	23	11	38	92	74	114	68	172	138	29	0	0	0	0	0	0	0	0	0	0	0	0	0.0455	0.1022
Bacteria;Proteobacteria;Deltaproteobacteria;PAC001922_o;PAC002546_f	PAC002546_f	0	0	0	0	0	0	0	0	0	0	16	8	0	0	0	0	0	0	10	7	2	7	0	0	6	0	6	6	15	9	8	2	8	11	0	0	0	0	0	0	0	0	0	0	0	0	0.0173	0.0086
Bacteria;Cyanobacteria;PAC002560_c;PAC002560_o;PAC002560_f	PAC002560_f	0	0	0	0	0	0	0	0	0	0	0	1	0	0	0	0	0	0	0	1	12	3	0	14	1	82	2	1	0	0	1	2	20	0	0	0	0	0	0	0	0	0	0	0	0	0	0	0.0011
Bacteria;Planctomycetes;Phycisphaerae;CP019633_o;PAC002608_f	PAC002608_f	0	0	0	0	0	0	0	0	0	0	0	1	0	0	0	0	0	0	0	0	0	0	0	0	0	0	0	0	2	1	0	0	0	1	0	0	0	0	0	0	0	0	0	0	0	0	0	0.0011
Bacteria;Proteobacteria;Gammaproteobacteria;Steroidobacter_o;PAC002617_f	PAC002617_f	0	0	0	0	0	0	0	0	0	0	0	6	0	0	0	0	0	0	0	30	13	0	5	12	4	8	1	1	1	9	2	30	18	0	0	0	0	0	0	0	0	0	0	0	0	0	0	0.0065
Bacteria;Chloroflexi;PDJQ_c;PDJQ_o;PDJQ_f	PDJQ_f	0	0	0	0	0	0	0	0	0	0	23	1	0	0	0	0	0	0	6	21	11	4	4	7	4	3	11	23	23	7	12	13	3	9	0	0	0	0	0	0	0	0	0	0	0	0	0.0249	0.0011
Bacteria;Firmicutes;Bacilli;Bacillales;Paenibacillaceae	Paenibacillaceae	0	0	0	0	0	0	0	0	0	0	35	27	0	0	0	0	0	0	51	44	83	58	32	79	132	117	87	54	40	50	48	31	113	93	0	0	0	0	0	0	0	0	0	0	0	0	0.0379	0.0291
Bacteria;Proteobacteria;Alphaproteobacteria;Rickettsiales;Paracaedibacteraceae	Paracaedibacteraceae	0	0	0	0	0	0	0	0	0	0	0	1	0	0	0	0	0	0	0	0	3	4	3	4	0	4	0	0	2	0	4	2	4	3	0	0	0	0	0	0	0	0	0	0	0	0	0	0.0011
Bacteria;Chlamydiae;Chlamydiae_c;Chlamydiales;Parachlamydiaceae	Parachlamydiaceae	0	0	0	0	0	0	0	0	0	0	4	6	0	0	0	0	0	0	5	0	4	7	8	15	11	9	7	7	11	4	7	1	6	9	0	0	0	0	0	0	0	0	0	0	0	0	0.0043	0.0065
Bacteria;Proteobacteria;Alphaproteobacteria;Rhizobiales;Parvibaculum_f	Parvibaculum_f	0	0	0	0	0	0	0	0	0	0	40	34	0	0	0	0	0	0	588	429	570	483	13	4	20	4	26	10	30	38	721	551	719	670	0	0	0	0	0	0	0	0	0	0	0	0	0.0433	0.0366
Bacteria;Actinobacteria;Thermoleophilia;Solirubrobacterales;Parviterribacteraceae	Parviterribacteraceae	0	0	0	0	0	0	0	0	0	0	16	6	0	0	0	0	0	0	10	14	13	4	11	4	10	4	8	8	10	11	8	14	11	6	0	0	0	0	0	0	0	0	0	0	0	0	0.0173	0.0065
Bacteria;Proteobacteria;Gammaproteobacteria;Pasteurellales;Pasteurellaceae	Pasteurellaceae	484	599	589	12	5	13	0	0	71	2	51	69	0	0	18	8	49	56	58	46	64	54	377	375	129	48	64	66	32	45	35	38	43	39	2	4	0.6217	0.7692	0.7614	0.0168	0.0069	0.0157	0	0	0.0942	0.0029	0.0552	0.0742
Bacteria;Actinobacteria;Thermoleophilia;Solirubrobacterales;Patulibacteraceae	Patulibacteraceae	0	0	0	0	0	0	0	0	0	0	0	0	0	0	0	0	0	0	0	0	0	0	0	1	0	1	1	0	0	0	0	0	0	0	0	0	0	0	0	0	0	0	0	0	0	0	0	0
Bacteria;Verrucomicrobia;Verrucomicrobiae;Pedosphaera_o;Pedosphaera_f	Pedosphaera_f	0	0	0	0	0	0	0	0	0	0	101	83	0	0	0	0	0	0	45	151	104	45	144	96	61	142	70	169	99	98	52	184	123	102	0	0	0	0	0	0	0	0	0	0	0	0	0.1094	0.0893
Bacteria;Verrucomicrobia;Verrucomicrobiae;Pedosphaera_o;Pedosphaera_o_uc	Pedosphaera_o_uc	0	0	0	0	0	0	0	0	0	0	0	0	0	0	0	0	0	0	0	0	0	0	2	0	0	0	0	0	0	0	0	0	0	0	0	0	0	0	0	0	0	0	0	0	0	0	0	0
Bacteria;Firmicutes;Clostridia;Clostridiales;Peptococcaceae	Peptococcaceae	0	0	0	0	15	0	0	0	0	0	1	0	0	0	0	0	0	0	0	0	0	0	0	1	0	0	0	0	2	1	3	1	0	0	5	0	0	0	0	0	0.0206	0	0	0	0	0	0.0011	0
Bacteria;Firmicutes;Tissierellia;Tissierellales;Peptoniphilaceae	Peptoniphilaceae	1	0	0	0	0	111	75	89	6	0	5	4	49	96	116	0	14	3	5	9	4	2	3	12	11	31	28	29	23	22	18	25	31	35	1	0	0.0013	0	0	0	0	0.1337	0.0941	0.1088	0.008	0	0.0054	0.0043
Bacteria;Firmicutes;Clostridia;Clostridiales;Peptostreptococcaceae	Peptostreptococcaceae	429	353	396	339	289	10	40	20	1793	224	1349	1246	853	694	805	263	1803	1816	1266	441	481	402	658	937	734	249	236	297	553	500	529	439	413	435	293	342	0.551	0.4533	0.5119	0.4748	0.3974	0.012	0.0502	0.0244	2.3782	0.3302	1.4612	1.3406
Bacteria;Proteobacteria;Oligoflexia;Bacteriovoracales;Peredibacteraceae	Peredibacteraceae	0	0	0	0	0	0	0	0	0	0	3	0	0	0	0	0	0	0	6	5	3	3	8	0	0	0	1	1	0	0	0	5	3	5	0	0	0	0	0	0	0	0	0	0	0	0	0.0032	0
Bacteria;Bacteroidetes;Bacteroidia;Bacteroidales;Phocaeicola_f	Phocaeicola_f	0	0	0	0	0	0	0	0	0	0	1	0	0	0	0	0	0	0	0	0	0	0	0	0	0	0	0	0	0	0	0	0	0	0	0	0	0	0	0	0	0	0	0	0	0	0	0.0011	0
Bacteria;Proteobacteria;Alphaproteobacteria;Rhizobiales;Phreatobacter_f	Phreatobacter_f	0	0	0	0	0	0	0	0	0	0	0	0	0	0	0	0	0	0	0	0	0	4	0	0	0	0	0	0	0	0	0	0	0	0	0	0	0	0	0	0	0	0	0	0	0	0	0	0
Bacteria;Planctomycetes;Phycisphaerae;Phycisphaerales;Phycisphaeraceae	Phycisphaeraceae	0	0	0	0	0	0	0	0	0	0	0	2	0	0	0	0	0	0	1	2	6	10	19	7	1	0	0	5	6	6	8	2	14	6	0	0	0	0	0	0	0	0	0	0	0	0	0	0.0022
Bacteria;Proteobacteria;Alphaproteobacteria;Rhizobiales;Phyllobacteriaceae	Phyllobacteriaceae	0	0	0	0	0	0	0	0	0	0	129	170	0	0	0	0	0	0	34	29	95	129	206	10	15	3	5	9	164	200	42	43	147	164	0	0	0	0	0	0	0	0	0	0	0	0	0.1397	0.1829
Bacteria;Planctomycetes;Planctomycetia;Planctomycetales;Planctomycetaceae	Planctomycetaceae	0	0	0	0	0	0	0	0	0	0	16	30	0	0	0	0	0	0	33	14	21	41	35	11	20	16	20	9	21	18	40	12	23	52	0	0	0	0	0	0	0	0	0	0	0	0	0.0173	0.0323
Bacteria;Cyanobacteria;Chroobacteria;Oscillatoriales;Planktothrix_f	Planktothrix_f	0	0	0	0	0	0	0	0	0	0	0	0	0	0	0	0	0	0	0	0	0	0	0	0	0	0	0	0	0	0	0	0	2	0	0	0	0	0	0	0	0	0	0	0	0	0	0	0
Bacteria;Firmicutes;Bacilli;Bacillales;Planococcaceae	Planococcaceae	0	0	0	0	0	0	0	0	0	0	27	21	0	0	0	0	0	0	31	15	24	83	87	13	18	26	26	24	36	27	30	13	30	137	0	0	0	0	0	0	0	0	0	0	0	0	0.0292	0.0226
Bacteria;Proteobacteria;Alphaproteobacteria;Rhizobiales;Pleomorphomonas_f	Pleomorphomonas_f	0	0	0	0	0	0	0	0	0	0	4	0	0	0	0	0	0	0	0	0	2	0	0	0	1	0	0	0	4	0	0	0	1	0	0	0	0	0	0	0	0	0	0	0	0	0	0.0043	0
Bacteria;Proteobacteria;Deltaproteobacteria;Myxococcales;Polyangiaceae	Polyangiaceae	0	0	0	0	0	0	0	0	0	0	45	47	0	0	0	0	0	0	46	84	92	25	67	19	83	38	31	54	43	40	64	112	89	44	0	0	0	0	0	0	0	0	0	0	0	0	0.0487	0.0506
Bacteria;Bacteroidetes;Bacteroidia;Bacteroidales;Porphyromonadaceae	Porphyromonadaceae	432	473	445	294	340	121	68	144	37	279	139	151	489	547	528	317	12	4	145	421	473	486	459	602	564	834	961	893	477	534	507	596	718	699	333	358	0.5549	0.6074	0.5753	0.4118	0.4675	0.1458	0.0853	0.176	0.0491	0.4112	0.1506	0.1625
Bacteria;Bacteroidetes;Bacteroidia;Bacteroidales;Prevotellaceae	Prevotellaceae	1	1	0	0	208	265	235	300	508	0	269	499	0	19	0	0	411	436	246	15	24	15	188	223	466	1184	857	1595	245	283	186	117	116	156	207	206	0.0013	0.0013	0	0	0.286	0.3193	0.2948	0.3667	0.6738	0	0.2914	0.5369
Bacteria;Actinobacteria;Actinobacteria_c;Micrococcales;Promicromonosporaceae	Promicromonosporaceae	0	0	0	0	0	0	0	0	0	0	3	4	0	0	0	0	0	0	5	6	9	4	8	3	3	9	9	2	1	7	12	9	9	15	0	0	0	0	0	0	0	0	0	0	0	0	0.0032	0.0043
Bacteria;Actinobacteria;Actinobacteria_c;Propionibacteriales;Propionibacteriaceae	Propionibacteriaceae	0	0	0	0	0	7	7	1	0	0	2	2	0	0	0	1	0	0	2	8	1	2	2	1	3	4	3	6	3	1	2	5	4	1	0	0	0	0	0	0	0	0.0084	0.0088	0.0012	0	0	0.0022	0.0022
Bacteria;Proteobacteria;Gammaproteobacteria;Cellvibrionales;Pseudohongiella_f	Pseudohongiella_f	0	0	0	0	0	0	0	0	0	0	0	2	0	0	0	0	0	0	0	0	0	11	9	0	0	0	0	0	0	0	0	0	1	5	0	0	0	0	0	0	0	0	0	0	0	0	0	0.0022
Bacteria;Proteobacteria;Gammaproteobacteria;Pseudomonadales;Pseudomonadaceae	Pseudomonadaceae	0	0	0	0	1	0	0	0	0	0	197	55	0	0	0	0	0	0	456	979	510	1221	156	16	22	6	52	35	205	76	578	1240	595	1783	0	1	0	0	0	0	0.0014	0	0	0	0	0	0.2134	0.0592
Bacteria;Actinobacteria;Actinobacteria_c;Pseudonocardiales;Pseudonocardiaceae	Pseudonocardiaceae	0	0	0	0	0	0	0	0	0	0	32	63	0	0	0	0	0	0	23	24	44	11	48	54	52	43	58	75	54	45	37	56	54	8	0	0	0	0	0	0	0	0	0	0	0	0	0.0347	0.0678
Bacteria;Proteobacteria;Alphaproteobacteria;Rhizobiales;Pseudoxanthobacter_f	Pseudoxanthobacter_f	0	0	0	0	0	0	0	0	0	0	0	0	0	0	0	0	0	0	0	1	0	2	0	4	0	0	1	0	0	0	0	0	5	2	0	0	0	0	0	0	0	0	0	0	0	0	0	0
Bacteria;Verrucomicrobia;Opitutae;Puniceicoccales;Puniceicoccaceae	Puniceicoccaceae	0	0	0	0	0	0	0	0	0	0	0	0	0	0	0	0	0	0	0	0	0	6	3	0	0	0	0	0	0	0	0	0	0	6	0	0	0	0	0	0	0	0	0	0	0	0	0	0
Bacteria;Acidobacteria;Blastocatellia;Blastocatellales;Pyrinomonadaceae	Pyrinomonadaceae	0	0	0	0	0	0	0	0	0	0	73	52	0	0	0	0	0	0	87	65	15	9	23	5	15	6	57	101	75	63	86	83	18	11	0	0	0	0	0	0	0	0	0	0	0	0	0.0791	0.0559
Bacteria;Proteobacteria;Betaproteobacteria;Burkholderiales;Quisquiliibacterium_f	Quisquiliibacterium_f	0	0	0	0	0	0	0	0	0	0	3	3	0	0	0	0	0	0	19	36	76	40	2	0	2	1	0	2	5	5	27	32	92	57	0	0	0	0	0	0	0	0	0	0	0	0	0.0032	0.0032
Bacteria;Proteobacteria;Betaproteobacteria;Burkholderiales;Ralstonia_f	Ralstonia_f	4	4	4	0	0	0	0	0	17	4	8	7	0	0	0	0	4	12	272	62	62	5	0	7	9	6	1	2	2	3	314	80	55	6	0	0	0.0051	0.0051	0.0052	0	0	0	0	0	0.0225	0.0059	0.0087	0.0075
Bacteria;Bacteroidetes;Cytophagia;Cytophagales;Reichenbachiella_f	Reichenbachiella_f	0	0	0	0	0	0	0	0	0	0	0	0	0	0	0	0	0	0	0	0	0	0	2	0	1	0	0	0	0	0	0	0	0	2	0	0	0	0	0	0	0	0	0	0	0	0	0	0
Bacteria;Chlamydiae;Chlamydiae_c;Chlamydiales;Rhabdochlamydiaceae	Rhabdochlamydiaceae	0	0	0	0	0	0	0	0	0	0	5	4	0	0	0	0	0	0	2	2	10	6	3	0	13	0	0	16	4	9	6	15	0	9	0	0	0	0	0	0	0	0	0	0	0	0	0.0054	0.0043
Bacteria;Proteobacteria;Alphaproteobacteria;Rhizobiales;Rhizobiaceae	Rhizobiaceae	0	0	0	0	0	0	0	0	0	0	37	10	0	0	0	0	0	0	20	23	38	27	21	16	39	4	6	13	46	20	14	32	61	62	0	0	0	0	0	0	0	0	0	0	0	0	0.0401	0.0108
Bacteria;Proteobacteria;Alphaproteobacteria;Rhizobiales;Rhizobiales_uc	Rhizobiales_uc	0	0	0	0	0	0	0	0	0	0	0	4	0	0	0	0	0	0	1	0	3	0	2	9	0	5	2	2	2	7	4	0	12	6	0	0	0	0	0	0	0	0	0	0	0	0	0	0.0043
Bacteria;Proteobacteria;Alphaproteobacteria;Rhodobacterales;Rhodobacteraceae	Rhodobacteraceae	0	0	0	0	0	0	0	0	0	0	10	8	0	0	0	0	0	0	54	325	343	197	11	8	10	5	6	8	12	10	66	422	399	307	0	0	0	0	0	0	0	0	0	0	0	0	0.0108	0.0086
Bacteria;Proteobacteria;Alphaproteobacteria;Rhizobiales;Rhodobiaceae	Rhodobiaceae	0	0	0	0	0	0	0	0	0	0	0	0	0	0	0	0	0	0	0	0	0	0	12	2	1	0	0	0	0	0	0	0	0	2	0	0	0	0	0	0	0	0	0	0	0	0	0	0
Bacteria;Proteobacteria;Betaproteobacteria;Rhodocyclales;Rhodocyclales_uc	Rhodocyclales_uc	0	0	0	0	0	0	0	0	0	0	0	0	0	0	0	0	0	0	0	0	0	0	1	0	0	0	0	0	0	0	0	0	0	0	0	0	0	0	0	0	0	0	0	0	0	0	0	0
Bacteria;Proteobacteria;Alphaproteobacteria;Rhizobiales;Rhodomicrobium_f	Rhodomicrobium_f	0	0	0	0	0	0	0	0	0	0	0	0	0	0	0	0	0	0	0	0	0	0	0	0	0	0	0	0	0	0	1	0	0	0	0	0	0	0	0	0	0	0	0	0	0	0	0	0
Bacteria;Proteobacteria;Alphaproteobacteria;Rhodospirillales;Rhodospirillaceae	Rhodospirillaceae	0	0	0	4	47	24	35	10	0	12	142	158	865	1073	1016	18	0	0	136	181	276	145	177	164	428	140	169	261	279	268	267	531	660	607	41	50	0	0	0	0.0056	0.0646	0.0289	0.0439	0.0122	0	0.0177	0.1538	0.17
Bacteria;Proteobacteria;Alphaproteobacteria;Rickettsiales;Rickettsiaceae	Rickettsiaceae	0	0	0	0	0	0	0	0	0	0	0	0	0	0	0	0	0	0	0	4	0	0	4	2	1	0	0	0	0	0	0	0	0	0	0	0	0	0	0	0	0	0	0	0	0	0	0	0
Bacteria;Proteobacteria;Alphaproteobacteria;Rickettsiales;Rickettsiales_uc	Rickettsiales_uc	0	0	0	0	0	0	0	0	0	0	0	0	0	0	0	0	0	0	0	0	0	0	0	2	0	0	0	0	0	0	0	0	0	0	0	0	0	0	0	0	0	0	0	0	0	0	0	0
Bacteria;Bacteroidetes;Bacteroidia;Bacteroidales;Rikenellaceae	Rikenellaceae	1168	983	1138	244	580	71	69	107	5240	241	5138	5620	426	528	428	244	5361	5304	5489	806	1049	850	1693	1157	1033	640	656	541	1196	1285	1291	668	754	866	552	637	1.5002	1.2622	1.4711	0.3418	0.7975	0.0856	0.0866	0.1308	6.9503	0.3552	5.5655	6.0467
Bacteria;Rhodothermaeota;Rhodothermia;Rhodothermales;Rubricoccaceae	Rubricoccaceae	0	0	0	0	0	0	0	0	0	0	0	5	0	0	0	0	0	0	0	0	0	9	0	0	0	2	0	0	0	9	6	0	0	11	0	0	0	0	0	0	0	0	0	0	0	0	0	0.0054
Bacteria;Actinobacteria;Rubrobacteria;Rubrobacterales;Rubrobacteraceae	Rubrobacteraceae	0	0	0	0	0	0	0	0	0	0	2	5	0	0	0	0	0	0	6	3	0	0	0	1	0	2	1	4	5	13	0	0	2	1	0	0	0	0	0	0	0	0	0	0	0	0	0.0022	0.0054
Bacteria;Firmicutes;Clostridia;Clostridiales;Ruminococcaceae	Ruminococcaceae	18952	19793	19432	21538	29014	19947	18434	18592	26516	20357	26277	28471	22484	20455	21886	20167	26529	26808	25247	19565	21302	21288	15825	17866	17569	19216	20892	20128	27086	27339	27524	16896	18817	18837	29614	28819	24.3427	25.4157	25.1202	30.1682	39.8949	24.0348	23.126	22.7267	35.1708	30.0065	28.4633	30.6328
Bacteria;Proteobacteria;Gammaproteobacteria;Ruthia_o;Ruthia_o_uc	Ruthia_o_uc	0	0	0	0	0	0	0	0	0	0	0	0	0	0	0	0	0	0	0	0	0	0	0	2	0	0	0	0	0	0	0	0	0	0	0	0	0	0	0	0	0	0	0	0	0	0	0	0
Bacteria;Saccharibacteria_TM7;Saccharimonas_c;Saccharimonas_o;Saccharimonas_f	Saccharimonas_f	0	0	0	0	0	8	3	16	2	1	10	8	0	0	0	0	0	0	20	11	58	9	4	9	1	11	9	5	7	6	7	7	37	1	0	0	0	0	0	0	0	0.0096	0.0038	0.0196	0.0027	0.0015	0.0108	0.0086
Bacteria;Proteobacteria;Gammaproteobacteria;Oceanospirillales;Saccharospirillaceae	Saccharospirillaceae	0	0	0	0	0	0	0	0	0	0	0	0	0	0	0	0	0	0	0	0	0	4	2	0	0	0	0	0	0	0	0	0	0	0	0	0	0	0	0	0	0	0	0	0	0	0	0	0
Bacteria;Proteobacteria;Deltaproteobacteria;Myxococcales;Sandaracinaceae	Sandaracinaceae	0	0	0	0	0	0	0	0	0	0	20	11	0	0	0	0	0	0	15	39	44	5	32	16	37	43	12	39	17	7	23	53	61	32	0	0	0	0	0	0	0	0	0	0	0	0	0.0217	0.0118
Bacteria;Bacteroidetes;Sphingobacteriia;Saprospirales;Saprospiraceae	Saprospiraceae	0	0	0	0	0	0	0	0	0	0	5	0	0	0	0	0	0	0	9	14	48	22	16	0	8	1	1	6	7	2	18	13	61	32	0	0	0	0	0	0	0	0	0	0	0	0	0.0054	0
Bacteria;Firmicutes;Negativicutes;Selenomonadales;Selenomonadaceae	Selenomonadaceae	0	0	1	0	0	0	0	0	0	0	0	0	0	0	0	0	0	0	0	0	0	0	0	0	0	0	0	0	0	0	0	0	0	0	0	0	0	0	0.0013	0	0	0	0	0	0	0	0	0
Bacteria;Proteobacteria;Oligoflexia;Silvanigrellales;Silvanigrellaceae	Silvanigrellaceae	0	0	0	0	0	0	0	0	0	0	2	0	0	0	0	0	0	0	0	0	0	0	2	0	0	0	0	0	0	0	0	0	0	0	0	0	0	0	0	0	0	0	0	0	0	0	0.0022	0
Bacteria;Chlamydiae;Chlamydiae_c;Chlamydiales;Simkaniaceae	Simkaniaceae	0	0	0	0	0	0	0	0	0	0	0	0	0	0	0	0	0	0	0	0	0	2	0	0	0	0	0	0	0	0	0	0	0	4	0	0	0	0	0	0	0	0	0	0	0	0	0	0
Bacteria;Acidobacteria;Solibacteres;Solibacterales;Solibacteraceae	Solibacteraceae	0	0	0	0	0	0	0	0	0	0	58	33	0	0	0	0	0	0	36	41	35	22	43	150	86	89	60	90	73	41	38	46	39	29	0	0	0	0	0	0	0	0	0	0	0	0	0.0628	0.0355
Bacteria;Acidobacteria;Solibacteres;Solibacterales;Solibacterales_uc	Solibacterales_uc	0	0	0	0	0	0	0	0	0	0	0	0	0	0	0	0	0	0	2	0	0	0	0	0	0	2	0	0	0	0	0	0	0	0	0	0	0	0	0	0	0	0	0	0	0	0	0	0
Bacteria;Proteobacteria;Gammaproteobacteria;Nevskiales;Solimonadaceae	Solimonadaceae	0	0	0	0	0	0	0	0	0	0	5	2	0	0	0	0	0	0	3	37	18	25	26	10	1	15	1	14	6	5	5	31	33	34	0	0	0	0	0	0	0	0	0	0	0	0	0.0054	0.0022
Bacteria;Actinobacteria;Thermoleophilia;Solirubrobacterales;Solirubrobacteraceae	Solirubrobacteraceae	0	0	0	0	0	0	0	0	0	0	55	63	0	0	0	0	0	0	46	26	52	17	12	41	42	13	61	62	74	74	35	66	51	30	0	0	0	0	0	0	0	0	0	0	0	0	0.0596	0.0678
Bacteria;Actinobacteria;Thermoleophilia;Solirubrobacterales;Solirubrobacterales_uc	Solirubrobacterales_uc	0	0	0	0	0	0	0	0	0	0	4	7	0	0	0	0	0	0	7	6	5	2	6	3	4	1	5	4	9	6	3	7	4	3	0	0	0	0	0	0	0	0	0	0	0	0	0.0043	0.0075
Bacteria;Chloroflexi;Thermomicrobia;Sphaerobacterales;Sphaerobacteraceae	Sphaerobacteraceae	0	0	0	0	0	0	0	0	0	0	2	0	0	0	0	0	0	0	0	0	8	0	2	10	10	14	3	2	0	0	4	2	10	2	0	0	0	0	0	0	0	0	0	0	0	0	0.0022	0
Bacteria;Bacteroidetes;Sphingobacteriia;Sphingobacteriales;Sphingobacteriaceae	Sphingobacteriaceae	0	0	0	0	0	0	0	0	0	0	34	38	0	0	0	0	0	0	25	30	228	58	48	11	20	17	41	75	55	64	29	43	266	75	0	0	0	0	0	0	0	0	0	0	0	0	0.0368	0.0409
Bacteria;Bacteroidetes;Sphingobacteriia;Sphingobacteriales;Sphingobacteriales_uc	Sphingobacteriales_uc	0	0	0	0	0	0	0	0	0	0	0	0	0	0	0	0	0	0	0	0	0	0	0	7	4	53	45	42	8	7	0	10	7	5	0	0	0	0	0	0	0	0	0	0	0	0	0	0
Bacteria;Proteobacteria;Alphaproteobacteria;Sphingomonadales;Sphingomonadaceae	Sphingomonadaceae	0	0	0	0	0	0	0	0	0	0	780	690	0	0	0	0	0	0	207	226	235	229	147	187	211	104	175	267	1000	871	208	352	299	386	0	0	0	0	0	0	0	0	0	0	0	0	0.8449	0.7424
Bacteria;Proteobacteria;Alphaproteobacteria;Sphingomonadales;Sphingomonadales_uc	Sphingomonadales_uc	0	0	0	0	0	0	0	0	0	0	0	2	0	0	0	0	0	0	0	0	2	0	2	0	1	2	2	1	2	1	1	0	0	0	0	0	0	0	0	0	0	0	0	0	0	0	0	0.0022
Bacteria;Spirochaetes;Spirochaetia;Spirochaetales;Spirochaetaceae	Spirochaetaceae	0	0	0	0	0	0	0	0	0	0	0	0	0	0	0	0	0	0	0	5	3	0	2	0	0	0	0	0	0	0	0	5	11	1	0	0	0	0	0	0	0	0	0	0	0	0	0	0
Bacteria;Actinobacteria;Actinobacteria_c;Frankiales;Sporichthyaceae	Sporichthyaceae	0	0	0	0	0	0	0	0	0	0	10	5	0	0	0	0	0	0	4	7	6	3	8	5	12	12	5	8	6	11	7	5	4	13	0	0	0	0	0	0	0	0	0	0	0	0	0.0108	0.0054
Bacteria;Firmicutes;Bacilli;Bacillales;Sporolactobacillaceae	Sporolactobacillaceae	0	0	0	0	0	0	0	0	0	0	19	71	0	0	0	0	0	0	14	10	157	7	12	148	57	415	604	29	20	66	19	7	185	10	0	0	0	0	0	0	0	0	0	0	0	0	0.0206	0.0764
Bacteria;Firmicutes;Negativicutes;Selenomonadales;Sporomusaceae	Sporomusaceae	0	0	0	0	0	0	0	0	0	0	0	0	0	0	0	0	0	0	0	1	0	0	0	0	0	1	0	0	0	0	0	0	0	0	0	0	0	0	0	0	0	0	0	0	0	0	0	0
Bacteria;Firmicutes;Bacilli;Bacillales;Staphylococcaceae	Staphylococcaceae	10	0	0	0	0	0	8	0	4	0	0	0	10	6	0	1	6	0	5	2	3	2	6	0	0	0	3	0	0	0	4	0	0	1	1	0	0.0128	0	0	0	0	0	0.01	0	0.0053	0	0	0
Bacteria;Proteobacteria;Alphaproteobacteria;Rhizobiales;Stappia_f	Stappia_f	0	0	0	0	0	0	0	0	0	0	0	0	0	0	0	0	0	0	0	0	0	2	0	0	0	0	0	0	0	0	2	0	0	0	0	0	0	0	0	0	0	0	0	0	0	0	0	0
Bacteria;Proteobacteria;Gammaproteobacteria;Steroidobacter_o;Steroidobacter_f	Steroidobacter_f	0	0	0	0	0	0	0	0	0	0	42	49	0	0	0	0	0	0	82	41	97	51	90	43	97	109	35	62	47	54	92	52	91	47	0	0	0	0	0	0	0	0	0	0	0	0	0.0455	0.0527
Bacteria;Proteobacteria;Betaproteobacteria;Sterolibacterium_o;Sterolibacteriaceae	Sterolibacteriaceae	0	0	0	0	0	0	0	0	0	0	2	0	0	0	0	0	0	0	7	7	8	6	0	1	0	0	0	1	1	4	13	13	4	15	0	0	0	0	0	0	0	0	0	0	0	0	0.0022	0
Bacteria;Firmicutes;Bacilli;Lactobacillales;Streptococcaceae	Streptococcaceae	3284	3056	2931	1083	165	882	801	946	222	989	364	462	110	125	171	878	245	212	397	653	623	692	1018	1001	831	449	537	468	251	291	265	365	288	372	186	139	4.2181	3.9241	3.789	1.517	0.2269	1.0628	1.0049	1.1564	0.2945	1.4578	0.3943	0.4971
Bacteria;Actinobacteria;Actinobacteria_c;Streptomycetales;Streptomycetaceae	Streptomycetaceae	0	0	0	0	0	0	0	0	0	0	71	48	0	0	0	0	0	0	54	41	98	17	45	129	91	77	85	34	82	75	62	52	121	33	0	0	0	0	0	0	0	0	0	0	0	0	0.0769	0.0516
Bacteria;Actinobacteria;Actinobacteria_c;Streptosporangiales;Streptosporangiaceae	Streptosporangiaceae	0	0	0	0	0	0	0	0	0	0	6	2	0	0	0	0	0	0	23	10	5	3	17	3	1	1	11	11	5	6	31	3	5	6	0	0	0	0	0	0	0	0	0	0	0	0	0.0065	0.0022
Bacteria;Actinobacteria;Actinobacteria_c;Streptosporangiales;Streptosporangiales_uc	Streptosporangiales_uc	0	0	0	0	0	0	0	0	0	0	0	0	0	0	0	0	0	0	0	0	0	0	0	0	0	0	0	0	0	0	1	0	0	0	0	0	0	0	0	0	0	0	0	0	0	0	0	0
Bacteria;Firmicutes;Clostridia;Thermoanaerobacterales;Sulfobacillus_f	Sulfobacillus_f	0	0	0	0	0	0	0	0	0	0	0	0	0	0	0	0	0	0	0	0	0	0	0	0	0	0	0	1	0	0	0	0	0	0	0	0	0	0	0	0	0	0	0	0	0	0	0	0
Bacteria;Proteobacteria;Betaproteobacteria;Burkholderiales;Sutterellaceae	Sutterellaceae	643	740	739	412	267	92	81	127	321	499	464	462	1045	1234	990	546	342	333	418	549	605	595	384	447	422	309	312	339	482	487	475	1084	1139	1086	286	248	0.8259	0.9502	0.9553	0.5771	0.3671	0.1109	0.1016	0.1552	0.4258	0.7355	0.5026	0.4971
Bacteria;Firmicutes;Clostridia;Thermoanaerobacterales;Symbiobacteriaceae	Symbiobacteriaceae	0	0	0	0	0	0	0	0	0	0	0	0	0	0	0	0	0	0	0	0	0	7	4	0	2	0	1	0	0	0	0	1	1	12	0	0	0	0	0	0	0	0	0	0	0	0	0	0
Bacteria;Synergistetes;Synergistia;Synergistales;Synergistaceae	Synergistaceae	0	0	0	0	0	0	0	0	0	0	0	0	0	0	0	0	0	0	0	0	0	0	0	0	0	2	1	0	0	0	0	0	0	0	0	0	0	0	0	0	0	0	0	0	0	0	0	0
Bacteria;Planctomycetes;Phycisphaerae;Phycisphaerales;Tepidisphaeraceae	Tepidisphaeraceae	0	0	0	0	0	0	0	0	0	0	3	4	0	0	0	0	0	0	2	6	7	1	2	5	7	22	1	4	0	4	4	2	3	2	0	0	0	0	0	0	0	0	0	0	0	0	0.0032	0.0043
Bacteria;Firmicutes;Bacilli;Bacillales;Thermicanus_f	Thermicanus_f	0	0	0	0	0	0	0	0	0	0	0	0	0	0	12	0	0	0	0	0	0	0	0	0	0	0	0	0	0	0	0	0	0	0	0	0	0	0	0	0	0	0	0	0	0	0	0	0
Bacteria;Firmicutes;Bacilli;Bacillales;Thermoactinomycetaceae	Thermoactinomycetaceae	0	0	0	0	0	0	0	0	0	0	0	4	0	0	0	0	0	0	2	0	0	2	0	6	3	0	0	1	4	4	0	0	15	4	0	0	0	0	0	0	0	0	0	0	0	0	0	0.0043
Bacteria;Actinobacteria;Thermoleophilia;Thermoleophilales;Thermoleophilaceae	Thermoleophilaceae	0	0	0	0	0	0	0	0	0	0	122	119	0	0	0	0	0	0	73	38	90	60	79	138	99	42	114	96	153	152	113	39	97	84	0	0	0	0	0	0	0	0	0	0	0	0	0.1322	0.128
Bacteria;Actinobacteria;Actinobacteria_c;Streptosporangiales;Thermomonosporaceae	Thermomonosporaceae	0	0	0	0	0	0	0	0	0	0	4	5	0	0	0	0	0	0	10	7	15	6	12	33	17	11	9	12	24	13	22	18	20	5	0	0	0	0	0	0	0	0	0	0	0	0	0.0043	0.0054
Bacteria;Proteobacteria;Betaproteobacteria;Thiobacillus_o;Thiobacillaceae	Thiobacillaceae	0	0	0	0	0	0	0	0	0	0	8	0	0	0	0	0	0	0	0	9	4	2	0	0	2	0	2	0	10	0	3	7	2	0	0	0	0	0	0	0	0	0	0	0	0	0	0.0087	0
Bacteria;Proteobacteria;Gammaproteobacteria;Chromatiales;Thioprofundaceae	Thioprofundaceae	0	0	0	0	0	0	0	0	0	0	0	0	0	0	0	0	0	0	0	0	0	0	0	0	3	0	0	0	0	0	0	0	0	0	0	0	0	0	0	0	0	0	0	0	0	0	0	0
Bacteria;Firmicutes;Tissierellia;Tissierellales;Tissierellaceae	Tissierellaceae	0	0	0	0	0	0	0	0	0	0	0	0	0	0	0	0	0	0	0	1	3	0	4	0	2	1	0	0	0	0	0	0	1	0	0	0	0	0	0	0	0	0	0	0	0	0	0	0
Bacteria;Deinococcus-Thermus;Deinococci;Trueperales;Trueperaceae	Trueperaceae	0	0	0	0	0	0	0	0	0	0	0	2	0	0	0	0	0	0	1	0	0	0	0	0	0	0	0	0	0	0	1	0	4	0	0	0	0	0	0	0	0	0	0	0	0	0	0	0.0022
Bacteria;Proteobacteria;Deltaproteobacteria;OM27;U70713_f	U70713_f	0	0	0	0	0	0	0	0	0	0	1	2	0	0	0	0	0	0	0	4	3	1	0	0	2	0	0	3	4	2	2	8	6	6	0	0	0	0	0	0	0	0	0	0	0	0	0.0011	0.0022
Bacteria;Cyanobacteria;Vampirovibrio_c;Vampirovibrio_o;Vampirovibrio_f	Vampirovibrio_f	0	0	0	0	0	0	0	0	0	0	0	3	0	0	0	0	0	0	0	5	2	2	4	3	3	4	5	2	1	0	1	1	1	3	0	0	0	0	0	0	0	0	0	0	0	0	0	0.0032
Bacteria;Firmicutes;Negativicutes;Veillonellales;Veillonellaceae	Veillonellaceae	653	569	751	145	132	0	0	3	979	158	395	421	366	249	317	176	1052	1058	391	248	293	225	676	854	820	356	315	306	344	366	349	404	384	542	135	144	0.8387	0.7306	0.9708	0.2031	0.1815	0	0	0.0037	1.2985	0.2329	0.4279	0.453
Bacteria;Verrucomicrobia;Verrucomicrobiae;Verrucomicrobiales;Verrucomicrobiaceae	Verrucomicrobiaceae	0	0	0	0	0	0	0	0	0	0	3	0	0	0	0	0	0	0	2	1	0	1	3	0	0	0	1	0	2	0	0	0	1	1	0	0	0	0	0	0	0	0	0	0	0	0	0.0032	0
Bacteria;Acidobacteria;Vicinamibacter_c;Vicinamibacter_o;Vicinamibacter_f	Vicinamibacter_f	0	0	0	0	0	0	0	0	0	0	197	167	0	0	0	0	0	0	185	128	114	164	191	61	140	61	158	242	247	196	228	129	130	219	0	0	0	0	0	0	0	0	0	0	0	0	0.2134	0.1797
Bacteria;Acidobacteria;Vicinamibacter_c;Vicinamibacter_o;Vicinamibacter_o_uc	Vicinamibacter_o_uc	0	0	0	0	0	0	0	0	0	0	0	0	0	0	0	0	0	0	0	0	0	0	0	0	0	0	0	2	0	0	0	0	0	0	0	0	0	0	0	0	0	0	0	0	0	0	0	0
Bacteria;Lentisphaerae;Lentisphaeria;Victivallales;Victivallaceae	Victivallaceae	0	0	0	0	173	93	74	103	0	9	6	7	0	0	0	12	0	0	11	0	2	0	0	14	11	33	43	34	48	43	56	21	20	22	179	212	0	0	0	0	0.2379	0.1121	0.0928	0.1259	0	0.0133	0.0065	0.0075
Bacteria;Proteobacteria;Deltaproteobacteria;Myxococcales;Vulgatibacteraceae	Vulgatibacteraceae	0	0	0	0	0	0	0	0	0	0	0	1	0	0	0	0	0	0	1	9	1	4	2	0	1	2	0	3	0	3	0	4	14	1	0	0	0	0	0	0	0	0	0	0	0	0	0	0.0011
Bacteria;Chlamydiae;Chlamydiae_c;Chlamydiales;Waddliaceae	Waddliaceae	0	0	0	0	0	0	0	0	0	0	0	0	0	0	0	0	0	0	0	0	0	0	3	0	8	0	0	0	0	0	0	0	0	0	0	0	0	0	0	0	0	0	0	0	0	0	0	0
Bacteria;Proteobacteria;Gammaproteobacteria;Chromatiales;Wenzhouxiangellaceae	Wenzhouxiangellaceae	0	0	0	0	0	0	0	0	0	0	0	0	0	0	0	0	0	0	0	0	0	1	0	0	0	0	0	0	0	0	0	0	0	1	0	0	0	0	0	0	0	0	0	0	0	0	0	0
Bacteria;Proteobacteria;Gammaproteobacteria;Chromatiales;Woeseiaceae	Woeseiaceae	0	0	0	0	0	0	0	0	0	0	0	3	0	0	0	0	0	0	0	1	6	0	0	5	0	7	0	0	0	0	0	2	3	0	0	0	0	0	0	0	0	0	0	0	0	0	0	0.0032
Bacteria;TM6;TM6_c;Babela_o;X97099_f	X97099_f	0	0	0	0	0	0	0	0	0	0	0	0	0	0	0	0	0	0	0	0	0	0	0	2	0	11	2	0	0	0	0	0	0	0	0	0	0	0	0	0	0	0	0	0	0	0	0	0
Bacteria;Proteobacteria;Alphaproteobacteria;Rhizobiales;Xanthobacteraceae	Xanthobacteraceae	0	0	0	0	0	0	0	0	0	0	0	3	0	0	0	0	0	0	0	2	0	1	0	1	3	0	0	0	0	1	0	1	0	0	0	0	0	0	0	0	0	0	0	0	0	0	0	0.0032
Bacteria;Proteobacteria;Gammaproteobacteria;Xanthomonadales;Xanthomonadaceae	Xanthomonadaceae	0	0	0	0	0	0	0	0	0	0	174	97	0	0	0	0	0	0	77	130	479	148	85	318	180	487	62	94	227	127	91	180	552	197	0	0	0	0	0	0	0	0	0	0	0	0	0.1885	0.1044
Bacteria;Proteobacteria;Betaproteobacteria;Rhodocyclales;Zoogloeaceae	Zoogloeaceae	0	0	0	0	0	0	0	0	0	0	0	1	0	0	0	0	0	0	1	2	2	12	5	1	0	6	0	1	0	0	1	1	1	15	0	0	0	0	0	0	0	0	0	0	0	0	0	0.0011
Unclassified in higher taxonomic rank	Unclassified in higher taxonomic rank	0	0	0	0	0	0	0	0	0	0	0	1	0	0	0	0	0	0	0	1	4	5	10	1	7	17	4	3	4	3	5	4	2	7	0	0	0	0	0	0	0	0	0	0	0	0	0	0.0011
[truncated: 24 more columns]

## Sheet: genus
genus
		Count																																				Ratio
Taxonomy	Taxon Name	AN1_BC12_Nanopore	AN1_BC11_Nanopore	AN1_BC10_Nanopore	B1_BC08_Nanopore	S1X_BC04_Nanopore	MD01_BC01_Nanopore	MD01_BC02_Nanopore	MD01_BC03_Nanopore	A1_BC06_Nanopore	B1_BC09_Nanopore	A1_S01_Illumina	A1_S02_Illumina	S2P_BC09_Nanopore	S2P_BC08_Nanopore	S2P_BC07_Nanopore	B1_BC07_Nanopore	A1_BC04_Nanopore	A1_BC05_Nanopore	A1_S03_Illumina	B1_S04_Illumina	B1_S05_Illumina	B1_S06_Illumina	AN1_S07_Illumina	AN1_S08_Illumina	AN1_S09_Illumina	MD01_S10_Illumina	MD01_S11_Illumina	MD01_S12_Illumina	S1X_S13_Illumina	S1X_S14_Illumina	S1X_S15_Illumina	S2P_S16_Illumina	S2P_S17_Illumina	S2P_S18_Illumina	S1X_BC05_Nanopore	S1X_BC06_Nanopore	AN1_BC12_Nanopore	AN1_BC11_Nanopore	AN1_BC10_Nanopore	B1_BC08_Nanopore	S1X_BC04_Nanopore	MD01_BC01_Nanopore	MD01_BC02_Nanopore	MD01_BC03_Nanopore	A1_BC06_Nanopore	B1_BC09_Nanopore	A1_S01_Illumina	A1_S02_Illumina
Bacteria;Actinobacteria;Actinobacteria_c;Frankiales;AB021325_f;AB021325_g	AB021325_g	0	0	0	0	0	0	0	0	0	0	0	0	0	0	0	0	0	0	0	0	1	1	0	0	0	0	0	0	0	0	0	0	1	1	0	0	0	0	0	0	0	0	0	0	0	0	0	0
Bacteria;Proteobacteria;Gammaproteobacteria;Pseudomonadales;AB096215_f;AB096215_f_uc	AB096215_f_uc	0	0	0	0	0	0	0	0	0	0	0	0	0	0	0	0	0	0	0	0	0	0	0	0	0	0	0	0	0	0	0	2	0	0	0	0	0	0	0	0	0	0	0	0	0	0	0	0
Bacteria;Proteobacteria;Gammaproteobacteria;Pseudomonadales;AB096215_f;AB096215_g	AB096215_g	0	0	0	0	0	0	0	0	0	0	6	1	0	0	0	0	0	0	4	6	10	10	2	5	17	6	1	12	6	4	3	1	10	16	0	0	0	0	0	0	0	0	0	0	0	0	0.0065	0.0011
Bacteria;Proteobacteria;Alphaproteobacteria;Rhizobiales;Methylopila_f;AB100409_g	AB100409_g	0	0	0	0	0	0	0	0	0	0	0	2	0	0	0	0	0	0	0	0	2	1	0	0	1	1	2	0	0	3	0	0	8	1	0	0	0	0	0	0	0	0	0	0	0	0	0	0.0022
Bacteria;Proteobacteria;Deltaproteobacteria;Myxococcales;AB128884_f;AB128884_g	AB128884_g	0	0	0	0	0	0	0	0	0	0	0	0	0	0	0	0	0	0	0	2	0	0	0	2	0	0	0	0	0	0	0	0	0	0	0	0	0	0	0	0	0	0	0	0	0	0	0	0
Bacteria;Proteobacteria;Gammaproteobacteria;Nevskiales;Solimonadaceae;AB179503_g	AB179503_g	0	0	0	0	0	0	0	0	0	0	3	2	0	0	0	0	0	0	1	22	9	1	14	10	1	0	0	8	4	5	3	12	13	2	0	0	0	0	0	0	0	0	0	0	0	0	0.0032	0.0022
Bacteria;Bacteroidetes;Sphingobacteriia;Sphingobacteriales;Chitinophagaceae;AB179517_g	AB179517_g	0	0	0	0	0	0	0	0	0	0	7	5	0	0	0	0	0	0	3	0	8	0	0	2	5	0	2	12	10	16	1	12	3	0	0	0	0	0	0	0	0	0	0	0	0	0	0.0076	0.0054
Bacteria;Planctomycetes;Planctomycetia;Planctomycetales;Gemmataceae;AB179519_g	AB179519_g	0	0	0	0	0	0	0	0	0	0	0	0	0	0	0	0	0	0	0	0	0	0	0	0	0	1	0	0	0	0	0	0	0	0	0	0	0	0	0	0	0	0	0	0	0	0	0	0
Bacteria;Proteobacteria;Betaproteobacteria;Sterolibacterium_o;Sterolibacteriaceae;AB186832_g	AB186832_g	0	0	0	0	0	0	0	0	0	0	0	0	0	0	0	0	0	0	0	1	0	0	0	0	0	0	0	0	0	0	0	0	0	0	0	0	0	0	0	0	0	0	0	0	0	0	0	0
Bacteria;Firmicutes;Clostridia;Clostridiales;Ruminococcaceae;AB218327_g	AB218327_g	0	0	0	0	2	0	0	0	0	0	0	0	0	0	0	0	0	0	0	0	0	0	0	0	0	2	1	1	1	1	0	0	0	0	2	0	0	0	0	0	0.0028	0	0	0	0	0	0	0
Bacteria;Proteobacteria;Betaproteobacteria;Burkholderiales;Comamonadaceae;AB240291_g	AB240291_g	0	0	0	0	0	0	0	0	0	0	0	0	0	0	0	0	0	0	0	0	0	1	1	0	0	0	0	0	0	0	1	0	0	0	0	0	0	0	0	0	0	0	0	0	0	0	0	0
Bacteria;Actinobacteria;Rubrobacteria;AB240334_o;AB240334_f;AB240334_g	AB240334_g	0	0	0	0	0	0	0	0	0	0	0	0	0	0	0	0	0	0	7	2	0	3	2	1	3	0	5	3	0	3	2	2	2	6	0	0	0	0	0	0	0	0	0	0	0	0	0	0
Bacteria;Chloroflexi;Anaerolineae;Anaerolinaeles;EF688367_f;AB240347_g	AB240347_g	0	0	0	0	0	0	0	0	0	0	0	0	0	0	0	0	0	0	0	2	0	2	23	0	0	0	0	0	0	2	0	0	2	5	0	0	0	0	0	0	0	0	0	0	0	0	0	0
Bacteria;Acidobacteria;Vicinamibacter_c;Vicinamibacter_o;Vicinamibacter_f;AB240356_g	AB240356_g	0	0	0	0	0	0	0	0	0	0	0	0	0	0	0	0	0	0	0	0	0	0	0	4	0	2	0	0	0	0	0	0	0	0	0	0	0	0	0	0	0	0	0	0	0	0	0	0
Bacteria;Proteobacteria;Gammaproteobacteria;Xanthomonadales;Xanthomonadaceae;AB240487_g	AB240487_g	0	0	0	0	0	0	0	0	0	0	0	2	0	0	0	0	0	0	1	11	6	5	3	0	1	0	0	0	1	0	0	15	9	3	0	0	0	0	0	0	0	0	0	0	0	0	0	0.0022
Bacteria;Proteobacteria;Deltaproteobacteria;Myxococcales;Polyangiaceae;AB245340_g	AB245340_g	0	0	0	0	0	0	0	0	0	0	0	0	0	0	0	0	0	0	0	1	0	0	0	0	0	0	2	0	0	0	1	0	0	1	0	0	0	0	0	0	0	0	0	0	0	0	0	0
Bacteria;Proteobacteria;Deltaproteobacteria;Myxococcales;Nannocystaceae;AB252740_g	AB252740_g	0	0	0	0	0	0	0	0	0	0	3	0	0	0	0	0	0	0	0	0	0	0	1	0	0	0	0	2	1	0	0	0	2	0	0	0	0	0	0	0	0	0	0	0	0	0	0.0032	0
Bacteria;Proteobacteria;Gammaproteobacteria;Steroidobacter_o;DQ984612_f;AB252883_g	AB252883_g	0	0	0	0	0	0	0	0	0	0	0	0	0	0	0	0	0	0	0	0	0	2	0	0	1	0	0	0	0	0	0	0	0	1	0	0	0	0	0	0	0	0	0	0	0	0	0	0
Bacteria;Gemmatimonadetes;Gemmatimonadetes_c;Gemmatimonadales;Gemmatimonadaceae;AB257643_g	AB257643_g	0	0	0	0	0	0	0	0	0	0	0	0	0	0	0	0	0	0	0	0	0	0	1	0	0	0	0	0	0	0	0	0	0	0	0	0	0	0	0	0	0	0	0	0	0	0	0	0
Bacteria;Gemmatimonadetes;Gemmatimonadetes_c;Gemmatimonadales;Gemmatimonadaceae;AB257644_g	AB257644_g	0	0	0	0	0	0	0	0	0	0	2	2	0	0	0	0	0	0	0	0	0	2	4	0	0	0	0	0	0	0	3	0	0	2	0	0	0	0	0	0	0	0	0	0	0	0	0.0022	0.0022
Bacteria;Chloroflexi;HM748667_c;HM748667_o;AB257647_f;AB257647_f_uc	AB257647_f_uc	0	0	0	0	0	0	0	0	0	0	0	4	0	0	0	0	0	0	0	0	0	0	0	0	2	0	0	0	0	0	0	0	0	0	0	0	0	0	0	0	0	0	0	0	0	0	0	0.0043
Bacteria;Chloroflexi;HM748667_c;HM748667_o;AB257647_f;AB257647_g	AB257647_g	0	0	0	0	0	0	0	0	0	0	9	8	0	0	0	0	0	0	3	5	11	4	4	7	10	2	20	5	16	11	8	8	9	9	0	0	0	0	0	0	0	0	0	0	0	0	0.0097	0.0086
Bacteria;Firmicutes;Clostridia;Clostridiales;Ruminococcaceae;AB264065_g	AB264065_g	0	0	0	0	0	0	0	0	0	0	0	0	0	0	0	0	0	0	0	0	0	0	0	0	0	1	3	1	0	0	0	0	0	0	0	0	0	0	0	0	0	0	0	0	0	0	0	0
Bacteria;Firmicutes;Clostridia;Clostridiales;Christensenellaceae;AB264073_g	AB264073_g	0	0	0	0	2	0	0	0	0	0	0	0	0	0	0	0	0	0	0	0	0	0	0	0	0	0	0	0	1	0	0	0	0	0	0	0	0	0	0	0	0.0028	0	0	0	0	0	0	0
Bacteria;Chloroflexi;Anaerolineae;Anaerolinaeles;EF688367_f;AB274515_g	AB274515_g	0	0	0	0	0	0	0	0	0	0	0	0	0	0	0	0	0	0	0	0	0	0	0	1	0	0	0	0	0	0	0	0	0	0	0	0	0	0	0	0	0	0	0	0	0	0	0	0
Bacteria;Proteobacteria;Deltaproteobacteria;Myxococcales;Haliangiaceae;AB286332_g	AB286332_g	0	0	0	0	0	0	0	0	0	0	0	0	0	0	0	0	0	0	0	0	0	2	1	0	5	0	0	0	0	2	1	0	5	1	0	0	0	0	0	0	0	0	0	0	0	0	0	0
Bacteria;WS5;WS5_c;AB286410_o;AB286410_f;AB286410_g	AB286410_g	0	0	0	0	0	0	0	0	0	0	0	0	0	0	0	0	0	0	0	0	5	1	1	0	0	0	0	0	0	0	0	0	1	1	0	0	0	0	0	0	0	0	0	0	0	0	0	0
Bacteria;Firmicutes;Clostridia;Clostridiales;Christensenellaceae;AB294309_g	AB294309_g	0	0	0	0	0	0	8	11	0	0	0	0	0	0	0	0	0	0	0	0	0	0	0	0	0	1	0	4	1	0	0	0	0	0	0	0	0	0	0	0	0	0	0.01	0.0134	0	0	0	0
Bacteria;Proteobacteria;Deltaproteobacteria;Myxococcales;Haliangiaceae;AB294333_g	AB294333_g	0	0	0	0	0	0	0	0	0	0	0	0	0	0	0	0	0	0	0	0	0	0	0	0	0	0	0	0	1	0	0	1	0	0	0	0	0	0	0	0	0	0	0	0	0	0	0	0
Bacteria;Proteobacteria;Oligoflexia;Bdellovibrionales;Bdellovibrionaceae;AB294335_g	AB294335_g	0	0	0	0	0	0	0	0	0	0	0	0	0	0	0	0	0	0	0	1	0	0	0	0	0	0	0	0	0	0	0	0	0	0	0	0	0	0	0	0	0	0	0	0	0	0	0	0
Bacteria;Acidobacteria;PAC002280_c;PAC002280_o;PAC002280_f;AB355055_g	AB355055_g	0	0	0	0	0	0	0	0	0	0	0	0	0	0	0	0	0	0	0	0	1	0	0	0	0	0	0	0	0	0	0	1	0	0	0	0	0	0	0	0	0	0	0	0	0	0	0	0
Bacteria;Proteobacteria;Oligoflexia;Bdellovibrionales;PAC000132_f;AB425060_g	AB425060_g	0	0	0	0	0	0	0	0	0	0	0	0	0	0	0	0	0	0	2	0	2	0	2	5	1	0	0	1	0	0	1	4	7	0	0	0	0	0	0	0	0	0	0	0	0	0	0	0
Bacteria;Proteobacteria;Alphaproteobacteria;Rhizobiales;Beijerinckiaceae;AB470422_g	AB470422_g	0	0	0	0	0	0	0	0	0	0	0	0	0	0	0	0	0	0	0	1	0	0	0	0	0	0	0	1	0	1	1	0	0	0	0	0	0	0	0	0	0	0	0	0	0	0	0	0
Bacteria;Proteobacteria;Alphaproteobacteria;Rhizobiales;Methylobacteriaceae;AB473917_g	AB473917_g	0	0	0	0	0	0	0	0	0	0	0	0	0	0	0	0	0	0	0	0	1	0	0	0	0	0	0	0	0	0	0	1	0	0	0	0	0	0	0	0	0	0	0	0	0	0	0	0
Bacteria;Proteobacteria;Alphaproteobacteria;Rhodospirillales;Micavibrio_f;AB473970_g	AB473970_g	0	0	0	0	0	0	0	0	0	0	0	0	0	0	0	0	0	0	0	1	0	0	1	0	0	0	0	0	0	0	0	0	0	1	0	0	0	0	0	0	0	0	0	0	0	0	0	0
Bacteria;Chloroflexi;Anaerolineae;PAC000395_o;AB478660_f;AB478660_f_uc	AB478660_f_uc	0	0	0	0	0	0	0	0	0	0	0	0	0	0	0	0	0	0	3	2	0	0	3	0	0	0	0	0	0	0	6	0	0	0	0	0	0	0	0	0	0	0	0	0	0	0	0	0
Bacteria;Firmicutes;Clostridia;Clostridiales;Ruminococcaceae;AB506348_g	AB506348_g	0	0	0	0	2	0	0	0	0	0	0	0	0	0	0	0	0	0	1	0	0	0	0	0	1	3	2	0	0	0	1	0	0	0	5	6	0	0	0	0	0.0028	0	0	0	0	0	0	0
Bacteria;Proteobacteria;Oligoflexia;Bdellovibrionales;AB511016_f;AB511016_g	AB511016_g	0	0	0	0	0	0	0	0	0	0	2	0	0	0	0	0	0	0	1	0	2	0	2	0	1	0	0	1	2	0	2	0	0	2	0	0	0	0	0	0	0	0	0	0	0	0	0.0022	0
Bacteria;Proteobacteria;Gammaproteobacteria;Legionellales;Coxiellaceae;AB522700_g	AB522700_g	0	0	0	0	0	0	0	0	0	0	0	0	0	0	0	0	0	0	0	0	0	0	0	0	3	0	0	0	0	0	0	0	0	0	0	0	0	0	0	0	0	0	0	0	0	0	0	0
Bacteria;Gemmatimonadetes;Longimicrobia;Longimicrobiales;Longimicrobiaceae;AB533813_g	AB533813_g	0	0	0	0	0	0	0	0	0	0	0	0	0	0	0	0	0	0	0	0	1	3	3	0	7	0	0	0	0	0	0	0	5	6	0	0	0	0	0	0	0	0	0	0	0	0	0	0
Bacteria;Bacteroidetes;Cytophagia;Cytophagales;AB533980_f;AB533980_f_uc	AB533980_f_uc	0	0	0	0	0	0	0	0	0	0	0	0	0	0	0	0	0	0	0	0	0	0	0	0	0	0	0	0	0	0	0	0	0	2	0	0	0	0	0	0	0	0	0	0	0	0	0	0
Bacteria;Bacteroidetes;Cytophagia;Cytophagales;AB533980_f;AB533980_g	AB533980_g	0	0	0	0	0	0	0	0	0	0	0	0	0	0	0	0	0	0	2	1	0	0	0	0	0	0	0	0	0	0	0	1	0	2	0	0	0	0	0	0	0	0	0	0	0	0	0	0
Bacteria;Verrucomicrobia;Spartobacteria;Chthoniobacterales;Chthoniobacteraceae;AB552873_g	AB552873_g	0	0	0	0	0	0	0	0	0	0	0	0	0	0	0	0	0	0	2	0	0	0	4	0	0	0	0	0	0	0	0	0	0	3	0	0	0	0	0	0	0	0	0	0	0	0	0	0
Bacteria;Firmicutes;Clostridia;Clostridiales;Lachnospiraceae;AB559589_g	AB559589_g	0	0	0	0	0	23	10	9	0	0	0	0	0	0	0	0	0	0	0	0	0	0	0	2	1	10	11	12	0	1	4	0	0	1	0	0	0	0	0	0	0	0.0277	0.0125	0.011	0	0	0	0
Bacteria;Firmicutes;Clostridia;Clostridiales;Lachnospiraceae;AB606240_g	AB606240_g	0	0	0	0	0	0	0	5	0	0	0	0	0	0	0	0	0	0	0	0	0	0	0	0	0	1	0	0	0	0	0	0	0	0	0	0	0	0	0	0	0	0	0	0.0061	0	0	0	0
Bacteria;Planctomycetes;Planctomycetia;Planctomycetales;Planctomycetaceae;AB630615_g	AB630615_g	0	0	0	0	0	0	0	0	0	0	0	0	0	0	0	0	0	0	0	0	0	1	0	0	0	1	0	0	0	0	0	0	1	0	0	0	0	0	0	0	0	0	0	0	0	0	0	0
Bacteria;Planctomycetes;Planctomycetia;Planctomycetales;Planctomycetaceae;AB630617_g	AB630617_g	0	0	0	0	0	0	0	0	0	0	0	0	0	0	0	0	0	0	0	0	0	0	0	0	0	0	0	0	0	0	0	0	0	1	0	0	0	0	0	0	0	0	0	0	0	0	0	0
Bacteria;Proteobacteria;Oligoflexia;Bdellovibrionales;AB630788_f;AB630788_f_uc	AB630788_f_uc	0	0	0	0	0	0	0	0	0	0	0	0	0	0	0	0	0	0	0	0	0	0	0	0	0	0	0	0	0	0	0	0	3	0	0	0	0	0	0	0	0	0	0	0	0	0	0	0
Bacteria;Chloroflexi;Caldilineae;Caldilineales;Caldilineaceae;AB630820_g	AB630820_g	0	0	0	0	0	0	0	0	0	0	0	0	0	0	0	0	0	0	2	0	0	0	0	0	0	0	0	0	0	0	2	0	0	1	0	0	0	0	0	0	0	0	0	0	0	0	0	0
Bacteria;Proteobacteria;Gammaproteobacteria;Legionellales;Coxiellaceae;AB636978_g	AB636978_g	0	0	0	0	0	0	0	0	0	0	0	1	0	0	0	0	0	0	0	0	0	0	0	0	0	0	0	1	0	0	0	0	0	0	0	0	0	0	0	0	0	0	0	0	0	0	0	0.0011
Bacteria;Verrucomicrobia;Kiritimatiellae;Kiritimatiellales;GQ259262_f;AB661577_g	AB661577_g	0	0	0	0	0	0	0	0	0	0	0	0	0	0	0	0	0	0	0	0	0	0	0	0	0	0	0	0	0	0	2	0	0	0	0	0	0	0	0	0	0	0	0	0	0	0	0	0
Bacteria;Actinobacteria;Thermoleophilia;Solirubrobacterales;Conexibacteraceae;AB672281_g	AB672281_g	0	0	0	0	0	0	0	0	0	0	15	8	0	0	0	0	0	0	3	2	8	0	2	17	15	2	20	19	25	7	9	8	6	3	0	0	0	0	0	0	0	0	0	0	0	0	0.0162	0.0086
Bacteria;Firmicutes;Clostridia;Clostridiales;Lachnospiraceae;AB730688_g	AB730688_g	0	0	0	0	0	0	0	0	0	0	0	0	0	0	0	0	0	0	1	0	0	0	2	2	0	0	0	0	0	0	0	0	0	0	0	0	0	0	0	0	0	0	0	0	0	0	0	0
Bacteria;Chloroflexi;Anaerolineae;Anaerolinaeles;Anaerolinaceae;AF234690_g	AF234690_g	0	0	0	0	0	0	0	0	0	0	2	0	0	0	0	0	0	0	0	2	2	2	2	3	1	2	3	5	2	2	5	7	2	2	0	0	0	0	0	0	0	0	0	0	0	0	0.0022	0
Bacteria;Chloroflexi;Caldilineae;Caldilineales;AF234694_f;AF234694_f_uc	AF234694_f_uc	0	0	0	0	0	0	0	0	0	0	0	0	0	0	0	0	0	0	0	3	0	0	0	0	2	0	4	0	3	0	0	0	0	0	0	0	0	0	0	0	0	0	0	0	0	0	0	0
Bacteria;Chloroflexi;Caldilineae;Caldilineales;AF234694_f;AF234694_g	AF234694_g	0	0	0	0	0	0	0	0	0	0	0	3	0	0	0	0	0	0	1	1	2	2	3	0	4	0	0	9	2	3	2	1	3	0	0	0	0	0	0	0	0	0	0	0	0	0	0	0.0032
Bacteria;Planctomycetes;Planctomycetia;Planctomycetales;Planctomycetaceae;AF234702_g	AF234702_g	0	0	0	0	0	0	0	0	0	0	1	1	0	0	0	0	0	0	1	1	0	0	0	0	0	0	0	0	0	0	0	0	0	1	0	0	0	0	0	0	0	0	0	0	0	0	0.0011	0.0011
Bacteria;Proteobacteria;Alphaproteobacteria;Rhodospirillales;Rhodospirillaceae;AF234730_g	AF234730_g	0	0	0	0	0	0	0	0	0	0	1	3	0	0	0	0	0	0	0	0	6	25	25	0	19	1	0	4	2	0	9	0	11	42	0	0	0	0	0	0	0	0	0	0	0	0	0.0011	0.0032
Bacteria;Verrucomicrobia;Verrucomicrobiae;Verrucomicrobiales;Verrucomicrobiaceae;AF234742_g	AF234742_g	0	0	0	0	0	0	0	0	0	0	0	0	0	0	0	0	0	0	0	0	0	0	0	0	0	0	0	0	2	0	0	0	0	0	0	0	0	0	0	0	0	0	0	0	0	0	0	0
Bacteria;TM6;TM6_c;AF268992_o;AF268992_f;AF268992_f_uc	AF268992_f_uc	0	0	0	0	0	0	0	0	0	0	0	0	0	0	0	0	0	0	2	0	0	0	0	0	0	0	0	0	0	0	0	0	0	2	0	0	0	0	0	0	0	0	0	0	0	0	0	0
Bacteria;Proteobacteria;Betaproteobacteria;PAC001921_o;PAC001921_f;AF280846_g	AF280846_g	0	0	0	0	0	0	0	0	0	0	0	0	0	0	0	0	0	0	0	0	0	1	0	0	0	0	0	0	0	0	0	0	0	1	0	0	0	0	0	0	0	0	0	0	0	0	0	0
Bacteria;Proteobacteria;Alphaproteobacteria;Rhizobiales;Parvibaculum_f;AF370880_g	AF370880_g	0	0	0	0	0	0	0	0	0	0	23	27	0	0	0	0	0	0	6	3	3	8	4	0	18	0	24	10	18	23	18	3	6	9	0	0	0	0	0	0	0	0	0	0	0	0	0.0249	0.0291
Bacteria;Firmicutes;Clostridia;Clostridiales;Lachnospiraceae;AF371618_g	AF371618_g	0	0	0	0	0	0	0	0	0	0	0	0	0	0	0	0	0	0	0	0	1	0	0	0	0	0	0	0	0	0	0	0	0	0	0	0	0	0	0	0	0	0	0	0	0	0	0	0
Bacteria;Proteobacteria;Deltaproteobacteria;Myxococcales;Sandaracinaceae;AF382126_g	AF382126_g	0	0	0	0	0	0	0	0	0	0	0	0	0	0	0	0	0	0	0	0	5	0	0	0	0	0	0	0	0	0	0	0	5	4	0	0	0	0	0	0	0	0	0	0	0	0	0	0
Bacteria;Proteobacteria;Oligoflexia;Bdellovibrionales;Bdellovibrionaceae;AF385539_g	AF385539_g	0	0	0	0	0	0	0	0	0	0	0	0	0	0	0	0	0	0	0	0	1	1	0	0	0	0	0	0	0	0	0	1	1	1	0	0	0	0	0	0	0	0	0	0	0	0	0	0
Bacteria;Proteobacteria;Alphaproteobacteria;Rhodospirillales;Rhodospirillaceae;AF407727_g	AF407727_g	0	0	0	0	0	0	0	0	0	0	0	0	0	0	0	0	0	0	0	0	0	0	1	0	0	0	0	0	0	0	2	0	3	0	0	0	0	0	0	0	0	0	0	0	0	0	0	0
Bacteria;Planctomycetes;OM190_c;OM190_o;AF407728_f;AF407728_g	AF407728_g	0	0	0	0	0	0	0	0	0	0	0	2	0	0	0	0	0	0	0	1	4	28	6	0	0	0	0	0	1	0	2	0	2	25	0	0	0	0	0	0	0	0	0	0	0	0	0	0.0022
Bacteria;Actinobacteria;Actinobacteria_c;Frankiales;Sporichthyaceae;AF408985_g	AF408985_g	0	0	0	0	0	0	0	0	0	0	3	0	0	0	0	0	0	0	0	2	3	1	2	5	6	8	1	3	2	1	0	1	2	1	0	0	0	0	0	0	0	0	0	0	0	0	0.0032	0
Bacteria;Proteobacteria;Deltaproteobacteria;Desulfobacterales;AF420340_f;AF420340_f_uc	AF420340_f_uc	0	0	0	0	0	0	0	0	0	0	0	0	0	0	0	0	0	0	0	0	0	0	0	0	2	0	0	0	0	0	0	0	0	0	0	0	0	0	0	0	0	0	0	0	0	0	0	0
Bacteria;Planctomycetes;Phycisphaerae;Phycisphaerales;Phycisphaeraceae;AF445645_g	AF445645_g	0	0	0	0	0	0	0	0	0	0	0	1	0	0	0	0	0	0	1	2	3	3	9	4	1	0	0	1	3	4	1	0	5	0	0	0	0	0	0	0	0	0	0	0	0	0	0	0.0011
Bacteria;Proteobacteria;Alphaproteobacteria;Rickettsiales;AF445655_f;AF445655_f_uc	AF445655_f_uc	0	0	0	0	0	0	0	0	0	0	0	0	0	0	0	0	0	0	0	0	0	0	0	0	0	0	0	0	0	0	0	0	0	2	0	0	0	0	0	0	0	0	0	0	0	0	0	0
Bacteria;Planctomycetes;Planctomycetia;Planctomycetales;Planctomycetaceae;AF445727_g	AF445727_g	0	0	0	0	0	0	0	0	0	0	0	0	0	0	0	0	0	0	1	0	0	1	0	0	0	0	1	0	0	0	1	3	1	2	0	0	0	0	0	0	0	0	0	0	0	0	0	0
Bacteria;Proteobacteria;Betaproteobacteria;PAC002541_o;PAC002541_f;AF467301_g	AF467301_g	0	0	0	0	0	0	0	0	0	0	2	0	0	0	0	0	0	0	0	0	1	1	3	4	1	0	0	5	2	1	1	4	2	3	0	0	0	0	0	0	0	0	0	0	0	0	0.0022	0
Bacteria;Acidobacteria;Acidobacteriia;Acidobacteriales;Acidobacteriaceae;AF498705_g	AF498705_g	0	0	0	0	0	0	0	0	0	0	9	8	0	0	0	0	0	0	1	12	9	2	4	5	8	0	15	13	9	15	3	26	9	0	0	0	0	0	0	0	0	0	0	0	0	0	0.0097	0.0086
Bacteria;Actinobacteria;Actinobacteria_c;Streptosporangiales;AF498716_f;AF498716_g	AF498716_g	0	0	0	0	0	0	0	0	0	0	7	1	0	0	0	0	0	0	3	1	21	4	2	17	7	39	2	4	1	3	5	2	17	2	0	0	0	0	0	0	0	0	0	0	0	0	0.0076	0.0011
Bacteria;Bacteroidetes;Sphingobacteriia;Saprospirales;Saprospiraceae;AF502208_g	AF502208_g	0	0	0	0	0	0	0	0	0	0	0	0	0	0	0	0	0	0	2	0	25	2	4	0	0	0	0	0	0	0	0	0	30	3	0	0	0	0	0	0	0	0	0	0	0	0	0	0
Bacteria;WS5;WS5_c;PAC000108_o;PAC000108_f;AF507697_g	AF507697_g	0	0	0	0	0	0	0	0	0	0	0	0	0	0	0	0	0	0	0	0	0	0	0	0	0	0	0	0	0	3	0	0	0	0	0	0	0	0	0	0	0	0	0	0	0	0	0	0
Bacteria;Gemmatimonadetes;Gemmatimonadetes_c;Gemmatimonadales;Gemmatimonadaceae;AF507703_g	AF507703_g	0	0	0	0	0	0	0	0	0	0	4	7	0	0	0	0	0	0	1	9	3	1	6	2	2	3	1	20	15	12	8	8	1	4	0	0	0	0	0	0	0	0	0	0	0	0	0.0043	0.0075
Bacteria;Cyanobacteria;PAC002560_c;PAC002337_o;PAC002337_f;AF507711_g	AF507711_g	0	0	0	0	0	0	0	0	0	0	0	0	0	0	0	0	0	0	0	0	0	0	0	0	0	0	0	0	0	0	0	0	0	3	0	0	0	0	0	0	0	0	0	0	0	0	0	0
Bacteria;Gemmatimonadetes;Longimicrobia;GQ263235_o;GQ263235_f;AF507712_g	AF507712_g	0	0	0	0	0	0	0	0	0	0	0	0	0	0	0	0	0	0	0	0	0	0	0	0	0	0	0	0	0	0	0	0	0	2	0	0	0	0	0	0	0	0	0	0	0	0	0	0
Bacteria;Peregrinibacteria;Peribacteria;LBOR_o;AJ224539_f;AJ224539_f_uc	AJ224539_f_uc	0	0	0	0	0	0	0	0	0	0	0	0	0	0	0	0	0	0	0	0	0	0	0	0	3	0	0	0	0	0	0	0	0	0	0	0	0	0	0	0	0	0	0	0	0	0	0	0
Bacteria;Planctomycetes;Planctomycetia;Planctomycetales;Planctomycetaceae;AJ231182_g	AJ231182_g	0	0	0	0	0	0	0	0	0	0	0	0	0	0	0	0	0	0	0	0	2	0	0	0	0	0	0	0	0	0	0	0	0	0	0	0	0	0	0	0	0	0	0	0	0	0	0	0
Bacteria;Proteobacteria;Alphaproteobacteria;Rhodospirillales;Micavibrio_f;AJ292610_g	AJ292610_g	0	0	0	0	0	0	0	0	0	0	0	0	0	0	0	0	0	0	0	0	0	0	1	0	0	0	0	0	0	0	0	0	0	0	0	0	0	0	0	0	0	0	0	0	0	0	0	0
Bacteria;Proteobacteria;Alphaproteobacteria;Rhodospirillales;Acetobacteraceae;AJ292611_g	AJ292611_g	0	0	0	0	0	0	0	0	0	0	0	0	0	0	0	0	0	0	0	0	0	0	0	0	0	1	0	0	0	0	0	0	0	0	0	0	0	0	0	0	0	0	0	0	0	0	0	0
Bacteria;Proteobacteria;Gammaproteobacteria;Legionellales;Coxiellaceae;AJ295651_g	AJ295651_g	0	0	0	0	0	0	0	0	0	0	0	2	0	0	0	0	0	0	0	0	0	0	0	0	0	0	2	0	0	6	0	0	0	0	0	0	0	0	0	0	0	0	0	0	0	0	0	0.0022
Bacteria;Hydrogenedentes_NKB19;Hydrogenedens_c;Hydrogenedens_o;Hydrogenedens_f;AJ306780_g	AJ306780_g	0	0	0	0	0	0	0	0	0	0	0	0	0	0	0	0	0	0	0	0	0	2	0	0	0	0	0	0	0	0	0	0	0	2	0	0	0	0	0	0	0	0	0	0	0	0	0	0
Bacteria;Armatimonadetes;AJ306784_c;AJ306784_o;AJ306784_f;AJ306784_f_uc	AJ306784_f_uc	0	0	0	0	0	0	0	0	0	0	0	0	0	0	0	0	0	0	0	0	0	0	0	0	0	0	0	0	2	0	0	0	0	0	0	0	0	0	0	0	0	0	0	0	0	0	0	0
Bacteria;Bacteroidetes;Sphingobacteriia;Sphingobacteriales;Chitinophagaceae;AJ318153_g	AJ318153_g	0	0	0	0	0	0	0	0	0	0	0	2	0	0	0	0	0	0	0	0	48	0	0	5	0	0	0	0	0	0	0	0	40	0	0	0	0	0	0	0	0	0	0	0	0	0	0	0.0022
Bacteria;Proteobacteria;Gammaproteobacteria;Oceanospirillales;Alcanivoracaceae;AJ318161_g	AJ318161_g	0	0	0	0	0	0	0	0	0	0	0	0	0	0	0	0	0	0	0	0	2	0	0	0	0	0	0	0	0	0	0	0	0	0	0	0	0	0	0	0	0	0	0	0	0	0	0	0
Bacteria;Bacteroidetes;Sphingobacteriia;Sphingobacteriales;Chitinophagaceae;AJ318177_g	AJ318177_g	0	0	0	0	0	0	0	0	0	0	0	4	0	0	0	0	0	0	0	0	0	0	0	0	0	0	0	0	0	0	0	0	0	4	0	0	0	0	0	0	0	0	0	0	0	0	0	0.0043
Bacteria;Chloroflexi;PDJQ_c;PAC000542_o;AJ536892_f;AJ536892_f_uc	AJ536892_f_uc	0	0	0	0	0	0	0	0	0	0	0	0	0	0	0	0	0	0	0	0	0	0	0	0	0	5	0	0	5	0	0	0	0	0	0	0	0	0	0	0	0	0	0	0	0	0	0	0
Bacteria;Chloroflexi;PDJQ_c;PAC000542_o;AJ536892_f;AJ536892_g	AJ536892_g	0	0	0	0	0	0	0	0	0	0	1	0	0	0	0	0	0	0	0	0	0	0	0	0	0	4	1	0	2	0	0	0	0	0	0	0	0	0	0	0	0	0	0	0	0	0	0.0011	0
Bacteria;Proteobacteria;Betaproteobacteria;Burkholderiales;Comamonadaceae;AJ565430_g	AJ565430_g	0	0	0	0	0	0	0	0	0	0	0	0	0	0	0	0	0	0	0	1	1	0	0	0	1	0	0	0	0	0	0	2	1	0	0	0	0	0	0	0	0	0	0	0	0	0	0	0
Bacteria;Actinobacteria;Acidimicrobiia;Acidimicrobiales;Ilumatobacter_f;AJ581629_g	AJ581629_g	0	0	0	0	0	0	0	0	0	0	0	0	0	0	0	0	0	0	0	0	3	0	0	0	0	0	0	0	0	0	0	0	2	1	0	0	0	0	0	0	0	0	0	0	0	0	0	0
Bacteria;Gemmatimonadetes;Gemmatimonadetes_c;Gemmatimonadales;Gemmatimonadaceae;AJ582058_g	AJ582058_g	0	0	0	0	0	0	0	0	0	0	16	23	0	0	0	0	0	0	11	51	14	5	12	5	7	5	10	37	25	43	16	49	19	3	0	0	0	0	0	0	0	0	0	0	0	0	0.0173	0.0247
Bacteria;BRC1;FP245541_c;FP245541_o;AJ604544_f;AJ604544_g	AJ604544_g	0	0	0	0	0	0	0	0	0	0	0	0	0	0	0	0	0	0	1	0	4	2	0	0	1	0	1	2	4	1	1	0	1	5	0	0	0	0	0	0	0	0	0	0	0	0	0	0
Bacteria;Verrucomicrobia;Verrucomicrobiae;Pedosphaera_o;Pedosphaera_f;AJ617869_g	AJ617869_g	0	0	0	0	0	0	0	0	0	0	3	1	0	0	0	0	0	0	1	9	8	0	1	1	3	0	1	3	2	0	2	6	4	0	0	0	0	0	0	0	0	0	0	0	0	0	0.0032	0.0011
Bacteria;Proteobacteria;Deltaproteobacteria;Myxococcales;Polyangiaceae;AJ617907_g	AJ617907_g	0	0	0	0	0	0	0	0	0	0	2	0	0	0	0	0	0	0	1	1	1	0	0	0	3	0	3	0	0	0	0	1	4	0	0	0	0	0	0	0	0	0	0	0	0	0	0.0022	0
Bacteria;Actinobacteria;Acidimicrobiia;Acidimicrobiales;Ilumatobacter_f;AJ863237_g	AJ863237_g	0	0	0	0	0	0	0	0	0	0	1	2	0	0	0	0	0	0	0	0	0	2	0	0	1	0	1	0	1	4	1	0	0	0	0	0	0	0	0	0	0	0	0	0	0	0	0.0011	0.0022
Bacteria;Proteobacteria;Deltaproteobacteria;Myxococcales;Archangiaceae;AJ867897_g	AJ867897_g	0	0	0	0	0	0	0	0	0	0	0	1	0	0	0	0	0	0	2	1	2	2	3	1	0	0	0	0	3	0	1	2	3	4	0	0	0	0	0	0	0	0	0	0	0	0	0	0.0011
Bacteria;Planctomycetes;PAC001018_c;AM056027_o;AM056027_f;AM056027_f_uc	AM056027_f_uc	0	0	0	0	0	0	0	0	0	0	0	0	0	0	0	0	0	0	0	0	0	0	0	0	3	0	0	0	0	0	0	0	0	0	0	0	0	0	0	0	0	0	0	0	0	0	0	0
Bacteria;Planctomycetes;PAC001018_c;AM056027_o;AM056027_f;AM056027_g	AM056027_g	0	0	0	0	0	0	0	0	0	0	4	0	0	0	0	0	0	0	0	0	0	0	0	0	0	0	0	0	0	0	1	0	0	0	0	0	0	0	0	0	0	0	0	0	0	0	0.0043	0
Bacteria;Proteobacteria;Alphaproteobacteria;Rickettsiales;Rickettsiaceae;AM086142_g	AM086142_g	0	0	0	0	0	0	0	0	0	0	0	0	0	0	0	0	0	0	0	3	0	0	1	2	0	0	0	0	0	0	0	0	0	0	0	0	0	0	0	0	0	0	0	0	0	0	0	0
Bacteria;10BAV;10BAV_c;10BAV_o;AM167972_f;AM167972_g	AM167972_g	0	0	0	0	0	0	0	0	0	0	0	0	0	0	0	0	0	0	0	0	0	0	0	0	0	0	0	0	0	0	3	0	0	0	0	0	0	0	0	0	0	0	0	0	0	0	0	0
Bacteria;Chloroflexi;Ktedonobacteria;Ktedonobacterales;Ktedonobacteraceae;AM180160_g	AM180160_g	0	0	0	0	0	0	0	0	0	0	0	0	0	0	0	0	0	0	0	0	0	0	0	1	0	0	0	5	0	0	0	0	0	0	0	0	0	0	0	0	0	0	0	0	0	0	0	0
Bacteria;Acidobacteria;PAC001813_c;PAC001813_o;PAC001813_f;AM180888_g	AM180888_g	0	0	0	0	0	0	0	0	0	0	1	0	0	0	0	0	0	0	1	1	0	0	0	0	0	0	0	0	0	1	3	0	0	0	0	0	0	0	0	0	0	0	0	0	0	0	0.0011	0
Bacteria;Proteobacteria;Oligoflexia;Bdellovibrionales;Bdellovibrionaceae;AM233527_g	AM233527_g	0	0	0	0	0	0	0	0	0	0	0	0	0	0	0	0	0	0	0	0	2	0	2	0	0	0	0	0	0	0	0	0	3	0	0	0	0	0	0	0	0	0	0	0	0	0	0	0
Bacteria;Actinobacteria;Coriobacteriia;Coriobacteriales;Coriobacteriaceae;AM278923_g	AM278923_g	0	0	0	0	10	0	0	2	0	0	3	1	0	0	0	0	0	0	4	0	0	0	0	4	3	8	6	5	19	26	18	0	2	10	8	12	0	0	0	0	0.0138	0	0	0.0024	0	0	0.0032	0.0011
Bacteria;Firmicutes;Clostridia;Clostridiales;Lachnospiraceae;AM405126_g	AM405126_g	0	0	0	0	0	4	6	6	0	0	0	0	0	0	0	0	0	0	0	0	0	0	0	0	0	0	0	0	0	1	1	0	0	1	2	0	0	0	0	0	0	0.0048	0.0075	0.0073	0	0	0	0
Bacteria;Planctomycetes;Phycisphaerae;CP019633_o;PAC002608_f;AM490670_g	AM490670_g	0	0	0	0	0	0	0	0	0	0	0	0	0	0	0	0	0	0	0	0	0	0	0	0	0	0	0	0	2	1	0	0	0	1	0	0	0	0	0	0	0	0	0	0	0	0	0	0
Bacteria;Planctomycetes;PAC001018_c;AM056027_o;AY532588_f;AM490671_g	AM490671_g	0	0	0	0	0	0	0	0	0	0	2	0	0	0	0	0	0	0	7	0	9	0	0	0	0	0	2	0	0	0	4	0	7	0	0	0	0	0	0	0	0	0	0	0	0	0	0.0022	0
Bacteria;Deinococcus-Thermus;Deinococci;Trueperales;Trueperaceae;AM777992_g	AM777992_g	0	0	0	0	0	0	0	0	0	0	0	2	0	0	0	0	0	0	0	0	0	0	0	0	0	0	0	0	0	0	0	0	4	0	0	0	0	0	0	0	0	0	0	0	0	0	0	0.0022
Bacteria;Verrucomicrobia;Verrucomicrobiae;Verrucomicrobiales;GU230460_f;AM889150_g	AM889150_g	0	0	0	0	0	0	0	0	0	0	0	0	0	0	0	0	0	0	0	0	0	1	0	0	0	0	0	0	0	0	0	0	0	1	0	0	0	0	0	0	0	0	0	0	0	0	0	0
Bacteria;Proteobacteria;Gammaproteobacteria;Chromatiales;Nitrococcus_f;AM930308_g	AM930308_g	0	0	0	0	0	0	0	0	0	0	1	3	0	0	0	0	0	0	0	0	2	0	0	0	0	2	0	0	0	0	0	0	3	0	0	0	0	0	0	0	0	0	0	0	0	0	0.0011	0.0032
Bacteria;Proteobacteria;Deltaproteobacteria;Bradymonadales;EU799406_f;AM935526_g	AM935526_g	0	0	0	0	0	0	0	0	0	0	0	0	0	0	0	0	0	0	0	0	2	0	0	0	0	0	0	0	1	0	0	0	1	0	0	0	0	0	0	0	0	0	0	0	0	0	0	0
Bacteria;Latescibacteria_WS3;Latescibacter_c;AM991194_o;AM991194_f;AM991194_f_uc	AM991194_f_uc	0	0	0	0	0	0	0	0	0	0	4	0	0	0	0	0	0	0	0	5	0	0	0	0	0	0	4	8	5	0	0	5	4	0	0	0	0	0	0	0	0	0	0	0	0	0	0.0043	0
Bacteria;Latescibacteria_WS3;Latescibacter_c;AM991194_o;AM991194_f;AM991194_g	AM991194_g	0	0	0	0	0	0	0	0	0	0	0	0	0	0	0	0	0	0	1	0	0	0	2	0	0	0	0	1	3	1	0	0	2	2	0	0	0	0	0	0	0	0	0	0	0	0	0	0
Bacteria;Bacteroidetes;Sphingobacteriia;NVQB_o;PAC000536_f;AM991241_g	AM991241_g	0	0	0	0	0	0	0	0	0	0	1	0	0	0	0	0	0	0	0	0	0	0	1	0	0	0	0	0	1	0	0	0	0	0	0	0	0	0	0	0	0	0	0	0	0	0	0.0011	0
Bacteria;Bacteroidetes;Flavobacteria;Flavobacteriales;AM997541_f;AM997541_f_uc	AM997541_f_uc	0	0	0	0	0	0	0	0	0	0	0	5	0	0	0	0	0	0	0	2	0	0	0	2	0	0	0	0	0	4	0	0	0	0	0	0	0	0	0	0	0	0	0	0	0	0	0	0.0054
Bacteria;Chloroflexi;SAR202_c;SAR202_o;AM997775_f;AM997775_f_uc	AM997775_f_uc	0	0	0	0	0	0	0	0	0	0	0	2	0	0	0	0	0	0	0	0	0	0	0	0	2	0	2	0	0	0	0	0	2	0	0	0	0	0	0	0	0	0	0	0	0	0	0	0.0022
Bacteria;Proteobacteria;Gammaproteobacteria;Chromatiales;Woeseiaceae;AM997777_g	AM997777_g	0	0	0	0	0	0	0	0	0	0	0	0	0	0	0	0	0	0	0	1	4	0	0	0	0	0	0	0	0	0	0	2	3	0	0	0	0	0	0	0	0	0	0	0	0	0	0	0
Bacteria;Chloroflexi;SAR202_c;SAR202_o;AM997979_f;AM997979_f_uc	AM997979_f_uc	0	0	0	0	0	0	0	0	0	0	2	0	0	0	0	0	0	0	0	0	0	0	0	0	0	0	0	0	2	0	0	2	0	0	0	0	0	0	0	0	0	0	0	0	0	0	0.0022	0
Bacteria;Proteobacteria;Deltaproteobacteria;Myxococcales;Polyangiaceae;AP011765_g	AP011765_g	0	0	0	0	0	0	0	0	0	0	0	0	0	0	0	0	0	0	3	0	2	0	1	1	3	0	0	0	0	0	0	1	0	0	0	0	0	0	0	0	0	0	0	0	0	0	0	0
Bacteria;Omnitrophica_OP3;AQSZ_c;AQSZ_o;AQSZ_f;AQSZ_f_uc	AQSZ_f_uc	0	0	0	0	0	0	0	0	0	0	0	0	0	0	0	0	0	0	0	0	0	0	0	0	0	2	0	0	0	0	2	0	0	0	0	0	0	0	0	0	0	0	0	0	0	0	0	0
Bacteria;Omnitrophica_OP3;AQSZ_c;AQSZ_o;AQSZ_f;AQSZ_g	AQSZ_g	0	0	0	0	0	0	0	0	0	0	0	0	0	0	0	0	0	0	0	2	3	0	0	0	0	0	0	0	0	0	0	2	0	0	0	0	0	0	0	0	0	0	0	0	0	0	0	0
Bacteria;TM6;TM6_c;Babela_o;ARQD_f;ARQD_f_uc	ARQD_f_uc	0	0	0	0	0	0	0	0	0	0	0	0	0	0	0	0	0	0	0	0	0	0	0	0	0	0	0	4	0	0	0	0	0	0	0	0	0	0	0	0	0	0	0	0	0	0	0	0
Bacteria;Proteobacteria;Alphaproteobacteria;Rhodobacterales;Rhodobacteraceae;AVDB_g	AVDB_g	0	0	0	0	0	0	0	0	0	0	0	0	0	0	0	0	0	0	0	0	0	0	0	0	0	0	1	0	0	0	0	0	0	0	0	0	0	0	0	0	0	0	0	0	0	0	0	0
Bacteria;Actinobacteria;Coriobacteriia;Coriobacteriales;Coriobacteriaceae;AX003092_g	AX003092_g	1	0	2	0	0	0	0	0	0	0	0	0	0	0	3	0	0	0	0	1	2	0	0	0	2	1	1	1	2	0	0	1	3	0	0	1	0.0013	0	0.0026	0	0	0	0	0	0	0	0	0
Bacteria;Armatimonadetes;AJ306784_c;AJ306784_o;AJ306784_f;AY188316_g	AY188316_g	0	0	0	0	0	0	0	0	0	0	0	0	0	0	0	0	0	0	0	0	3	0	0	0	4	0	0	0	0	0	0	0	4	0	0	0	0	0	0	0	0	0	0	0	0	0	0	0
Bacteria;Acidobacteria;Solibacteres;Solibacterales;Solibacteraceae;AY212581_g	AY212581_g	0	0	0	0	0	0	0	0	0	0	0	0	0	0	0	0	0	0	0	0	1	0	0	0	0	0	0	0	0	0	0	0	2	2	0	0	0	0	0	0	0	0	0	0	0	0	0	0
Bacteria;Cyanobacteria;PAC001562_c;PAC001562_o;AY212703_f;AY212703_f_uc	AY212703_f_uc	0	0	0	0	0	0	0	0	0	0	3	0	0	0	0	0	0	0	0	0	0	0	0	0	6	0	0	0	0	0	0	0	0	0	0	0	0	0	0	0	0	0	0	0	0	0	0.0032	0
Bacteria;Cyanobacteria;PAC001562_c;PAC001562_o;AY212703_f;AY212703_g	AY212703_g	0	0	0	0	0	0	0	0	0	0	0	0	0	0	0	0	0	0	0	0	0	0	0	0	0	0	0	0	0	0	0	2	0	2	0	0	0	0	0	0	0	0	0	0	0	0	0	0
Bacteria;Chlorobi;OPB56_c;OPB56_o;HQ343229_f;AY212715_g	AY212715_g	0	0	0	0	0	0	0	0	0	0	2	0	0	0	0	0	0	0	0	0	0	0	0	0	0	0	0	0	1	0	0	0	0	0	0	0	0	0	0	0	0	0	0	0	0	0	0.0022	0
Bacteria;Firmicutes;Clostridia;Clostridiales;Lachnospiraceae;AY212756_g	AY212756_g	0	0	0	0	0	0	0	0	0	0	0	0	0	0	0	0	0	0	0	0	0	0	0	0	0	0	2	0	0	0	0	0	0	0	0	0	0	0	0	0	0	0	0	0	0	0	0	0
Bacteria;Verrucomicrobia;Verrucomicrobiae;Pedosphaera_o;Pedosphaera_f;AY218640_g	AY218640_g	0	0	0	0	0	0	0	0	0	0	1	2	0	0	0	0	0	0	3	1	7	3	1	6	0	0	0	3	2	2	7	1	9	4	0	0	0	0	0	0	0	0	0	0	0	0	0.0011	0.0022
Bacteria;Proteobacteria;Alphaproteobacteria;Rhizobiales;Bauldia_f;AY221596_g	AY221596_g	0	0	0	0	0	0	0	0	0	0	0	0	0	0	0	0	0	0	0	0	0	0	0	0	0	0	0	0	0	0	0	0	0	1	0	0	0	0	0	0	0	0	0	0	0	0	0	0
Bacteria;Gemmatimonadetes;Gemmatimonadetes_c;Gemmatimonadales;Gemmatimonadaceae;AY234571_g	AY234571_g	0	0	0	0	0	0	0	0	0	0	0	7	0	0	0	0	0	0	3	6	11	2	1	15	4	4	3	8	6	8	4	11	9	4	0	0	0	0	0	0	0	0	0	0	0	0	0	0.0075
Bacteria;Acidobacteria;Acidobacteriia;Acidobacteriales;Acidobacteriaceae;AY234608_g	AY234608_g	0	0	0	0	0	0	0	0	0	0	19	33	0	0	0	0	0	0	14	66	28	0	18	11	7	1	21	41	30	55	13	58	39	7	0	0	0	0	0	0	0	0	0	0	0	0	0.0206	0.0355
Bacteria;Actinobacteria;Acidimicrobiia;Acidimicrobiales;Iamiaceae;AY234624_g	AY234624_g	0	0	0	0	0	0	0	0	0	0	4	0	0	0	0	0	0	0	4	1	2	0	2	11	14	3	4	4	6	2	0	3	2	0	0	0	0	0	0	0	0	0	0	0	0	0	0.0043	0
Bacteria;Planctomycetes;Planctomycetia;Planctomycetales;Isosphaeraceae;AY234711_g	AY234711_g	0	0	0	0	0	0	0	0	0	0	0	0	0	0	0	0	0	0	1	0	0	0	0	3	0	1	1	6	1	1	1	0	1	0	0	0	0	0	0	0	0	0	0	0	0	0	0	0
Bacteria;Proteobacteria;Alphaproteobacteria;Rhodospirillales;Rhodospirillaceae;AY234741_g	AY234741_g	0	0	0	0	0	0	0	0	0	0	1	0	0	0	0	0	0	0	0	0	0	8	13	2	0	2	0	2	3	0	0	0	3	13	0	0	0	0	0	0	0	0	0	0	0	0	0.0011	0
Bacteria;Actinobacteria;Actinobacteria_c;Frankiales;AY234742_f;AY234742_g	AY234742_g	0	0	0	0	0	0	0	0	0	0	1	0	0	0	0	0	0	0	0	0	0	0	0	0	0	0	0	0	1	0	0	0	1	0	0	0	0	0	0	0	0	0	0	0	0	0	0.0011	0
Bacteria;Acidobacteria;Blastocatellia;Blastocatellales;Pyrinomonadaceae;AY281358_g	AY281358_g	0	0	0	0	0	0	0	0	0	0	68	48	0	0	0	0	0	0	81	65	15	8	23	5	15	6	56	98	73	55	83	79	18	11	0	0	0	0	0	0	0	0	0	0	0	0	0.0737	0.0516
Bacteria;Proteobacteria;Alphaproteobacteria;Rickettsiales;AY344373_f;AY344373_f_uc	AY344373_f_uc	0	0	0	0	0	0	0	0	0	0	0	0	0	0	0	0	0	0	0	2	0	0	0	0	0	0	2	0	0	0	2	0	0	2	0	0	0	0	0	0	0	0	0	0	0	0	0	0
Bacteria;Gemmatimonadetes;Gemmatimonadetes_c;Gemmatimonadales;Gemmatimonadaceae;AY395343_g	AY395343_g	0	0	0	0	0	0	0	0	0	0	93	85	0	0	0	0	0	0	26	53	41	16	54	85	71	27	139	197	135	80	27	61	51	41	0	0	0	0	0	0	0	0	0	0	0	0	0.1007	0.0915
Bacteria;Firmicutes;Clostridia;Clostridiales;Christensenellaceae;AY442821_g	AY442821_g	0	0	0	2	19	0	0	7	0	8	0	0	0	0	0	6	0	0	0	3	0	2	0	3	4	11	12	11	5	9	3	5	3	1	19	16	0	0	0	0.0028	0.0261	0	0	0.0086	0	0.0118	0	0
Bacteria;Proteobacteria;Deltaproteobacteria;Myxococcales;Polyangiaceae;AY493915_g	AY493915_g	0	0	0	0	0	0	0	0	0	0	3	0	0	0	0	0	0	0	0	0	0	0	0	0	1	0	0	0	1	1	0	2	2	0	0	0	0	0	0	0	0	0	0	0	0	0	0.0032	0
Bacteria;Cyanobacteria;PAC002560_c;PAC002337_o;PAC002337_f;AY493962_g	AY493962_g	0	0	0	0	0	0	0	0	0	0	0	3	0	0	0	0	0	0	1	0	1	0	1	0	0	0	3	0	0	1	3	0	0	0	0	0	0	0	0	0	0	0	0	0	0	0	0	0.0032
Bacteria;Gemmatimonadetes;Gemmatimonadetes_c;Gemmatimonadales;Gemmatimonadaceae;AY493978_g	AY493978_g	0	0	0	0	0	0	0	0	0	0	0	0	0	0	0	0	0	0	0	0	0	0	0	0	0	0	0	0	1	0	0	0	0	0	0	0	0	0	0	0	0	0	0	0	0	0	0	0
Bacteria;Bacteroidetes;Flavobacteria;Flavobacteriales;Crocinitomicaceae;AY532584_g	AY532584_g	0	0	0	0	0	0	0	0	0	0	0	0	0	0	0	0	0	0	0	2	0	0	0	0	0	0	0	0	0	0	0	0	0	0	0	0	0	0	0	0	0	0	0	0	0	0	0	0
Bacteria;Planctomycetes;PAC001018_c;AM056027_o;AY532588_f;AY532588_f_uc	AY532588_f_uc	0	0	0	0	0	0	0	0	0	0	0	0	0	0	0	0	0	0	0	0	3	0	0	3	0	0	0	0	0	0	0	0	0	0	0	0	0	0	0	0	0	0	0	0	0	0	0	0
Bacteria;Chloroflexi;Ardenticatenia;Ardenticatenales;AY548945_f;AY548945_f_uc	AY548945_f_uc	0	0	0	0	0	0	0	0	0	0	0	2	0	0	0	0	0	0	3	0	0	0	0	0	2	0	0	0	0	0	2	0	2	0	0	0	0	0	0	0	0	0	0	0	0	0	0	0.0022
Bacteria;Planctomycetes;PAC001018_c;PAC001018_o;AY555803_f;AY555803_g	AY555803_g	0	0	0	0	0	0	0	0	0	0	3	0	0	0	0	0	0	0	0	1	0	0	0	0	0	0	0	3	0	0	0	2	0	1	0	0	0	0	0	0	0	0	0	0	0	0	0.0032	0
Bacteria;Proteobacteria;Gammaproteobacteria;Oceanospirillales;EU287122_f;AY622251_g	AY622251_g	0	0	0	0	0	0	0	0	0	0	0	0	0	0	0	0	0	0	0	0	0	0	0	0	0	0	0	0	0	0	0	0	0	1	0	0	0	0	0	0	0	0	0	0	0	0	0	0
Bacteria;Acidobacteria;Acidobacteriia;Acidobacteriales;Acidobacteriaceae;AY673303_g	AY673303_g	0	0	0	0	0	0	0	0	0	0	1	0	0	0	0	0	0	0	0	0	0	0	0	2	0	1	3	1	0	2	2	0	0	0	0	0	0	0	0	0	0	0	0	0	0	0	0.0011	0
Bacteria;Chloroflexi;Ktedonobacteria;AY673403_o;AY673403_f;AY673403_f_uc	AY673403_f_uc	0	0	0	0	0	0	0	0	0	0	0	2	0	0	0	0	0	0	3	0	0	0	2	42	9	33	2	2	6	3	0	0	2	0	0	0	0	0	0	0	0	0	0	0	0	0	0	0.0022
Bacteria;Chloroflexi;Ktedonobacteria;AY673403_o;AY673403_f;AY673403_g	AY673403_g	0	0	0	0	0	0	0	0	0	0	0	0	0	0	0	0	0	0	0	0	0	0	0	0	0	0	0	0	0	0	0	0	0	1	0	0	0	0	0	0	0	0	0	0	0	0	0	0
Bacteria;Armatimonadetes;PAC000296_c;PAC000296_o;PAC000296_f;AY796037_g	AY796037_g	0	0	0	0	0	0	0	0	0	0	0	0	0	0	0	0	0	0	0	0	0	0	0	0	0	0	0	0	0	0	0	1	0	0	0	0	0	0	0	0	0	0	0	0	0	0	0	0
Bacteria;Cyanobacteria;PAC001562_c;PAC001562_o;PAC001562_f;AY853673_g	AY853673_g	0	0	0	0	0	0	0	0	0	0	0	0	0	0	0	0	0	0	0	0	2	2	1	0	0	0	0	0	0	0	0	0	2	1	0	0	0	0	0	0	0	0	0	0	0	0	0	0
Bacteria;Firmicutes;Clostridia;Clostridiales;Christensenellaceae;AY858448_g	AY858448_g	0	0	0	0	0	0	0	0	0	0	0	1	0	0	0	0	0	0	0	0	0	0	0	0	0	0	0	0	0	0	0	0	0	0	0	1	0	0	0	0	0	0	0	0	0	0	0	0.0011
Bacteria;Firmicutes;Clostridia;Clostridiales;Ruminococcaceae;AY858456_g	AY858456_g	0	0	0	0	0	0	0	6	0	0	0	0	0	0	0	0	0	0	0	0	0	0	0	0	0	0	0	0	0	0	0	0	0	0	0	0	0	0	0	0	0	0	0	0.0073	0	0	0	0
Bacteria;Proteobacteria;Alphaproteobacteria;Rhizobiales;AY921699_f;AY921699_g	AY921699_g	0	0	0	0	0	0	0	0	0	0	1	2	0	0	0	0	0	0	0	0	0	1	1	0	0	0	0	0	0	1	0	0	0	1	0	0	0	0	0	0	0	0	0	0	0	0	0.0011	0.0022
Bacteria;Chloroflexi;Anaerolineae;Anaerolinaeles;AY921707_f;AY921707_f_uc	AY921707_f_uc	0	0	0	0	0	0	0	0	0	0	0	0	0	0	0	0	0	0	0	0	0	0	2	0	0	0	0	0	0	0	0	0	0	5	0	0	0	0	0	0	0	0	0	0	0	0	0	0
Bacteria;Gemmatimonadetes;Gemmatimonadetes_c;Gemmatimonadales;Gemmatimonadaceae;AY921712_g	AY921712_g	0	0	0	0	0	0	0	0	0	0	28	35	0	0	0	0	0	0	29	24	19	7	15	15	32	3	33	22	25	25	37	31	28	5	0	0	0	0	0	0	0	0	0	0	0	0	0.0303	0.0377
Bacteria;Proteobacteria;Deltaproteobacteria;Myxococcales;Anaeromyxobacteraceae;AY921748_g	AY921748_g	0	0	0	0	0	0	0	0	0	0	0	2	0	0	0	0	0	0	0	8	4	0	2	0	0	0	1	4	3	0	1	16	6	0	0	0	0	0	0	0	0	0	0	0	0	0	0	0.0022
Bacteria;Verrucomicrobia;Spartobacteria;Chthoniobacterales;Chthoniobacteraceae;AY921887_g	AY921887_g	0	0	0	0	0	0	0	0	0	0	3	1	0	0	0	0	0	0	4	0	0	0	0	0	0	0	2	1	6	2	2	0	0	0	0	0	0	0	0	0	0	0	0	0	0	0	0.0032	0.0011
Bacteria;Latescibacteria_WS3;Latescibacter_c;AM991194_o;EU881351_f;AY921903_g	AY921903_g	0	0	0	0	0	0	0	0	0	0	0	0	0	0	0	0	0	0	3	0	0	4	0	0	0	0	0	0	0	0	0	0	0	10	0	0	0	0	0	0	0	0	0	0	0	0	0	0
Bacteria;Gemmatimonadetes;Gemmatimonadetes_c;Gemmatimonadales;Gemmatimonadaceae;AY921912_g	AY921912_g	0	0	0	0	0	0	0	0	0	0	0	0	0	0	0	0	0	0	2	0	0	0	0	0	0	0	0	0	0	0	0	0	0	0	0	0	0	0	0	0	0	0	0	0	0	0	0	0
Bacteria;Chloroflexi;Anaerolineae;PAC000395_o;AY921926_f;AY921926_f_uc	AY921926_f_uc	0	0	0	0	0	0	0	0	0	0	0	0	0	0	0	0	0	0	0	0	0	0	0	0	0	0	0	2	0	0	0	3	0	0	0	0	0	0	0	0	0	0	0	0	0	0	0	0
Bacteria;Chloroflexi;Thermomicrobia;GQ263151_o;GQ263151_f;AY921935_g	AY921935_g	0	0	0	0	0	0	0	0	0	0	3	5	0	0	0	0	0	0	0	0	5	2	8	0	0	0	2	1	0	0	6	1	4	2	0	0	0	0	0	0	0	0	0	0	0	0	0.0032	0.0054
Bacteria;Chloroflexi;Chloroflexia;Herpetosiphonales;Herpetosiphonaceae;AY922003_g	AY922003_g	0	0	0	0	0	0	0	0	0	0	0	0	0	0	0	0	0	0	0	1	8	0	0	0	0	0	0	0	0	0	0	0	3	1	0	0	0	0	0	0	0	0	0	0	0	0	0	0
Bacteria;Chloroflexi;HM748667_c;HM748667_o;AY922170_f;AY922170_f_uc	AY922170_f_uc	0	0	0	0	0	0	0	0	0	0	2	0	0	0	0	0	0	0	2	0	3	0	0	2	7	0	0	2	3	2	5	0	0	0	0	0	0	0	0	0	0	0	0	0	0	0	0.0022	0
Bacteria;Chloroflexi;HM748667_c;HM748667_o;AY922170_f;AY922170_g	AY922170_g	0	0	0	0	0	0	0	0	0	0	7	0	0	0	0	0	0	0	1	3	1	0	2	1	5	1	4	4	8	1	6	4	5	0	0	0	0	0	0	0	0	0	0	0	0	0	0.0076	0
Bacteria;Proteobacteria;Alphaproteobacteria;Rickettsiales;Paracaedibacteraceae;AY947895_g	AY947895_g	0	0	0	0	0	0	0	0	0	0	0	0	0	0	0	0	0	0	0	0	0	0	1	0	0	0	0	0	0	0	0	0	0	0	0	0	0	0	0	0	0	0	0	0	0	0	0	0
Bacteria;Proteobacteria;Alphaproteobacteria;Sphingomonadales;Sphingomonadaceae;AY957890_g	AY957890_g	0	0	0	0	0	0	0	0	0	0	0	0	0	0	0	0	0	0	0	0	1	0	0	0	0	0	0	0	0	0	1	0	0	0	0	0	0	0	0	0	0	0	0	0	0	0	0	0
Bacteria;Proteobacteria;Alphaproteobacteria;Rhodospirillales;AY957891_f;AY957891_f_uc	AY957891_f_uc	0	0	0	0	0	0	0	0	0	0	0	0	0	0	0	0	0	0	0	0	0	3	0	0	0	0	0	0	0	0	0	0	0	0	0	0	0	0	0	0	0	0	0	0	0	0	0	0
Bacteria;Proteobacteria;Alphaproteobacteria;Rhodospirillales;AY957891_f;AY957891_g	AY957891_g	0	0	0	0	0	0	0	0	0	0	2	0	0	0	0	0	0	0	0	0	0	0	0	0	0	0	0	1	0	0	4	3	0	5	0	0	0	0	0	0	0	0	0	0	0	0	0.0022	0
Bacteria;Firmicutes;Bacilli;Lactobacillales;Aerococcaceae;Abiotrophia	Abiotrophia	0	0	0	1	0	0	0	0	10	0	2	0	7	24	0	0	0	0	1	1	0	0	0	0	0	2	1	0	0	0	0	2	2	1	0	0	0	0	0	0.0014	0	0	0	0	0.0133	0	0.0022	0
Bacteria;Firmicutes;Bacilli;Bacillales;Staphylococcaceae;Abyssicoccus	Abyssicoccus	0	0	0	0	0	0	0	0	0	0	0	0	0	0	0	0	0	0	0	0	0	0	0	0	0	0	0	0	0	0	1	0	0	0	0	0	0	0	0	0	0	0	0	0	0	0	0	0
Bacteria;Proteobacteria;Alphaproteobacteria;Rhodospirillales;Acetobacteraceae;Acetobacteraceae_uc	Acetobacteraceae_uc	0	0	0	0	0	0	0	0	0	0	1	4	0	0	0	0	0	0	1	5	1	0	1	14	4	14	8	17	6	2	6	4	4	3	0	0	0	0	0	0	0	0	0	0	0	0	0.0011	0.0043
Bacteria;Proteobacteria;Betaproteobacteria;Burkholderiales;Alcaligenaceae;Achromobacter	Achromobacter	0	0	0	0	0	0	0	0	0	0	2	0	0	0	0	0	0	0	0	0	0	0	0	0	0	0	0	0	2	0	0	0	0	0	0	0	0	0	0	0	0	0	0	0	0	0	0.0022	0
Bacteria;Firmicutes;Negativicutes;Acidaminococcales;Acidaminococcaceae;Acidaminococcus	Acidaminococcus	145	210	219	1	0	0	0	0	0	0	2	13	0	0	0	0	0	0	3	10	3	5	40	35	22	20	16	6	1	3	6	3	6	5	0	0	0.1862	0.2697	0.2831	0.0014	0	0	0	0	0	0	0.0022	0.014
Bacteria;Firmicutes;Bacilli;Bacillales;Alicyclobacillaceae;Acidibacillus	Acidibacillus	0	0	0	0	0	0	0	0	0	0	0	0	0	0	0	0	0	0	0	0	0	0	0	0	0	1	0	0	0	0	0	0	0	0	0	0	0	0	0	0	0	0	0	0	0	0	0	0
Bacteria;Proteobacteria;Gammaproteobacteria;Steroidobacter_o;Steroidobacter_f;Acidibacter	Acidibacter	0	0	0	0	0	0	0	0	0	0	22	29	0	0	0	0	0	0	39	27	59	30	37	35	80	99	24	26	39	26	53	34	58	26	0	0	0	0	0	0	0	0	0	0	0	0	0.0238	0.0312
Bacteria;Proteobacteria;Gammaproteobacteria;Acidiferrobacterales;Acidiferrobacteraceae;Acidiferrobacteraceae_uc	Acidiferrobacteraceae_uc	0	0	0	0	0	0	0	0	0	0	0	0	0	0	0	0	0	0	0	0	0	0	0	0	0	0	0	0	0	0	0	0	4	0	0	0	0	0	0	0	0	0	0	0	0	0	0	0
Bacteria;Actinobacteria;Acidimicrobiia;Acidimicrobiales;Acidimicrobiaceae;Acidimicrobiaceae_uc	Acidimicrobiaceae_uc	0	0	0	0	0	0	0	0	0	0	1	0	0	0	0	0	0	0	0	0	2	7	3	3	2	0	0	4	16	5	0	0	0	6	0	0	0	0	0	0	0	0	0	0	0	0	0.0011	0
Bacteria;Acidobacteria;Acidobacteriia;Acidobacteriales;Acidobacteriaceae;Acidipila	Acidipila	0	0	0	0	0	0	0	0	0	0	0	1	0	0	0	0	0	0	0	4	60	0	0	43	2	91	0	2	3	1	2	1	59	0	0	0	0	0	0	0	0	0	0	0	0	0	0	0.0011
Bacteria;Proteobacteria;Alphaproteobacteria;Rhodospirillales;Acetobacteraceae;Acidisoma	Acidisoma	0	0	0	0	0	0	0	0	0	0	0	0	0	0	0	0	0	0	0	0	1	0	1	9	0	0	0	0	0	0	0	0	2	0	0	0	0	0	0	0	0	0	0	0	0	0	0	0
Bacteria;Proteobacteria;Alphaproteobacteria;Rhodospirillales;Acetobacteraceae;Acidisphaera	Acidisphaera	0	0	0	0	0	0	0	0	0	0	3	4	0	0	0	0	0	0	3	0	10	2	2	11	7	25	8	4	7	6	3	2	6	0	0	0	0	0	0	0	0	0	0	0	0	0	0.0032	0.0043
Bacteria;Actinobacteria;Acidimicrobiia;Acidimicrobiales;Acidimicrobiaceae;Aciditerrimonas	Aciditerrimonas	0	0	0	0	0	0	0	0	0	0	0	0	0	0	0	0	0	0	0	0	0	0	0	0	0	9	0	0	0	2	0	0	0	0	0	0	0	0	0	0	0	0	0	0	0	0	0	0
Bacteria;Acidobacteria;Acidobacteriia;Acidobacteriales;Acidobacteriaceae;Acidobacteriaceae_uc	Acidobacteriaceae_uc	0	0	0	0	0	0	0	0	0	0	11	7	0	0	0	0	0	0	2	3	13	0	9	31	18	45	28	48	9	2	2	4	16	1	0	0	0	0	0	0	0	0	0	0	0	0	0.0119	0.0075
Bacteria;Actinobacteria;Actinobacteria_c;Frankiales;Frankiaceae;Acidothermus	Acidothermus	0	0	0	0	0	0	0	0	0	0	0	0	0	0	0	0	0	0	0	0	0	0	0	0	1	0	0	0	0	0	0	0	0	0	0	0	0	0	0	0	0	0	0	0	0	0	0	0
Bacteria;Proteobacteria;Gammaproteobacteria;Pseudomonadales;Moraxellaceae;Acinetobacter	Acinetobacter	0	0	0	0	0	0	0	0	0	0	3	0	0	0	0	0	0	0	7	1	0	7	0	0	0	0	4	14	2	5	6	3	1	2	0	0	0	0	0	0	0	0	0	0	0	0	0.0032	0
Bacteria;Proteobacteria;Alphaproteobacteria;Rhodobacterales;Rhodobacteraceae;Actibacterium	Actibacterium	0	0	0	0	0	0	0	0	0	0	0	0	0	0	0	0	0	0	0	0	0	0	0	0	0	0	0	0	0	0	0	0	1	0	0	0	0	0	0	0	0	0	0	0	0	0	0	0
Bacteria;Proteobacteria;Betaproteobacteria;Burkholderiales;Oxalobacteraceae;Actimicrobium	Actimicrobium	0	0	0	0	0	0	0	0	0	0	0	0	0	0	0	0	0	0	0	0	0	0	0	0	1	0	0	0	0	0	0	1	0	1	0	0	0	0	0	0	0	0	0	0	0	0	0	0
Bacteria;Actinobacteria;Actinobacteria_c;Streptosporangiales;Thermomonosporaceae;Actinoallomurus	Actinoallomurus	0	0	0	0	0	0	0	0	0	0	3	0	0	0	0	0	0	0	0	2	2	2	1	7	2	2	2	0	2	1	1	3	2	1	0	0	0	0	0	0	0	0	0	0	0	0	0.0032	0
Bacteria;Actinobacteria;Actinobacteria_c;Actinomycetales;Actinomycetaceae;Actinobaculum	Actinobaculum	0	0	0	0	0	0	0	1	0	0	0	0	0	0	0	0	0	0	0	0	0	0	0	1	2	0	1	0	0	0	0	3	0	0	0	1	0	0	0	0	0	0	0	0.0012	0	0	0	0
Bacteria;Actinobacteria;Actinobacteria_c;Micromonosporales;Micromonosporaceae;Actinocatenispora	Actinocatenispora	0	0	0	0	0	0	0	0	0	0	3	1	0	0	0	0	0	0	0	0	3	2	0	4	8	6	0	0	0	2	0	0	4	1	0	0	0	0	0	0	0	0	0	0	0	0	0.0032	0.0011
Bacteria;Actinobacteria;Actinobacteria_c;Streptosporangiales;Thermomonosporaceae;Actinocorallia	Actinocorallia	0	0	0	0	0	0	0	0	0	0	0	1	0	0	0	0	0	0	0	3	0	3	1	0	0	0	0	0	2	1	5	2	0	1	0	0	0	0	0	0	0	0	0	0	0	0	0	0.0011
Bacteria;Actinobacteria;Actinobacteria_c;Catenulisporales;Actinospicaceae;Actinocrinis	Actinocrinis	0	0	0	0	0	0	0	0	0	0	2	2	0	0	0	0	0	0	0	0	2	2	2	5	4	45	1	0	2	0	2	1	4	0	0	0	0	0	0	0	0	0	0	0	0	0	0.0022	0.0022
Bacteria;Actinobacteria;Actinobacteria_c;Pseudonocardiales;Pseudonocardiaceae;Actinokineospora	Actinokineospora	0	0	0	0	0	0	0	0	0	0	1	4	0	0	0	0	0	0	0	0	0	0	1	1	0	0	0	1	1	3	0	0	0	0	0	0	0	0	0	0	0	0	0	0	0	0	0.0011	0.0043
Bacteria;Actinobacteria;Actinobacteria_c;Streptosporangiales;Thermomonosporaceae;Actinomadura	Actinomadura	0	0	0	0	0	0	0	0	0	0	1	4	0	0	0	0	0	0	10	2	13	1	10	26	15	9	5	12	14	11	16	13	18	3	0	0	0	0	0	0	0	0	0	0	0	0	0.0011	0.0043
Bacteria;Actinobacteria;Actinobacteria_c;Actinomycetales;Actinomycetaceae;Actinomyces	Actinomyces	9	7	19	4	0	87	79	122	4	2	23	17	0	0	0	3	11	7	27	4	11	17	32	38	48	131	115	119	29	28	25	28	17	24	0	0	0.0116	0.009	0.0246	0.0056	0	0.1048	0.0991	0.1491	0.0053	0.0029	0.0249	0.0183
Bacteria;Actinobacteria;Actinobacteria_c;Pseudonocardiales;Pseudonocardiaceae;Actinomycetospora	Actinomycetospora	0	0	0	0	0	0	0	0	0	0	3	11	0	0	0	0	0	0	3	3	8	0	4	1	8	1	12	9	3	6	4	13	6	2	0	0	0	0	0	0	0	0	0	0	0	0	0.0032	0.0118
Bacteria;Actinobacteria;Actinobacteria_c;Pseudonocardiales;Pseudonocardiaceae;Actinophytocola	Actinophytocola	0	0	0	0	0	0	0	0	0	0	1	3	0	0	0	0	0	0	3	0	0	0	5	1	0	0	8	2	3	2	0	1	2	0	0	0	0	0	0	0	0	0	0	0	0	0	0.0011	0.0032
Bacteria;Actinobacteria;Actinobacteria_c;Micromonosporales;Micromonosporaceae;Actinoplanes	Actinoplanes	0	0	0	0	0	0	0	0	0	0	15	9	0	0	0	0	0	0	17	22	29	10	12	25	87	8	26	35	32	12	26	13	24	15	0	0	0	0	0	0	0	0	0	0	0	0	0.0162	0.0097
Bacteria;Actinobacteria;Actinobacteria_c;Propionibacteriales;Nocardioidaceae;Actinopolymorpha	Actinopolymorpha	0	0	0	0	0	0	0	0	0	0	0	1	0	0	0	0	0	0	1	1	1	0	1	1	0	0	0	0	2	1	0	1	0	0	0	0	0	0	0	0	0	0	0	0	0	0	0	0.0011
Bacteria;Actinobacteria;Actinobacteria_c;Pseudonocardiales;Actinopolysporaceae;Actinopolysporaceae_uc	Actinopolysporaceae_uc	0	0	0	0	0	0	0	0	0	0	0	2	0	0	0	0	0	0	0	0	0	0	0	0	4	3	0	0	0	0	0	0	0	0	0	0	0	0	0	0	0	0	0	0	0	0	0	0.0022
Bacteria;Actinobacteria;Actinobacteria_c;Catenulisporales;Actinospicaceae;Actinospica	Actinospica	0	0	0	0	0	0	0	0	0	0	0	1	0	0	0	0	0	0	0	5	0	0	0	0	0	7	0	1	0	1	0	0	4	0	0	0	0	0	0	0	0	0	0	0	0	0	0	0.0011
Bacteria;Actinobacteria;Actinobacteria_c;Micrococcales;Cellulomonadaceae;Actinotalea	Actinotalea	0	0	0	0	0	0	0	0	0	0	2	2	0	0	0	0	0	0	1	1	0	0	0	1	0	0	1	0	0	2	0	1	1	3	0	0	0	0	0	0	0	0	0	0	0	0	0.0022	0.0022
Bacteria;Firmicutes;Clostridia;Clostridiales;Ruminococcaceae;Acutalibacter	Acutalibacter	0	0	0	6	7	0	0	0	0	8	5	7	0	0	0	3	0	0	1	14	11	9	1	0	0	1	3	2	10	13	8	4	6	3	5	6	0	0	0	0.0084	0.0096	0	0	0	0	0.0118	0.0054	0.0075
Bacteria;Bacteroidetes;Cytophagia;Cytophagales;Hymenobacteraceae;Adhaeribacter	Adhaeribacter	0	0	0	0	0	0	0	0	0	0	3	0	0	0	0	0	0	0	0	1	3	2	8	0	1	0	0	0	3	0	3	3	7	9	0	0	0	0	0	0	0	0	0	0	0	0	0.0032	0
Bacteria;Actinobacteria;Coriobacteriia;Coriobacteriales;Coriobacteriaceae;Adlercreutzia	Adlercreutzia	27	16	26	9	2	0	3	0	0	7	5	3	14	13	22	3	0	0	8	17	12	9	8	33	19	19	14	16	12	19	21	22	14	23	6	6	0.0347	0.0205	0.0336	0.0126	0.0028	0	0.0038	0	0	0.0103	0.0054	0.0032
Bacteria;Proteobacteria;Betaproteobacteria;Burkholderiales;Alcaligenaceae;Advenella	Advenella	0	0	0	0	0	0	0	0	0	0	0	0	0	0	0	0	0	0	1	2	4	0	0	0	0	0	0	0	0	0	0	1	13	0	0	0	0	0	0	0	0	0	0	0	0	0	0	0
Bacteria;Bacteroidetes;Flavobacteria;Flavobacteriales;Flavobacteriaceae;Aequorivita	Aequorivita	0	0	0	0	0	0	0	0	0	0	0	0	0	0	0	0	0	0	0	0	0	0	0	0	0	0	0	0	0	0	0	0	0	1	0	0	0	0	0	0	0	0	0	0	0	0	0	0
Bacteria;Actinobacteria;Actinobacteria_c;Propionibacteriales;Nocardioidaceae;Aeromicrobium	Aeromicrobium	0	0	0	0	0	0	0	0	0	0	6	4	0	0	0	0	0	0	6	6	12	12	11	1	9	1	5	9	12	23	6	12	4	18	0	0	0	0	0	0	0	0	0	0	0	0	0.0065	0.0043
Bacteria;Proteobacteria;Gammaproteobacteria;Aeromonadales;Aeromonadaceae;Aeromonas	Aeromonas	0	0	0	0	0	0	0	0	0	0	0	0	0	0	0	0	0	0	0	1	2	0	1	0	0	0	0	0	0	0	0	3	0	0	0	0	0	0	0	0	0	0	0	0	0	0	0	0
Bacteria;Proteobacteria;Deltaproteobacteria;Myxococcales;Polyangiaceae;Aetherobacter	Aetherobacter	0	0	0	0	0	0	0	0	0	0	7	7	0	0	0	0	0	0	1	10	6	3	5	2	9	0	0	4	4	3	2	9	1	7	0	0	0	0	0	0	0	0	0	0	0	0	0.0076	0.0075
Bacteria;Proteobacteria;Alphaproteobacteria;Rhizobiales;Afifella_f;Afifella_f_uc	Afifella_f_uc	0	0	0	0	0	0	0	0	0	0	3	0	0	0	0	0	0	0	0	0	0	0	0	0	0	0	2	0	7	0	0	0	4	0	0	0	0	0	0	0	0	0	0	0	0	0	0.0032	0
Bacteria;Proteobacteria;Alphaproteobacteria;Rhizobiales;Bradyrhizobiaceae;Afipia	Afipia	0	0	0	0	0	0	0	0	0	0	0	0	0	0	0	0	0	0	0	0	6	0	0	0	0	0	0	2	0	0	2	0	2	0	0	0	0	0	0	0	0	0	0	0	0	0	0	0
Bacteria;Proteobacteria;Gammaproteobacteria;Cellvibrionales;Cellvibrionaceae;Agarilytica	Agarilytica	0	0	0	0	0	0	0	0	0	0	0	0	0	0	0	0	0	0	0	0	0	3	4	0	0	0	0	0	0	0	2	0	0	14	0	0	0	0	0	0	0	0	0	0	0	0	0	0
Bacteria;Firmicutes;Clostridia;Clostridiales;Lachnospiraceae;Agathobacter	Agathobacter	17	4	2	3	0	0	0	0	0	2	6	6	0	0	0	3	0	0	10	8	27	17	35	25	17	11	9	4	5	1	11	24	9	12	0	0	0.0218	0.0051	0.0026	0.0042	0	0	0	0	0	0.0029	0.0065	0.0065
Bacteria;Firmicutes;Clostridia;Clostridiales;Ruminococcaceae;Agathobaculum	Agathobaculum	151	130	195	372	171	46	47	70	414	370	442	419	438	605	440	373	416	463	398	388	384	373	203	157	147	126	136	104	274	284	276	289	305	332	184	148	0.194	0.1669	0.2521	0.5211	0.2351	0.0554	0.059	0.0856	0.5491	0.5454	0.4788	0.4508
Bacteria;Proteobacteria;Gammaproteobacteria;Pasteurellales;Pasteurellaceae;Aggregatibacter	Aggregatibacter	0	0	0	0	0	0	0	0	0	0	0	0	0	0	0	0	0	0	0	0	0	0	1	1	0	0	0	0	0	0	0	0	0	0	0	0	0	0	0	0	0	0	0	0	0	0	0	0
Bacteria;Proteobacteria;Deltaproteobacteria;Myxococcales;Myxococcaceae;Aggregicoccus	Aggregicoccus	0	0	0	0	0	0	0	0	0	0	0	4	0	0	0	0	0	0	2	0	1	1	3	0	0	1	0	2	2	3	2	1	1	0	0	0	0	0	0	0	0	0	0	0	0	0	0	0.0043
Bacteria;Actinobacteria;Actinobacteria_c;Micrococcales;Microbacteriaceae;Agrococcus	Agrococcus	0	0	0	0	0	0	0	0	0	0	0	0	0	0	0	0	0	0	0	0	2	4	0	0	0	0	0	3	0	1	2	1	3	2	0	0	0	0	0	0	0	0	0	0	0	0	0	0
Bacteria;Actinobacteria;Actinobacteria_c;Micrococcales;Microbacteriaceae;Agromyces	Agromyces	0	0	0	0	0	0	0	0	0	0	6	3	0	0	0	0	0	0	4	7	7	10	3	4	3	0	2	4	8	10	9	13	10	9	0	0	0	0	0	0	0	0	0	0	0	0	0.0065	0.0032
Bacteria;Verrucomicrobia;Verrucomicrobiae;Verrucomicrobiales;Akkermansiaceae;Akkermansia	Akkermansia	0	0	1	0	1	4052	4021	4267	153	0	49	38	1	2	0	0	184	220	52	17	13	20	47	271	255	5515	3322	2630	245	209	212	213	235	235	0	0	0	0	0.0013	0	0.0014	4.8824	5.0445	5.2159	0.2029	0	0.0531	0.0409
Bacteria;Verrucomicrobia;Verrucomicrobiae;Verrucomicrobiales;Akkermansiaceae;Akkermansiaceae_uc	Akkermansiaceae_uc	0	0	0	0	0	0	0	0	0	0	0	0	0	0	0	0	0	0	0	0	0	0	0	0	0	0	0	2	0	0	0	0	0	0	0	0	0	0	0	0	0	0	0	0	0	0	0	0
Bacteria;Proteobacteria;Alphaproteobacteria;Rhodobacterales;Rhodobacteraceae;Albidovulum	Albidovulum	0	0	0	0	0	0	0	0	0	0	0	0	0	0	0	0	0	0	0	0	0	4	0	0	1	0	0	0	2	0	0	0	0	5	0	0	0	0	0	0	0	0	0	0	0	0	0	0
Bacteria;Proteobacteria;Betaproteobacteria;Burkholderiales;Alcaligenaceae;Alcaligenaceae_uc	Alcaligenaceae_uc	0	0	0	0	0	0	0	0	0	0	2	0	0	0	0	0	0	0	0	0	7	0	1	0	0	2	0	0	0	0	0	0	9	1	0	0	0	0	0	0	0	0	0	0	0	0	0.0022	0
Bacteria;Proteobacteria;Betaproteobacteria;Burkholderiales;Alcaligenaceae;Alcaligenes	Alcaligenes	0	0	0	0	0	0	0	0	0	0	0	0	0	0	0	0	0	0	0	0	0	0	0	0	0	2	0	0	0	0	0	0	0	0	0	0	0	0	0	0	0	0	0	0	0	0	0	0
Bacteria;Proteobacteria;Gammaproteobacteria;Oceanospirillales;Alcanivoracaceae;Alcanivorax	Alcanivorax	0	0	0	0	0	0	0	0	0	0	0	0	0	0	0	0	0	0	1	0	1	2	8	4	2	7	1	0	0	1	1	0	0	4	0	0	0	0	0	0	0	0	0	0	0	0	0	0
Bacteria;Proteobacteria;Gammaproteobacteria;Nevskiales;Algiphilaceae;Algiphilus	Algiphilus	0	0	0	0	0	0	0	0	0	0	0	0	0	0	0	0	0	0	0	0	0	0	7	0	0	0	0	0	0	0	0	0	0	0	0	0	0	0	0	0	0	0	0	0	0	0	0	0
Bacteria;Bacteroidetes;Cytophagia;Cytophagales;Cyclobacteriaceae;Algoriphagus	Algoriphagus	0	0	0	0	0	0	0	0	0	0	0	0	0	0	0	0	0	0	1	0	0	32	3	0	8	1	0	0	0	0	0	0	0	50	0	0	0	0	0	0	0	0	0	0	0	0	0	0
Bacteria;Firmicutes;Bacilli;Bacillales;Alicyclobacillaceae;Alicyclobacillus	Alicyclobacillus	0	0	0	0	0	0	0	0	0	0	0	0	0	0	0	0	0	0	1	0	0	1	2	11	4	53	0	0	0	0	0	0	0	1	0	0	0	0	0	0	0	0	0	0	0	0	0	0
Bacteria;Firmicutes;Bacilli;Bacillales;Staphylococcaceae;Aliicoccus	Aliicoccus	0	0	0	0	0	0	0	0	0	0	0	0	0	0	0	0	0	0	1	0	0	0	0	0	0	0	0	0	0	0	2	0	0	0	0	0	0	0	0	0	0	0	0	0	0	0	0	0
Bacteria;Proteobacteria;Gammaproteobacteria;Alteromonadales;Idiomarinaceae;Aliidiomarina	Aliidiomarina	0	0	0	0	0	0	0	0	0	0	0	0	0	0	0	0	0	0	0	0	0	1	1	0	0	0	0	0	0	0	0	0	0	0	0	0	0	0	0	0	0	0	0	0	0	0	0	0
Bacteria;Proteobacteria;Alphaproteobacteria;Rhizobiales;Phyllobacteriaceae;Aliihoeflea	Aliihoeflea	0	0	0	0	0	0	0	0	0	0	0	0	0	0	0	0	0	0	0	0	0	0	5	0	0	0	0	0	0	0	0	0	0	1	0	0	0	0	0	0	0	0	0	0	0	0	0	0
Bacteria;Proteobacteria;Gammaproteobacteria;Alteromonadales;Alishewanella_f;Alishewanella	Alishewanella	0	0	3	0	0	0	0	0	0	0	0	0	0	0	0	0	0	0	0	0	0	0	0	0	0	0	0	0	0	0	0	0	0	1	0	0	0	0	0.0039	0	0	0	0	0	0	0	0	0
Bacteria;Bacteroidetes;Bacteroidia;Bacteroidales;Rikenellaceae;Alistipes	Alistipes	1168	983	1138	244	580	71	69	107	5240	241	5138	5620	426	528	428	244	5361	5304	5489	806	1049	850	1693	1157	1033	640	656	541	1196	1285	1291	668	754	866	552	637	1.5002	1.2622	1.4711	0.3418	0.7975	0.0856	0.0866	0.1308	6.9503	0.3552	5.5655	6.0467
Bacteria;Firmicutes;Bacilli;Lactobacillales;Carnobacteriaceae;Alkalibacterium	Alkalibacterium	0	0	0	0	0	0	0	0	0	0	0	0	0	0	0	0	0	0	0	0	0	2	1	0	0	0	0	0	0	0	0	0	0	5	0	0	0	0	0	0	0	0	0	0	0	0	0	0
Bacteria;Firmicutes;Clostridia;Clostridiales;Natronincola_f;Alkaliphilus	Alkaliphilus	0	0	0	0	0	0	0	0	0	0	0	0	0	0	0	0	0	0	0	0	0	0	2	0	0	0	0	0	0	0	0	0	0	1	0	0	0	0	0	0	0	0	0	0	0	0	0	0
Bacteria;Bacteroidetes;Bacteroidia;Bacteroidales;Prevotellaceae;Alloprevotella	Alloprevotella	0	0	0	0	0	0	0	0	0	0	0	0	0	0	0	0	0	0	0	0	0	0	0	4	2	0	0	0	0	0	0	1	2	3	0	0	0	0	0	0	0	0	0	0	0	0	0	0
Bacteria;Proteobacteria;Alphaproteobacteria;Rhizobiales;Rhizobiaceae;Allorhizobium	Allorhizobium	0	0	0	0	0	0	0	0	0	0	1	0	0	0	0	0	0	0	0	0	0	1	0	0	3	0	0	0	0	0	0	3	0	2	0	0	0	0	0	0	0	0	0	0	0	0	0.0011	0
Bacteria;Actinobacteria;Actinobacteria_c;Bifidobacteriales;Bifidobacteriaceae;Alloscardovia	Alloscardovia	0	4	2	0	0	10	0	0	0	0	0	0	0	0	0	0	0	0	0	0	0	0	0	0	0	1	6	1	0	0	0	0	2	0	0	0	0	0.0051	0.0026	0	0	0.012	0	0	0	0	0	0
Bacteria;Proteobacteria;Alphaproteobacteria;Rhizobiales;Alsobacter_f;Alsobacter	Alsobacter	0	0	0	0	0	0	0	0	0	0	1	1	0	0	0	0	0	0	2	3	3	1	4	4	9	2	2	3	4	6	4	4	2	7	0	0	0	0	0	0	0	0	0	0	0	0	0.0011	0.0011
Bacteria;Proteobacteria;Alphaproteobacteria;Sphingomonadales;Erythrobacteraceae;Altererythrobacter	Altererythrobacter	0	0	0	0	0	0	0	0	0	0	10	2	0	0	0	0	0	0	10	3	3	10	10	1	8	1	4	0	11	1	8	0	12	18	0	0	0	0	0	0	0	0	0	0	0	0	0.0108	0.0022
Bacteria;Firmicutes;Bacilli;Bacillales;Bacillaceae;Alteribacillus	Alteribacillus	0	0	0	0	0	0	0	0	0	0	0	0	0	0	0	0	0	0	0	0	0	0	6	0	0	0	0	0	0	0	0	0	0	0	0	0	0	0	0	0	0	0	0	0	0	0	0	0
Bacteria;Verrucomicrobia;Opitutae;Opitutales;Opitutaceae;Alterococcus	Alterococcus	0	0	0	0	0	0	0	0	0	0	0	0	0	0	0	0	0	0	0	0	0	0	0	0	1	0	0	0	0	0	0	0	0	2	0	0	0	0	0	0	0	0	0	0	0	0	0	0
Bacteria;Proteobacteria;Alphaproteobacteria;Rhodospirillales;Alysiosphaera_f;Alysiosphaera	Alysiosphaera	0	0	0	0	0	0	0	0	0	0	0	0	0	0	0	0	0	0	0	0	0	0	0	2	1	1	0	0	1	1	0	0	0	0	0	0	0	0	0	0	0	0	0	0	0	0	0	0
Bacteria;Proteobacteria;Alphaproteobacteria;Rhodospirillales;Alysiosphaera_f;Alysiosphaera_f_uc	Alysiosphaera_f_uc	0	0	0	0	0	0	0	0	0	0	0	3	0	0	0	0	0	0	0	6	0	0	0	0	0	0	0	6	4	0	2	5	3	0	0	0	0	0	0	0	0	0	0	0	0	0	0	0.0032
Bacteria;Proteobacteria;Alphaproteobacteria;Rhodobacterales;Rhodobacteraceae;Amaricoccus	Amaricoccus	0	0	0	0	0	0	0	0	0	0	3	1	0	0	0	0	0	0	1	0	1	0	0	0	0	0	1	0	0	2	0	3	1	1	0	0	0	0	0	0	0	0	0	0	0	0	0.0032	0.0011
Bacteria;Firmicutes;Clostridia;Clostridiales;Mogibacterium_f;Aminicella	Aminicella	0	0	0	0	0	0	0	0	0	0	0	0	0	0	0	0	0	0	0	0	0	0	0	0	1	0	0	0	0	0	0	0	0	0	0	0	0	0	0	0	0	0	0	0	0	0	0	0
Bacteria;Firmicutes;Bacilli;Bacillales;Paenibacillaceae;Ammoniphilus	Ammoniphilus	0	0	0	0	0	0	0	0	0	0	0	2	0	0	0	0	0	0	0	4	4	4	5	3	10	0	0	1	0	0	0	1	2	3	0	0	0	0	0	0	0	0	0	0	0	0	0	0.0022
Bacteria;Bacteroidetes;Cytophagia;Cytophagales;Amoebophilaceae;Amoebophilaceae_uc	Amoebophilaceae_uc	0	0	0	0	0	0	0	0	0	0	0	0	0	0	0	0	0	0	0	0	0	0	0	0	0	0	0	0	0	2	0	0	0	0	0	0	0	0	0	0	0	0	0	0	0	0	0	0
Bacteria;Bacteroidetes;Cytophagia;Cytophagales;Amoebophilaceae;Amoebophilus	Amoebophilus	0	0	0	0	0	0	0	0	0	0	0	2	0	0	0	0	0	0	0	0	3	0	2	3	4	6	0	3	0	0	2	0	2	0	0	0	0	0	0	0	0	0	0	0	0	0	0	0.0022
Bacteria;Actinobacteria;Actinobacteria_c;Pseudonocardiales;Pseudonocardiaceae;Amycolatopsis	Amycolatopsis	0	0	0	0	0	0	0	0	0	0	4	1	0	0	0	0	0	0	5	3	9	6	6	13	9	0	5	6	7	4	5	2	11	4	0	0	0	0	0	0	0	0	0	0	0	0	0.0043	0.0011
Bacteria;Firmicutes;Bacilli;Bacillales;Bacillaceae;Anaerobacillus	Anaerobacillus	0	0	0	0	0	0	0	0	0	0	0	0	0	0	0	0	0	0	0	2	0	7	14	0	0	0	1	0	0	0	0	0	2	8	0	0	0	0	0	0	0	0	0	0	0	0	0	0
Bacteria;Firmicutes;Clostridia;Clostridiales;Ruminococcaceae;Anaerobacterium	Anaerobacterium	0	0	0	0	0	0	0	0	0	0	0	0	0	0	0	0	0	0	0	1	0	0	0	0	0	0	0	0	0	0	0	0	0	0	0	0	0	0	0	0	0	0	0	0	0	0	0	0
Bacteria;Firmicutes;Tissierellia;Tissierellales;Peptoniphilaceae;Anaerococcus	Anaerococcus	0	0	0	0	0	45	53	40	0	0	0	0	16	14	10	0	0	0	0	3	1	0	0	5	0	4	7	7	3	5	2	2	4	1	0	0	0	0	0	0	0	0.0542	0.0665	0.0489	0	0	0	0
Bacteria;Firmicutes;Clostridia;Clostridiales;Lachnospiraceae;Anaerocolumna	Anaerocolumna	0	0	0	0	0	0	0	0	0	0	4	0	0	0	0	0	0	0	0	0	0	1	0	1	1	5	0	0	0	0	1	0	1	0	0	0	0	0	0	0	0	0	0	0	0	0	0.0043	0
Bacteria;Firmicutes;Clostridia;Clostridiales;Ruminococcaceae;Anaerofilum	Anaerofilum	4	5	6	7	1	0	0	0	0	6	2	0	0	0	0	7	0	0	2	5	3	3	7	4	8	0	0	8	1	2	4	0	2	6	9	0	0.0051	0.0064	0.0078	0.0098	0.0014	0	0	0	0	0.0088	0.0022	0
Bacteria;Firmicutes;Clostridia;Clostridiales;Eubacteriaceae;Anaerofustis	Anaerofustis	2	0	9	0	0	0	6	0	23	1	16	23	0	0	0	6	23	20	15	4	5	4	6	2	2	2	2	0	4	2	3	1	0	1	0	0	0.0026	0	0.0116	0	0	0	0.0075	0	0.0305	0.0015	0.0173	0.0247
Bacteria;Chloroflexi;Anaerolineae;Anaerolinaeles;Anaerolinaceae;Anaerolinaceae_uc	Anaerolinaceae_uc	0	0	0	0	0	0	0	0	0	0	0	0	0	0	0	0	0	0	0	2	0	0	6	0	0	0	0	0	0	0	0	0	0	2	0	0	0	0	0	0	0	0	0	0	0	0	0	0
Bacteria;Proteobacteria;Deltaproteobacteria;Myxococcales;Anaeromyxobacteraceae;Anaeromyxobacter	Anaeromyxobacter	0	0	0	0	0	0	0	0	0	0	0	0	0	0	0	0	0	0	0	1	0	0	0	0	2	0	0	0	1	0	0	0	0	0	0	0	0	0	0	0	0	0	0	0	0	0	0	0
Bacteria;Proteobacteria;Deltaproteobacteria;Myxococcales;Anaeromyxobacteraceae;Anaeromyxobacteraceae_uc	Anaeromyxobacteraceae_uc	0	0	0	0	0	0	0	0	0	0	0	0	0	0	0	0	0	0	2	0	0	0	0	0	0	0	0	2	2	0	0	0	4	0	0	0	0	0	0	0	0	0	0	0	0	0	0	0
Bacteria;Firmicutes;Tissierellia;Tissierellales;Tissierellaceae;Anaerosalibacter	Anaerosalibacter	0	0	0	0	0	0	0	0	0	0	0	0	0	0	0	0	0	0	0	0	1	0	3	0	0	0	0	0	0	0	0	0	0	0	0	0	0	0	0	0	0	0	0	0	0	0	0	0
Bacteria;Firmicutes;Clostridia;Clostridiales;Lachnospiraceae;Anaerosporobacter	Anaerosporobacter	0	0	0	0	0	0	0	0	0	0	3	6	0	0	0	0	0	0	13	0	0	0	0	0	0	0	0	0	0	2	1	0	0	0	0	0	0	0	0	0	0	0	0	0	0	0	0.0032	0.0065
Bacteria;Firmicutes;Clostridia;Clostridiales;Lachnospiraceae;Anaerostipes	Anaerostipes	1522	1569	1481	1501	1590	1122	1152	1084	6842	1515	5409	4672	364	329	295	1430	7057	7265	5474	2295	2240	2083	1550	1029	1064	728	790	778	1462	1363	1567	582	550	653	1595	1521	1.9549	2.0147	1.9145	2.1024	2.1863	1.3519	1.4452	1.3251	9.0752	2.2331	5.859	5.0267
Bacteria;Firmicutes;Clostridia;Clostridiales;Lachnospiraceae;Anaerotignum	Anaerotignum	14	15	12	72	46	55	1	17	10	69	151	135	2731	2773	2803	68	18	15	115	325	368	341	29	257	284	357	414	384	543	565	498	2809	2564	2426	27	40	0.018	0.0193	0.0155	0.1009	0.0633	0.0663	0.0013	0.0208	0.0133	0.1017	0.1636	0.1453
Bacteria;Firmicutes;Clostridia;Clostridiales;Ruminococcaceae;Anaerotruncus	Anaerotruncus	0	0	3	0	2	0	0	5	7	0	10	13	13	0	15	2	3	11	9	2	1	2	0	8	3	0	2	0	11	7	9	6	2	5	11	14	0	0	0.0039	0	0.0028	0	0	0.0061	0.0093	0	0.0108	0.014
Bacteria;Proteobacteria;Alphaproteobacteria;Rhizobiales;Xanthobacteraceae;Ancylobacter	Ancylobacter	0	0	0	0	0	0	0	0	0	0	0	0	0	0	0	0	0	0	0	0	0	1	0	1	1	0	0	0	0	0	0	0	0	0	0	0	0	0	0	0	0	0	0	0	0	0	0	0
Bacteria;Bacteroidetes;Cytophagia;Cytophagales;Cyclobacteriaceae;Anditalea	Anditalea	0	0	0	0	0	0	0	0	0	0	0	0	0	0	0	0	0	0	0	0	0	2	1	0	0	0	0	1	0	0	0	0	0	2	0	0	0	0	0	0	0	0	0	0	0	0	0	0
Bacteria;Firmicutes;Clostridia;Clostridiales;Ruminococcaceae;Angelakisella	Angelakisella	0	0	0	0	0	0	0	0	0	0	0	0	0	0	0	0	0	0	0	0	0	0	0	0	0	1	0	2	0	0	2	0	0	0	0	0	0	0	0	0	0	0	0	0	0	0	0	0
Bacteria;Actinobacteria;Actinobacteria_c;Kineosporiales;Kineosporiaceae;Angustibacter	Angustibacter	0	0	0	0	0	0	0	0	0	0	11	6	0	0	0	0	0	0	12	14	5	2	2	1	2	2	6	5	11	12	6	16	5	1	0	0	0	0	0	0	0	0	0	0	0	0	0.0119	0.0065
Bacteria;Firmicutes;Bacilli;Bacillales;Bacillaceae;Anoxybacillus	Anoxybacillus	0	0	0	0	0	0	0	0	0	0	0	0	0	0	19	0	0	0	0	0	0	1	2	0	0	0	0	0	0	0	0	0	0	0	0	0	0	0	0	0	0	0	0	0	0	0	0	0
Bacteria;Proteobacteria;Betaproteobacteria;Burkholderiales;Comamonadaceae;Aquabacterium	Aquabacterium	0	0	0	0	0	0	0	0	0	0	1	0	0	0	0	0	0	0	4	0	1	0	5	0	1	0	0	0	0	1	0	0	1	0	0	0	0	0	0	0	0	0	0	0	0	0	0.0011	0
Bacteria;Proteobacteria;Alphaproteobacteria;Rhizobiales;Phyllobacteriaceae;Aquamicrobium	Aquamicrobium	0	0	0	0	0	0	0	0	0	0	0	0	0	0	0	0	0	0	1	0	2	1	0	0	0	0	0	0	0	0	1	0	3	1	0	0	0	0	0	0	0	0	0	0	0	0	0	0
Bacteria;Proteobacteria;Gammaproteobacteria;Legionellales;Coxiellaceae;Aquicella	Aquicella	0	0	0	0	0	0	0	0	0	0	24	7	0	0	0	0	0	0	21	5	11	4	32	46	21	7	1	9	35	7	21	5	8	18	0	0	0	0	0	0	0	0	0	0	0	0	0.026	0.0075
Bacteria;Proteobacteria;Alphaproteobacteria;Caulobacterales;Caulobacteraceae;Aquidulcibacter	Aquidulcibacter	0	0	0	0	0	0	0	0	0	0	0	4	0	0	0	0	0	0	5	1	1	14	15	0	8	0	0	2	0	4	4	1	10	42	0	0	0	0	0	0	0	0	0	0	0	0	0	0.0043
Bacteria;Actinobacteria;Acidimicrobiia;Acidimicrobiales;Iamiaceae;Aquihabitans	Aquihabitans	0	0	0	0	0	0	0	0	0	0	0	4	0	0	0	0	0	0	3	1	2	4	11	0	0	0	1	0	1	3	3	9	6	17	0	0	0	0	0	0	0	0	0	0	0	0	0	0.0043
Bacteria;Proteobacteria;Gammaproteobacteria;Xanthomonadales;Xanthomonadaceae;Aquimonas	Aquimonas	0	0	0	0	0	0	0	0	0	0	0	0	0	0	0	0	0	0	2	0	0	21	1	0	0	0	0	0	1	0	0	1	3	23	0	0	0	0	0	0	0	0	0	0	0	0	0	0
Bacteria;Proteobacteria;Betaproteobacteria;Burkholderiales;Comamonadaceae;Aquincola	Aquincola	0	0	0	0	0	0	0	0	0	0	0	2	0	0	0	0	0	0	0	0	1	1	0	0	0	2	0	0	0	1	2	0	0	0	0	0	0	0	0	0	0	0	0	0	0	0	0	0.0022
Bacteria;Planctomycetes;Planctomycetia;Planctomycetales;Isosphaeraceae;Aquisphaera	Aquisphaera	0	0	0	0	0	0	0	0	0	0	0	0	0	0	0	0	0	0	0	1	2	0	0	0	2	8	0	0	1	0	1	3	5	0	0	0	0	0	0	0	0	0	0	0	0	0	0	0
Bacteria;Bacteroidetes;Sphingobacteriia;Sphingobacteriales;Chitinophagaceae;Arachidicoccus	Arachidicoccus	0	0	0	0	0	0	0	0	0	0	0	0	0	0	0	0	0	0	0	0	8	0	0	9	0	11	1	0	0	1	0	1	18	0	0	0	0	0	0	0	0	0	0	0	0	0	0	0
Bacteria;Proteobacteria;Deltaproteobacteria;Myxococcales;Archangiaceae;Archangiaceae_uc	Archangiaceae_uc	0	0	0	0	0	0	0	0	0	0	0	0	0	0	0	0	0	0	1	0	0	0	0	0	0	20	0	0	0	1	0	0	1	1	0	0	0	0	0	0	0	0	0	0	0	0	0	0
Bacteria;Proteobacteria;Deltaproteobacteria;Myxococcales;Archangiaceae;Archangium	Archangium	0	0	0	0	0	0	0	0	0	0	11	13	0	0	0	0	0	0	21	14	29	10	34	5	33	0	6	11	10	15	24	25	34	15	0	0	0	0	0	0	0	0	0	0	0	0	0.0119	0.014
Bacteria;Bacteroidetes;Sphingobacteriia;Sphingobacteriales;Sphingobacteriaceae;Arcticibacter	Arcticibacter	0	0	0	0	0	0	0	0	0	0	0	0	0	0	0	0	0	0	0	0	0	0	0	0	1	0	0	0	0	0	0	0	0	0	0	0	0	0	0	0	0	0	0	0	0	0	0	0
Bacteria;Acidobacteria;Blastocatellia;Blastocatellales;Pyrinomonadaceae;Arenimicrobium	Arenimicrobium	0	0	0	0	0	0	0	0	0	0	3	1	0	0	0	0	0	0	1	0	0	1	0	0	0	0	1	1	0	2	0	4	0	0	0	0	0	0	0	0	0	0	0	0	0	0	0.0032	0.0011
Bacteria;Proteobacteria;Gammaproteobacteria;Xanthomonadales;Xanthomonadaceae;Arenimonas	Arenimonas	0	0	0	0	0	0	0	0	0	0	18	2	0	0	0	0	0	0	9	3	14	19	26	2	25	1	1	2	14	1	3	14	13	40	0	0	0	0	0	0	0	0	0	0	0	0	0.0195	0.0022
Bacteria;Acidobacteria;Blastocatellia;Blastocatellales;Blastocatellaceae;Aridibacter	Aridibacter	0	0	0	0	0	0	0	0	0	0	10	8	0	0	0	0	0	0	15	7	6	7	3	0	5	0	4	1	6	4	22	7	8	1	0	0	0	0	0	0	0	0	0	0	0	0	0.0108	0.0086
Bacteria;Armatimonadetes;Armatimonadia;Armatimonadales;Armatimonadaceae;Armatimonadaceae_uc	Armatimonadaceae_uc	0	0	0	0	0	0	0	0	0	0	0	0	0	0	0	0	0	0	0	0	0	0	0	0	0	2	0	0	0	0	0	0	0	0	0	0	0	0	0	0	0	0	0	0	0	0	0	0
Bacteria;Armatimonadetes;Armatimonadia;Armatimonadales;Armatimonadaceae;Armatimonas	Armatimonas	0	0	0	0	0	0	0	0	0	0	1	0	0	0	0	0	0	0	1	1	2	0	0	0	5	1	2	5	0	2	0	3	0	1	0	0	0	0	0	0	0	0	0	0	0	0	0.0011	0
Bacteria;Proteobacteria;Alphaproteobacteria;Rhizobiales;Devosia_f;Arsenicitalea	Arsenicitalea	0	0	0	0	0	0	0	0	0	0	0	0	0	0	0	0	0	0	0	0	0	0	7	0	0	0	0	0	0	0	0	1	0	0	0	0	0	0	0	0	0	0	0	0	0	0	0	0
Bacteria;Actinobacteria;Actinobacteria_c;Micrococcales;Micrococcaceae;Arthrobacter	Arthrobacter	0	0	0	0	0	0	0	0	0	0	91	63	0	0	0	0	0	0	49	34	35	86	42	77	149	45	38	82	91	67	67	57	43	103	0	0	0	0	0	0	0	0	0	0	0	0	0.0986	0.0678
Bacteria;Bacteroidetes;Sphingobacteriia;Sphingobacteriales;Chitinophagaceae;Arvibacter	Arvibacter	0	0	0	0	0	0	0	0	0	0	6	0	0	0	0	0	0	0	0	2	0	0	0	0	2	0	4	0	4	0	0	0	0	0	0	0	0	0	0	0	0	0	0	0	0	0	0.0065	0
Bacteria;Firmicutes;Clostridia;Clostridiales;Peptostreptococcaceae;Asaccharospora	Asaccharospora	0	0	0	0	0	0	0	0	0	0	0	0	0	0	0	0	0	0	0	0	0	0	0	0	0	0	0	0	0	0	1	0	0	0	0	0	0	0	0	0	0	0	0	0	0	0	0	0
Bacteria;Actinobacteria;Actinobacteria_c;Micromonosporales;Micromonosporaceae;Asanoa	Asanoa	0	0	0	0	0	0	0	0	0	0	0	0	0	0	0	0	0	0	0	0	0	0	0	0	0	0	0	3	0	0	0	0	0	0	0	0	0	0	0	0	0	0	0	0	0	0	0	0
Bacteria;Bacteroidetes;Sphingobacteriia;Sphingobacteriales;Chitinophagaceae;Asinibacterium	Asinibacterium	0	0	0	0	0	0	0	0	0	0	0	0	0	0	0	0	0	0	0	2	0	0	0	0	0	0	0	0	0	0	0	0	0	0	0	0	0	0	0	0	0	0	0	0	0	0	0	0
Bacteria;Proteobacteria;Alphaproteobacteria;Rhodobacterales;Hyphomonadaceae;Asprobacter	Asprobacter	0	0	0	0	0	0	0	0	0	0	1	0	0	0	0	0	0	0	2	2	9	18	24	1	1	0	1	1	1	1	2	2	24	23	0	0	0	0	0	0	0	0	0	0	0	0	0.0011	0
Bacteria;Proteobacteria;Alphaproteobacteria;Caulobacterales;Caulobacteraceae;Asticcacaulis	Asticcacaulis	0	0	0	0	0	0	0	0	0	0	5	0	0	0	0	0	0	0	1	9	2	1	0	4	10	5	0	1	4	1	0	13	6	7	0	0	0	0	0	0	0	0	0	0	0	0	0.0054	0
Bacteria;Actinobacteria;Coriobacteriia;Coriobacteriales;Coriobacteriaceae;Atopobium	Atopobium	2	0	0	0	0	0	0	2	0	0	0	0	0	0	0	0	0	0	0	0	1	0	0	1	1	1	0	2	0	0	0	2	1	0	0	0	0.0026	0	0	0	0	0	0	0.0024	0	0	0	0
Bacteria;Firmicutes;Bacilli;Lactobacillales;Carnobacteriaceae;Atopostipes	Atopostipes	0	0	0	0	0	0	0	0	0	0	0	0	0	0	0	0	0	0	1	0	0	0	0	0	0	0	0	0	0	0	0	0	0	0	0	0	0	0	0	0	0	0	0	0	0	0	0	0
Bacteria;Proteobacteria;Alphaproteobacteria;Rhizobiales;Aurantimonadaceae;Aurantimonadaceae_uc	Aurantimonadaceae_uc	0	0	0	0	0	0	0	0	0	0	0	0	0	0	0	0	0	0	0	0	0	0	1	0	1	0	0	0	0	0	0	0	0	0	0	0	0	0	0	0	0	0	0	0	0	0	0	0
Bacteria;Proteobacteria;Alphaproteobacteria;Rhizobiales;Aurantimonadaceae;Aurantimonas	Aurantimonas	0	0	0	0	0	0	0	0	0	0	0	0	0	0	0	0	0	0	0	0	0	0	0	0	13	5	2	2	1	0	0	0	0	1	0	0	0	0	0	0	0	0	0	0	0	0	0	0
Bacteria;Firmicutes;Bacilli;Bacillales;Bacillaceae;Aureibacillus	Aureibacillus	0	0	0	0	0	0	0	0	0	0	0	0	0	0	0	0	0	0	0	0	0	0	0	0	0	1	0	0	0	0	0	0	0	0	0	0	0	0	0	0	0	0	0	0	0	0	0	0
Bacteria;Proteobacteria;Alphaproteobacteria;Rhizobiales;Aurantimonadaceae;Aureimonas	Aureimonas	0	0	0	0	0	0	0	0	0	0	0	0	0	0	0	0	0	0	0	0	0	1	1	1	0	1	0	0	0	0	0	0	0	3	0	0	0	0	0	0	0	0	0	0	0	0	0	0
Bacteria;Proteobacteria;Betaproteobacteria;Rhodocyclales;Zoogloeaceae;Azoarcus	Azoarcus	0	0	0	0	0	0	0	0	0	0	0	1	0	0	0	0	0	0	0	1	2	12	4	0	0	2	0	1	0	0	1	0	0	15	0	0	0	0	0	0	0	0	0	0	0	0	0	0.0011
Bacteria;Proteobacteria;Betaproteobacteria;Burkholderiales;Comamonadaceae;Azohydromonas	Azohydromonas	0	0	0	0	0	0	0	0	0	0	9	4	0	0	0	0	0	0	4	21	26	4	6	2	16	0	1	2	14	10	5	15	31	8	0	0	0	0	0	0	0	0	0	0	0	0	0.0097	0.0043
Bacteria;Proteobacteria;Alphaproteobacteria;Rhodospirillales;Rhodospirillaceae;Azospirillum	Azospirillum	0	0	0	0	0	0	0	0	0	0	0	0	0	0	0	0	0	0	0	0	0	0	0	0	179	1	1	2	1	0	2	0	1	1	0	0	0	0	0	0	0	0	0	0	0	0	0	0
Bacteria;Proteobacteria;Gammaproteobacteria;Pseudomonadales;Pseudomonadaceae;Azotobacter	Azotobacter	0	0	0	0	0	0	0	0	0	0	0	0	0	0	0	0	0	0	0	0	0	2	5	0	0	0	0	0	0	0	0	0	0	1	0	0	0	0	0	0	0	0	0	0	0	0	0	0
Bacteria;TM6;TM6_c;Babela_o;Babela_f;Babela_f_uc	Babela_f_uc	0	0	0	0	0	0	0	0	0	0	0	0	0	0	0	0	0	0	0	0	0	0	4	2	0	0	0	0	0	0	0	0	0	0	0	0	0	0	0	0	0	0	0	0	0	0	0	0
Bacteria;Firmicutes;Bacilli;Bacillales;Bacillaceae;Bacillaceae_uc	Bacillaceae_uc	0	0	0	0	0	0	0	0	0	0	2	25	0	0	0	0	0	0	4	3	57	3	5	47	1	68	36	4	1	42	6	2	42	4	0	0	0	0	0	0	0	0	0	0	0	0	0.0022	0.0269
Bacteria;Firmicutes;Bacilli;Bacillales;Bacillaceae;Bacillus	Bacillus	0	0	0	0	0	0	0	0	0	0	205	223	0	0	10	0	0	0	249	157	442	188	236	295	200	270	448	346	278	268	298	185	482	218	0	0	0	0	0	0	0	0	0	0	0	0	0.2221	0.2399
Bacteria;Firmicutes;Bacilli;Bacillales;Bacillaceae;Bacillus_g27	Bacillus_g27	0	0	0	0	0	0	0	0	0	0	2	1	0	0	0	0	0	0	0	1	27	1	2	0	0	3	4	1	1	4	3	0	27	0	0	0	0	0	0	0	0	0	0	0	0	0	0.0022	0.0011
Bacteria;Firmicutes;Bacilli;Bacillales;Bacillaceae;Bacillus_g28	Bacillus_g28	0	0	0	0	0	0	0	0	0	0	0	0	0	0	0	0	0	0	4	0	0	0	0	0	0	0	0	0	0	1	0	0	0	0	0	0	0	0	0	0	0	0	0	0	0	0	0	0
Bacteria;Proteobacteria;Oligoflexia;Bacteriovoracales;Bacteriovoracaceae;Bacteriovoracaceae_uc	Bacteriovoracaceae_uc	0	0	0	0	0	0	0	0	0	0	0	0	0	0	0	0	0	0	0	2	4	0	0	0	0	0	0	0	0	0	0	0	4	0	0	0	0	0	0	0	0	0	0	0	0	0	0	0
Bacteria;Proteobacteria;Oligoflexia;Bacteriovoracales;Bacteriovoracaceae;Bacteriovorax	Bacteriovorax	0	0	0	0	0	0	0	0	0	0	0	0	0	0	0	0	0	0	0	0	0	2	0	0	0	0	0	0	0	0	0	0	0	0	0	0	0	0	0	0	0	0	0	0	0	0	0	0
Bacteria;Bacteroidetes;Bacteroidia;Bacteroidales;Bacteroidaceae;Bacteroidaceae_uc	Bacteroidaceae_uc	0	0	0	0	0	0	0	0	0	0	0	2	0	0	0	0	0	0	0	0	0	0	3	0	0	5	4	2	0	4	0	12	3	7	0	0	0	0	0	0	0	0	0	0	0	0	0	0.0022
Bacteria;Bacteroidetes;Bacteroidia;Bacteroidales;Bacteroidaceae;Bacteroides	Bacteroides	8630	8373	8212	6812	13958	852	802	658	3	6360	2160	2207	21614	21466	21401	6117	5	3	2020	8596	8314	7444	12928	12472	14968	7524	7657	7488	15314	15852	14468	20310	22306	18624	13866	14414	11.0847	10.7516	10.6159	9.5416	19.1926	1.0266	1.0061	0.8043	0.004	9.3747	2.3397	2.3746
Bacteria;Bacteroidetes;Bacteroidia;Bacteroidales;Barnesiellaceae;Barnesiella	Barnesiella	536	487	528	173	82	3	0	7	0	103	119	110	357	320	307	108	0	0	104	252	258	242	711	847	862	198	225	205	270	287	250	597	529	510	64	40	0.6885	0.6253	0.6826	0.2423	0.1128	0.0036	0	0.0086	0	0.1518	0.1289	0.1184
Bacteria;Actinobacteria;Actinobacteria_c;Micrococcales;Dermacoccaceae;Barrientosiimonas	Barrientosiimonas	0	0	0	0	0	0	0	0	0	0	0	0	0	0	0	0	0	0	0	0	3	0	0	0	0	0	0	0	0	0	0	0	0	0	0	0	0	0	0	0	0	0	0	0	0	0	0	0
Bacteria;Proteobacteria;Alphaproteobacteria;Rhizobiales;Bauldia_f;Bauldia	Bauldia	0	0	0	0	0	0	0	0	0	0	2	2	0	0	0	0	0	0	4	1	7	16	10	1	6	0	5	1	4	3	5	0	0	20	0	0	0	0	0	0	0	0	0	0	0	0	0.0022	0.0022
Bacteria;Proteobacteria;Oligoflexia;Bdellovibrionales;Bdellovibrionaceae;Bdellovibrio	Bdellovibrio	0	0	0	0	0	0	0	0	0	0	3	0	0	0	0	0	0	0	0	0	0	2	0	0	0	0	0	0	2	0	0	0	3	2	0	0	0	0	0	0	0	0	0	0	0	0	0.0032	0
Bacteria;Proteobacteria;Oligoflexia;Bdellovibrionales;Bdellovibrionaceae;Bdellovibrionaceae_uc	Bdellovibrionaceae_uc	0	0	0	0	0	0	0	0	0	0	0	0	0	0	0	0	0	0	2	0	4	0	2	2	0	0	0	0	2	0	0	0	3	4	0	0	0	0	0	0	0	0	0	0	0	0	0	0
Bacteria;Proteobacteria;Alphaproteobacteria;Rhizobiales;Beijerinckiaceae;Beijerinckia	Beijerinckia	0	0	0	0	0	0	0	0	0	0	0	0	0	0	0	0	0	0	0	0	0	0	0	0	2	0	0	0	1	0	0	0	0	0	0	0	0	0	0	0	0	0	0	0	0	0	0	0
Bacteria;Proteobacteria;Alphaproteobacteria;Rhizobiales;Beijerinckiaceae;Beijerinckiaceae_uc	Beijerinckiaceae_uc	0	0	0	0	0	0	0	0	0	0	0	0	0	0	0	0	0	0	0	0	0	3	1	0	0	0	0	0	0	0	0	0	0	1	0	0	0	0	0	0	0	0	0	0	0	0	0	0
Bacteria;Proteobacteria;Alphaproteobacteria;Rhodospirillales;Acetobacteraceae;Belnapia	Belnapia	0	0	0	0	0	0	0	0	0	0	1	0	0	0	0	0	0	0	1	0	3	0	3	0	1	2	2	1	0	2	2	5	1	2	0	0	0	0	0	0	0	0	0	0	0	0	0.0011	0
Bacteria;Firmicutes;Bacilli;Bacillales;Planococcaceae;Bhargavaea	Bhargavaea	0	0	0	0	0	0	0	0	0	0	0	0	0	0	0	0	0	0	0	0	0	0	0	1	0	0	0	0	0	0	0	0	0	0	0	0	0	0	0	0	0	0	0	0	0	0	0	0
Bacteria;Actinobacteria;Actinobacteria_c;Bifidobacteriales;Bifidobacteriaceae;Bifidobacteriaceae_uc	Bifidobacteriaceae_uc	0	2	0	0	0	0	0	0	0	4	0	0	0	0	0	0	2	0	0	0	0	0	0	0	0	0	0	0	0	0	0	0	0	0	0	0	0	0.0026	0	0	0	0	0	0	0	0.0059	0	0
Bacteria;Actinobacteria;Actinobacteria_c;Bifidobacteriales;Bifidobacteriaceae;Bifidobacterium	Bifidobacterium	13855	14141	14035	10787	6317	7209	7897	8032	9260	10142	7857	9253	398	575	483	9543	8814	9027	9285	13638	13123	14701	20794	17489	17078	7263	6033	7057	6437	6794	6962	2727	2264	2764	5944	6083	17.7959	18.1581	18.1434	15.1093	8.686	8.6864	9.907	9.8182	12.2825	14.9494	8.5107	9.9556
Bacteria;Proteobacteria;Deltaproteobacteria;Desulfovibrionales;Desulfovibrionaceae;Bilophila	Bilophila	64	62	91	22	62	32	32	6	0	11	49	36	547	451	420	27	0	0	35	56	60	68	35	115	112	103	118	112	149	166	163	436	418	441	38	46	0.0822	0.0796	0.1176	0.0308	0.0853	0.0386	0.0401	0.0073	0	0.0162	0.0531	0.0387
Bacteria;Acidobacteria;Blastocatellia;Blastocatellales;Blastocatellaceae;Blastocatella	Blastocatella	0	0	0	0	0	0	0	0	0	0	1	3	0	0	3	0	0	0	6	0	8	1	3	0	3	0	1	0	4	5	6	4	4	2	0	0	0	0	0	0	0	0	0	0	0	0	0.0011	0.0032
Bacteria;Acidobacteria;Blastocatellia;Blastocatellales;Blastocatellaceae;Blastocatellaceae_uc	Blastocatellaceae_uc	0	0	0	0	0	0	0	0	0	0	0	2	0	0	0	0	0	0	1	1	2	2	0	1	0	0	0	0	1	0	1	1	3	0	0	0	0	0	0	0	0	0	0	0	0	0	0	0.0022
Bacteria;Actinobacteria;Actinobacteria_c;Frankiales;Geodermatophilaceae;Blastococcus	Blastococcus	0	0	0	0	0	0	0	0	0	0	27	28	0	0	0	0	0	0	19	27	26	16	13	15	23	21	24	27	12	30	18	22	37	20	0	0	0	0	0	0	0	0	0	0	0	0	0.0292	0.0301
Bacteria;Proteobacteria;Alphaproteobacteria;Sphingomonadales;Sphingomonadaceae;Blastomonas	Blastomonas	0	0	0	0	0	0	0	0	0	0	0	1	0	0	0	0	0	0	0	0	0	0	0	0	0	0	0	0	0	0	0	1	0	1	0	0	0	0	0	0	0	0	0	0	0	0	0	0.0011
Bacteria;Firmicutes;Clostridia;Clostridiales;Lachnospiraceae;Blautia	Blautia	4270	4289	4126	5463	3764	8261	7866	8113	3982	5183	4774	4328	3941	3555	3864	4878	4161	4158	5018	5542	5202	5674	3382	2968	3209	4386	4754	4676	3716	3195	3685	3522	3184	3378	3674	3689	5.4846	5.5074	5.3338	7.652	5.1756	9.954	9.8681	9.9172	5.2817	7.6398	5.1712	4.6566
Bacteria;Actinobacteria;Actinobacteria_c;Micrococcales;Bogoriellaceae;Bogoriella	Bogoriella	0	0	0	0	0	0	0	0	0	0	0	0	0	0	0	0	0	0	0	0	0	0	1	0	0	0	0	0	0	0	0	0	0	0	0	0	0	0	0	0	0	0	0	0	0	0	0	0
Bacteria;Proteobacteria;Betaproteobacteria;Burkholderiales;Alcaligenaceae;Bordetella	Bordetella	0	0	0	0	0	0	0	0	0	0	227	151	0	0	0	0	0	0	81	58	50	59	3	5	9	30	8	2	237	160	106	51	82	70	0	0	0	0	0	0	0	0	0	0	0	0	0.2459	0.1625
Bacteria;Proteobacteria;Alphaproteobacteria;Rhizobiales;Bosea_f;Bosea	Bosea	0	0	0	0	0	0	0	0	0	0	3	2	0	0	0	0	0	0	0	0	1	0	3	0	4	0	0	1	3	0	1	0	3	3	0	0	0	0	0	0	0	0	0	0	0	0	0.0032	0.0022
Bacteria;Proteobacteria;Betaproteobacteria;Burkholderiales;Comamonadaceae;Brachymonas	Brachymonas	0	0	0	0	0	0	0	0	0	0	1	1	0	0	0	0	0	0	1	0	0	0	0	0	0	0	1	0	0	0	0	0	0	0	0	0	0	0	0	0	0	0	0	0	0	0	0.0011	0.0011
Bacteria;Proteobacteria;Alphaproteobacteria;Rhizobiales;Bradyrhizobiaceae;Bradyrhizobiaceae_uc	Bradyrhizobiaceae_uc	0	0	0	0	0	0	0	0	0	0	19	15	0	0	0	0	0	0	18	5	4	9	16	10	9	1	3	32	26	24	19	10	6	8	0	0	0	0	0	0	0	0	0	0	0	0	0.0206	0.0161
Bacteria;Proteobacteria;Alphaproteobacteria;Rhizobiales;Bradyrhizobiaceae;Bradyrhizobium	Bradyrhizobium	0	1	0	0	0	0	0	0	0	0	52	77	0	0	0	0	0	0	27	18	29	16	20	47	88	51	27	36	73	80	25	22	33	15	0	0	0	0.0013	0	0	0	0	0	0	0	0	0.0563	0.0828
Bacteria;Firmicutes;Bacilli;Bacillales;Paenibacillaceae;Brevibacillus	Brevibacillus	0	0	0	0	0	0	0	0	0	0	0	1	0	0	0	0	0	0	1	2	2	0	0	1	1	1	7	1	0	1	0	1	5	1	0	0	0	0	0	0	0	0	0	0	0	0	0	0.0011
Bacteria;Actinobacteria;Actinobacteria_c;Micrococcales;Brevibacteriaceae;Brevibacterium	Brevibacterium	0	0	0	0	0	0	0	0	0	0	0	0	0	0	0	0	0	0	1	0	1	0	0	1	0	1	8	0	0	0	0	2	3	0	0	0	0	0	0	0	0	0	0	0	0	0	0	0
Bacteria;Acidobacteria;Blastocatellia;Blastocatellales;Pyrinomonadaceae;Brevitalea	Brevitalea	0	0	0	0	0	0	0	0	0	0	0	3	0	0	0	0	0	0	3	0	0	0	0	0	0	0	0	2	2	4	3	0	0	0	0	0	0	0	0	0	0	0	0	0	0	0	0	0.0032
Bacteria;Proteobacteria;Alphaproteobacteria;Caulobacterales;Caulobacteraceae;Brevundimonas	Brevundimonas	0	0	0	0	0	0	0	0	0	0	7	1	0	0	0	0	0	0	2	3	8	37	18	1	0	1	0	0	9	2	2	2	7	52	0	0	0	0	0	0	0	0	0	0	0	0	0.0076	0.0011
Bacteria;Proteobacteria;Alphaproteobacteria;Rhizobiales;Brucellaceae;Brucellaceae_g	Brucellaceae_g	0	0	0	0	0	0	0	0	0	0	1	0	0	0	0	0	0	0	0	0	0	1	1	3	0	4	1	1	0	0	0	1	4	0	0	0	0	0	0	0	0	0	0	0	0	0	0.0011	0
Bacteria;Acidobacteria;Solibacteres;Solibacterales;Bryobacteraceae;Bryobacter	Bryobacter	0	0	0	0	0	0	0	0	0	0	0	0	0	0	0	0	0	0	0	1	0	0	1	0	0	0	0	0	0	0	0	0	0	0	0	0	0	0	0	0	0	0	0	0	0	0	0	0
Bacteria;Acidobacteria;Solibacteres;Solibacterales;Bryobacteraceae;Bryobacteraceae_uc	Bryobacteraceae_uc	0	0	0	0	0	0	0	0	0	0	2	0	0	0	0	0	0	0	2	2	3	0	0	0	0	0	3	5	3	0	0	4	0	0	0	0	0	0	0	0	0	0	0	0	0	0	0.0022	0
Bacteria;Firmicutes;Erysipelotrichi;Erysipelotrichales;Erysipelotrichaceae;Bulleidia	Bulleidia	1	0	0	0	0	1	0	0	12	0	5	5	0	38	0	0	0	0	2	1	1	0	3	0	2	5	1	2	7	1	2	0	5	0	1	0	0.0013	0	0	0	0	0.0012	0	0	0.0159	0	0.0054	0.0054
Bacteria;Proteobacteria;Betaproteobacteria;Burkholderiales;Burkholderiaceae;Burkholderia	Burkholderia	0	0	0	0	0	0	0	0	0	0	11	4	0	0	0	0	0	0	2	6	25	3	2	31	26	53	13	6	15	8	7	11	18	4	0	0	0	0	0	0	0	0	0	0	0	0	0.0119	0.0043
Bacteria;Proteobacteria;Betaproteobacteria;Burkholderiales;Burkholderiaceae;Burkholderiaceae_uc	Burkholderiaceae_uc	0	0	0	0	0	0	0	0	0	0	0	0	0	0	0	0	0	0	0	0	2	0	1	2	0	1	0	0	1	0	0	0	0	0	0	0	0	0	0	0	0	0	0	0	0	0	0	0
Bacteria;Proteobacteria;Alphaproteobacteria;Rhizobiales;Rhodobiaceae;Butyratibacter	Butyratibacter	0	0	0	0	0	0	0	0	0	0	0	0	0	0	0	0	0	0	0	0	0	0	12	0	0	0	0	0	0	0	0	0	0	1	0	0	0	0	0	0	0	0	0	0	0	0	0	0
Bacteria;Bacteroidetes;Bacteroidia;Bacteroidales;Odoribacteraceae;Butyricimonas	Butyricimonas	280	309	350	0	76	6	6	16	0	9	45	30	306	337	274	1	0	0	37	34	29	24	224	246	322	86	80	71	104	131	104	222	147	181	75	91	0.3596	0.3968	0.4525	0	0.1045	0.0072	0.0075	0.0196	0	0.0133	0.0487	0.0323
Bacteria;Firmicutes;Clostridia;Clostridiales;Lachnospiraceae;Butyrivibrio_g1	Butyrivibrio_g1	0	0	0	0	0	690	708	578	0	0	1	2	0	0	1	0	0	0	2	0	0	1	0	52	50	590	615	655	76	72	66	64	57	77	0	2	0	0	0	0	0	0.8314	0.8882	0.7065	0	0	0.0011	0.0022
Bacteria;Proteobacteria;Deltaproteobacteria;Myxococcales;Polyangiaceae;Byssovorax	Byssovorax	0	0	0	0	0	0	0	0	0	0	3	0	0	0	0	0	0	0	1	1	1	1	1	0	4	0	0	0	0	3	2	2	1	2	0	0	0	0	0	0	0	0	0	0	0	0	0.0032	0
Bacteria;Planctomycetes;Planctomycetia;Planctomycetales;Planctomycetaceae;Bythopirellula	Bythopirellula	0	0	0	0	0	0	0	0	0	0	0	0	0	0	0	0	0	0	0	0	1	1	0	0	0	1	0	0	0	0	1	0	0	2	0	0	0	0	0	0	0	0	0	0	0	0	0	0
Bacteria;Firmicutes;Erysipelotrichi;Erysipelotrichales;Erysipelotrichaceae;CCMM_g	CCMM_g	551	503	670	1706	531	2462	2396	2158	1029	1553	1008	1067	1747	1955	1909	1549	1038	1032	1042	1950	1818	1750	624	649	596	1398	1351	1393	834	899	854	2027	1530	1363	659	609	0.7077	0.6459	0.8661	2.3896	0.7301	2.9666	3.0059	2.6379	1.3649	2.2891	1.0919	1.148
Bacteria;Firmicutes;Clostridia;Clostridiales;Ruminococcaceae;CCYH_g	CCYH_g	0	3	0	0	4	5	0	0	0	0	0	2	0	0	0	0	0	0	0	0	3	0	3	2	3	1	2	1	1	5	3	1	4	0	0	0	0	0.0039	0	0	0.0055	0.006	0	0	0	0	0	0.0022
Bacteria;Cyanobacteria;Chroobacteria;Oscillatoriales;CP003591_f;CP003591_g	CP003591_g	0	0	0	0	0	0	0	0	0	0	2	0	0	0	0	0	0	0	0	0	0	1	0	0	1	0	0	0	3	0	0	0	0	0	0	0	0	0	0	0	0	0	0	0	0	0	0.0022	0
Bacteria;WWE3;CP006914_c;CP006914_o;CP006914_f;CP006914_f_uc	CP006914_f_uc	0	0	0	0	0	0	0	0	0	0	0	0	0	0	0	0	0	0	0	0	0	0	0	0	0	0	0	0	0	0	2	0	0	0	0	0	0	0	0	0	0	0	0	0	0	0	0	0
Bacteria;Microgenomates_OP11;Microgenomatus_c;CP011212_o;CP011212_f;CP011212_f_uc	CP011212_f_uc	0	0	0	0	0	0	0	0	0	0	2	0	0	0	0	0	0	0	0	0	0	0	0	0	0	0	0	0	0	0	0	0	0	3	0	0	0	0	0	0	0	0	0	0	0	0	0.0022	0
Bacteria;Parcubacteria_OD1;Paceibacter_c;CP011215_o;CP011215_f;CP011215_f_uc	CP011215_f_uc	0	0	0	0	0	0	0	0	0	0	0	0	0	0	0	0	0	0	2	0	0	0	3	3	2	18	0	2	0	0	2	5	2	0	0	0	0	0	0	0	0	0	0	0	0	0	0	0
Bacteria;Planctomycetes;Planctomycetia;Planctomycetales;Planctomycetaceae;CP011270_g	CP011270_g	0	0	0	0	0	0	0	0	0	0	0	0	0	0	0	0	0	0	0	0	0	0	0	0	2	0	0	1	0	0	0	0	0	0	0	0	0	0	0	0	0	0	0	0	0	0	0	0
Bacteria;Planctomycetes;Planctomycetia;Planctomycetales;Planctomycetaceae;CP011272_g	CP011272_g	0	0	0	0	0	0	0	0	0	0	0	0	0	0	0	0	0	0	0	0	0	0	0	0	0	0	0	0	0	0	0	0	1	0	0	0	0	0	0	0	0	0	0	0	0	0	0	0
Bacteria;Actinobacteria;Acidimicrobiia;Acidimicrobiales;CP011489_f;CP011489_f_uc	CP011489_f_uc	0	0	0	0	0	0	0	0	0	0	2	0	0	0	0	0	0	0	0	0	0	0	0	0	2	0	0	0	0	0	0	0	0	0	0	0	0	0	0	0	0	0	0	0	0	0	0.0022	0
Bacteria;Actinobacteria;Acidimicrobiia;Acidimicrobiales;CP011489_f;CP011489_g	CP011489_g	0	0	0	0	0	0	0	0	0	0	39	12	0	0	0	0	0	0	24	15	22	22	12	16	64	11	21	37	45	32	34	11	30	24	0	0	0	0	0	0	0	0	0	0	0	0	0.0422	0.0129
Bacteria;Acidobacteria;CP011806_c;CP011806_o;CP011806_f;CP011806_g	CP011806_g	0	0	0	0	0	0	0	0	0	0	0	0	0	0	0	0	0	0	1	0	0	0	0	0	0	0	0	0	0	3	2	0	0	0	0	0	0	0	0	0	0	0	0	0	0	0	0	0
Bacteria;Bacteroidetes;Sphingobacteriia;CP012155_o;CP012155_f;CP012155_f_uc	CP012155_f_uc	0	0	0	0	0	0	0	0	0	0	0	0	0	0	0	0	0	0	0	0	0	0	3	0	0	0	0	2	0	0	0	0	0	0	0	0	0	0	0	0	0	0	0	0	0	0	0	0
Bacteria;Bacteroidetes;Sphingobacteriia;CP012155_o;CP012155_f;CP012155_g	CP012155_g	0	0	0	0	0	0	0	0	0	0	0	0	0	0	0	0	0	0	0	0	1	0	1	0	0	0	0	0	0	0	0	3	3	3	0	0	0	0	0	0	0	0	0	0	0	0	0	0
Bacteria;Proteobacteria;Betaproteobacteria;CP012157_o;CP012157_f;CP012157_f_uc	CP012157_f_uc	0	0	0	0	0	0	0	0	0	0	1	0	0	0	0	0	0	0	0	0	0	3	0	0	3	0	0	0	1	0	0	0	0	0	0	0	0	0	0	0	0	0	0	0	0	0	0.0011	0
Bacteria;Proteobacteria;Betaproteobacteria;CP012157_o;CP012157_f;CP012157_g	CP012157_g	0	0	0	0	0	0	0	0	0	0	1	0	0	0	0	0	0	0	0	0	0	0	0	0	0	0	0	1	0	0	0	0	0	0	0	0	0	0	0	0	0	0	0	0	0	0	0.0011	0
Bacteria;Verrucomicrobia;Opitutae;Opitutales;Opitutaceae;CP016094_g	CP016094_g	0	0	0	0	0	0	0	0	0	0	0	0	0	0	0	0	0	0	1	20	17	23	35	0	0	0	2	3	2	0	1	19	20	49	0	0	0	0	0	0	0	0	0	0	0	0	0	0
Bacteria;Verrucomicrobia;Verrucomicrobiae;Pedosphaera_o;Pedosphaera_f;CU917929_g	CU917929_g	0	0	0	0	0	0	0	0	0	0	6	10	0	0	0	0	0	0	0	17	2	0	3	3	0	0	4	0	0	0	0	21	4	0	0	0	0	0	0	0	0	0	0	0	0	0	0.0065	0.0108
Bacteria;Proteobacteria;Alphaproteobacteria;Rhizobiales;AY921699_f;CU921531_g	CU921531_g	0	0	0	0	0	0	0	0	0	0	0	0	0	0	0	0	0	0	0	0	0	2	0	0	0	0	1	0	0	0	1	0	3	4	0	0	0	0	0	0	0	0	0	0	0	0	0	0
Bacteria;Proteobacteria;Oligoflexia;Bdellovibrionales;CU925466_f;CU925466_f_uc	CU925466_f_uc	0	0	0	0	0	0	0	0	0	0	2	0	0	0	0	0	0	0	6	3	2	2	4	0	0	0	0	0	0	0	4	4	0	2	0	0	0	0	0	0	0	0	0	0	0	0	0.0022	0
Bacteria;Proteobacteria;Betaproteobacteria;Burkholderiales;Burkholderiaceae;Caballeronia	Caballeronia	0	0	0	0	0	0	0	0	0	0	1	0	0	0	0	0	0	0	1	0	1	0	1	1	0	0	0	0	0	0	0	0	0	1	0	0	0	0	0	0	0	0	0	0	0	0	0.0011	0
Bacteria;Proteobacteria;Alphaproteobacteria;Rickettsiales;Holosporaceae;Caedibacter_g1	Caedibacter_g1	0	0	0	0	0	0	0	0	0	0	0	0	0	0	0	0	0	0	0	0	0	0	0	0	0	0	0	0	0	0	1	0	0	1	0	0	0	0	0	0	0	0	0	0	0	0	0	0
Bacteria;Firmicutes;Bacilli;Bacillales;Bacillaceae;Caldalkalibacillus	Caldalkalibacillus	0	0	0	0	0	0	0	0	0	0	0	0	0	0	0	0	0	0	0	0	0	2	2	0	0	0	1	0	1	1	0	0	0	1	0	0	0	0	0	0	0	0	0	0	0	0	0	0
Bacteria;Firmicutes;Clostridia;Clostridiales;Caldicoprobacteraceae;Caldicoprobacteraceae_uc	Caldicoprobacteraceae_uc	0	0	0	0	0	0	0	0	0	0	0	0	0	0	0	0	0	0	0	0	0	0	0	0	0	0	0	0	0	0	0	0	0	0	0	6	0	0	0	0	0	0	0	0	0	0	0	0
Bacteria;Chloroflexi;Caldilineae;Caldilineales;Caldilineaceae;Caldilinea	Caldilinea	0	0	0	0	0	0	0	0	0	0	0	0	0	0	0	0	0	0	0	0	1	0	0	0	0	0	0	2	0	0	0	1	1	0	0	0	0	0	0	0	0	0	0	0	0	0	0	0
Bacteria;Chloroflexi;Caldilineae;Caldilineales;Caldilineaceae;Caldilineaceae_uc	Caldilineaceae_uc	0	0	0	0	0	0	0	0	0	0	4	0	0	0	0	0	0	0	0	0	0	0	2	0	8	0	0	0	0	0	0	0	0	0	0	0	0	0	0	0	0	0	0	0	0	0	0.0043	0
Bacteria;Proteobacteria;Betaproteobacteria;Burkholderiales;Comamonadaceae;Caldimonas	Caldimonas	0	0	0	0	0	0	0	0	0	0	0	0	0	0	0	0	0	0	0	0	0	0	0	0	0	0	0	0	0	0	1	0	1	0	0	0	0	0	0	0	0	0	0	0	0	0	0	0
Bacteria;Proteobacteria;Epsilonproteobacteria;Campylobacterales;Campylobacteraceae;Campylobacter	Campylobacter	0	0	0	0	0	0	0	0	0	0	0	0	0	0	0	0	4	6	0	0	0	0	0	0	0	0	0	0	0	0	0	0	0	0	6	6	0	0	0	0	0	0	0	0	0	0	0	0
Bacteria;Firmicutes;Clostridia;Clostridiales;Ruminococcaceae;Caproiciproducens	Caproiciproducens	30	32	37	58	20	0	7	0	32	54	56	82	0	0	0	46	42	53	86	69	79	75	32	23	20	13	10	8	23	17	25	22	9	14	20	17	0.0385	0.0411	0.0478	0.0812	0.0275	0	0.0088	0	0.0424	0.0796	0.0607	0.0882
Bacteria;Bacteroidetes;Cytophagia;Cytophagales;Amoebophilaceae;Cardinium	Cardinium	0	0	0	0	0	0	0	0	0	0	0	0	0	0	0	0	0	0	0	0	0	0	0	0	0	0	0	5	0	0	0	0	0	0	0	0	0	0	0	0	0	0	0	0	0	0	0	0
Bacteria;Firmicutes;Bacilli;Bacillales;Planococcaceae;Caryophanon	Caryophanon	0	0	0	0	0	0	0	0	0	0	0	0	0	0	0	0	0	0	2	0	0	0	0	0	0	0	0	0	0	0	0	0	0	0	0	0	0	0	0	0	0	0	0	0	0	0	0	0
Bacteria;Proteobacteria;Betaproteobacteria;Burkholderiales;Alcaligenaceae;Castellaniella	Castellaniella	0	0	0	0	0	0	0	0	0	0	13	248	0	0	0	0	0	0	43	45	36	39	35	7	1	0	2	6	1	19	9	17	9	13	0	0	0	0	0	0	0	0	0	0	0	0	0.0141	0.2668
Bacteria;Firmicutes;Clostridia;Clostridiales;Christensenellaceae;Catabacter	Catabacter	0	0	0	0	0	0	0	11	0	0	0	1	0	0	0	0	0	0	0	0	0	0	0	0	1	0	0	2	0	0	0	0	0	0	0	0	0	0	0	0	0	0	0	0.0134	0	0	0	0.0011
Bacteria;Bacteroidetes;Cytophagia;Cytophagales;Catalimonadaceae;Catalimonadaceae_uc	Catalimonadaceae_uc	0	0	0	0	0	0	0	0	0	0	0	0	0	0	0	0	0	0	8	0	0	0	0	0	0	0	0	0	0	0	3	0	0	0	0	0	0	0	0	0	0	0	0	0	0	0	0	0
Bacteria;Actinobacteria;Actinobacteria_c;Micromonosporales;Micromonosporaceae;Catellatospora	Catellatospora	0	0	0	0	0	0	0	0	0	0	1	1	0	0	0	0	0	0	1	1	3	0	1	0	1	0	0	1	5	1	2	2	2	0	0	0	0	0	0	0	0	0	0	0	0	0	0.0011	0.0011
Bacteria;Actinobacteria;Actinobacteria_c;Micromonosporales;Micromonosporaceae;Catelliglobosispora	Catelliglobosispora	0	0	0	0	0	0	0	0	0	0	0	3	0	0	0	0	0	0	0	0	0	0	0	0	0	2	0	2	1	0	1	0	0	0	0	0	0	0	0	0	0	0	0	0	0	0	0	0.0032
Bacteria;Actinobacteria;Actinobacteria_c;Catenulisporales;Catenulisporaceae;Catenulispora	Catenulispora	0	0	0	0	0	0	0	0	0	0	0	0	0	0	0	0	0	0	0	0	0	1	0	0	0	8	0	0	0	0	0	1	0	0	0	0	0	0	0	0	0	0	0	0	0	0	0	0
Bacteria;Proteobacteria;Alphaproteobacteria;Caulobacterales;Caulobacteraceae;Caulobacter	Caulobacter	0	0	0	0	0	0	0	0	0	0	47	165	0	0	0	0	0	0	4	2	21	16	6	0	5	1	0	0	62	206	7	11	21	21	0	0	0	0	0	0	0	0	0	0	0	0	0.0509	0.1775
Bacteria;Proteobacteria;Alphaproteobacteria;Caulobacterales;Caulobacteraceae;Caulobacteraceae_uc	Caulobacteraceae_uc	0	0	0	0	0	0	0	0	0	0	1	0	0	0	0	0	0	0	1	6	2	20	9	4	3	0	6	2	5	0	4	5	11	33	0	0	0	0	0	0	0	0	0	0	0	0	0.0011	0
Bacteria;Proteobacteria;Gammaproteobacteria;Pseudomonadales;Moraxellaceae;Cavicella	Cavicella	0	0	0	0	0	0	0	0	0	0	0	0	0	0	0	0	0	0	0	0	0	1	0	0	0	0	0	0	0	0	0	1	0	4	0	0	0	0	0	0	0	0	0	0	0	0	0	0
Bacteria;Actinobacteria;Actinobacteria_c;Micrococcales;Cellulomonadaceae;Cellulomonas	Cellulomonas	0	0	0	0	0	0	0	0	0	0	3	9	0	0	0	0	0	0	2	16	10	2	7	4	2	1	5	1	2	3	6	13	10	9	0	0	0	0	0	0	0	0	0	0	0	0	0.0032	0.0097
Bacteria;Firmicutes;Clostridia;Clostridiales;Lachnospiraceae;Cellulosilyticum	Cellulosilyticum	0	0	0	0	0	0	0	0	0	0	0	0	0	0	0	0	0	0	0	0	0	0	0	0	0	0	0	0	1	0	0	0	0	0	0	0	0	0	0	0	0	0	0	0	0	0	0	0
Bacteria;Actinobacteria;Actinobacteria_c;Micrococcales;Promicromonosporaceae;Cellulosimicrobium	Cellulosimicrobium	0	0	0	0	0	0	0	0	0	0	3	3	0	0	0	0	0	0	3	4	5	4	7	2	3	9	9	0	0	4	8	4	8	15	0	0	0	0	0	0	0	0	0	0	0	0	0.0032	0.0032
Bacteria;Proteobacteria;Gammaproteobacteria;Cellvibrionales;Cellvibrionaceae;Cellvibrio	Cellvibrio	0	0	0	0	0	0	0	0	0	0	2	2	0	0	0	0	0	0	4	13	8	56	28	0	0	0	1	2	1	3	8	3	14	79	0	0	0	0	0	0	0	0	0	0	0	0	0.0022	0.0022
Bacteria;Proteobacteria;Gammaproteobacteria;Cellvibrionales;Cellvibrionaceae;Cellvibrionaceae_uc	Cellvibrionaceae_uc	0	0	0	0	0	0	0	0	0	0	0	1	0	0	0	0	0	0	0	0	0	2	25	0	0	0	0	0	0	0	0	0	1	6	0	0	0	0	0	0	0	0	0	0	0	0	0	0.0011
Bacteria;Verrucomicrobia;Opitutae;Opitutales;Opitutaceae;Cephaloticoccus	Cephaloticoccus	0	0	0	0	0	0	0	0	0	0	0	0	0	0	0	0	0	0	0	0	0	6	0	0	0	0	0	0	0	0	0	0	0	9	0	0	0	0	0	0	0	0	0	0	0	0	0	0
Bacteria;Firmicutes;Bacilli;Bacillales;Bacillaceae;Cerasibacillus	Cerasibacillus	0	0	0	0	0	0	0	0	0	0	0	0	0	0	0	0	0	0	0	0	0	0	1	1	0	0	0	0	0	0	0	0	0	0	0	0	0	0	0	0	0	0	0	0	0	0	0	0
Bacteria;Proteobacteria;Alphaproteobacteria;Rhodobacterales;Rhodobacteraceae;Cereibacter	Cereibacter	0	0	0	0	0	0	0	0	0	0	0	0	0	0	0	0	0	0	0	0	0	1	0	0	0	0	0	0	0	0	0	0	2	0	0	0	0	0	0	0	0	0	0	0	0	0	0	0
Bacteria;Proteobacteria;Alphaproteobacteria;Rhizobiales;Phyllobacteriaceae;Chelativorans	Chelativorans	0	0	0	0	0	0	0	0	0	0	3	1	0	0	0	0	0	0	0	0	58	27	20	0	0	0	0	0	0	0	0	3	81	38	0	0	0	0	0	0	0	0	0	0	0	0	0.0032	0.0011
Bacteria;Proteobacteria;Alphaproteobacteria;Rhizobiales;Chelatococcaceae;Chelatococcus	Chelatococcus	0	0	0	0	0	0	0	0	0	0	0	0	0	0	0	0	0	0	0	0	0	0	0	0	0	0	0	0	0	0	0	0	0	2	0	0	0	0	0	0	0	0	0	0	0	0	0	0
Bacteria;Proteobacteria;Gammaproteobacteria;Xanthomonadales;Xanthomonadaceae;Chiayiivirga	Chiayiivirga	0	0	0	0	0	0	0	0	0	0	0	0	0	0	0	0	0	0	0	0	1	0	0	0	0	0	0	0	0	0	0	0	0	2	0	0	0	0	0	0	0	0	0	0	0	0	0	0
Bacteria;Bacteroidetes;Sphingobacteriia;Sphingobacteriales;Chitinophagaceae;Chitinophaga	Chitinophaga	0	0	0	0	0	0	0	0	0	0	8	1	0	0	0	0	0	0	4	8	16	0	2	10	11	22	1	5	1	1	4	10	9	0	0	0	0	0	0	0	0	0	0	0	0	0	0.0087	0.0011
Bacteria;Bacteroidetes;Sphingobacteriia;Sphingobacteriales;Chitinophagaceae;Chitinophagaceae_uc	Chitinophagaceae_uc	0	0	0	0	0	0	0	0	0	0	9	11	0	0	0	0	0	0	7	1	20	11	8	10	5	3	1	7	3	7	10	3	28	9	0	0	0	0	0	0	0	0	0	0	0	0	0.0097	0.0118
Bacteria;Proteobacteria;Deltaproteobacteria;Myxococcales;Polyangiaceae;Chondromyces	Chondromyces	0	0	0	0	0	0	0	0	0	0	0	0	0	0	0	0	0	0	2	0	0	0	0	0	0	0	0	0	0	0	3	4	0	0	0	0	0	0	0	0	0	0	0	0	0	0	0	0
Bacteria;Firmicutes;Clostridia;Clostridiales;Christensenellaceae;Christensenella	Christensenella	0	0	0	3	8	30	12	45	0	4	3	1	0	0	19	4	0	0	1	6	3	5	0	1	4	21	15	21	14	16	10	11	5	3	30	16	0	0	0	0.0042	0.011	0.0361	0.0151	0.055	0	0.0059	0.0032	0.0011
Bacteria;Firmicutes;Clostridia;Clostridiales;Christensenellaceae;Christensenellaceae_uc	Christensenellaceae_uc	6	0	0	5	5	24	0	40	0	0	0	0	0	0	0	4	0	0	0	0	0	4	2	0	0	9	2	4	2	2	0	0	0	3	9	7	0.0077	0	0	0.007	0.0069	0.0289	0	0.0489	0	0	0	0
Bacteria;Proteobacteria;Gammaproteobacteria;Chromatiales;Chromatiaceae;Chromatiaceae_uc	Chromatiaceae_uc	0	0	0	0	0	0	0	0	0	0	0	0	0	0	0	0	0	0	0	0	0	0	0	0	0	2	0	0	0	0	0	0	0	0	0	0	0	0	0	0	0	0	0	0	0	0	0	0
Bacteria;Proteobacteria;Gammaproteobacteria;Oceanospirillales;Halomonadaceae;Chromohalobacter	Chromohalobacter	0	0	0	0	0	0	0	0	0	0	1	0	0	0	0	0	0	0	0	0	2	0	15	0	0	0	39	0	0	0	7	0	2	0	0	0	0	0	0	0	0	0	0	0	0	0	0.0011	0
Bacteria;Bacteroidetes;Flavobacteria;Flavobacteriales;Flavobacteriaceae;Chryseobacterium	Chryseobacterium	0	0	0	0	0	0	0	0	0	0	137	167	0	0	0	0	0	0	95	32	90	44	0	0	4	0	2	18	187	251	94	31	111	75	0	0	0	0	0	0	0	0	0	0	0	0	0.1484	0.1797
Bacteria;Bacteroidetes;Cytophagia;Cytophagales;Cytophagaceae;Chryseolinea	Chryseolinea	0	0	0	0	0	0	0	0	0	0	1	2	0	0	0	0	0	0	5	16	4	8	7	1	15	1	2	2	5	4	7	27	13	18	0	0	0	0	0	0	0	0	0	0	0	0	0.0011	0.0022
Bacteria;Firmicutes;Bacilli;Bacillales;Planococcaceae;Chryseomicrobium	Chryseomicrobium	0	0	0	0	0	0	0	0	0	0	0	0	0	0	0	0	0	0	0	0	0	2	1	0	0	0	0	0	0	0	0	0	0	1	0	0	0	0	0	0	0	0	0	0	0	0	0	0
Bacteria;Verrucomicrobia;Spartobacteria;Chthoniobacterales;Chthoniobacteraceae;Chthoniobacter	Chthoniobacter	0	0	0	0	0	0	0	0	0	0	1	0	0	0	0	0	0	0	0	2	2	5	2	0	3	0	1	0	2	0	0	3	3	4	0	0	0	0	0	0	0	0	0	0	0	0	0.0011	0
Bacteria;Verrucomicrobia;Spartobacteria;Chthoniobacterales;Chthoniobacteraceae;Chthoniobacteraceae_uc	Chthoniobacteraceae_uc	0	0	0	0	0	0	0	0	0	0	0	1	0	0	0	0	0	0	0	0	0	1	0	0	0	0	0	0	1	0	0	0	0	1	0	0	0	0	0	0	0	0	0	0	0	0	0	0.0011
Bacteria;Armatimonadetes;Chthonomonadetes;Chthonomonadales;Chthonomonadaceae;Chthonomonadaceae_uc	Chthonomonadaceae_uc	0	0	0	0	0	0	0	0	0	0	0	0	0	0	0	0	0	0	0	0	0	0	0	0	0	0	0	0	0	2	0	0	0	0	0	0	0	0	0	0	0	0	0	0	0	0	0	0
Bacteria;Armatimonadetes;Chthonomonadetes;Chthonomonadales;Chthonomonadaceae;Chthonomonas	Chthonomonas	0	0	0	0	0	0	0	0	0	0	7	1	0	0	0	0	0	0	4	7	3	1	4	9	5	0	3	13	4	9	4	8	6	4	0	0	0	0	0	0	0	0	0	0	0	0	0.0076	0.0011
Bacteria;Proteobacteria;Gammaproteobacteria;Xanthomonadales;Xanthomonadaceae;Chujaibacter	Chujaibacter	0	0	0	0	0	0	0	0	0	0	6	8	0	0	0	0	0	0	6	7	182	3	0	101	5	124	2	2	6	4	4	8	162	3	0	0	0	0	0	0	0	0	0	0	0	0	0.0065	0.0086
Bacteria;Firmicutes;Bacilli;Bacillales;Planococcaceae;Chungangia	Chungangia	0	0	0	0	0	0	0	0	0	0	3	2	0	0	0	0	0	0	2	0	2	0	0	2	3	1	2	5	1	8	0	0	3	3	0	0	0	0	0	0	0	0	0	0	0	0	0.0032	0.0022
Bacteria;Actinobacteria;Actinobacteria_c;Micrococcales;Micrococcaceae;Citricoccus	Citricoccus	0	0	0	0	0	0	0	0	0	0	0	0	0	0	0	0	0	0	0	0	0	0	0	0	0	0	0	0	0	0	0	0	0	2	0	0	0	0	0	0	0	0	0	0	0	0	0	0
Bacteria;Proteobacteria;Gammaproteobacteria;Enterobacterales;Enterobacteriaceae;Citrobacter	Citrobacter	0	0	0	0	0	3	2	5	0	0	0	0	0	0	0	0	0	0	0	0	0	0	0	0	0	0	0	0	0	0	0	0	0	0	0	0	0	0	0	0	0	0.0036	0.0025	0.0061	0	0	0	0
Bacteria;Firmicutes;Clostridia;Clostridiales;Clostridiaceae;Clostridiaceae_uc	Clostridiaceae_uc	0	0	0	0	0	0	0	0	0	0	2	0	0	0	0	0	0	0	0	0	0	0	0	0	0	2	0	0	0	0	0	4	0	0	0	0	0	0	0	0	0	0	0	0	0	0	0.0022	0
Bacteria;Firmicutes;Clostridia;Clostridiales;Peptostreptococcaceae;Clostridioides	Clostridioides	0	0	0	0	0	0	0	0	2	0	3	2	0	0	0	1	0	0	3	1	0	3	258	672	494	110	100	133	115	134	129	145	120	141	0	0	0	0	0	0	0	0	0	0	0.0027	0	0.0032	0.0022
Bacteria;Firmicutes;Clostridia;Clostridiales;Clostridiaceae;Clostridium	Clostridium	65	46	65	32	85	2795	2723	2660	130	12	168	156	87	14	38	11	167	169	177	66	80	59	88	245	227	1825	1921	1991	326	347	319	277	262	308	83	60	0.0835	0.0591	0.084	0.0448	0.1169	3.3678	3.4161	3.2516	0.1724	0.0177	0.182	0.1678
Bacteria;Firmicutes;Clostridia;Clostridiales;Lachnospiraceae;Clostridium_g21	Clostridium_g21	4	0	0	0	0	0	0	15	23	0	15	24	0	0	0	0	40	52	29	5	3	3	1	0	0	1	1	1	4	2	4	0	0	1	0	0	0.0051	0	0	0	0	0	0	0.0183	0.0305	0	0.0162	0.0258
Bacteria;Firmicutes;Clostridia;Clostridiales;Lachnospiraceae;Clostridium_g24	Clostridium_g24	257	270	272	453	179	14	0	0	397	394	565	490	692	706	708	392	440	371	575	586	589	534	255	240	250	123	114	107	316	257	271	438	444	422	208	144	0.3301	0.3467	0.3516	0.6345	0.2461	0.0169	0	0	0.5266	0.5808	0.612	0.5272
Bacteria;Firmicutes;Clostridia;Clostridiales;Lachnospiraceae;Clostridium_g34	Clostridium_g34	0	0	0	0	0	0	0	0	0	0	0	1	0	0	0	0	0	0	0	0	0	0	1	0	1	0	0	1	2	1	1	0	0	1	0	0	0	0	0	0	0	0	0	0	0	0	0	0.0011
Bacteria;Firmicutes;Clostridia;Clostridiales;Lachnospiraceae;Clostridium_g35	Clostridium_g35	3	0	2	0	0	0	0	0	15	0	10	8	0	0	0	0	18	11	11	5	0	2	3	1	2	1	0	0	0	2	0	0	0	0	0	0	0.0039	0	0.0026	0	0	0	0	0	0.0199	0	0.0108	0.0086
Bacteria;Firmicutes;Erysipelotrichi;Erysipelotrichales;Erysipelotrichaceae;Clostridium_g6	Clostridium_g6	40	25	44	21	0	0	0	0	198	15	116	150	81	99	116	13	204	165	156	39	55	54	43	33	22	17	7	13	38	29	47	51	26	37	0	0	0.0514	0.0321	0.0569	0.0294	0	0	0	0	0.2626	0.0221	0.1257	0.1614
Bacteria;Proteobacteria;Alphaproteobacteria;Rhizobiales;Cohaesibacteraceae;Cohaesibacteraceae_uc	Cohaesibacteraceae_uc	0	0	0	0	0	0	0	0	0	0	0	0	0	0	0	0	0	0	0	0	0	0	0	2	0	0	0	0	0	0	0	0	0	0	0	0	0	0	0	0	0	0	0	0	0	0	0	0
Bacteria;Firmicutes;Bacilli;Bacillales;Paenibacillaceae;Cohnella	Cohnella	0	0	0	0	0	0	0	0	0	0	2	1	0	0	0	0	0	0	3	3	8	4	1	4	5	6	1	1	3	4	1	2	15	4	0	0	0	0	0	0	0	0	0	0	0	0	0.0022	0.0011
Bacteria;Proteobacteria;Betaproteobacteria;Burkholderiales;Oxalobacteraceae;Collimonas	Collimonas	0	0	0	0	0	0	0	0	0	0	0	0	0	0	0	0	0	0	0	0	0	0	0	1	0	0	0	1	3	0	1	0	0	0	0	0	0	0	0	0	0	0	0	0	0	0	0	0
Bacteria;Actinobacteria;Coriobacteriia;Coriobacteriales;Coriobacteriaceae;Collinsella	Collinsella	471	427	428	400	161	1173	1012	1002	452	333	1043	1679	214	260	153	377	340	317	1263	2461	1717	2059	1092	1546	1039	3795	3535	3944	1271	1618	1336	1796	1342	1611	183	164	0.605	0.5483	0.5533	0.5603	0.2214	1.4134	1.2696	1.2248	0.5995	0.4908	1.1298	1.8065
Bacteria;Proteobacteria;Betaproteobacteria;Burkholderiales;Comamonadaceae;Comamonadaceae_uc	Comamonadaceae_uc	0	0	0	0	0	0	0	0	0	0	12	11	0	0	0	0	0	0	12	7	12	11	6	4	13	8	5	10	15	7	7	17	13	14	0	0	0	0	0	0	0	0	0	0	0	0	0.013	0.0118
Bacteria;Proteobacteria;Betaproteobacteria;Burkholderiales;Comamonadaceae;Comamonas	Comamonas	0	0	0	0	0	0	0	0	0	0	7	33	0	0	0	0	0	0	6	13	10	7	6	0	1	3	0	0	9	8	3	8	7	9	0	0	0	0	0	0	0	0	0	0	0	0	0.0076	0.0355
Bacteria;Bacteroidetes;Sphingobacteriia;Sphingobacteriales;Chitinophagaceae;Compostibacter	Compostibacter	0	0	0	0	0	0	0	0	0	0	0	0	0	0	0	0	0	0	0	0	1	0	0	0	0	0	0	0	0	0	0	0	2	0	0	0	0	0	0	0	0	0	0	0	0	0	0	0
Bacteria;Actinobacteria;Thermoleophilia;Solirubrobacterales;Conexibacteraceae;Conexibacter	Conexibacter	0	0	0	0	0	0	0	0	0	0	16	22	0	0	0	0	0	0	16	20	11	6	13	46	27	106	12	23	28	25	16	21	19	9	0	0	0	0	0	0	0	0	0	0	0	0	0.0173	0.0237
Bacteria;Actinobacteria;Thermoleophilia;Solirubrobacterales;Conexibacteraceae;Conexibacteraceae_uc	Conexibacteraceae_uc	0	0	0	0	0	0	0	0	0	0	1	1	0	0	0	0	0	0	0	2	0	0	0	1	0	3	0	0	0	3	3	0	1	0	0	0	0	0	0	0	0	0	0	0	0	0	0.0011	0.0011
Bacteria;Proteobacteria;Alphaproteobacteria;Rhodospirillales;Rhodospirillaceae;Constrictibacter	Constrictibacter	0	0	0	0	0	0	0	0	0	0	0	0	0	0	0	0	0	0	1	0	0	1	5	0	0	0	0	0	0	0	0	0	1	0	0	0	0	0	0	0	0	0	0	0	0	0	0	0
Bacteria;Firmicutes;Erysipelotrichi;Erysipelotrichales;Erysipelotrichaceae;Coprobacillus	Coprobacillus	0	0	0	4	17	926	843	808	1	16	13	18	0	0	0	10	6	8	22	9	11	12	7	53	62	618	601	693	98	85	80	86	86	96	4	27	0	0	0	0.0056	0.0234	1.1158	1.0576	0.9877	0.0013	0.0236	0.0141	0.0194
Bacteria;Bacteroidetes;Bacteroidia;Bacteroidales;Barnesiellaceae;Coprobacter	Coprobacter	53	49	57	113	45	14	1	8	0	63	20	21	97	120	103	74	0	0	26	78	43	43	15	25	34	27	43	31	44	46	51	94	49	37	52	61	0.0681	0.0629	0.0737	0.1583	0.0619	0.0169	0.0013	0.0098	0	0.0929	0.0217	0.0226
Bacteria;Firmicutes;Clostridia;Clostridiales;Lachnospiraceae;Coprococcus	Coprococcus	0	1	1	895	205	1042	952	963	0	776	178	181	0	1	0	884	0	0	180	768	598	760	122	68	63	398	389	498	163	167	171	214	149	229	213	158	0	0.0013	0.0013	1.2536	0.2819	1.2555	1.1943	1.1772	0	1.1438	0.1928	0.1947
Bacteria;Firmicutes;Clostridia;Clostridiales;Lachnospiraceae;Coprococcus_g2	Coprococcus_g2	89	67	95	1432	934	832	768	789	1634	1458	1493	1394	1846	1871	1882	1460	1462	1600	1517	1602	1446	1548	314	292	245	610	703	772	895	901	989	1119	986	1167	997	900	0.1143	0.086	0.1228	2.0058	1.2843	1.0025	0.9635	0.9645	2.1673	2.1491	1.6172	1.4998
Bacteria;Actinobacteria;Coriobacteriia;Coriobacteriales;Coriobacteriaceae;Coriobacteriaceae_uc	Coriobacteriaceae_uc	0	0	0	0	0	2	0	0	0	2	0	0	0	2	2	0	0	0	3	6	7	7	1	2	0	20	16	11	0	5	0	0	2	1	0	0	0	0	0	0	0	0.0024	0	0	0	0.0029	0	0
Bacteria;Proteobacteria;Alphaproteobacteria;Rhizobiales;Phyllobacteriaceae;Corticibacterium	Corticibacterium	0	0	0	0	0	0	0	0	0	0	0	0	0	0	0	0	0	0	0	0	0	0	5	0	0	0	0	0	0	0	0	0	1	0	0	0	0	0	0	0	0	0	0	0	0	0	0	0
Bacteria;Actinobacteria;Actinobacteria_c;Corynebacteriales;Corynebacteriaceae;Corynebacterium	Corynebacterium	1	1	2	0	0	2	2	2	0	0	1	2	0	11	2	0	0	0	5	2	0	5	7	5	6	5	10	8	6	6	6	4	2	2	0	0	0.0013	0.0013	0.0026	0	0	0.0024	0.0025	0.0024	0	0	0.0011	0.0022
Bacteria;Actinobacteria;Actinobacteria_c;Micromonosporales;Micromonosporaceae;Couchioplanes	Couchioplanes	0	0	0	0	0	0	0	0	0	0	20	22	0	0	0	0	0	0	35	21	24	26	47	18	65	18	22	16	28	21	32	22	28	24	0	0	0	0	0	0	0	0	0	0	0	0	0.0217	0.0237
Bacteria;Proteobacteria;Gammaproteobacteria;Legionellales;Coxiellaceae;Coxiella	Coxiella	0	0	0	0	0	0	0	0	0	0	0	0	0	0	0	0	0	0	0	0	1	2	0	1	0	3	0	1	0	0	0	0	2	0	0	0	0	0	0	0	0	0	0	0	0	0	0	0
Bacteria;Proteobacteria;Gammaproteobacteria;Legionellales;Coxiellaceae;Coxiellaceae_uc	Coxiellaceae_uc	0	0	0	0	0	0	0	0	0	0	5	4	0	0	0	0	0	0	9	6	4	4	8	2	5	3	3	10	0	2	7	3	5	12	0	0	0	0	0	0	0	0	0	0	0	0	0.0054	0.0043
Bacteria;Proteobacteria;Alphaproteobacteria;Rhodospirillales;Acetobacteraceae;Craurococcus	Craurococcus	0	1	0	0	0	0	0	0	0	0	0	0	0	0	0	0	0	0	1	3	1	0	3	2	0	0	3	3	0	0	4	1	3	6	0	0	0	0.0013	0	0	0	0	0	0	0	0	0	0
Bacteria;Chlamydiae;Chlamydiae_c;Chlamydiales;Criblamydiaceae;Criblamydia	Criblamydia	0	0	0	0	0	0	0	0	0	0	1	0	0	0	0	0	0	0	0	0	0	0	0	0	0	0	0	0	1	0	0	0	0	0	0	0	0	0	0	0	0	0	0	0	0	0	0.0011	0
Bacteria;Chlamydiae;Chlamydiae_c;Chlamydiales;Criblamydiaceae;Criblamydiaceae_uc	Criblamydiaceae_uc	0	0	0	0	0	0	0	0	0	0	0	0	0	0	0	0	0	0	0	0	0	0	0	0	0	0	0	0	0	0	0	3	0	0	0	0	0	0	0	0	0	0	0	0	0	0	0	0
Bacteria;Bacteroidetes;Flavobacteria;Flavobacteriales;Crocinitomicaceae;Crocinitomicaceae_uc	Crocinitomicaceae_uc	0	0	0	0	0	0	0	0	0	0	0	0	0	0	0	0	0	0	0	2	0	0	0	0	0	0	0	0	0	0	0	3	0	0	0	0	0	0	0	0	0	0	0	0	0	0	0	0
Bacteria;Bacteroidetes;Flavobacteria;Flavobacteriales;Cryomorphaceae;Cryomorphaceae_uc	Cryomorphaceae_uc	0	0	0	0	0	0	0	0	0	0	0	0	0	0	0	0	0	0	0	7	2	5	0	0	0	0	0	0	0	0	0	13	3	2	0	0	0	0	0	0	0	0	0	0	0	0	0	0
Bacteria;Actinobacteria;Actinobacteria_c;Frankiales;Cryptosporangiaceae;Cryptosporangium	Cryptosporangium	0	0	0	0	0	0	0	0	0	0	1	0	0	0	0	0	0	0	0	2	0	0	1	0	0	0	0	1	0	1	7	0	0	0	0	0	0	0	0	0	0	0	0	0	0	0	0.0011	0
Bacteria;Firmicutes;Clostridia;Clostridiales;Lachnospiraceae;Cuneatibacter	Cuneatibacter	0	0	0	0	0	0	0	0	0	0	0	0	0	0	0	0	0	0	0	0	0	0	0	0	1	0	0	0	0	0	0	0	0	0	0	0	0	0	0	0	0	0	0	0	0	0	0	0
Bacteria;Proteobacteria;Betaproteobacteria;Burkholderiales;Ralstonia_f;Cupriavidus	Cupriavidus	0	0	0	0	0	0	0	0	0	0	3	1	0	0	0	0	0	0	268	60	60	4	0	2	3	5	1	1	2	2	313	75	55	6	0	0	0	0	0	0	0	0	0	0	0	0	0.0032	0.0011
Bacteria;Proteobacteria;Betaproteobacteria;Burkholderiales;Comamonadaceae;Curvibacter	Curvibacter	0	0	0	0	0	0	0	0	0	0	0	0	0	0	0	0	0	0	1	0	0	0	0	0	0	0	0	0	0	0	0	0	2	0	0	0	0	0	0	0	0	0	0	0	0	0	0	0
Bacteria;Actinobacteria;Actinobacteria_c;Propionibacteriales;Propionibacteriaceae;Cutibacterium	Cutibacterium	0	0	0	0	0	7	6	1	0	0	0	0	0	0	0	1	0	0	0	3	0	0	0	0	0	1	0	0	0	0	2	0	0	0	0	0	0	0	0	0	0	0.0084	0.0075	0.0012	0	0	0	0
Bacteria;Bacteroidetes;Cytophagia;Cytophagales;Cyclobacteriaceae;Cyclobacteriaceae_uc	Cyclobacteriaceae_uc	0	0	0	0	0	0	0	0	0	0	0	0	0	0	0	0	0	0	0	0	0	0	15	0	0	0	0	0	0	0	0	0	0	5	0	0	0	0	0	0	0	0	0	0	0	0	0	0
Bacteria;Proteobacteria;Deltaproteobacteria;Myxococcales;Archangiaceae;Cystobacter	Cystobacter	0	0	0	0	0	0	0	0	0	0	1	26	0	0	0	0	0	0	6	4	32	30	25	1	0	2	11	1	2	38	7	8	53	28	0	0	0	0	0	0	0	0	0	0	0	0	0.0011	0.028
Bacteria;Bacteroidetes;Cytophagia;Cytophagales;Cytophagaceae;Cytophaga	Cytophaga	0	0	0	0	0	0	0	0	0	0	0	0	0	0	0	0	0	0	0	0	0	0	1	0	0	0	0	0	0	0	0	1	1	0	0	0	0	0	0	0	0	0	0	0	0	0	0	0
Bacteria;Bacteroidetes;Cytophagia;Cytophagales;Cytophagaceae;Cytophagaceae_uc	Cytophagaceae_uc	0	0	0	0	0	0	0	0	0	0	2	0	0	0	0	0	0	0	0	2	5	10	4	0	3	4	0	3	7	2	0	5	7	11	0	0	0	0	0	0	0	0	0	0	0	0	0.0022	0
Bacteria;Planctomycetes;Planctomycetia;Planctomycetales;Planctomycetaceae;DQ001644_g	DQ001644_g	0	0	0	0	0	0	0	0	0	0	0	2	0	0	0	0	0	0	0	2	2	0	2	0	2	0	1	1	0	0	0	0	1	2	0	0	0	0	0	0	0	0	0	0	0	0	0	0.0022
Bacteria;Bacteroidetes;Flavobacteria;Flavobacteriales;Flavobacteriaceae;DQ015863_g	DQ015863_g	0	0	0	0	0	0	0	0	0	0	0	11	0	0	0	0	0	0	10	0	4	0	0	0	0	0	0	0	0	13	11	0	1	0	0	0	0	0	0	0	0	0	0	0	0	0	0	0.0118
Bacteria;Chloroflexi;Anaerolineae;PAC000395_o;FJ481317_f;DQ017911_g	DQ017911_g	0	0	0	0	0	0	0	0	0	0	3	0	0	0	0	0	0	0	0	0	8	10	14	0	0	0	0	0	0	0	2	2	9	19	0	0	0	0	0	0	0	0	0	0	0	0	0.0032	0
Bacteria;Proteobacteria;Deltaproteobacteria;OM27;U70713_f;DQ017948_g	DQ017948_g	0	0	0	0	0	0	0	0	0	0	1	2	0	0	0	0	0	0	0	0	2	1	0	0	0	0	0	0	1	1	2	5	1	3	0	0	0	0	0	0	0	0	0	0	0	0	0.0011	0.0022
Bacteria;Nitrospirae;Nitrospira_c;Nitrospirales;DQ058677_f;DQ058677_g	DQ058677_g	0	0	0	0	0	0	0	0	0	0	0	0	0	0	0	0	0	0	0	0	0	0	0	0	0	0	0	0	0	0	0	0	0	4	0	0	0	0	0	0	0	0	0	0	0	0	0	0
Bacteria;Proteobacteria;Gammaproteobacteria;Legionellales;Coxiellaceae;DQ083100_g	DQ083100_g	0	0	0	0	0	0	0	0	0	0	0	0	0	0	0	0	0	0	5	0	0	0	0	0	0	0	0	0	0	0	4	0	0	0	0	0	0	0	0	0	0	0	0	0	0	0	0	0
Bacteria;Acidobacteria;HM185886_c;HM185886_o;HM185886_f;DQ083303_g	DQ083303_g	0	0	0	0	0	0	0	0	0	0	0	1	0	0	0	0	0	0	0	0	0	0	0	0	0	0	0	1	0	0	0	0	0	0	0	0	0	0	0	0	0	0	0	0	0	0	0	0.0011
Bacteria;Chloroflexi;Ktedonobacteria;AY673403_o;AY673403_f;DQ125509_g	DQ125509_g	0	0	0	0	0	0	0	0	0	0	9	4	0	0	0	0	0	0	2	2	9	3	3	14	3	38	8	4	10	2	0	6	10	6	0	0	0	0	0	0	0	0	0	0	0	0	0.0097	0.0043
Bacteria;Actinobacteria;Actinobacteria_c;Micrococcales;DQ125643_f;DQ125643_g	DQ125643_g	0	0	0	0	0	0	0	0	0	0	0	0	0	0	0	0	0	0	0	0	0	0	0	0	0	0	0	0	0	0	0	1	0	0	0	0	0	0	0	0	0	0	0	0	0	0	0	0
Bacteria;Chloroflexi;Ktedonobacteria;AY673403_o;AY673403_f;DQ125834_g	DQ125834_g	0	0	0	0	0	0	0	0	0	0	0	0	0	0	0	0	0	0	0	0	0	0	0	3	0	0	0	2	0	0	0	0	0	0	0	0	0	0	0	0	0	0	0	0	0	0	0	0
Bacteria;WS5;WS5_c;PAC000108_o;PAC000108_f;DQ128633_g	DQ128633_g	0	0	0	0	0	0	0	0	0	0	0	0	0	0	0	0	0	0	0	0	1	1	0	0	0	0	0	0	1	0	0	3	0	1	0	0	0	0	0	0	0	0	0	0	0	0	0	0
Bacteria;Cyanobacteria;PAC001562_c;PAC001562_o;DQ128639_f;DQ128639_f_uc	DQ128639_f_uc	0	0	0	0	0	0	0	0	0	0	0	2	0	0	0	0	0	0	0	0	2	0	0	0	0	0	0	0	3	2	0	0	0	0	0	0	0	0	0	0	0	0	0	0	0	0	0	0.0022
Bacteria;Cyanobacteria;PAC001562_c;PAC001562_o;DQ128639_f;DQ128639_g	DQ128639_g	0	0	0	0	0	0	0	0	0	0	0	2	0	0	0	0	0	0	0	0	3	3	1	0	1	0	3	1	0	0	0	0	0	0	0	0	0	0	0	0	0	0	0	0	0	0	0	0.0022
Bacteria;TM6;TM6_c;Babela_o;ARQD_f;DQ129127_g	DQ129127_g	0	0	0	0	0	0	0	0	0	0	0	0	0	0	0	0	0	0	0	0	0	0	0	0	0	2	2	0	0	0	0	0	0	0	0	0	0	0	0	0	0	0	0	0	0	0	0	0
Bacteria;Actinobacteria;Acidimicrobiia;Acidimicrobiales;Iamiaceae;DQ129383_g	DQ129383_g	0	0	0	0	0	0	0	0	0	0	0	0	0	0	0	0	0	0	0	0	0	0	10	0	0	0	0	0	1	0	1	1	0	0	0	0	0	0	0	0	0	0	0	0	0	0	0	0
Bacteria;Chloroflexi;Thermomicrobia;DQ129389_o;DQ129389_f;DQ129389_f_uc	DQ129389_f_uc	0	0	0	0	0	0	0	0	0	0	8	16	0	0	0	0	0	0	4	2	4	0	8	8	11	4	10	13	4	21	16	8	13	7	0	0	0	0	0	0	0	0	0	0	0	0	0.0087	0.0172
Bacteria;Chloroflexi;Thermomicrobia;DQ129389_o;DQ129389_f;DQ129389_g	DQ129389_g	0	0	0	0	0	0	0	0	0	0	3	3	0	0	0	0	0	0	5	2	7	1	15	2	4	0	3	3	1	6	4	0	10	3	0	0	0	0	0	0	0	0	0	0	0	0	0.0032	0.0032
Bacteria;Acidobacteria;Solibacteres;Solibacterales;Solibacteraceae;DQ139454_g	DQ139454_g	0	0	0	0	0	0	0	0	0	0	0	0	0	0	0	0	0	0	0	0	0	0	0	0	0	0	0	0	0	3	2	0	0	0	0	0	0	0	0	0	0	0	0	0	0	0	0	0
Bacteria;Planctomycetes;Planctomycetia;Planctomycetales;Planctomycetaceae;DQ228417_g	DQ228417_g	0	0	0	0	0	0	0	0	0	0	0	0	0	0	0	0	0	0	0	0	0	0	0	0	0	0	0	0	0	1	0	0	0	0	0	0	0	0	0	0	0	0	0	0	0	0	0	0
Bacteria;Armatimonadetes;PAC000296_c;PAC000296_o;PAC000296_f;DQ248296_g	DQ248296_g	0	0	0	0	0	0	0	0	0	0	0	0	0	0	0	0	0	0	0	0	0	0	0	0	0	0	0	0	0	0	0	3	0	0	0	0	0	0	0	0	0	0	0	0	0	0	0	0
Bacteria;Proteobacteria;Betaproteobacteria;PAC001907_o;PAC001907_f;DQ297977_g	DQ297977_g	0	0	0	0	0	0	0	0	0	0	0	0	0	0	0	0	0	0	0	0	0	0	0	4	0	0	0	0	0	0	0	0	0	0	0	0	0	0	0	0	0	0	0	0	0	0	0	0
Bacteria;Proteobacteria;Gammaproteobacteria;Legionellales;Coxiellaceae;DQ316803_g	DQ316803_g	0	0	0	0	0	0	0	0	0	0	0	0	0	0	0	0	0	0	0	0	0	0	0	0	0	0	0	1	0	0	0	0	0	0	0	0	0	0	0	0	0	0	0	0	0	0	0	0
Bacteria;Proteobacteria;Gammaproteobacteria;Pseudomonadales;DQ337067_f;DQ337067_g	DQ337067_g	0	0	0	0	0	0	0	0	0	0	0	0	0	0	0	0	0	0	0	0	0	0	0	0	0	0	0	0	0	0	0	0	1	0	0	0	0	0	0	0	0	0	0	0	0	0	0	0
Bacteria;Proteobacteria;Betaproteobacteria;Burkholderiales;Alcaligenaceae;DQ346474_g	DQ346474_g	0	0	0	0	0	0	0	0	0	0	0	0	0	0	0	0	0	0	0	1	0	0	1	0	0	0	0	0	0	0	0	0	3	0	0	0	0	0	0	0	0	0	0	0	0	0	0	0
Bacteria;Proteobacteria;Betaproteobacteria;Burkholderiales;Oxalobacteraceae;DQ351915_g	DQ351915_g	0	0	0	0	0	0	0	0	0	0	0	0	0	0	0	0	0	0	2	2	4	1	2	3	15	0	0	3	3	1	0	0	0	0	0	0	0	0	0	0	0	0	0	0	0	0	0	0
Bacteria;Chlorobi;HQ014634_c;HQ014634_o;HQ014634_f;DQ395414_g	DQ395414_g	0	0	0	0	0	0	0	0	0	0	0	0	0	0	0	0	0	0	0	0	0	0	5	0	0	0	0	0	0	0	0	0	0	0	0	0	0	0	0	0	0	0	0	0	0	0	0	0
Bacteria;Bacteroidetes;Sphingobacteriia;NVQB_o;NVQB_f;DQ404664_g	DQ404664_g	0	0	0	0	0	0	0	0	0	0	1	0	0	0	0	0	0	0	0	0	0	0	0	0	0	0	0	0	0	0	0	2	1	0	0	0	0	0	0	0	0	0	0	0	0	0	0.0011	0
Bacteria;Chloroflexi;Anaerolineae;Anaerolinaeles;DQ404819_f;DQ404819_f_uc	DQ404819_f_uc	0	0	0	0	0	0	0	0	0	0	14	0	0	0	0	0	0	0	0	0	0	0	0	0	2	0	5	9	5	0	3	0	0	0	0	0	0	0	0	0	0	0	0	0	0	0	0.0152	0
Bacteria;Chloroflexi;Anaerolineae;Anaerolinaeles;DQ404819_f;DQ404819_g	DQ404819_g	0	0	0	0	0	0	0	0	0	0	9	1	0	0	0	0	0	0	2	4	0	3	1	0	13	1	3	6	7	5	4	1	0	1	0	0	0	0	0	0	0	0	0	0	0	0	0.0097	0.0011
Bacteria;Planctomycetes;Phycisphaerae;CP019633_o;DQ431882_f;DQ431882_f_uc	DQ431882_f_uc	0	0	0	0	0	0	0	0	0	0	0	0	0	0	0	0	0	0	0	0	0	0	0	0	2	0	0	0	0	0	0	0	0	3	0	0	0	0	0	0	0	0	0	0	0	0	0	0
Bacteria;Bacteroidetes;Sphingobacteriia;Sphingobacteriales;Chitinophagaceae;DQ450749_g	DQ450749_g	0	0	0	0	0	0	0	0	0	0	0	1	0	0	0	0	0	0	0	0	0	0	0	0	0	0	0	0	0	0	0	0	0	0	0	0	0	0	0	0	0	0	0	0	0	0	0	0.0011
Bacteria;Proteobacteria;Alphaproteobacteria;Rhodospirillales;Rhodospirillaceae;DQ451454_g	DQ451454_g	0	0	0	0	0	0	0	0	0	0	0	0	0	0	0	0	0	0	0	0	0	0	0	1	0	0	0	0	0	0	0	2	2	0	0	0	0	0	0	0	0	0	0	0	0	0	0	0
Bacteria;Proteobacteria;Gammaproteobacteria;Legionellales;Coxiellaceae;DQ451466_g	DQ451466_g	0	0	0	0	0	0	0	0	0	0	0	0	0	0	0	0	0	0	0	0	0	0	0	2	0	0	0	0	0	0	0	0	0	0	0	0	0	0	0	0	0	0	0	0	0	0	0	0
Bacteria;Firmicutes;Clostridia;Clostridiales;Lachnospiraceae;DQ456197_g	DQ456197_g	0	0	0	0	0	0	0	0	0	0	0	0	0	0	0	0	0	0	0	0	0	0	0	0	1	0	0	0	0	0	3	0	0	0	0	1	0	0	0	0	0	0	0	0	0	0	0	0
Bacteria;Chloroflexi;Anaerolineae;PAC000395_o;FJ481317_f;DQ521481_g	DQ521481_g	0	0	0	0	0	0	0	0	0	0	0	0	0	0	0	0	0	0	0	0	3	2	0	0	0	0	0	1	1	0	0	4	2	2	0	0	0	0	0	0	0	0	0	0	0	0	0	0
Bacteria;Chloroflexi;Anaerolineae;PAC000395_o;DQ532235_f;DQ532235_f_uc	DQ532235_f_uc	0	0	0	0	0	0	0	0	0	0	0	0	0	0	0	0	0	0	0	0	2	0	0	0	0	0	0	0	0	0	0	0	0	0	0	0	0	0	0	0	0	0	0	0	0	0	0	0
Bacteria;Chloroflexi;Anaerolineae;PAC000395_o;DQ532235_f;DQ532235_g	DQ532235_g	0	0	0	0	0	0	0	0	0	0	0	2	0	0	0	0	0	0	0	1	3	1	1	0	5	0	0	0	0	0	7	0	1	3	0	0	0	0	0	0	0	0	0	0	0	0	0	0.0022
Bacteria;Gemmatimonadetes;Gemmatimonadetes_c;Gemmatimonadales;Gemmatimonadaceae;DQ532334_g	DQ532334_g	0	0	0	0	0	0	0	0	0	0	0	0	0	0	0	0	0	0	0	0	3	0	0	0	0	0	0	0	0	0	0	0	3	0	0	0	0	0	0	0	0	0	0	0	0	0	0	0
Bacteria;Proteobacteria;Gammaproteobacteria;Steroidobacter_o;DQ984612_f;DQ640695_g	DQ640695_g	0	0	0	0	0	0	0	0	0	0	0	0	0	0	0	0	0	0	0	0	0	0	0	0	0	0	0	0	0	0	0	0	0	3	0	0	0	0	0	0	0	0	0	0	0	0	0	0
Bacteria;Acidobacteria;Solibacteres;Solibacterales;Bryobacteraceae;DQ648914_g	DQ648914_g	0	0	0	0	0	0	0	0	0	0	0	0	0	0	0	0	0	0	0	1	5	1	8	0	1	0	0	0	0	2	0	0	1	2	0	0	0	0	0	0	0	0	0	0	0	0	0	0
Bacteria;Elusimicrobia;Elusimicrobia_c;PAC000548_o;DQ676361_f;DQ676361_f_uc	DQ676361_f_uc	0	0	0	0	0	0	0	0	0	0	0	0	0	0	0	0	0	0	0	0	4	0	0	0	0	0	0	0	0	0	0	2	0	3	0	0	0	0	0	0	0	0	0	0	0	0	0	0
Bacteria;Elusimicrobia;Elusimicrobia_c;PAC000548_o;DQ676361_f;DQ676361_g	DQ676361_g	0	0	0	0	0	0	0	0	0	0	0	0	0	0	0	0	0	0	0	0	2	0	0	0	0	0	0	0	0	0	0	0	0	0	0	0	0	0	0	0	0	0	0	0	0	0	0	0
Bacteria;Actinobacteria;Coriobacteriia;Coriobacteriales;Coriobacteriaceae;DQ807451_g	DQ807451_g	1	0	0	1	1	3	8	7	0	0	0	0	0	0	0	1	0	0	0	3	0	1	1	8	1	5	2	4	1	1	3	1	2	0	0	0	0.0013	0	0	0.0014	0.0014	0.0036	0.01	0.0086	0	0	0	0
Bacteria;Proteobacteria;Alphaproteobacteria;Rhodospirillales;Rhodospirillaceae;DQ811855_g	DQ811855_g	0	0	0	0	0	0	0	0	0	0	1	0	0	0	0	0	0	0	3	0	2	2	0	0	0	0	0	0	0	0	0	0	2	10	0	0	0	0	0	0	0	0	0	0	0	0	0.0011	0
Bacteria;Actinobacteria;Acidimicrobiia;Acidimicrobiales;Iamiaceae;DQ814564_g	DQ814564_g	0	0	0	0	0	0	0	0	0	0	0	0	0	0	0	0	0	0	0	0	0	1	4	0	1	0	0	0	0	0	0	0	0	5	0	0	0	0	0	0	0	0	0	0	0	0	0	0
Bacteria;Proteobacteria;Deltaproteobacteria;Myxococcales;DQ833497_f;DQ833497_f_uc	DQ833497_f_uc	0	0	0	0	0	0	0	0	0	0	0	0	0	0	0	0	0	0	0	0	2	0	0	0	0	0	0	0	0	0	0	0	0	0	0	0	0	0	0	0	0	0	0	0	0	0	0	0
Bacteria;DQ833500_p;DQ833500_c;DQ833500_o;DQ833500_f;DQ833500_f_uc	DQ833500_f_uc	0	0	0	0	0	0	0	0	0	0	0	0	0	0	0	0	0	0	0	5	0	0	0	2	0	0	0	0	0	0	0	7	0	0	0	0	0	0	0	0	0	0	0	0	0	0	0	0
Bacteria;Proteobacteria;Alphaproteobacteria;Rickettsiales;Rickettsiaceae;DQ833504_g	DQ833504_g	0	0	0	0	0	0	0	0	0	0	0	0	0	0	0	0	0	0	0	1	0	0	0	0	0	0	0	0	0	0	0	0	0	0	0	0	0	0	0	0	0	0	0	0	0	0	0	0
Bacteria;Proteobacteria;Betaproteobacteria;Sterolibacterium_o;Sterolibacteriaceae;DQ836749_g	DQ836749_g	0	0	0	0	0	0	0	0	0	0	0	0	0	0	0	0	0	0	0	0	0	0	0	0	0	0	0	0	0	0	0	1	0	0	0	0	0	0	0	0	0	0	0	0	0	0	0	0
Bacteria;Verrucomicrobia;Verrucomicrobiae;Verrucomicrobiales;DQ856525_f;DQ856525_g	DQ856525_g	0	0	0	0	0	0	0	0	0	0	0	0	0	0	0	0	0	0	2	0	0	0	0	0	0	0	0	0	0	0	0	0	0	0	0	0	0	0	0	0	0	0	0	0	0	0	0	0
Bacteria;Proteobacteria;Alphaproteobacteria;Rhodospirillales;Rhodospirillaceae;DQ889880_g	DQ889880_g	0	0	0	0	0	0	0	0	0	0	0	0	0	0	0	0	0	0	0	0	0	0	1	0	0	0	0	0	0	0	0	0	0	0	0	0	0	0	0	0	0	0	0	0	0	0	0	0
Bacteria;Proteobacteria;Alphaproteobacteria;Rhodospirillales;Acetobacteraceae;DQ906052_g	DQ906052_g	0	0	0	0	0	0	0	0	0	0	0	0	0	0	0	0	0	0	0	0	0	0	0	0	0	2	0	0	1	0	0	0	0	0	0	0	0	0	0	0	0	0	0	0	0	0	0	0
Bacteria;Chloroflexi;HM748667_c;HM748667_o;DQ906813_f;DQ906813_f_uc	DQ906813_f_uc	0	0	0	0	0	0	0	0	0	0	3	0	0	0	0	0	0	0	0	0	0	0	0	0	0	0	2	0	0	0	0	0	0	0	0	0	0	0	0	0	0	0	0	0	0	0	0.0032	0
Bacteria;Chloroflexi;HM748667_c;HM748667_o;DQ906813_f;DQ906813_g	DQ906813_g	0	0	0	0	0	0	0	0	0	0	4	5	0	0	0	0	0	0	2	3	4	1	1	0	5	0	7	3	10	6	2	4	0	2	0	0	0	0	0	0	0	0	0	0	0	0	0.0043	0.0054
Bacteria;Proteobacteria;Deltaproteobacteria;Myxococcales;Archangiaceae;DQ906827_g	DQ906827_g	0	0	0	0	0	0	0	0	0	0	1	7	0	0	0	0	0	0	2	3	5	0	4	2	1	0	3	1	5	8	1	7	6	4	0	0	0	0	0	0	0	0	0	0	0	0	0.0011	0.0075
Bacteria;Chloroflexi;Chloroflexia;Chloroflexales;DQ906857_f;DQ906857_f_uc	DQ906857_f_uc	0	0	0	0	0	0	0	0	0	0	0	0	0	0	0	0	0	0	0	0	0	0	0	0	0	0	0	0	0	0	2	0	0	2	0	0	0	0	0	0	0	0	0	0	0	0	0	0
Bacteria;Acidobacteria;HM185886_c;HM185886_o;HM185886_f;DQ906882_g	DQ906882_g	0	0	0	0	0	0	0	0	0	0	0	0	0	0	0	0	0	0	0	0	0	0	0	0	0	0	0	0	0	0	0	0	1	0	0	0	0	0	0	0	0	0	0	0	0	0	0	0
Bacteria;Proteobacteria;Betaproteobacteria;Neisseriales;GU199451_f;DQ984558_g	DQ984558_g	0	0	0	0	0	0	0	0	0	0	0	0	0	0	0	0	0	0	0	0	0	0	0	0	0	0	0	0	0	1	0	0	0	0	0	0	0	0	0	0	0	0	0	0	0	0	0	0
Bacteria;Proteobacteria;Gammaproteobacteria;Steroidobacter_o;DQ984612_f;DQ984612_g	DQ984612_g	0	0	0	0	0	0	0	0	0	0	4	4	0	0	0	0	0	0	6	2	7	8	12	0	2	0	2	3	3	5	6	5	17	10	0	0	0	0	0	0	0	0	0	0	0	0	0.0043	0.0043
Bacteria;Proteobacteria;Alphaproteobacteria;Rhodospirillales;Rhodospirillaceae;DQ984631_g	DQ984631_g	0	0	0	0	0	0	0	0	0	0	0	0	0	0	0	0	0	0	0	0	6	3	5	8	9	4	4	2	0	3	1	0	9	1	0	0	0	0	0	0	0	0	0	0	0	0	0	0
Bacteria;Proteobacteria;Betaproteobacteria;Rhodocyclales;Zoogloeaceae;Dactylopiibacterium	Dactylopiibacterium	0	0	0	0	0	0	0	0	0	0	0	0	0	0	0	0	0	0	0	0	0	0	0	1	0	4	0	0	0	0	0	0	0	0	0	0	0	0	0	0	0	0	0	0	0	0	0	0
Bacteria;Actinobacteria;Actinobacteria_c;Micromonosporales;Micromonosporaceae;Dactylosporangium	Dactylosporangium	0	0	0	0	0	0	0	0	0	0	14	1	0	0	0	0	0	0	4	5	0	1	4	2	2	1	10	10	7	8	5	8	2	4	0	0	0	0	0	0	0	0	0	0	0	0	0.0152	0.0011
Bacteria;Proteobacteria;Alphaproteobacteria;Rhodospirillales;Acetobacteraceae;Dankookia	Dankookia	0	0	0	0	0	0	0	0	0	0	1	3	0	0	0	0	0	0	0	1	4	1	0	2	5	0	4	7	2	0	1	1	7	0	0	0	0	0	0	0	0	0	0	0	0	0	0.0011	0.0032
Bacteria;Proteobacteria;Betaproteobacteria;Rhodocyclales;Azonexaceae;Dechloromonas	Dechloromonas	0	0	0	0	0	0	0	0	0	0	0	0	0	0	0	0	0	0	0	1	0	0	0	0	0	0	0	0	0	1	0	2	0	0	0	0	0	0	0	0	0	0	0	0	0	0	0	0
Bacteria;Firmicutes;Clostridia;Clostridiales;Dehalobacterium_f;Dehalobacterium_f_uc	Dehalobacterium_f_uc	0	0	0	0	4	17	5	0	0	0	0	0	0	0	0	0	0	0	0	0	0	0	0	0	0	0	0	0	0	0	0	0	0	0	0	0	0	0	0	0	0.0055	0.0205	0.0063	0	0	0	0	0
Bacteria;Deinococcus-Thermus;Deinococci;Deinococcales;Deinococcaceae;Deinococcus	Deinococcus	0	0	0	0	0	0	0	0	0	0	1	1	0	0	0	0	0	0	0	0	0	0	0	0	0	0	1	0	1	1	0	0	2	0	0	0	0	0	0	0	0	0	0	0	0	0	0.0011	0.0011
Bacteria;Proteobacteria;Betaproteobacteria;Burkholderiales;Comamonadaceae;Delftia	Delftia	0	0	0	0	0	0	0	0	0	0	522	272	0	0	0	0	0	0	541	522	583	468	59	27	41	31	22	33	669	379	584	635	624	657	0	0	0	0	0	0	0	0	0	0	0	0	0.5654	0.2927
Bacteria;Actinobacteria;Actinobacteria_c;Micrococcales;Demequinaceae;Demequina	Demequina	0	0	0	0	0	0	0	0	0	0	0	0	0	0	0	0	0	0	0	0	0	0	1	0	0	0	0	0	0	0	0	0	0	3	0	0	0	0	0	0	0	0	0	0	0	0	0	0
Bacteria;Actinobacteria;Actinobacteria_c;Micrococcales;Demequinaceae;Demequinaceae_uc	Demequinaceae_uc	0	0	0	0	0	0	0	0	0	0	0	0	0	0	0	0	0	0	0	0	0	1	0	0	0	0	0	0	0	0	0	0	0	0	0	0	0	0	0	0	0	0	0	0	0	0	0	0
Bacteria;Actinobacteria;Actinobacteria_c;Micrococcales;Dermacoccaceae;Dermacoccus	Dermacoccus	0	0	0	0	0	0	0	0	0	0	0	0	0	0	0	0	0	0	0	0	0	0	0	0	0	0	0	0	0	0	0	0	0	0	1	0	0	0	0	0	0	0	0	0	0	0	0	0
Bacteria;Proteobacteria;Betaproteobacteria;Burkholderiales;Derxia_f;Derxia	Derxia	0	0	0	0	0	0	0	0	0	0	0	0	0	0	0	0	0	0	0	0	0	0	0	0	0	0	0	0	0	0	0	0	1	0	0	0	0	0	0	0	0	0	0	0	0	0	0	0
Bacteria;Proteobacteria;Deltaproteobacteria;Desulfobacterales;Desulfatiglans_f;Desulfatiglans_f_uc	Desulfatiglans_f_uc	0	0	0	0	0	0	0	0	0	0	0	0	0	0	0	0	0	0	0	0	0	0	0	0	0	0	0	0	0	0	2	0	0	0	0	0	0	0	0	0	0	0	0	0	0	0	0	0
Bacteria;Proteobacteria;Deltaproteobacteria;Desulfobulbaceae_o;Desulfobulbaceae;Desulfobulbaceae_uc	Desulfobulbaceae_uc	0	0	0	0	0	0	0	0	0	0	0	0	0	0	0	0	0	0	0	0	0	0	0	0	0	0	0	2	0	0	0	0	0	0	0	0	0	0	0	0	0	0	0	0	0	0	0	0
Bacteria;Firmicutes;Clostridia;Clostridiales;Desulfitobacterium_f;Desulfosporosinus	Desulfosporosinus	0	0	0	0	0	0	0	0	0	0	0	0	0	0	0	0	0	0	0	0	0	0	0	0	0	0	1	0	0	0	0	0	0	0	0	0	0	0	0	0	0	0	0	0	0	0	0	0
Bacteria;Proteobacteria;Deltaproteobacteria;Desulfovibrionales;Desulfovibrionaceae;Desulfovibrio	Desulfovibrio	0	0	0	0	108	100	35	69	0	0	44	24	261	325	287	0	0	0	32	20	23	24	0	67	90	138	155	163	151	164	172	469	378	336	110	134	0	0	0	0	0.1485	0.1205	0.0439	0.0843	0	0	0.0477	0.0258
Bacteria;Proteobacteria;Deltaproteobacteria;Desulfovibrionales;Desulfovibrionaceae;Desulfovibrionaceae_uc	Desulfovibrionaceae_uc	0	0	0	0	0	0	0	0	0	0	0	0	0	0	0	0	0	0	0	0	0	0	0	0	0	0	0	0	0	0	0	0	0	2	0	0	0	0	0	0	0	0	0	0	0	0	0	0
Bacteria;Proteobacteria;Alphaproteobacteria;Rhizobiales;Devosia_f;Devosia	Devosia	0	0	0	0	0	0	0	0	0	0	26	10	0	0	0	0	0	0	16	29	23	52	37	24	42	31	0	9	24	17	24	33	34	101	0	0	0	0	0	0	0	0	0	0	0	0	0.0282	0.0108
Bacteria;Proteobacteria;Alphaproteobacteria;Rhizobiales;Devosia_f;Devosia_f_uc	Devosia_f_uc	0	0	0	0	0	0	0	0	0	0	0	0	0	0	0	0	0	0	0	0	0	0	1	0	0	0	0	0	0	0	0	0	0	0	0	0	0	0	0	0	0	0	0	0	0	0	0	0
Bacteria;Firmicutes;Negativicutes;Veillonellales;Veillonellaceae;Dialister	Dialister	538	439	565	121	132	0	0	0	237	121	186	233	366	249	317	145	242	203	180	181	212	153	311	341	272	160	133	102	168	168	162	233	240	266	131	144	0.691	0.5637	0.7304	0.1695	0.1815	0	0	0	0.3144	0.1784	0.2015	0.2507
Bacteria;Proteobacteria;Betaproteobacteria;Burkholderiales;Comamonadaceae;Diaphorobacter	Diaphorobacter	0	0	0	0	0	0	0	0	0	0	0	0	0	0	0	0	0	0	0	0	0	0	0	0	0	1	0	0	0	0	0	0	0	0	0	0	0	0	0	0	0	0	0	0	0	0	0	0
Bacteria;Firmicutes;Erysipelotrichi;Erysipelotrichales;Erysipelotrichaceae;Dielma	Dielma	0	0	0	0	0	0	0	6	0	0	0	1	12	4	14	0	0	0	0	0	0	2	0	3	3	17	26	17	10	2	5	6	14	11	0	0	0	0	0	0	0	0	0	0.0073	0	0	0	0.0011
Bacteria;Actinobacteria;Actinobacteria_c;Corynebacteriales;Dietziaceae;Dietzia	Dietzia	0	0	0	0	0	0	0	0	0	0	0	1	0	0	0	0	0	0	0	1	0	0	1	0	0	0	0	0	0	0	0	0	0	2	0	0	0	0	0	0	0	0	0	0	0	0	0	0.0011
Bacteria;Verrucomicrobia;Opitutae;Opitutales;Opitutaceae;Diplosphaera	Diplosphaera	0	0	0	0	0	0	0	0	0	0	1	1	0	0	0	0	0	0	0	12	2	18	0	0	1	2	1	0	0	0	0	2	4	26	0	0	0	0	0	0	0	0	0	0	0	0	0.0011	0.0011
Bacteria;Proteobacteria;Gammaproteobacteria;Xanthomonadales;Xanthomonadaceae;Dokdonella	Dokdonella	0	0	0	0	0	0	0	0	0	0	32	1	0	0	0	0	0	0	2	3	5	9	4	9	11	1	6	13	62	1	7	14	9	10	0	0	0	0	0	0	0	0	0	0	0	0	0.0347	0.0011
Bacteria;Firmicutes;Bacilli;Lactobacillales;Carnobacteriaceae;Dolosigranulum	Dolosigranulum	0	0	0	0	0	0	0	0	0	0	0	0	0	0	0	0	0	0	0	0	0	0	0	0	0	0	0	0	0	3	0	0	0	0	0	0	0	0	0	0	0	0	0	0	0	0	0	0
Bacteria;Firmicutes;Bacilli;Bacillales;Bacillaceae;Domibacillus	Domibacillus	0	0	0	0	0	0	0	0	0	0	0	0	0	0	0	0	0	0	0	0	1	0	0	3	0	1	0	0	1	0	1	1	1	1	0	0	0	0	0	0	0	0	0	0	0	0	0	0
Bacteria;Proteobacteria;Alphaproteobacteria;Rhodospirillales;Rhodospirillaceae;Dongia	Dongia	0	0	0	0	0	0	0	0	0	0	5	4	0	0	0	0	0	0	28	21	40	25	31	24	90	14	9	6	16	14	17	29	38	38	0	0	0	0	0	0	0	0	0	0	0	0	0.0054	0.0043
Bacteria;Firmicutes;Clostridia;Clostridiales;Lachnospiraceae;Dorea	Dorea	1695	1587	1467	1441	1067	1518	1650	1629	283	1448	636	510	3114	2859	3118	1411	246	306	608	1618	1442	1474	1064	1046	1130	979	987	998	1019	969	1050	1757	1716	1742	962	1013	2.1771	2.0378	1.8964	2.0184	1.4672	1.8291	2.07	1.9913	0.3754	2.1344	0.6889	0.5487
Bacteria;Proteobacteria;Betaproteobacteria;Burkholderiales;Oxalobacteraceae;Duganella	Duganella	0	0	0	0	0	0	0	0	0	0	0	0	0	0	0	0	0	0	0	2	0	0	0	0	0	0	0	2	0	0	1	4	0	0	0	0	0	0	0	0	0	0	0	0	0	0	0	0
Bacteria;Bacteroidetes;Cytophagia;Cytophagales;Cytophagaceae;Dyadobacter	Dyadobacter	0	0	0	0	0	0	0	0	0	0	5	0	0	0	0	0	0	0	0	4	2	2	3	4	3	0	0	3	8	0	3	7	1	1	0	0	0	0	0	0	0	0	0	0	0	0	0.0054	0
Bacteria;Proteobacteria;Gammaproteobacteria;Xanthomonadales;Xanthomonadaceae;Dyella	Dyella	0	0	0	0	0	0	0	0	0	0	7	11	0	0	0	0	0	0	4	29	95	4	0	49	20	96	19	6	5	23	6	26	115	1	0	0	0	0	0	0	0	0	0	0	0	0	0.0076	0.0118
Bacteria;Bacteroidetes;Bacteroidia;Bacteroidales;Porphyromonadaceae;Dysgonomonas	Dysgonomonas	0	0	0	0	0	0	0	0	37	0	1	0	0	0	0	0	12	4	0	0	0	2	1	0	0	0	0	0	1	0	0	0	0	0	0	0	0	0	0	0	0	0	0	0	0.0491	0	0.0011	0
Bacteria;Actinobacteria;Acidimicrobiia;Acidimicrobiales;Iamiaceae;EF018137_g	EF018137_g	0	0	0	0	0	0	0	0	0	0	2	2	0	0	0	0	0	0	1	3	3	2	1	0	3	0	1	1	1	4	3	4	0	1	0	0	0	0	0	0	0	0	0	0	0	0	0.0022	0.0022
Bacteria;Chloroflexi;PDJQ_c;EU335161_o;HQ697801_f;EF018430_g	EF018430_g	0	0	0	0	0	0	0	0	0	0	0	0	0	0	0	0	0	0	0	0	0	0	0	0	0	0	0	0	2	0	0	0	0	0	0	0	0	0	0	0	0	0	0	0	0	0	0	0
Bacteria;Chloroflexi;Thermomicrobia;Sphaerobacterales;Sphaerobacteraceae;EF018775_g	EF018775_g	0	0	0	0	0	0	0	0	0	0	2	0	0	0	0	0	0	0	0	0	5	0	0	6	0	5	3	0	0	0	4	0	10	2	0	0	0	0	0	0	0	0	0	0	0	0	0.0022	0
Bacteria;Kazan;CP011216_c;PAC000573_o;AM991231_f;EF018817_g	EF018817_g	0	0	0	0	0	0	0	0	0	0	0	0	0	0	0	0	0	0	0	0	0	0	0	0	3	0	0	0	0	0	0	0	0	0	0	0	0	0	0	0	0	0	0	0	0	0	0	0
Bacteria;Chloroflexi;EF018867_c;EF018867_o;EF018867_f;EF018867_f_uc	EF018867_f_uc	0	0	0	0	0	0	0	0	0	0	10	2	0	0	0	0	0	0	12	11	3	7	10	5	30	6	16	9	13	5	12	8	6	6	0	0	0	0	0	0	0	0	0	0	0	0	0.0108	0.0022
Bacteria;Chloroflexi;EF018867_c;EF018867_o;EF018867_f;EF018867_g	EF018867_g	0	0	0	0	0	0	0	0	0	0	0	0	0	0	0	0	0	0	0	0	2	0	0	0	0	0	0	0	0	0	0	0	0	0	0	0	0	0	0	0	0	0	0	0	0	0	0	0
Bacteria;EF019318_p;EF019318_c;EF019318_o;EF019318_f;EF019318_f_uc	EF019318_f_uc	0	0	0	0	0	0	0	0	0	0	0	0	0	0	0	0	0	0	0	0	0	0	6	0	5	0	0	2	0	0	0	0	0	0	0	0	0	0	0	0	0	0	0	0	0	0	0	0
Bacteria;Planctomycetes;Planctomycetia;Planctomycetales;Gemmataceae;EF019625_g	EF019625_g	0	0	0	0	0	0	0	0	0	0	0	0	0	0	0	0	0	0	0	0	0	0	0	0	0	0	0	0	0	0	1	0	0	0	0	0	0	0	0	0	0	0	0	0	0	0	0	0
Bacteria;Parcubacteria_OD1;LCGL_c;LCGL_o;EF019684_f;EF019684_f_uc	EF019684_f_uc	0	0	0	0	0	0	0	0	0	0	0	0	0	0	0	0	0	0	0	0	0	0	0	0	0	0	0	0	3	0	0	0	0	2	0	0	0	0	0	0	0	0	0	0	0	0	0	0
Bacteria;Planctomycetes;EU385896_c;EU385896_o;EF019689_f;EF019689_g	EF019689_g	0	0	0	0	0	0	0	0	0	0	0	0	0	0	0	0	0	0	1	0	0	0	4	0	3	0	0	2	0	0	3	3	3	0	0	0	0	0	0	0	0	0	0	0	0	0	0	0
Bacteria;Gemmatimonadetes;Gemmatimonadetes_c;Gemmatimonadales;Gemmatimonadaceae;EF020034_g	EF020034_g	0	0	0	0	0	0	0	0	0	0	0	1	0	0	0	0	0	0	3	3	0	0	0	0	0	0	0	0	1	0	0	0	0	0	0	0	0	0	0	0	0	0	0	0	0	0	0	0.0011
Bacteria;Acidobacteria;PAC002280_c;PAC002280_o;PAC002280_f;EF020070_g	EF020070_g	0	0	0	0	0	0	0	0	0	0	0	0	0	0	0	0	0	0	2	0	2	0	0	1	1	0	0	1	1	8	0	1	0	0	0	0	0	0	0	0	0	0	0	0	0	0	0	0
Bacteria;Firmicutes;Clostridia;Clostridiales;Lachnospiraceae;EF025282_g	EF025282_g	0	0	0	0	0	0	0	0	0	0	0	0	0	0	0	0	0	0	0	0	0	0	0	0	0	0	0	0	0	0	1	0	0	0	0	0	0	0	0	0	0	0	0	0	0	0	0	0
Bacteria;Acidobacteria;Solibacteres;Solibacterales;Solibacteraceae;EF032759_g	EF032759_g	0	0	0	0	0	0	0	0	0	0	0	0	0	0	0	0	0	0	0	0	0	0	0	0	0	0	0	0	0	0	0	1	0	1	0	0	0	0	0	0	0	0	0	0	0	0	0	0
Bacteria;Chloroflexi;Caldilineae;Caldilineales;Caldilineaceae;EF063621_g	EF063621_g	0	0	0	0	0	0	0	0	0	0	0	0	0	0	0	0	0	0	0	0	0	0	0	0	0	0	0	0	0	1	0	0	0	0	0	0	0	0	0	0	0	0	0	0	0	0	0	0
Bacteria;Gemmatimonadetes;Gemmatimonadetes_c;Gemmatimonadales;Gemmatimonadaceae;EF125943_g	EF125943_g	0	0	0	0	0	0	0	0	0	0	10	0	0	0	0	0	0	0	0	0	2	0	0	2	1	0	0	6	8	1	0	4	0	0	0	0	0	0	0	0	0	0	0	0	0	0	0.0108	0
Bacteria;Proteobacteria;Betaproteobacteria;PAC002541_o;EF157188_f;EF157188_g	EF157188_g	0	0	0	0	0	0	0	0	0	0	0	0	0	0	0	0	0	0	3	0	2	0	0	0	1	0	0	0	0	2	5	0	2	6	0	0	0	0	0	0	0	0	0	0	0	0	0	0
Bacteria;Proteobacteria;Alphaproteobacteria;Sneathiellales;EF173360_f;EF173360_f_uc	EF173360_f_uc	0	0	0	0	0	0	0	0	0	0	0	0	0	0	0	0	0	0	0	2	0	0	0	0	0	0	0	0	0	0	0	0	0	0	0	0	0	0	0	0	0	0	0	0	0	0	0	0
Bacteria;Proteobacteria;Alphaproteobacteria;Sneathiellales;EF173360_f;EF173360_g	EF173360_g	0	0	0	0	0	0	0	0	0	0	0	0	0	0	0	0	0	0	0	0	2	2	0	0	0	0	0	0	0	0	0	0	1	0	0	0	0	0	0	0	0	0	0	0	0	0	0	0
Bacteria;Bacteroidetes;Flavobacteria;Flavobacteriales;Cryomorphaceae;EF174263_g	EF174263_g	0	0	0	0	0	0	0	0	0	0	0	0	0	0	0	0	0	0	0	0	0	0	1	0	0	12	2	3	1	0	0	0	1	0	0	0	0	0	0	0	0	0	0	0	0	0	0	0
Bacteria;Proteobacteria;Gammaproteobacteria;Xanthomonadales;Xanthomonadaceae;EF174287_g	EF174287_g	0	0	0	0	0	0	0	0	0	0	0	0	0	0	0	0	0	0	0	0	0	0	0	1	0	2	0	0	0	0	0	0	0	0	0	0	0	0	0	0	0	0	0	0	0	0	0	0
Bacteria;Proteobacteria;Gammaproteobacteria;Legionellales;Coxiellaceae;EF492925_g	EF492925_g	0	0	0	0	0	0	0	0	0	0	0	0	0	0	0	0	0	0	0	0	0	0	0	0	0	0	0	0	0	0	2	0	0	0	0	0	0	0	0	0	0	0	0	0	0	0	0	0
Bacteria;Gemmatimonadetes;Gemmatimonadetes_c;Gemmatimonadales;Gemmatimonadaceae;EF492938_g	EF492938_g	0	0	0	0	0	0	0	0	0	0	2	0	0	0	0	0	0	0	0	0	2	0	0	7	0	0	0	5	0	0	0	0	2	0	0	0	0	0	0	0	0	0	0	0	0	0	0.0022	0
Bacteria;Bacteroidetes;Sphingobacteriia;Sphingobacteriales;Chitinophagaceae;EF494316_g	EF494316_g	0	0	0	0	0	0	0	0	0	0	1	0	0	0	0	0	0	0	0	2	2	0	2	2	0	0	0	1	0	0	0	3	1	0	0	0	0	0	0	0	0	0	0	0	0	0	0.0011	0
Bacteria;Proteobacteria;Deltaproteobacteria;Myxococcales;Sandaracinaceae;EF515980_g	EF515980_g	0	0	0	0	0	0	0	0	0	0	5	0	0	0	0	0	0	0	5	5	6	0	3	7	14	25	0	2	4	0	5	4	11	0	0	0	0	0	0	0	0	0	0	0	0	0	0.0054	0
Bacteria;Bacteroidetes;Sphingobacteriia;Sphingobacteriales;Chitinophagaceae;EF516017_g	EF516017_g	0	0	0	0	0	0	0	0	0	0	0	0	0	0	0	0	0	0	0	0	1	0	2	0	0	0	0	0	2	1	3	0	6	5	0	0	0	0	0	0	0	0	0	0	0	0	0	0
Bacteria;Chloroflexi;GQ396871_c;GQ396871_o;EF516242_f;EF516242_g	EF516242_g	0	0	0	0	0	0	0	0	0	0	1	1	0	0	0	0	0	0	0	0	0	0	0	0	0	0	0	0	0	1	0	0	0	0	0	0	0	0	0	0	0	0	0	0	0	0	0.0011	0.0011
Bacteria;Proteobacteria;Deltaproteobacteria;Myxococcales;Polyangiaceae;EF516308_g	EF516308_g	0	0	0	0	0	0	0	0	0	0	0	1	0	0	0	0	0	0	1	0	1	0	0	0	1	2	2	0	1	1	1	0	2	0	0	0	0	0	0	0	0	0	0	0	0	0	0	0.0011
Bacteria;Gemmatimonadetes;Gemmatimonadetes_c;Gemmatimonadales;Gemmatimonadaceae;EF516323_g	EF516323_g	0	0	0	0	0	0	0	0	0	0	2	0	0	0	0	0	0	0	0	3	2	0	3	1	0	0	0	1	0	0	0	0	3	0	0	0	0	0	0	0	0	0	0	0	0	0	0.0022	0
Bacteria;Chloroflexi;EU133950_c;EF516361_o;EF516361_f;EF516361_f_uc	EF516361_f_uc	0	0	0	0	0	0	0	0	0	0	11	4	0	0	0	0	0	0	3	2	0	0	0	13	12	0	0	4	3	0	0	7	0	0	0	0	0	0	0	0	0	0	0	0	0	0	0.0119	0.0043
Bacteria;Chloroflexi;EU133950_c;EF516361_o;EF516361_f;EF516361_g	EF516361_g	0	0	0	0	0	0	0	0	0	0	1	0	0	0	0	0	0	0	0	0	0	0	1	0	1	0	0	0	4	0	0	0	1	0	0	0	0	0	0	0	0	0	0	0	0	0	0.0011	0
Bacteria;Proteobacteria;Deltaproteobacteria;Myxococcales;EU589314_f;EF516387_g	EF516387_g	0	0	0	0	0	0	0	0	0	0	1	0	0	0	0	0	0	0	0	1	0	0	0	0	0	0	0	1	0	0	0	2	0	0	0	0	0	0	0	0	0	0	0	0	0	0	0.0011	0
Bacteria;Actinobacteria;Acidimicrobiia;Acidimicrobiales;Acidimicrobiaceae;EF516392_g	EF516392_g	0	0	0	0	0	0	0	0	0	0	2	0	0	0	0	0	0	0	1	1	2	0	2	0	0	5	2	1	0	2	3	2	3	0	0	0	0	0	0	0	0	0	0	0	0	0	0.0022	0
Bacteria;Actinobacteria;Acidimicrobiia;Acidimicrobiales;Microthrixaceae;EF516411_g	EF516411_g	0	0	0	0	0	0	0	0	0	0	1	0	0	0	0	0	0	0	1	0	7	5	0	0	2	1	1	4	2	5	3	3	9	1	0	0	0	0	0	0	0	0	0	0	0	0	0.0011	0
Bacteria;Actinobacteria;Thermoleophilia;Solirubrobacterales;Parviterribacteraceae;EF516426_g	EF516426_g	0	0	0	0	0	0	0	0	0	0	0	0	0	0	0	0	0	0	0	2	2	0	1	0	0	0	1	0	0	2	0	1	3	0	0	0	0	0	0	0	0	0	0	0	0	0	0	0
Bacteria;Proteobacteria;Oligoflexia;Bdellovibrionales;EF516458_f;EF516458_f_uc	EF516458_f_uc	0	0	0	0	0	0	0	0	0	0	0	0	0	0	0	0	0	0	0	0	0	0	0	0	0	2	0	0	0	0	0	0	0	0	0	0	0	0	0	0	0	0	0	0	0	0	0	0
Bacteria;Proteobacteria;Oligoflexia;Bdellovibrionales;EF516458_f;EF516458_g	EF516458_g	0	0	0	0	0	0	0	0	0	0	0	0	0	0	0	0	0	0	0	0	0	0	0	1	0	0	0	0	0	0	0	0	1	0	0	0	0	0	0	0	0	0	0	0	0	0	0	0
Bacteria;Chloroflexi;HQ674362_c;EF516466_o;EF516466_f;EF516466_f_uc	EF516466_f_uc	0	0	0	0	0	0	0	0	0	0	0	2	0	0	0	0	0	0	0	0	0	0	0	6	0	13	0	0	0	0	0	0	0	0	0	0	0	0	0	0	0	0	0	0	0	0	0	0.0022
Bacteria;Chloroflexi;HQ674362_c;EF516466_o;EF516466_f;EF516466_g	EF516466_g	0	0	0	0	0	0	0	0	0	0	0	0	0	0	0	0	0	0	0	0	0	0	0	2	2	4	0	0	0	0	0	0	0	0	0	0	0	0	0	0	0	0	0	0	0	0	0	0
Bacteria;Verrucomicrobia;Spartobacteria;Chthoniobacterales;Chthoniobacteraceae;EF516525_g	EF516525_g	0	0	0	0	0	0	0	0	0	0	4	1	0	0	0	0	0	0	0	1	1	0	0	0	0	0	0	0	0	2	1	0	1	0	0	0	0	0	0	0	0	0	0	0	0	0	0.0043	0.0011
Bacteria;Verrucomicrobia;Verrucomicrobiae;Pedosphaera_o;Pedosphaera_f;EF516552_g	EF516552_g	0	0	0	0	0	0	0	0	0	0	0	3	0	0	0	0	0	0	0	2	2	0	1	0	0	0	0	0	0	4	1	8	0	1	0	0	0	0	0	0	0	0	0	0	0	0	0	0.0032
Bacteria;Actinobacteria;Acidimicrobiia;Acidimicrobiales;Acidimicrobiaceae;EF516593_g	EF516593_g	0	0	0	0	0	0	0	0	0	0	3	0	0	0	0	0	0	0	0	0	0	0	0	0	0	0	0	0	0	0	0	0	0	0	0	0	0	0	0	0	0	0	0	0	0	0	0.0032	0
Bacteria;DQ499300_p;DQ499300_c;EU134912_o;EF516622_f;EF516622_g	EF516622_g	0	0	0	0	0	0	0	0	0	0	0	0	0	0	0	0	0	0	0	0	0	0	0	0	0	0	0	0	0	0	2	0	0	0	0	0	0	0	0	0	0	0	0	0	0	0	0	0
Bacteria;Verrucomicrobia;Verrucomicrobiae;Pedosphaera_o;Pedosphaera_f;EF516658_g	EF516658_g	0	0	0	0	0	0	0	0	0	0	17	0	0	0	0	0	0	0	0	13	0	1	0	0	2	0	4	23	29	0	0	12	3	0	0	0	0	0	0	0	0	0	0	0	0	0	0.0184	0
Bacteria;Actinobacteria;Acidimicrobiia;Acidimicrobiales;Iamiaceae;EF516779_g	EF516779_g	0	0	0	0	0	0	0	0	0	0	1	0	0	0	0	0	0	0	0	0	0	0	0	0	0	0	0	0	0	0	1	0	2	0	0	0	0	0	0	0	0	0	0	0	0	0	0.0011	0
Bacteria;Gemmatimonadetes;Gemmatimonadetes_c;Gemmatimonadales;Gemmatimonadaceae;EF516870_g	EF516870_g	0	0	0	0	0	0	0	0	0	0	6	0	0	0	0	0	0	0	2	3	0	2	2	14	37	6	1	5	7	2	3	4	3	4	0	0	0	0	0	0	0	0	0	0	0	0	0.0065	0
Bacteria;Actinobacteria;Rubrobacteria;Gaiellales;PAC000097_f;EF520360_g	EF520360_g	0	0	0	0	0	0	0	0	0	0	0	2	0	0	0	0	0	0	3	3	4	0	0	0	1	0	0	2	0	0	4	0	3	0	0	0	0	0	0	0	0	0	0	0	0	0	0	0.0022
Bacteria;Proteobacteria;Oligoflexia;Bdellovibrionales;AB630788_f;EF520535_g	EF520535_g	0	0	0	0	0	0	0	0	0	0	0	1	0	0	0	0	0	0	0	1	0	0	0	0	0	0	0	1	2	1	0	0	0	0	0	0	0	0	0	0	0	0	0	0	0	0	0	0.0011
Bacteria;Bacteroidetes;Sphingobacteriia;NVQB_o;NVQB_f;EF520590_g	EF520590_g	0	0	0	0	0	0	0	0	0	0	1	0	0	0	0	0	0	0	0	7	0	0	0	0	0	0	0	0	0	0	0	2	2	0	0	0	0	0	0	0	0	0	0	0	0	0	0.0011	0
Bacteria;Chloroflexi;EU133950_c;EF516361_o;EF516361_f;EF522332_g	EF522332_g	0	0	0	0	0	0	0	0	0	0	15	2	0	0	0	0	0	0	0	0	5	0	1	11	9	6	0	5	16	2	0	2	7	0	0	0	0	0	0	0	0	0	0	0	0	0	0.0162	0.0022
Bacteria;Planctomycetes;Phycisphaerae;CP019633_o;PAC002608_f;EF522843_g	EF522843_g	0	0	0	0	0	0	0	0	0	0	0	1	0	0	0	0	0	0	0	0	0	0	0	0	0	0	0	0	0	0	0	0	0	0	0	0	0	0	0	0	0	0	0	0	0	0	0	0.0011
Bacteria;Gemmatimonadetes;Longimicrobia;GQ263235_o;GQ263235_f;EF540396_g	EF540396_g	0	0	0	0	0	0	0	0	0	0	6	2	0	0	0	0	0	0	2	2	7	3	1	0	0	1	0	3	1	4	6	2	6	3	0	0	0	0	0	0	0	0	0	0	0	0	0.0065	0.0022
Bacteria;Gemmatimonadetes;Gemmatimonadetes_c;Gemmatimonadales;Gemmatimonadaceae;EF540421_g	EF540421_g	0	0	0	0	0	0	0	0	0	0	22	22	0	0	0	0	0	0	7	12	27	5	13	0	2	0	19	1	15	19	5	24	7	4	0	0	0	0	0	0	0	0	0	0	0	0	0.0238	0.0237
Bacteria;Proteobacteria;Alphaproteobacteria;Rhizobiales;Xanthobacteraceae;EF540453_g	EF540453_g	0	0	0	0	0	0	0	0	0	0	0	0	0	0	0	0	0	0	0	0	0	0	0	0	0	0	0	0	0	0	0	1	0	0	0	0	0	0	0	0	0	0	0	0	0	0	0	0
Bacteria;Proteobacteria;Alphaproteobacteria;Rhodobacterales;Rhodobacteraceae;EF573684_g	EF573684_g	0	0	0	0	0	0	0	0	0	0	0	0	0	0	0	0	0	0	0	0	0	0	1	0	0	0	0	0	0	0	0	0	1	0	0	0	0	0	0	0	0	0	0	0	0	0	0	0
Bacteria;Planctomycetes;Planctomycetia;Planctomycetales;Gemmataceae;EF580943_g	EF580943_g	0	0	0	0	0	0	0	0	0	0	0	0	0	0	0	0	0	0	0	0	0	0	0	0	0	0	0	2	0	0	0	0	0	0	0	0	0	0	0	0	0	0	0	0	0	0	0	0
Bacteria;Verrucomicrobia;Kiritimatiellae;Kiritimatiellales;Kiritimatiellaceae;EF580949_g	EF580949_g	0	0	0	0	0	0	0	0	0	0	0	0	0	0	0	0	0	0	2	0	3	0	0	0	0	0	0	0	0	0	3	0	0	0	0	0	0	0	0	0	0	0	0	0	0	0	0	0
Bacteria;Planctomycetes;Planctomycetia;Planctomycetales;Gemmataceae;EF580956_g	EF580956_g	0	0	0	0	0	0	0	0	0	0	0	0	0	0	0	0	0	0	0	0	0	0	0	0	0	0	0	0	0	0	0	0	0	1	0	0	0	0	0	0	0	0	0	0	0	0	0	0
Bacteria;Chloroflexi;HM748667_c;EF590008_o;EF590008_f;EF590008_f_uc	EF590008_f_uc	0	0	0	0	0	0	0	0	0	0	6	5	0	0	0	0	0	0	0	0	0	0	0	0	0	0	0	0	0	5	0	0	0	0	0	0	0	0	0	0	0	0	0	0	0	0	0.0065	0.0054
Bacteria;Chloroflexi;HM748667_c;EF590008_o;EF590008_f;EF590008_g	EF590008_g	0	0	0	0	0	0	0	0	0	0	0	0	0	0	0	0	0	0	2	0	0	0	3	0	0	0	5	3	15	2	1	4	1	0	0	0	0	0	0	0	0	0	0	0	0	0	0	0
Bacteria;Gemmatimonadetes;Gemmatimonadetes_c;Gemmatimonadales;Gemmatimonadaceae;EF612386_g	EF612386_g	0	0	0	0	0	0	0	0	0	0	0	6	0	0	0	0	0	0	13	9	12	4	3	0	0	0	1	0	8	10	12	5	10	4	0	0	0	0	0	0	0	0	0	0	0	0	0	0.0065
Bacteria;Proteobacteria;Deltaproteobacteria;Bradymonadales;Bradymonadaceae;EF632708_g	EF632708_g	0	0	0	0	0	0	0	0	0	0	0	0	0	0	0	0	0	0	0	0	1	0	0	0	0	0	1	0	0	2	1	0	0	0	0	0	0	0	0	0	0	0	0	0	0	0	0	0
Bacteria;Actinobacteria;Acidimicrobiia;Acidimicrobiales;Iamiaceae;EF632905_g	EF632905_g	0	0	0	0	0	0	0	0	0	0	14	10	0	0	0	0	0	0	11	13	16	5	5	5	5	1	8	6	8	7	9	14	10	9	0	0	0	0	0	0	0	0	0	0	0	0	0.0152	0.0108
Bacteria;Proteobacteria;Deltaproteobacteria;PAC001922_o;PAC002546_f;EF632947_g	EF632947_g	0	0	0	0	0	0	0	0	0	0	2	0	0	0	0	0	0	0	0	0	0	0	0	0	0	0	0	0	0	0	0	0	0	0	0	0	0	0	0	0	0	0	0	0	0	0	0.0022	0
Bacteria;Proteobacteria;Deltaproteobacteria;Myxococcales;Sandaracinaceae;EF636835_g	EF636835_g	0	0	0	0	0	0	0	0	0	0	0	0	0	0	0	0	0	0	5	0	0	0	0	0	0	0	0	0	0	0	0	0	0	0	0	0	0	0	0	0	0	0	0	0	0	0	0	0
Bacteria;Planctomycetes;Phycisphaerae;Phycisphaerales;Phycisphaeraceae;EF648043_g	EF648043_g	0	0	0	0	0	0	0	0	0	0	0	1	0	0	0	0	0	0	0	0	0	5	2	3	0	0	0	0	1	0	0	0	2	1	0	0	0	0	0	0	0	0	0	0	0	0	0	0.0011
Bacteria;Bacteroidetes;Flavobacteria;Flavobacteriales;Cryomorphaceae;EF648062_g	EF648062_g	0	0	0	0	0	0	0	0	0	0	0	0	0	0	0	0	0	0	3	0	0	0	2	0	2	0	0	0	0	0	1	0	0	0	0	0	0	0	0	0	0	0	0	0	0	0	0	0
Bacteria;EF688356_p;EF688356_c;EF688356_o;EF688356_f;EF688356_g	EF688356_g	0	0	0	0	0	0	0	0	0	0	0	0	0	0	0	0	0	0	0	0	0	0	0	0	0	0	0	0	0	0	0	0	1	0	0	0	0	0	0	0	0	0	0	0	0	0	0	0
Bacteria;Chloroflexi;Anaerolineae;Anaerolinaeles;EF688367_f;EF688367_f_uc	EF688367_f_uc	0	0	0	0	0	0	0	0	0	0	4	0	0	0	0	0	0	0	4	2	2	4	2	0	2	0	0	0	6	7	15	0	0	21	0	0	0	0	0	0	0	0	0	0	0	0	0.0043	0
Bacteria;Chloroflexi;Anaerolineae;Anaerolinaeles;EF688367_f;EF688367_g	EF688367_g	0	0	0	0	0	0	0	0	0	0	8	21	0	0	0	0	0	0	22	2	8	47	19	4	2	0	5	2	11	8	19	5	18	27	0	0	0	0	0	0	0	0	0	0	0	0	0.0087	0.0226
Bacteria;Gemmatimonadetes;Longimicrobia;GQ263235_o;GQ263235_f;EF688376_g	EF688376_g	0	0	0	0	0	0	0	0	0	0	0	0	0	0	0	0	0	0	2	0	1	4	0	0	0	0	0	0	1	3	1	1	1	4	0	0	0	0	0	0	0	0	0	0	0	0	0	0
Bacteria;Gemmatimonadetes;Gemmatimonadetes_c;Gemmatimonadales;Gemmatimonadaceae;EF688378_g	EF688378_g	0	0	0	0	0	0	0	0	0	0	3	5	0	0	0	0	0	0	4	0	3	2	0	32	7	38	0	0	0	3	1	7	0	0	0	0	0	0	0	0	0	0	0	0	0	0	0.0032	0.0054
Bacteria;Proteobacteria;Gammaproteobacteria;Steroidobacter_o;Steroidobacter_f;EF688386_g	EF688386_g	0	0	0	0	0	0	0	0	0	0	0	0	0	0	0	0	0	0	3	0	1	0	0	0	0	0	0	0	0	0	0	0	0	1	0	0	0	0	0	0	0	0	0	0	0	0	0	0
Bacteria;Proteobacteria;Deltaproteobacteria;Myxococcales;EF999368_f;EF999368_f_uc	EF999368_f_uc	0	0	0	0	0	0	0	0	0	0	0	0	0	0	0	0	0	0	0	0	0	0	0	2	0	0	0	0	0	0	0	0	0	0	0	0	0	0	0	0	0	0	0	0	0	0	0	0
Bacteria;Gemmatimonadetes;Longimicrobia;GQ263235_o;GQ263235_f;EU037358_g	EU037358_g	0	0	0	0	0	0	0	0	0	0	0	0	0	0	0	0	0	0	1	3	0	0	3	0	0	0	0	1	0	0	0	2	0	0	0	0	0	0	0	0	0	0	0	0	0	0	0	0
Bacteria;Bacteroidetes;Sphingobacteriia;Sphingobacteriales;EU234264_f;EU104008_g	EU104008_g	0	0	0	0	0	0	0	0	0	0	0	3	0	0	0	0	0	0	1	0	1	1	1	0	0	0	0	0	0	1	1	0	0	1	0	0	0	0	0	0	0	0	0	0	0	0	0	0.0032
Bacteria;Bacteroidetes;Sphingobacteriia;Saprospirales;Saprospiraceae;EU104080_g	EU104080_g	0	0	0	0	0	0	0	0	0	0	0	0	0	0	0	0	0	0	0	0	0	0	0	0	0	0	0	0	0	0	0	0	1	0	0	0	0	0	0	0	0	0	0	0	0	0	0	0
Bacteria;Proteobacteria;Gammaproteobacteria;Xanthomonadales;Xanthomonadaceae;EU104217_g	EU104217_g	0	0	0	0	0	0	0	0	0	0	0	0	0	0	0	0	0	0	0	0	0	2	0	0	0	0	0	0	0	0	0	0	0	0	0	0	0	0	0	0	0	0	0	0	0	0	0	0
Bacteria;Proteobacteria;Oligoflexia;Bdellovibrionales;Bdellovibrionaceae;EU104230_g	EU104230_g	0	0	0	0	0	0	0	0	0	0	0	1	0	0	0	0	0	0	0	0	0	1	2	0	1	0	0	2	3	2	2	7	0	1	0	0	0	0	0	0	0	0	0	0	0	0	0	0.0011
Bacteria;Actinobacteria;Actinobacteria_c;Frankiales;Frankiaceae;EU132518_g	EU132518_g	0	0	0	0	0	0	0	0	0	0	4	0	0	0	0	0	0	0	0	1	7	0	1	2	3	6	6	0	6	2	0	4	4	3	0	0	0	0	0	0	0	0	0	0	0	0	0.0043	0
Bacteria;AF234118_p;AF234118_c;AF234118_o;EU132808_f;EU132808_g	EU132808_g	0	0	0	0	0	0	0	0	0	0	0	0	0	0	0	0	0	0	1	0	0	3	0	0	0	0	0	0	0	1	0	1	0	1	0	0	0	0	0	0	0	0	0	0	0	0	0	0
Bacteria;Actinobacteria;Acidimicrobiia;Acidimicrobiales;Acidimicrobiaceae;EU133124_g	EU133124_g	0	0	0	0	0	0	0	0	0	0	1	3	0	0	0	0	0	0	0	1	0	0	2	0	0	0	0	1	0	0	0	0	0	0	0	0	0	0	0	0	0	0	0	0	0	0	0.0011	0.0032
Bacteria;Proteobacteria;Alphaproteobacteria;Rhodospirillales;Rhodospirillaceae;EU133483_g	EU133483_g	0	0	0	0	0	0	0	0	0	0	0	0	0	0	0	0	0	0	0	0	0	0	0	0	0	0	2	0	3	0	2	0	0	0	0	0	0	0	0	0	0	0	0	0	0	0	0	0
Bacteria;Bacteroidetes;Sphingobacteriia;NVQB_o;PAC000536_f;EU133692_g	EU133692_g	0	0	0	0	0	0	0	0	0	0	2	0	0	0	0	0	0	0	0	3	2	0	0	0	0	0	7	1	1	2	1	8	0	0	0	0	0	0	0	0	0	0	0	0	0	0	0.0022	0
Bacteria;Chloroflexi;EU133950_c;EU133950_o;EU133950_f;EU133950_f_uc	EU133950_f_uc	0	0	0	0	0	0	0	0	0	0	9	15	0	0	0	0	0	0	13	2	4	0	5	3	2	0	4	11	11	5	13	3	3	2	0	0	0	0	0	0	0	0	0	0	0	0	0.0097	0.0161
Bacteria;Chloroflexi;EU133950_c;EU133950_o;EU133950_f;EU133950_g	EU133950_g	0	0	0	0	0	0	0	0	0	0	0	5	0	0	0	0	0	0	6	7	1	0	2	12	0	0	9	13	0	7	6	0	0	0	0	0	0	0	0	0	0	0	0	0	0	0	0	0.0054
Bacteria;Chloroflexi;Anaerolineae;PAC000395_o;FJ481317_f;EU133957_g	EU133957_g	0	0	0	0	0	0	0	0	0	0	0	0	0	0	0	0	0	0	2	0	0	2	0	0	0	0	0	0	0	0	0	0	0	0	0	0	0	0	0	0	0	0	0	0	0	0	0	0
Bacteria;Chloroflexi;Anaerolineae;Anaerolinaeles;EU245271_f;EU133976_g	EU133976_g	0	0	0	0	0	0	0	0	0	0	1	1	0	0	0	0	0	0	3	0	1	12	3	0	0	1	0	0	1	0	0	3	1	21	0	0	0	0	0	0	0	0	0	0	0	0	0.0011	0.0011
Bacteria;Chloroflexi;Anaerolineae;PAC000395_o;EU134013_f;EU134013_f_uc	EU134013_f_uc	0	0	0	0	0	0	0	0	0	0	0	2	0	0	0	0	0	0	0	0	0	0	2	0	9	0	0	0	0	0	0	0	0	0	0	0	0	0	0	0	0	0	0	0	0	0	0	0.0022
Bacteria;Chloroflexi;Anaerolineae;PAC000395_o;EU134013_f;EU134013_g	EU134013_g	0	0	0	0	0	0	0	0	0	0	24	9	0	0	0	0	0	0	14	16	11	12	11	2	31	0	14	16	22	11	19	25	5	21	0	0	0	0	0	0	0	0	0	0	0	0	0.026	0.0097
Bacteria;Chloroflexi;Anaerolineae;PAC000395_o;EU134013_f;EU134019_g	EU134019_g	0	0	0	0	0	0	0	0	0	0	0	0	0	0	0	0	0	0	0	0	0	8	24	0	0	0	0	0	0	2	0	0	0	19	0	0	0	0	0	0	0	0	0	0	0	0	0	0
Bacteria;Chloroflexi;Chloroflexia;Chloroflexales;EU134138_f;EU134097_g	EU134097_g	0	0	0	0	0	0	0	0	0	0	0	0	0	0	0	0	0	0	0	0	0	0	0	0	0	0	0	0	0	0	2	0	0	0	0	0	0	0	0	0	0	0	0	0	0	0	0	0
Bacteria;Chloroflexi;Chloroflexia;Chloroflexales;JF776882_f;EU134098_g	EU134098_g	0	0	0	0	0	0	0	0	0	0	0	0	0	0	0	0	0	0	0	0	0	0	0	0	0	0	0	1	0	0	0	0	0	0	0	0	0	0	0	0	0	0	0	0	0	0	0	0
Bacteria;Chloroflexi;Chloroflexia;Chloroflexales;EU134133_f;EU134133_f_uc	EU134133_f_uc	0	0	0	0	0	0	0	0	0	0	0	2	0	0	0	0	0	0	0	0	3	0	2	0	0	2	0	11	8	0	0	3	4	2	0	0	0	0	0	0	0	0	0	0	0	0	0	0.0022
Bacteria;Chloroflexi;Chloroflexia;Chloroflexales;EU134138_f;EU134138_f_uc	EU134138_f_uc	0	0	0	0	0	0	0	0	0	0	0	0	0	0	0	0	0	0	0	0	0	0	0	0	0	0	0	0	4	0	0	0	0	0	0	0	0	0	0	0	0	0	0	0	0	0	0	0
Bacteria;Chloroflexi;Ktedonobacteria;Ktedonobacterales;Ktedonobacteraceae;EU134184_g	EU134184_g	0	0	0	0	0	0	0	0	0	0	0	0	0	0	0	0	0	0	0	0	0	0	0	3	0	0	0	0	0	0	0	0	0	0	0	0	0	0	0	0	0	0	0	0	0	0	0	0
Bacteria;Chloroflexi;HM748667_c;HM748667_o;EU134230_f;EU134230_f_uc	EU134230_f_uc	0	0	0	0	0	0	0	0	0	0	0	0	0	0	0	0	0	0	0	0	0	0	0	0	0	0	0	0	0	0	0	3	0	0	0	0	0	0	0	0	0	0	0	0	0	0	0	0
Bacteria;Chloroflexi;HM748667_c;HM748667_o;EU134230_f;EU134230_g	EU134230_g	0	0	0	0	0	0	0	0	0	0	0	2	0	0	0	0	0	0	2	0	0	0	0	2	0	0	0	0	0	0	0	0	0	0	0	0	0	0	0	0	0	0	0	0	0	0	0	0.0022
Bacteria;Proteobacteria;Deltaproteobacteria;Myxococcales;Polyangiaceae;EU134489_g	EU134489_g	0	0	0	0	0	0	0	0	0	0	0	1	0	0	0	0	0	0	1	2	5	0	0	0	0	0	3	0	0	4	2	4	3	1	0	0	0	0	0	0	0	0	0	0	0	0	0	0.0011
Bacteria;Proteobacteria;Deltaproteobacteria;Myxococcales;FJ516990_f;EU134529_g	EU134529_g	0	0	0	0	0	0	0	0	0	0	0	0	0	0	0	0	0	0	0	0	0	0	0	0	1	0	0	0	0	0	0	0	0	1	0	0	0	0	0	0	0	0	0	0	0	0	0	0
Bacteria;Proteobacteria;Deltaproteobacteria;Myxococcales;Sandaracinaceae;EU134561_g	EU134561_g	0	0	0	0	0	0	0	0	0	0	0	0	0	0	0	0	0	0	0	0	0	0	2	0	0	0	0	0	0	0	0	0	0	0	0	0	0	0	0	0	0	0	0	0	0	0	0	0
Bacteria;Proteobacteria;Deltaproteobacteria;Bradymonadales;EF574244_f;EU134572_g	EU134572_g	0	0	0	0	0	0	0	0	0	0	0	0	0	0	0	0	0	0	1	0	0	0	0	0	1	0	0	0	0	4	0	0	0	0	0	0	0	0	0	0	0	0	0	0	0	0	0	0
Bacteria;Elusimicrobia;Elusimicrobia_c;PAC000548_o;EU134603_f;EU134603_g	EU134603_g	0	0	0	0	0	0	0	0	0	0	0	0	0	0	0	0	0	0	0	3	0	0	2	0	0	0	0	0	0	0	0	0	0	0	0	0	0	0	0	0	0	0	0	0	0	0	0	0
Bacteria;Gemmatimonadetes;Gemmatimonadetes_c;Gemmatimonadales;Gemmatimonadaceae;EU134837_g	EU134837_g	0	0	0	0	0	0	0	0	0	0	0	0	0	0	0	0	0	0	0	0	0	0	0	0	4	0	1	3	0	0	0	2	5	1	0	0	0	0	0	0	0	0	0	0	0	0	0	0
Bacteria;DQ499300_p;DQ499300_c;EU134912_o;EU134912_f;EU134912_g	EU134912_g	0	0	0	0	0	0	0	0	0	0	0	0	0	0	0	0	0	0	3	0	0	0	0	0	1	0	0	0	0	0	0	0	1	0	0	0	0	0	0	0	0	0	0	0	0	0	0	0
Bacteria;Berkelbacteria;DQ404828_c;DQ404828_o;EU134935_f;EU134935_f_uc	EU134935_f_uc	0	0	0	0	0	0	0	0	0	0	0	0	0	0	0	0	0	0	0	0	0	0	0	0	5	0	0	0	0	0	0	0	0	0	0	0	0	0	0	0	0	0	0	0	0	0	0	0
Bacteria;Planctomycetes;Planctomycetia;Planctomycetales;Gemmataceae;EU135148_g	EU135148_g	0	0	0	0	0	0	0	0	0	0	0	1	0	0	0	0	0	0	0	0	0	0	0	0	0	0	0	0	0	0	0	0	0	0	0	0	0	0	0	0	0	0	0	0	0	0	0	0.0011
Bacteria;Planctomycetes;Planctomycetia;Planctomycetales;Gemmataceae;EU135153_g	EU135153_g	0	0	0	0	0	0	0	0	0	0	0	0	0	0	0	0	0	0	0	0	0	0	0	0	0	0	2	0	0	0	0	0	0	0	0	0	0	0	0	0	0	0	0	0	0	0	0	0
Bacteria;Verrucomicrobia;Spartobacteria;Chthoniobacterales;Chthoniobacteraceae;EU135413_g	EU135413_g	0	0	0	0	0	0	0	0	0	0	0	0	0	0	0	0	0	0	0	0	0	0	0	0	0	0	0	0	0	0	1	0	0	0	0	0	0	0	0	0	0	0	0	0	0	0	0	0
Bacteria;Verrucomicrobia;Verrucomicrobiae;Pedosphaera_o;Pedosphaera_f;EU135473_g	EU135473_g	0	0	0	0	0	0	0	0	0	0	0	0	0	0	0	0	0	0	0	0	1	0	0	2	1	0	0	7	2	2	2	0	2	0	0	0	0	0	0	0	0	0	0	0	0	0	0	0
Bacteria;Verrucomicrobia;Verrucomicrobiae;Pedosphaera_o;Pedosphaera_f;EU135478_g	EU135478_g	0	0	0	0	0	0	0	0	0	0	0	0	0	0	0	0	0	0	0	0	0	0	0	0	1	0	0	0	1	0	0	0	0	0	0	0	0	0	0	0	0	0	0	0	0	0	0	0
Bacteria;Verrucomicrobia;Verrucomicrobiae;Pedosphaera_o;Pedosphaera_f;EU135503_g	EU135503_g	0	0	0	0	0	0	0	0	0	0	0	0	0	0	0	0	0	0	0	0	0	0	0	0	0	0	0	0	0	0	0	0	0	1	0	0	0	0	0	0	0	0	0	0	0	0	0	0
Bacteria;Verrucomicrobia;Verrucomicrobiae;Pedosphaera_o;Pedosphaera_f;EU135537_g	EU135537_g	0	0	0	0	0	0	0	0	0	0	0	0	0	0	0	0	0	0	5	0	0	0	0	0	0	0	0	0	0	3	3	0	0	1	0	0	0	0	0	0	0	0	0	0	0	0	0	0
Bacteria;Gemmatimonadetes;Gemmatimonadetes_c;Gemmatimonadales;Gemmatimonadaceae;EU137390_g	EU137390_g	0	0	0	0	0	0	0	0	0	0	32	43	0	0	0	0	0	0	31	31	39	11	14	81	46	13	49	87	36	53	31	45	40	18	0	0	0	0	0	0	0	0	0	0	0	0	0.0347	0.0463
Bacteria;Acidobacteria;Blastocatellia;Blastocatellales;PAC000004_f;EU192989_g	EU192989_g	0	0	0	0	0	0	0	0	0	0	4	3	0	0	0	0	0	0	1	3	4	4	0	0	10	0	4	2	1	8	11	7	1	2	0	0	0	0	0	0	0	0	0	0	0	0	0.0043	0.0032
Bacteria;Gemmatimonadetes;Longimicrobia;GQ263235_o;GQ263235_f;EU193060_g	EU193060_g	0	0	0	0	0	0	0	0	0	0	0	1	0	0	0	0	0	0	3	0	2	15	26	0	1	0	0	0	0	1	2	0	0	26	0	0	0	0	0	0	0	0	0	0	0	0	0	0.0011
Bacteria;Planctomycetes;Planctomycetia;Planctomycetales;Isosphaeraceae;EU223954_g	EU223954_g	0	0	0	0	0	0	0	0	0	0	0	0	0	0	0	0	0	0	0	2	0	0	0	0	0	0	0	1	0	0	0	0	0	0	0	0	0	0	0	0	0	0	0	0	0	0	0	0
Bacteria;Bacteroidetes;Sphingobacteriia;Sphingobacteriales;EU234264_f;EU234264_f_uc	EU234264_f_uc	0	0	0	0	0	0	0	0	0	0	0	0	0	0	0	0	0	0	0	0	3	0	0	0	0	0	0	0	0	0	0	0	2	0	0	0	0	0	0	0	0	0	0	0	0	0	0	0
Bacteria;Proteobacteria;Deltaproteobacteria;Myxococcales;PAC000695_f;EU234271_g	EU234271_g	0	0	0	0	0	0	0	0	0	0	0	0	0	0	0	0	0	0	0	1	1	0	3	0	3	0	0	1	0	2	1	1	0	0	0	0	0	0	0	0	0	0	0	0	0	0	0	0
Bacteria;Chloroflexi;Anaerolineae;Anaerolinaeles;EU245271_f;EU245271_f_uc	EU245271_f_uc	0	0	0	0	0	0	0	0	0	0	0	0	0	0	0	0	0	0	0	0	4	0	0	0	0	0	0	0	0	2	0	0	0	0	0	0	0	0	0	0	0	0	0	0	0	0	0	0
Bacteria;Proteobacteria;Alphaproteobacteria;Rhodospirillales;Rhodospirillaceae;EU266785_g	EU266785_g	0	0	0	0	0	0	0	0	0	0	0	0	0	0	0	0	0	0	0	0	1	0	0	0	0	0	0	0	0	0	0	0	0	0	0	0	0	0	0	0	0	0	0	0	0	0	0	0
Bacteria;Proteobacteria;Deltaproteobacteria;Myxococcales;EU589314_f;EU283371_g	EU283371_g	0	0	0	0	0	0	0	0	0	0	7	0	0	0	0	0	0	0	2	0	2	2	5	0	3	0	0	4	9	1	2	0	0	0	0	0	0	0	0	0	0	0	0	0	0	0	0.0076	0
Bacteria;Actinobacteria;Thermoleophilia;Thermoleophilales;Thermoleophilaceae;EU289467_g	EU289467_g	0	0	0	0	0	0	0	0	0	0	77	63	0	0	0	0	0	0	46	25	57	14	53	36	39	25	53	59	94	93	55	19	53	26	0	0	0	0	0	0	0	0	0	0	0	0	0.0834	0.0678
Bacteria;Planctomycetes;Planctomycetia;Planctomycetales;Isosphaeraceae;EU289510_g	EU289510_g	0	0	0	0	0	0	0	0	0	0	0	0	0	0	0	0	0	0	0	0	0	0	1	0	0	0	1	0	0	0	0	2	0	0	0	0	0	0	0	0	0	0	0	0	0	0	0	0
Bacteria;Proteobacteria;Alphaproteobacteria;Rhodospirillales;Micavibrio_f;EU328098_g	EU328098_g	0	0	0	0	0	0	0	0	0	0	0	0	0	0	0	0	0	0	0	2	0	0	0	0	0	0	0	0	0	0	0	0	0	0	0	0	0	0	0	0	0	0	0	0	0	0	0	0
Bacteria;Proteobacteria;Alphaproteobacteria;Rhizobiales;Devosia_f;EU328100_g	EU328100_g	0	0	0	0	0	0	0	0	0	0	0	0	0	0	0	0	0	0	3	0	0	0	0	0	0	0	0	0	0	0	0	0	0	0	0	0	0	0	0	0	0	0	0	0	0	0	0	0
Bacteria;Verrucomicrobia;Verrucomicrobiae;Pedosphaera_o;Pedosphaera_f;EU335150_g	EU335150_g	0	0	0	0	0	0	0	0	0	0	0	0	0	0	0	0	0	0	0	0	0	0	0	0	0	0	0	0	0	1	0	0	0	0	0	0	0	0	0	0	0	0	0	0	0	0	0	0
Bacteria;Chloroflexi;PDJQ_c;EU335161_o;EU335161_f;EU335161_f_uc	EU335161_f_uc	0	0	0	0	0	0	0	0	0	0	0	0	0	0	0	0	0	0	0	2	0	0	0	0	0	0	0	0	0	0	0	0	0	0	0	0	0	0	0	0	0	0	0	0	0	0	0	0
Bacteria;Chloroflexi;PDJQ_c;EU335161_o;EU335161_f;EU335161_g	EU335161_g	0	0	0	0	0	0	0	0	0	0	22	9	0	0	0	0	0	0	6	9	5	7	11	3	5	1	4	18	18	8	6	6	6	5	0	0	0	0	0	0	0	0	0	0	0	0	0.0238	0.0097
Bacteria;Actinobacteria;Thermoleophilia;Thermoleophilales;Thermoleophilaceae;EU335168_g	EU335168_g	0	0	0	0	0	0	0	0	0	0	0	0	0	0	0	0	0	0	0	0	0	0	0	0	0	0	2	0	0	0	1	0	0	0	0	0	0	0	0	0	0	0	0	0	0	0	0	0
Bacteria;Proteobacteria;Deltaproteobacteria;Myxococcales;Haliangiaceae;EU335179_g	EU335179_g	0	0	0	0	0	0	0	0	0	0	0	6	0	0	0	0	0	0	0	4	1	1	0	2	3	5	1	1	4	4	3	12	3	0	0	0	0	0	0	0	0	0	0	0	0	0	0	0.0065
Bacteria;Acidobacteria;Vicinamibacter_c;Vicinamibacter_o;Vicinamibacter_f;EU335210_g	EU335210_g	0	0	0	0	0	0	0	0	0	0	1	5	0	0	0	0	0	0	3	7	2	5	0	1	8	0	3	4	8	12	0	5	0	5	0	0	0	0	0	0	0	0	0	0	0	0	0.0011	0.0054
Bacteria;Gemmatimonadetes;Gemmatimonadetes_c;Gemmatimonadales;Gemmatimonadaceae;EU335213_g	EU335213_g	0	0	0	0	0	0	0	0	0	0	11	4	0	0	0	0	0	0	4	2	4	0	2	0	1	2	1	10	15	17	1	2	2	1	0	0	0	0	0	0	0	0	0	0	0	0	0.0119	0.0043
Bacteria;Verrucomicrobia;Verrucomicrobiae;Pedosphaera_o;Pedosphaera_f;EU335227_g	EU335227_g	0	0	0	0	0	0	0	0	0	0	1	0	0	0	0	0	0	0	0	0	0	0	0	0	0	0	0	0	1	0	0	0	0	0	0	0	0	0	0	0	0	0	0	0	0	0	0.0011	0
Bacteria;Verrucomicrobia;Verrucomicrobiae;Pedosphaera_o;Pedosphaera_f;EU335255_g	EU335255_g	0	0	0	0	0	0	0	0	0	0	3	0	0	0	0	0	0	0	0	0	0	0	0	0	0	0	0	0	1	0	0	0	0	0	0	0	0	0	0	0	0	0	0	0	0	0	0.0032	0
Bacteria;Planctomycetes;Planctomycetia;Planctomycetales;Gemmataceae;EU335333_g	EU335333_g	0	0	0	0	0	0	0	0	0	0	0	0	0	0	0	0	0	0	0	0	0	0	0	0	0	0	0	0	0	0	1	0	0	0	0	0	0	0	0	0	0	0	0	0	0	0	0	0
Bacteria;Chlamydiae;Chlamydiae_c;Chlamydiales;EU363464_f;EU363464_f_uc	EU363464_f_uc	0	0	0	0	0	0	0	0	0	0	0	5	0	0	0	0	0	0	0	4	7	6	4	5	0	4	2	2	0	0	2	4	15	6	0	0	0	0	0	0	0	0	0	0	0	0	0	0.0054
Bacteria;Chlamydiae;Chlamydiae_c;Chlamydiales;EU363464_f;EU363464_g	EU363464_g	0	0	0	0	0	0	0	0	0	0	0	2	0	0	0	0	0	0	2	8	0	48	14	6	3	3	0	0	0	0	1	4	0	36	0	0	0	0	0	0	0	0	0	0	0	0	0	0.0022
Bacteria;BRC1;FP245541_c;FP245541_o;EU369122_f;EU369122_f_uc	EU369122_f_uc	0	0	0	0	0	0	0	0	0	0	0	0	0	0	0	0	0	0	0	0	0	0	2	0	0	0	0	0	0	0	2	0	0	0	0	0	0	0	0	0	0	0	0	0	0	0	0	0
Bacteria;Bacteroidetes;Cytophagia;Cytophagales;Cyclobacteriaceae;EU369131_g	EU369131_g	0	0	0	0	0	0	0	0	0	0	0	1	0	0	0	0	0	0	0	0	0	2	27	1	0	1	0	0	0	0	0	0	0	1	0	0	0	0	0	0	0	0	0	0	0	0	0	0.0011
Bacteria;Gemmatimonadetes;Longimicrobia;GQ263235_o;GQ263235_f;EU369154_g	EU369154_g	0	0	0	0	0	0	0	0	0	0	7	0	0	0	0	0	0	0	0	0	0	0	0	1	0	0	0	1	2	0	0	0	0	0	0	0	0	0	0	0	0	0	0	0	0	0	0.0076	0
Bacteria;TM6;TM6_c;Babela_o;EU373911_f;EU373911_f_uc	EU373911_f_uc	0	0	0	0	0	0	0	0	0	0	0	3	0	0	0	0	0	0	2	0	0	0	2	0	0	0	0	0	0	3	2	0	0	0	0	0	0	0	0	0	0	0	0	0	0	0	0	0.0032
Bacteria;Firmicutes;Clostridia;Clostridiales;LADT_f;EU419143_g	EU419143_g	0	0	0	0	0	0	0	0	0	0	0	0	0	0	0	0	0	0	0	0	0	0	1	0	0	0	0	0	0	0	0	0	0	0	0	0	0	0	0	0	0	0	0	0	0	0	0	0
Bacteria;Actinobacteria;Acidimicrobiia;Acidimicrobiales;Iamiaceae;EU421859_g	EU421859_g	0	0	0	0	0	0	0	0	0	0	0	0	0	0	0	0	0	0	0	5	2	0	5	2	2	0	3	0	0	1	0	1	2	4	0	0	0	0	0	0	0	0	0	0	0	0	0	0
Bacteria;Proteobacteria;Deltaproteobacteria;OM27;U70713_f;EU431778_g	EU431778_g	0	0	0	0	0	0	0	0	0	0	0	0	0	0	0	0	0	0	0	1	1	0	0	0	0	0	0	1	1	0	0	1	3	3	0	0	0	0	0	0	0	0	0	0	0	0	0	0
Bacteria;Bacteroidetes;Sphingobacteriia;NVQB_o;NVQB_f;EU431801_g	EU431801_g	0	0	0	0	0	0	0	0	0	0	0	0	0	0	0	0	0	0	0	12	0	0	2	0	0	0	0	2	0	0	0	18	0	0	0	0	0	0	0	0	0	0	0	0	0	0	0	0
Bacteria;Bacteroidetes;Sphingobacteriia;Saprospirales;Saprospiraceae;EU431829_g	EU431829_g	0	0	0	0	0	0	0	0	0	0	0	0	0	0	0	0	0	0	0	0	0	1	0	0	0	0	0	0	0	0	0	0	0	1	0	0	0	0	0	0	0	0	0	0	0	0	0	0
Bacteria;Chlamydiae;Chlamydiae_c;Chlamydiales;EU488135_f;EU488135_f_uc	EU488135_f_uc	0	0	0	0	0	0	0	0	0	0	0	0	0	0	0	0	0	0	0	0	0	0	0	0	0	0	0	0	0	2	0	0	0	0	0	0	0	0	0	0	0	0	0	0	0	0	0	0
Bacteria;Chlamydiae;Chlamydiae_c;Chlamydiales;EU488135_f;EU488135_g	EU488135_g	0	0	0	0	0	0	0	0	0	0	0	0	0	0	0	0	0	0	0	0	0	0	0	0	0	0	0	2	0	0	0	0	0	0	0	0	0	0	0	0	0	0	0	0	0	0	0	0
Bacteria;Gemmatimonadetes;Gemmatimonadetes_c;Gemmatimonadales;Gemmatimonadaceae;EU491374_g	EU491374_g	0	0	0	0	0	0	0	0	0	0	1	0	0	0	0	0	0	0	1	0	0	0	0	2	4	0	0	0	0	0	0	0	2	0	0	0	0	0	0	0	0	0	0	0	0	0	0.0011	0
Bacteria;Gemmatimonadetes;Longimicrobia;GU568020_o;GU568020_f;EU491861_g	EU491861_g	0	0	0	0	0	0	0	0	0	0	1	1	0	0	0	0	0	0	3	1	2	1	4	1	0	0	0	0	4	2	4	0	0	3	0	0	0	0	0	0	0	0	0	0	0	0	0.0011	0.0011
Bacteria;Proteobacteria;Deltaproteobacteria;SAR324;EU491889_f;EU491889_f_uc	EU491889_f_uc	0	0	0	0	0	0	0	0	0	0	0	0	0	0	0	0	0	0	0	0	0	0	4	0	0	0	0	0	0	0	0	0	0	0	0	0	0	0	0	0	0	0	0	0	0	0	0	0
Bacteria;Acidobacteria;Solibacteres;Solibacterales;Solibacteraceae;EU589264_g	EU589264_g	0	0	0	0	0	0	0	0	0	0	0	0	0	0	0	0	0	0	0	0	0	0	2	0	0	0	0	0	0	0	0	0	0	0	0	0	0	0	0	0	0	0	0	0	0	0	0	0
Bacteria;Proteobacteria;Alphaproteobacteria;Rhodospirillales;Rhodospirillaceae;EU589272_g	EU589272_g	0	0	0	0	0	0	0	0	0	0	8	10	0	0	0	0	0	0	1	12	4	1	4	5	1	1	8	4	2	3	2	4	14	1	0	0	0	0	0	0	0	0	0	0	0	0	0.0087	0.0108
Bacteria;Chloroflexi;Caldilineae;Caldilineales;Caldilineaceae;EU589290_g	EU589290_g	0	0	0	0	0	0	0	0	0	0	0	0	0	0	0	0	0	0	0	0	0	0	0	0	0	0	0	0	0	0	0	0	0	3	0	0	0	0	0	0	0	0	0	0	0	0	0	0
Bacteria;Acidobacteria;Vicinamibacter_c;Vicinamibacter_o;Vicinamibacter_f;EU589292_g	EU589292_g	0	0	0	0	0	0	0	0	0	0	0	1	0	0	0	0	0	0	0	0	3	0	0	0	0	0	0	0	0	1	0	0	0	2	0	0	0	0	0	0	0	0	0	0	0	0	0	0.0011
Bacteria;Elusimicrobia;Elusimicrobia_c;PAC000548_o;EU589308_f;EU589308_g	EU589308_g	0	0	0	0	0	0	0	0	0	0	0	0	0	0	0	0	0	0	7	5	13	0	1	13	2	5	3	5	8	8	7	14	6	2	0	0	0	0	0	0	0	0	0	0	0	0	0	0
Bacteria;Proteobacteria;Gammaproteobacteria;Chromatiales;EU589310_f;EU589310_f_uc	EU589310_f_uc	0	0	0	0	0	0	0	0	0	0	0	0	0	0	0	0	0	0	0	0	0	0	2	0	0	0	0	0	0	0	0	0	3	0	0	0	0	0	0	0	0	0	0	0	0	0	0	0
Bacteria;Proteobacteria;Gammaproteobacteria;Chromatiales;EU589310_f;EU589310_g	EU589310_g	0	0	0	0	0	0	0	0	0	0	1	3	0	0	0	0	0	0	4	1	3	0	12	0	0	0	0	0	1	1	0	5	8	0	0	0	0	0	0	0	0	0	0	0	0	0	0.0011	0.0032
Bacteria;Proteobacteria;Deltaproteobacteria;Myxococcales;EU589314_f;EU589314_f_uc	EU589314_f_uc	0	0	0	0	0	0	0	0	0	0	3	0	0	0	0	0	0	0	3	0	8	2	0	0	0	0	0	2	0	0	2	3	2	0	0	0	0	0	0	0	0	0	0	0	0	0	0.0032	0
Bacteria;Proteobacteria;Deltaproteobacteria;Myxococcales;EU589314_f;EU589314_g	EU589314_g	0	0	0	0	0	0	0	0	0	0	0	0	0	0	0	0	0	0	8	0	1	2	0	0	3	0	0	1	5	0	2	0	6	3	0	0	0	0	0	0	0	0	0	0	0	0	0	0
Bacteria;Proteobacteria;Oligoflexia;Oligoflexales;Oligoflexaceae;EU617864_g	EU617864_g	0	0	0	0	0	0	0	0	0	0	0	0	0	0	0	0	0	0	0	0	0	0	1	0	0	0	0	0	0	0	0	0	0	0	0	0	0	0	0	0	0	0	0	0	0	0	0	0
Bacteria;Actinobacteria;Actinobacteria_c;Frankiales;Sporichthyaceae;EU644212_g	EU644212_g	0	0	0	0	0	0	0	0	0	0	2	0	0	0	0	0	0	0	0	0	0	0	0	0	0	0	0	1	0	1	0	0	0	0	0	0	0	0	0	0	0	0	0	0	0	0	0.0022	0
Bacteria;Acidobacteria;CP011806_c;CP011806_o;EU652507_f;EU652507_g	EU652507_g	0	0	0	0	0	0	0	0	0	0	1	0	0	0	0	0	0	0	0	0	0	0	0	0	0	0	0	3	1	0	0	0	2	1	0	0	0	0	0	0	0	0	0	0	0	0	0.0011	0
Bacteria;Acidobacteria;Vicinamibacter_c;Vicinamibacter_o;Vicinamibacter_f;EU700165_g	EU700165_g	0	0	0	0	0	0	0	0	0	0	2	1	0	0	0	0	0	0	0	1	2	1	0	1	0	0	0	0	0	0	1	0	2	0	0	0	0	0	0	0	0	0	0	0	0	0	0.0022	0.0011
Bacteria;Firmicutes;Clostridia;Clostridiales;Ruminococcaceae;EU728715_g	EU728715_g	0	0	0	0	0	0	0	0	0	0	0	0	0	0	0	0	0	0	1	0	1	1	0	0	0	1	2	0	0	2	3	2	1	1	0	0	0	0	0	0	0	0	0	0	0	0	0	0
Bacteria;Proteobacteria;Gammaproteobacteria;Chromatiales;Wenzhouxiangellaceae;EU734943_g	EU734943_g	0	0	0	0	0	0	0	0	0	0	0	0	0	0	0	0	0	0	0	0	0	1	0	0	0	0	0	0	0	0	0	0	0	1	0	0	0	0	0	0	0	0	0	0	0	0	0	0
Bacteria;TM6;TM6_c;Babela_o;EU735020_f;EU735020_f_uc	EU735020_f_uc	0	0	0	0	0	0	0	0	0	0	0	0	0	0	0	0	0	0	0	5	0	0	3	0	3	0	0	6	0	0	2	5	0	0	0	0	0	0	0	0	0	0	0	0	0	0	0	0
Bacteria;Saccharibacteria_TM7;Saccharimonas_c;Saccharimonas_o;EU735670_f;EU735670_f_uc	EU735670_f_uc	0	0	0	0	0	0	0	0	0	0	2	0	0	0	0	0	0	0	0	0	0	0	0	0	0	0	0	0	0	0	0	0	0	0	0	0	0	0	0	0	0	0	0	0	0	0	0.0022	0
Bacteria;Gemmatimonadetes;Longimicrobia;Longimicrobiales;GQ263002_f;EU735751_g	EU735751_g	0	0	0	0	0	0	0	0	0	0	0	8	0	0	0	0	0	0	4	1	4	0	2	2	12	0	0	7	3	9	5	9	9	4	0	0	0	0	0	0	0	0	0	0	0	0	0	0.0086
Bacteria;Actinobacteria;Acidimicrobiia;Acidimicrobiales;Iamiaceae;EU753662_g	EU753662_g	0	0	0	0	0	0	0	0	0	0	0	0	0	0	0	0	0	0	1	0	1	0	0	0	0	6	0	0	0	0	0	3	0	2	0	0	0	0	0	0	0	0	0	0	0	0	0	0
Bacteria;Proteobacteria;Alphaproteobacteria;Rhizobiales;Rhodomicrobium_f;EU753663_g	EU753663_g	0	0	0	0	0	0	0	0	0	0	0	0	0	0	0	0	0	0	0	0	0	0	0	0	0	0	0	0	0	0	1	0	0	0	0	0	0	0	0	0	0	0	0	0	0	0	0	0
Bacteria;Proteobacteria;Gammaproteobacteria;Chromatiales;Methylohalomonas_f;EU753674_g	EU753674_g	0	0	0	0	0	0	0	0	0	0	0	0	0	0	0	0	0	0	0	0	0	0	2	0	0	0	0	0	0	0	0	0	0	0	0	0	0	0	0	0	0	0	0	0	0	0	0	0
Bacteria;Firmicutes;Clostridia;Clostridiales;Lachnospiraceae;EU778577_g	EU778577_g	0	0	0	0	0	0	0	0	0	0	0	0	0	0	0	0	0	0	0	0	0	0	0	2	0	0	0	0	0	0	0	0	0	0	0	0	0	0	0	0	0	0	0	0	0	0	0	0
Bacteria;Firmicutes;Clostridia;Clostridiales;Lachnospiraceae;EU778925_g	EU778925_g	0	0	0	0	0	0	0	0	0	0	2	0	0	0	0	0	0	0	1	0	0	0	0	0	0	0	0	0	0	0	0	0	0	0	0	0	0	0	0	0	0	0	0	0	0	0	0.0022	0
Bacteria;Bacteroidetes;Sphingobacteriia;Sphingobacteriales;Chitinophagaceae;EU786131_g	EU786131_g	0	0	0	0	0	0	0	0	0	0	1	0	0	0	0	0	0	0	1	2	2	5	3	2	3	0	1	4	0	3	1	3	9	4	0	0	0	0	0	0	0	0	0	0	0	0	0.0011	0
Bacteria;Firmicutes;Clostridia;Clostridiales;Ruminococcaceae;EU794292_g	EU794292_g	0	0	0	0	0	28	1	23	0	0	0	0	0	0	0	0	0	0	0	0	0	0	0	7	8	42	41	28	6	9	8	7	8	8	0	0	0	0	0	0	0	0.0337	0.0013	0.0281	0	0	0	0
Bacteria;Proteobacteria;Alphaproteobacteria;Rhodospirillales;Rhodospirillaceae;EU799766_g	EU799766_g	0	0	0	0	0	0	0	0	0	0	0	2	0	0	0	0	0	0	0	1	0	0	0	1	0	0	0	0	0	0	0	1	0	0	0	0	0	0	0	0	0	0	0	0	0	0	0	0.0022
Bacteria;Proteobacteria;Alphaproteobacteria;Rhodospirillales;Rhodospirillaceae;EU800921_g	EU800921_g	0	0	0	0	0	0	0	0	0	0	0	0	0	0	0	0	0	0	0	0	0	1	0	0	0	0	0	0	0	0	0	0	0	0	0	0	0	0	0	0	0	0	0	0	0	0	0	0
Bacteria;Proteobacteria;Gammaproteobacteria;Chromatiales;Methylohalomonas_f;EU800981_g	EU800981_g	0	0	0	0	0	0	0	0	0	0	0	0	0	0	0	0	0	0	0	0	0	0	2	0	0	0	0	0	0	0	0	0	0	0	0	0	0	0	0	0	0	0	0	0	0	0	0	0
Bacteria;Proteobacteria;Alphaproteobacteria;Rhizobiales;Beijerinckiaceae;EU801149_g	EU801149_g	0	0	0	0	0	0	0	0	0	0	0	1	0	0	0	0	0	0	0	0	0	0	1	1	4	1	0	2	0	1	1	1	2	3	0	0	0	0	0	0	0	0	0	0	0	0	0	0.0011
Bacteria;Proteobacteria;Alphaproteobacteria;Rhodospirillales;Micavibrio_f;EU801307_g	EU801307_g	0	0	0	0	0	0	0	0	0	0	0	0	0	0	0	0	0	0	2	3	0	0	3	0	0	0	0	0	0	0	0	2	0	0	0	0	0	0	0	0	0	0	0	0	0	0	0	0
Bacteria;Fibrobacteres;Fibrobacteria;Fibrobacterales;GU983350_f;EU801574_g	EU801574_g	0	0	0	0	0	0	0	0	0	0	0	0	0	0	0	0	0	0	0	0	0	14	3	0	0	0	0	0	0	1	0	0	7	30	0	0	0	0	0	0	0	0	0	0	0	0	0	0
Bacteria;Proteobacteria;Alphaproteobacteria;Rhodospirillales;Rhodospirillaceae;EU801583_g	EU801583_g	0	0	0	0	0	0	0	0	0	0	0	0	0	0	0	0	0	0	0	0	7	1	7	0	0	0	0	0	0	0	3	0	1	0	0	0	0	0	0	0	0	0	0	0	0	0	0	0
Bacteria;Proteobacteria;Betaproteobacteria;Burkholderiales;Comamonadaceae;EU801607_g	EU801607_g	0	0	0	0	0	0	0	0	0	0	1	0	0	0	0	0	0	0	0	4	3	6	7	1	0	3	0	0	4	0	1	0	2	17	0	0	0	0	0	0	0	0	0	0	0	0	0.0011	0
Bacteria;Firmicutes;Clostridia;Clostridiales;Mogibacterium_f;EU842499_g	EU842499_g	0	0	0	0	0	0	0	0	0	0	0	0	0	0	0	0	0	0	0	0	0	0	0	0	0	0	0	0	0	0	0	0	0	0	0	2	0	0	0	0	0	0	0	0	0	0	0	0
Bacteria;Firmicutes;Clostridia;Clostridiales;Lachnospiraceae;EU844681_g	EU844681_g	0	0	0	0	0	0	0	0	0	0	0	0	0	0	0	0	0	0	0	0	0	0	0	0	0	0	0	0	0	0	0	4	0	0	0	0	0	0	0	0	0	0	0	0	0	0	0	0
Bacteria;Actinobacteria;Actinobacteria_c;Propionibacteriales;Nocardioidaceae;EU861822_g	EU861822_g	0	0	0	0	0	0	0	0	0	0	3	0	0	0	0	0	0	0	0	0	0	0	0	0	0	0	0	0	2	0	2	0	0	0	0	0	0	0	0	0	0	0	0	0	0	0	0.0032	0
Bacteria;Acidobacteria;Vicinamibacter_c;Vicinamibacter_o;Vicinamibacter_f;EU861837_g	EU861837_g	0	0	0	0	0	0	0	0	0	0	6	5	0	0	0	0	0	0	5	2	2	0	5	1	5	0	3	6	2	2	10	3	0	2	0	0	0	0	0	0	0	0	0	0	0	0	0.0065	0.0054
Bacteria;Chloroflexi;Chloroflexia;Kallotenuales;Kallotenuaceae;EU861840_g	EU861840_g	0	0	0	0	0	0	0	0	0	0	2	3	0	0	0	0	0	0	6	1	0	2	1	0	5	0	0	0	3	1	2	0	5	4	0	0	0	0	0	0	0	0	0	0	0	0	0.0022	0.0032
Bacteria;Saccharibacteria_TM7;Saccharimonas_c;Saccharimonas_o;EU861856_f;EU861856_g	EU861856_g	0	0	0	0	0	0	0	0	0	0	1	0	0	0	0	0	0	0	2	1	1	0	0	0	4	0	0	0	0	0	1	2	0	0	0	0	0	0	0	0	0	0	0	0	0	0	0.0011	0
Bacteria;Proteobacteria;Deltaproteobacteria;PAC002565_o;EU861868_f;EU861868_f_uc	EU861868_f_uc	0	0	0	0	0	0	0	0	0	0	0	2	0	0	0	0	0	0	2	0	0	0	0	0	0	0	0	0	0	0	0	0	0	0	0	0	0	0	0	0	0	0	0	0	0	0	0	0.0022
Bacteria;Proteobacteria;Deltaproteobacteria;PAC002565_o;EU861868_f;EU861868_g	EU861868_g	0	0	0	0	0	0	0	0	0	0	0	2	0	0	0	0	0	0	0	8	0	2	0	0	0	0	1	0	5	1	3	7	0	0	0	0	0	0	0	0	0	0	0	0	0	0	0	0.0022
Bacteria;Chloroflexi;Thermomicrobia;EU861898_o;EU861898_f;EU861898_g	EU861898_g	0	0	0	0	0	0	0	0	0	0	0	0	0	0	0	0	0	0	0	0	0	1	0	0	0	0	0	1	0	0	0	0	0	0	0	0	0	0	0	0	0	0	0	0	0	0	0	0
Bacteria;Berkelbacteria;LBVO_c;EU861904_o;EU861904_f;EU861904_f_uc	EU861904_f_uc	0	0	0	0	0	0	0	0	0	0	0	0	0	0	0	0	0	0	0	0	0	0	0	0	0	0	0	0	0	2	0	2	0	0	0	0	0	0	0	0	0	0	0	0	0	0	0	0
Bacteria;Actinobacteria;Actinobacteria_c;Micrococcales;Microbacteriaceae;EU861920_g	EU861920_g	0	0	0	0	0	0	0	0	0	0	0	0	0	0	0	0	0	0	1	0	1	0	1	0	0	1	0	0	0	0	0	0	0	0	0	0	0	0	0	0	0	0	0	0	0	0	0	0
Bacteria;Gemmatimonadetes;Gemmatimonadetes_c;Gemmatimonadales;Gemmatimonadaceae;EU861947_g	EU861947_g	0	0	0	0	0	0	0	0	0	0	0	0	0	0	0	0	0	0	0	0	0	0	0	0	2	0	0	0	0	0	0	0	0	0	0	0	0	0	0	0	0	0	0	0	0	0	0	0
Bacteria;Verrucomicrobia;Verrucomicrobiae;Pedosphaera_o;Pedosphaera_f;EU881223_g	EU881223_g	0	0	0	0	0	0	0	0	0	0	0	0	0	0	0	0	0	0	0	0	0	0	1	0	0	0	0	0	0	0	0	0	0	0	0	0	0	0	0	0	0	0	0	0	0	0	0	0
Bacteria;Planctomycetes;Planctomycetia;Planctomycetales;Planctomycetaceae;EU881226_g	EU881226_g	0	0	0	0	0	0	0	0	0	0	2	0	0	0	0	0	0	0	2	0	0	1	5	1	2	2	0	0	1	0	1	1	1	1	0	0	0	0	0	0	0	0	0	0	0	0	0.0022	0
Bacteria;Proteobacteria;Deltaproteobacteria;PAC001922_o;PAC002546_f;EU881241_g	EU881241_g	0	0	0	0	0	0	0	0	0	0	4	6	0	0	0	0	0	0	6	1	2	4	0	0	2	0	2	2	7	8	3	1	3	6	0	0	0	0	0	0	0	0	0	0	0	0	0.0043	0.0065
Bacteria;Chloroflexi;Ktedonobacteria;Ktedonobacterales;PAC000394_f;EU881261_g	EU881261_g	0	0	0	0	0	0	0	0	0	0	0	0	0	0	0	0	0	0	0	0	0	0	0	0	1	0	0	0	0	0	0	0	0	0	0	0	0	0	0	0	0	0	0	0	0	0	0	0
Bacteria;Proteobacteria;Gammaproteobacteria;Legionellales;Coxiellaceae;EU881328_g	EU881328_g	0	0	0	0	0	0	0	0	0	0	1	0	0	0	0	0	0	0	0	0	0	2	0	0	0	3	0	0	6	0	2	2	0	0	0	0	0	0	0	0	0	0	0	0	0	0	0.0011	0
Bacteria;Proteobacteria;Deltaproteobacteria;Myxococcales;Polyangiaceae;EU881332_g	EU881332_g	0	0	0	0	0	0	0	0	0	0	0	0	0	0	0	0	0	0	0	0	0	0	0	0	0	3	2	0	0	1	0	0	3	0	0	0	0	0	0	0	0	0	0	0	0	0	0	0
Bacteria;Omnitrophica_OP3;AY373410_c;AY373410_o;EU881347_f;EU881347_f_uc	EU881347_f_uc	0	0	0	0	0	0	0	0	0	0	0	0	0	0	0	0	0	0	0	3	3	0	0	0	0	0	0	0	0	0	0	0	0	0	0	0	0	0	0	0	0	0	0	0	0	0	0	0
Bacteria;Omnitrophica_OP3;AY373410_c;AY373410_o;EU881347_f;EU881347_g	EU881347_g	0	0	0	0	0	0	0	0	0	0	2	0	0	0	0	0	0	0	0	8	1	0	4	0	0	4	0	0	0	0	0	1	4	0	0	0	0	0	0	0	0	0	0	0	0	0	0.0022	0
Bacteria;Acidobacteria;PAC002280_c;PAC002280_o;PAC002280_f;EU925884_g	EU925884_g	0	0	0	0	0	0	0	0	0	0	0	0	0	0	0	0	0	0	0	0	0	0	0	0	0	0	0	0	0	0	1	0	0	0	0	0	0	0	0	0	0	0	0	0	0	0	0	0
Bacteria;Proteobacteria;Deltaproteobacteria;EU937845_o;EU937845_f;EU937845_g	EU937845_g	0	0	0	0	0	0	0	0	0	0	0	0	0	0	0	0	0	0	0	0	0	0	0	0	0	0	0	0	0	0	0	0	1	2	0	0	0	0	0	0	0	0	0	0	0	0	0	0
Bacteria;Verrucomicrobia;Verrucomicrobiae;Pedosphaera_o;Pedosphaera_f;EU937949_g	EU937949_g	0	0	0	0	0	0	0	0	0	0	0	0	0	0	0	0	0	0	0	0	0	0	0	3	0	0	0	0	3	0	0	0	0	0	0	0	0	0	0	0	0	0	0	0	0	0	0	0
Bacteria;Proteobacteria;Deltaproteobacteria;Myxococcales;Polyangiaceae;EU979074_g	EU979074_g	0	0	0	0	0	0	0	0	0	0	0	0	0	0	0	0	0	0	0	0	1	0	0	0	5	0	0	0	0	0	0	0	2	0	0	0	0	0	0	0	0	0	0	0	0	0	0	0
Bacteria;Proteobacteria;Gammaproteobacteria;EF573277_o;EF573277_f;EU979089_g	EU979089_g	0	0	0	0	0	0	0	0	0	0	0	0	0	0	0	0	0	0	0	0	0	0	0	0	0	0	0	0	1	0	0	1	0	0	0	0	0	0	0	0	0	0	0	0	0	0	0	0
Bacteria;Proteobacteria;Gammaproteobacteria;Chromatiales;Ectothiorhodospiraceae;Ectothiorhodospiraceae_uc	Ectothiorhodospiraceae_uc	0	0	0	0	0	0	0	0	0	0	0	0	0	0	0	0	0	0	0	0	0	0	0	0	0	2	0	0	0	0	0	0	0	0	0	0	0	0	0	0	0	0	0	0	0	0	0	0
Bacteria;Acidobacteria;Acidobacteriia;Acidobacteriales;Acidobacteriaceae;Edaphobacter	Edaphobacter	0	0	0	0	0	0	0	0	0	0	3	0	0	0	0	0	0	0	0	5	19	1	0	47	13	57	6	7	2	1	0	2	22	0	0	0	0	0	0	0	0	0	0	0	0	0	0.0032	0
Bacteria;Bacteroidetes;Sphingobacteriia;Sphingobacteriales;Chitinophagaceae;Edaphobaculum	Edaphobaculum	0	0	0	0	0	0	0	0	0	0	1	0	0	0	0	0	0	0	2	3	1	0	2	0	0	0	0	2	0	2	0	6	3	1	0	0	0	0	0	0	0	0	0	0	0	0	0.0011	0
Bacteria;Actinobacteria;Coriobacteriia;Coriobacteriales;Coriobacteriaceae;Eggerthella	Eggerthella	0	4	5	0	0	1	0	1	13	0	33	26	4	0	0	1	6	7	23	19	18	17	16	6	7	7	5	4	10	6	12	8	6	15	2	0	0	0.0051	0.0065	0	0	0.0012	0	0.0012	0.0172	0	0.0357	0.028
Bacteria;Actinobacteria;Nitriliruptoria;Egibacterales;Egibacteraceae;Egibacter	Egibacter	0	0	0	0	0	0	0	0	0	0	1	0	0	0	0	0	0	0	0	0	0	0	2	0	0	0	0	0	0	0	0	0	0	4	0	0	0	0	0	0	0	0	0	0	0	0	0.0011	0
Bacteria;Proteobacteria;Betaproteobacteria;Neisseriales;Neisseriaceae;Eikenella	Eikenella	0	0	0	0	0	0	0	0	0	0	0	1	0	0	0	0	0	0	0	0	0	0	0	0	0	0	0	0	0	0	0	0	0	0	0	0	0	0	0	0	0	0	0	0	0	0	0	0.0011
Bacteria;Firmicutes;Clostridia;Clostridiales;Lachnospiraceae;Eisenbergiella	Eisenbergiella	165	167	159	341	424	24	38	34	370	322	319	335	54	62	194	349	365	336	414	387	349	379	187	161	145	90	76	91	360	308	372	138	116	150	458	374	0.2119	0.2144	0.2055	0.4776	0.583	0.0289	0.0477	0.0416	0.4908	0.4746	0.3455	0.3604
Bacteria;Proteobacteria;Betaproteobacteria;Burkholderiales;Alcaligenaceae;Eiseniicola	Eiseniicola	0	0	0	0	0	0	0	0	0	0	0	0	0	0	0	0	0	0	0	0	0	0	0	0	0	0	0	0	0	0	0	0	1	0	0	0	0	0	0	0	0	0	0	0	0	0	0	0
Bacteria;Firmicutes;Clostridia;Clostridiales;Mogibacterium_f;Emergencia	Emergencia	0	0	0	0	6	0	0	0	5	0	0	1	0	0	0	0	0	0	0	0	0	0	0	0	0	0	0	0	3	0	3	0	0	0	0	0	0	0	0	0	0.0083	0	0	0	0.0066	0	0	0.0011
Bacteria;Bacteroidetes;Cytophagia;Cytophagales;Cytophagaceae;Emticicia	Emticicia	0	0	0	0	0	0	0	0	0	0	0	0	0	0	0	0	0	0	0	0	0	2	1	0	0	0	0	3	1	0	0	5	4	0	0	0	0	0	0	0	0	0	0	0	0	0	0	0
Bacteria;Proteobacteria;Deltaproteobacteria;Myxococcales;Nannocystaceae;Enhygromyxa	Enhygromyxa	0	0	0	0	0	0	0	0	0	0	1	3	0	0	0	0	0	0	3	2	0	0	3	2	0	0	2	1	3	0	0	1	6	0	0	0	0	0	0	0	0	0	0	0	0	0	0.0011	0.0032
Bacteria;Actinobacteria;Coriobacteriia;Coriobacteriales;Coriobacteriaceae;Enorma	Enorma	0	0	0	0	0	0	0	0	0	0	0	0	0	0	0	0	0	0	0	2	0	4	1	0	0	0	2	0	0	0	0	0	0	0	0	0	0	0	0	0	0	0	0	0	0	0	0	0
Bacteria;Proteobacteria;Alphaproteobacteria;Rhizobiales;Rhizobiaceae;Ensifer	Ensifer	0	0	0	0	0	0	0	0	0	0	0	0	0	0	0	0	0	0	0	0	2	0	0	0	0	0	0	0	0	0	0	0	0	0	0	0	0	0	0	0	0	0	0	0	0	0	0	0
Bacteria;Proteobacteria;Gammaproteobacteria;Enterobacterales;Enterobacteriaceae;Enterobacter	Enterobacter	1	0	0	0	0	0	0	0	0	0	0	0	0	0	0	0	0	0	0	0	0	0	0	0	0	0	0	0	0	0	0	0	0	0	0	0	0.0013	0	0	0	0	0	0	0	0	0	0	0
Bacteria;Proteobacteria;Gammaproteobacteria;Enterobacterales;Enterobacterales_f;Enterobacterales_g	Enterobacterales_g	305	339	336	0	40	2321	2398	2575	4	2	29	34	224	159	259	2	2	1	30	36	31	16	293	1033	897	830	824	796	416	423	410	441	506	589	35	51	0.3918	0.4353	0.4344	0	0.055	2.7967	3.0084	3.1477	0.0053	0.0029	0.0314	0.0366
Bacteria;Proteobacteria;Gammaproteobacteria;Enterobacterales;Enterobacteriaceae;Enterobacteriaceae_uc	Enterobacteriaceae_uc	0	0	0	0	0	1	0	0	0	0	0	0	0	0	0	0	0	0	1	0	0	0	1	4	1	21	4	7	1	0	2	0	2	0	0	0	0	0	0	0	0	0.0012	0	0	0	0	0	0
Bacteria;Firmicutes;Bacilli;Lactobacillales;Enterococcaceae;Enterococcaceae_uc	Enterococcaceae_uc	0	0	0	0	0	0	0	0	0	0	0	0	0	0	0	0	0	0	0	0	0	0	0	2	0	3	0	0	0	0	0	0	0	0	0	0	0	0	0	0	0	0	0	0	0	0	0	0
Bacteria;Firmicutes;Bacilli;Lactobacillales;Enterococcaceae;Enterococcus	Enterococcus	12	8	33	0	95	1503	1388	1540	16	0	8	12	1	8	0	0	0	3	17	4	0	0	1	70	67	388	477	436	133	138	113	54	89	87	130	114	0.0154	0.0103	0.0427	0	0.1306	1.811	1.7413	1.8825	0.0212	0	0.0087	0.0129
Bacteria;Proteobacteria;Alphaproteobacteria;Rhizobiales;Methylobacteriaceae;Enterovirga	Enterovirga	0	0	0	0	0	0	0	0	0	0	0	0	0	0	0	0	0	2	0	0	0	0	0	0	0	0	0	0	0	0	0	0	0	0	0	0	0	0	0	0	0	0	0	0	0	0	0	0
Bacteria;Firmicutes;Clostridia;Clostridiales;Lachnospiraceae;Epulopiscium	Epulopiscium	0	0	0	0	0	0	0	0	0	0	2	4	0	0	0	0	0	3	2	3	0	1	0	0	0	0	0	0	0	0	0	0	0	0	0	0	0	0	0	0	0	0	0	0	0	0	0.0022	0.0043
Bacteria;Firmicutes;Erysipelotrichi;Erysipelotrichales;Erysipelotrichaceae;Erysipelotrichaceae_uc	Erysipelotrichaceae_uc	0	0	0	0	0	0	0	0	0	0	0	0	0	0	0	0	0	0	0	0	0	0	0	2	0	0	0	2	0	0	0	0	0	0	0	0	0	0	0	0	0	0	0	0	0	0	0	0
Bacteria;Proteobacteria;Alphaproteobacteria;Sphingomonadales;Erythrobacteraceae;Erythrobacter	Erythrobacter	0	0	0	0	0	0	0	0	0	0	14	11	0	0	0	0	0	0	5	17	11	8	7	11	28	8	4	6	13	17	10	23	16	17	0	0	0	0	0	0	0	0	0	0	0	0	0.0152	0.0118
Bacteria;Proteobacteria;Alphaproteobacteria;Sphingomonadales;Erythrobacteraceae;Erythrobacteraceae_uc	Erythrobacteraceae_uc	0	0	0	0	0	0	0	0	0	0	0	0	0	0	0	0	0	0	11	0	5	3	0	5	12	4	1	0	0	0	11	0	4	0	0	0	0	0	0	0	0	0	0	0	0	0	0	0
Bacteria;Proteobacteria;Gammaproteobacteria;Enterobacterales;Enterobacteriaceae;Escherichia	Escherichia	0	0	0	0	0	7	17	19	0	0	0	0	0	0	0	0	0	0	0	0	0	0	0	0	0	0	0	0	0	0	0	0	0	0	0	0	0	0	0	0	0	0.0084	0.0213	0.0232	0	0	0	0
Bacteria;Firmicutes;Clostridia;Clostridiales;Mogibacterium_f;Eubacterium_g10	Eubacterium_g10	0	0	0	0	0	0	1	0	0	0	0	0	0	0	0	1	0	0	0	1	0	0	0	0	0	0	0	0	0	0	0	1	0	1	0	0	0	0	0	0	0	0	0.0013	0	0	0	0	0
Bacteria;Firmicutes;Clostridia;Clostridiales;Mogibacterium_f;Eubacterium_g11	Eubacterium_g11	0	1	0	0	0	0	0	0	0	0	0	1	0	0	0	0	0	0	0	0	0	0	0	1	1	0	1	1	0	0	2	1	0	0	0	0	0	0.0013	0	0	0	0	0	0	0	0	0	0.0011
Bacteria;Firmicutes;Clostridia;Clostridiales;Mogibacterium_f;Eubacterium_g14	Eubacterium_g14	0	0	0	0	0	0	0	0	0	0	0	0	0	0	0	0	0	0	0	0	0	0	0	0	0	0	0	0	0	0	0	0	0	0	0	1	0	0	0	0	0	0	0	0	0	0	0	0
Bacteria;Firmicutes;Clostridia;Clostridiales;Lachnospiraceae;Eubacterium_g17	Eubacterium_g17	0	0	0	28	67	0	8	9	0	49	13	8	0	0	0	39	0	0	17	44	44	56	10	3	0	6	4	7	32	39	50	8	17	18	55	47	0	0	0	0.0392	0.0921	0	0.01	0.011	0	0.0722	0.0141	0.0086
Bacteria;Firmicutes;Clostridia;Clostridiales;Lachnospiraceae;Eubacterium_g20	Eubacterium_g20	0	0	0	103	0	0	0	0	881	113	1261	1036	0	0	0	84	852	896	1275	278	275	237	117	2	1	1	0	1	78	81	74	9	5	14	1	7	0	0	0	0.1443	0	0	0	0	1.1686	0.1666	1.3659	1.1147
Bacteria;Firmicutes;Clostridia;Clostridiales;Lachnospiraceae;Eubacterium_g21	Eubacterium_g21	228	168	186	50	161	14	19	49	0	53	81	57	728	989	779	56	0	0	72	115	53	93	139	159	178	82	119	123	229	224	188	457	222	423	144	147	0.2929	0.2157	0.2404	0.07	0.2214	0.0169	0.0238	0.0599	0	0.0781	0.0877	0.0613
Bacteria;Firmicutes;Clostridia;Clostridiales;Ruminococcaceae;Eubacterium_g23	Eubacterium_g23	212	327	259	755	883	5014	4649	4858	0	652	209	185	478	402	337	762	0	0	156	590	726	680	214	555	598	2742	3008	3218	1091	1050	978	688	755	759	908	921	0.2723	0.4199	0.3348	1.0575	1.2141	6.0415	5.8323	5.9384	0	0.9611	0.2264	0.199
Bacteria;Firmicutes;Clostridia;Clostridiales;Lachnospiraceae;Eubacterium_g24	Eubacterium_g24	0	0	0	0	0	89	30	69	0	0	0	0	0	0	0	0	0	0	0	0	0	0	0	4	7	52	47	49	4	9	4	5	6	3	0	0	0	0	0	0	0	0.1072	0.0376	0.0843	0	0	0	0
Bacteria;Firmicutes;Clostridia;Clostridiales;Lachnospiraceae;Eubacterium_g4	Eubacterium_g4	85	77	98	240	7	19	55	34	0	243	66	30	185	142	97	264	0	1	46	278	230	215	55	50	47	34	63	36	38	30	32	102	89	97	5	13	0.1092	0.0989	0.1267	0.3362	0.0096	0.0229	0.069	0.0416	0	0.3582	0.0715	0.0323
Bacteria;Firmicutes;Clostridia;Clostridiales;Lachnospiraceae;Eubacterium_g5	Eubacterium_g5	1382	1311	1500	984	610	5133	5404	5134	0	897	264	279	884	821	879	966	1	0	281	883	771	851	637	928	933	2030	2106	2069	750	755	810	742	840	900	599	628	1.7751	1.6834	1.9391	1.3783	0.8388	6.1849	6.7795	6.2757	0	1.3222	0.286	0.3002
Bacteria;Firmicutes;Clostridia;Clostridiales;Ruminococcaceae;Eubacterium_g8	Eubacterium_g8	0	0	0	116	321	29	0	0	0	71	40	27	25	0	4	89	0	0	37	91	73	102	13	11	22	38	26	30	162	149	171	33	38	45	291	185	0	0	0	0.1625	0.4414	0.0349	0	0	0	0.1047	0.0433	0.0291
Bacteria;Actinobacteria;Nitriliruptoria;Euzebyales;Euzebyaceae;Euzebya	Euzebya	0	0	0	0	0	0	0	0	0	0	0	0	0	0	0	0	0	0	0	0	0	0	0	0	0	0	0	0	0	0	0	0	0	1	0	0	0	0	0	0	0	0	0	0	0	0	0	0
Bacteria;Firmicutes;Bacilli;Bacillales;Exiguobacteriaceae;Exiguobacterium	Exiguobacterium	0	0	0	0	0	0	0	0	0	0	1	0	0	0	0	0	0	0	0	0	0	1	0	0	0	0	0	0	0	0	0	0	0	0	0	0	0	0	0	0	0	0	0	0	0	0	0.0011	0
Bacteria;Firmicutes;Clostridia;Clostridiales;Lachnospiraceae;Extibacter	Extibacter	0	0	0	0	0	0	0	0	0	0	0	0	0	0	0	0	0	0	0	0	2	0	0	0	0	0	0	0	0	0	0	0	0	0	0	0	0	0	0	0	0	0	0	0	0	0	0	0
Bacteria;Firmicutes;Tissierellia;Tissierellales;Peptoniphilaceae;Ezakiella	Ezakiella	0	0	0	0	0	0	0	0	0	0	0	0	0	0	0	0	0	0	0	0	0	0	0	0	1	8	1	2	1	0	1	1	1	3	0	0	0	0	0	0	0	0	0	0	0	0	0	0
Bacteria;Proteobacteria;Gammaproteobacteria;Steroidobacter_o;FJ152692_f;FJ152692_g	FJ152692_g	0	0	0	0	0	0	0	0	0	0	0	0	0	0	0	0	0	0	2	0	9	1	0	0	0	0	0	0	3	0	2	0	7	0	0	0	0	0	0	0	0	0	0	0	0	0	0	0
Bacteria;Proteobacteria;Alphaproteobacteria;Rhizobiales;Parvibaculum_f;FJ152698_g	FJ152698_g	0	0	0	0	0	0	0	0	0	0	0	0	0	0	0	0	0	0	0	0	0	2	0	0	0	0	0	0	0	0	0	0	0	1	0	0	0	0	0	0	0	0	0	0	0	0	0	0
Bacteria;Proteobacteria;Gammaproteobacteria;Cellvibrionales;Cellvibrionaceae;FJ152985_g	FJ152985_g	0	0	0	0	0	0	0	0	0	0	0	0	0	0	0	0	0	0	0	0	0	0	0	0	0	0	1	0	0	0	0	0	0	0	0	0	0	0	0	0	0	0	0	0	0	0	0	0
Bacteria;Proteobacteria;Alphaproteobacteria;Caulobacterales;Caulobacteraceae;FJ193926_g	FJ193926_g	0	0	0	0	0	0	0	0	0	0	0	0	0	0	0	0	0	0	0	0	0	0	0	0	0	0	0	0	0	0	0	0	2	4	0	0	0	0	0	0	0	0	0	0	0	0	0	0
Bacteria;Proteobacteria;Alphaproteobacteria;Rhodospirillales;Rhodospirillaceae;FJ202881_g	FJ202881_g	0	0	0	0	0	0	0	0	0	0	0	0	0	0	0	0	0	0	0	0	0	0	0	0	2	0	0	0	0	0	0	0	0	0	0	0	0	0	0	0	0	0	0	0	0	0	0	0
Bacteria;Proteobacteria;Alphaproteobacteria;Rhizobiales;Hyphomicrobiaceae;FJ205253_g	FJ205253_g	0	0	0	0	0	0	0	0	0	0	0	0	0	0	0	0	0	0	0	0	0	0	1	0	0	0	0	0	0	0	0	0	0	0	0	0	0	0	0	0	0	0	0	0	0	0	0	0
Bacteria;TM6;TM6_c;Babela_o;FJ264771_f;FJ264771_f_uc	FJ264771_f_uc	0	0	0	0	0	0	0	0	0	0	0	0	0	0	0	0	0	0	0	0	0	3	0	2	0	0	0	0	0	0	0	0	0	0	0	0	0	0	0	0	0	0	0	0	0	0	0	0
Bacteria;Firmicutes;Clostridia;Clostridiales;Ruminococcaceae;FJ366802_g	FJ366802_g	0	0	0	0	0	0	14	0	0	0	0	0	0	0	0	0	0	0	0	0	0	0	0	0	1	0	0	2	0	0	0	0	0	0	0	0	0	0	0	0	0	0	0.0176	0	0	0	0	0
Bacteria;Bacteroidetes;Sphingobacteriia;Sphingobacteriales;Sphingobacteriaceae;FJ377315_g	FJ377315_g	0	0	0	0	0	0	0	0	0	0	0	0	0	0	0	0	0	0	0	0	2	1	0	0	1	0	0	1	3	0	0	0	0	0	0	0	0	0	0	0	0	0	0	0	0	0	0	0
Bacteria;Bacteroidetes;Sphingobacteriia;Sphingobacteriales;Chitinophagaceae;FJ437985_g	FJ437985_g	0	0	0	0	0	0	0	0	0	0	0	0	0	0	0	0	0	0	4	0	2	0	3	0	0	0	0	0	0	0	2	0	0	0	0	0	0	0	0	0	0	0	0	0	0	0	0	0
Bacteria;Firmicutes;Clostridia;Clostridiales;Dehalobacterium_f;FJ462126_g	FJ462126_g	0	0	0	0	0	0	0	0	0	0	0	0	0	0	0	0	0	0	0	0	0	0	0	0	0	0	3	0	0	0	0	0	0	0	0	0	0	0	0	0	0	0	0	0	0	0	0	0
Bacteria;Chloroflexi;PAC000286_c;FJ465977_o;FJ465977_f;FJ465977_f_uc	FJ465977_f_uc	0	0	0	0	0	0	0	0	0	0	0	0	0	0	0	0	0	0	0	0	0	0	0	0	0	4	0	0	0	0	0	0	0	0	0	0	0	0	0	0	0	0	0	0	0	0	0	0
Bacteria;Proteobacteria;Alphaproteobacteria;Caulobacterales;Caulobacteraceae;FJ477627_g	FJ477627_g	0	0	0	0	0	0	0	0	0	0	1	0	0	0	0	0	0	0	0	1	5	1	3	0	0	1	0	0	0	0	1	1	4	2	0	0	0	0	0	0	0	0	0	0	0	0	0.0011	0
Bacteria;Armatimonadetes;PAC000535_c;FJ479425_o;FJ479425_f;FJ478555_g	FJ478555_g	0	0	0	0	0	0	0	0	0	0	0	1	0	0	0	0	0	0	0	2	2	0	0	0	6	0	0	3	0	1	1	0	2	1	0	0	0	0	0	0	0	0	0	0	0	0	0	0.0011
Bacteria;Chloroflexi;Thermomicrobia;DQ129389_o;DQ129389_f;FJ478561_g	FJ478561_g	0	0	0	0	0	0	0	0	0	0	8	18	0	0	0	0	0	0	6	2	9	13	3	3	10	5	5	12	3	30	13	3	18	13	0	0	0	0	0	0	0	0	0	0	0	0	0.0087	0.0194
Bacteria;Proteobacteria;Alphaproteobacteria;Rickettsiales;FJ478621_f;FJ478621_f_uc	FJ478621_f_uc	0	0	0	0	0	0	0	0	0	0	0	0	0	0	0	0	0	0	0	0	0	0	0	0	0	0	0	0	0	0	0	0	2	0	0	0	0	0	0	0	0	0	0	0	0	0	0	0
Bacteria;Proteobacteria;Deltaproteobacteria;PAC001922_o;PAC002546_f;FJ478706_g	FJ478706_g	0	0	0	0	0	0	0	0	0	0	3	0	0	0	0	0	0	0	3	3	0	0	0	0	1	0	0	0	1	0	0	1	1	0	0	0	0	0	0	0	0	0	0	0	0	0	0.0032	0
Bacteria;Proteobacteria;Deltaproteobacteria;Myxococcales;Polyangiaceae;FJ478708_g	FJ478708_g	0	0	0	0	0	0	0	0	0	0	7	8	0	0	0	0	0	0	8	9	5	5	7	2	4	0	4	22	10	9	2	8	5	6	0	0	0	0	0	0	0	0	0	0	0	0	0.0076	0.0086
Bacteria;Kazan;CP011216_c;FJ478736_o;FJ478736_f;FJ478736_f_uc	FJ478736_f_uc	0	0	0	0	0	0	0	0	0	0	0	3	0	0	0	0	0	0	0	0	0	0	0	0	0	0	0	0	0	0	0	0	0	0	0	0	0	0	0	0	0	0	0	0	0	0	0	0.0032
Bacteria;Actinobacteria;Acidimicrobiia;Acidimicrobiales;FJ478790_f;FJ478790_g	FJ478790_g	0	0	0	0	0	0	0	0	0	0	8	11	0	0	0	0	0	0	11	6	3	3	11	7	10	8	10	11	21	26	11	6	8	8	0	0	0	0	0	0	0	0	0	0	0	0	0.0087	0.0118
Bacteria;Bacteroidetes;Sphingobacteriia;Sphingobacteriales;FJ478810_f;FJ478810_f_uc	FJ478810_f_uc	0	0	0	0	0	0	0	0	0	0	0	0	0	0	0	0	0	0	0	0	0	0	2	0	0	0	0	0	0	0	0	2	0	0	0	0	0	0	0	0	0	0	0	0	0	0	0	0
Bacteria;Bacteroidetes;Sphingobacteriia;Sphingobacteriales;FJ478810_f;FJ478810_g	FJ478810_g	0	0	0	0	0	0	0	0	0	0	0	0	0	0	0	0	0	0	0	0	2	0	0	0	0	0	0	0	0	0	0	0	0	1	0	0	0	0	0	0	0	0	0	0	0	0	0	0
Bacteria;Acidobacteria;Vicinamibacter_c;Vicinamibacter_o;Vicinamibacter_f;FJ478829_g	FJ478829_g	0	0	0	0	0	0	0	0	0	0	3	0	0	0	0	0	0	0	1	1	2	6	3	1	4	0	0	3	0	4	9	0	0	3	0	0	0	0	0	0	0	0	0	0	0	0	0.0032	0
Bacteria;Chloroflexi;Chloroflexia;Chloroflexales;Kouleothrix_f;FJ478841_g	FJ478841_g	0	0	0	0	0	0	0	0	0	0	28	13	0	0	0	0	0	0	21	6	6	6	16	9	37	2	29	15	35	16	11	10	11	6	0	0	0	0	0	0	0	0	0	0	0	0	0.0303	0.014
Bacteria;Verrucomicrobia;Spartobacteria;Chthoniobacterales;Chthoniobacteraceae;FJ478920_g	FJ478920_g	0	0	0	0	0	0	0	0	0	0	1	0	0	0	0	0	0	0	1	0	0	0	0	0	0	0	0	0	0	0	2	0	0	0	0	0	0	0	0	0	0	0	0	0	0	0	0.0011	0
Bacteria;Latescibacteria_WS3;Latescibacter_c;AM991194_o;AM991194_f;FJ478933_g	FJ478933_g	0	0	0	0	0	0	0	0	0	0	4	0	0	0	0	0	0	0	0	0	0	0	2	0	0	0	1	2	6	0	1	0	0	0	0	0	0	0	0	0	0	0	0	0	0	0	0.0043	0
Bacteria;Acidobacteria;Vicinamibacter_c;Vicinamibacter_o;Vicinamibacter_f;FJ478953_g	FJ478953_g	0	0	0	0	0	0	0	0	0	0	0	0	0	0	0	0	0	0	5	2	4	4	4	0	0	0	0	0	4	0	5	3	0	9	0	0	0	0	0	0	0	0	0	0	0	0	0	0
Bacteria;Proteobacteria;Alphaproteobacteria;Rhizobiales;Parvibaculum_f;FJ479146_g	FJ479146_g	0	0	0	0	0	0	0	0	0	0	0	0	0	0	0	0	0	0	0	0	0	0	0	0	0	0	1	0	0	0	0	0	0	1	0	0	0	0	0	0	0	0	0	0	0	0	0	0
Bacteria;Armatimonadetes;PAC000535_c;FJ479425_o;FJ479425_f;FJ479177_g	FJ479177_g	0	0	0	0	0	0	0	0	0	0	0	0	0	0	0	0	0	0	0	0	0	0	0	2	3	0	1	0	7	1	3	2	0	0	0	0	0	0	0	0	0	0	0	0	0	0	0	0
Bacteria;Chlamydiae;Chlamydiae_c;Chlamydiales;Waddliaceae;FJ479189_g	FJ479189_g	0	0	0	0	0	0	0	0	0	0	0	0	0	0	0	0	0	0	0	0	0	0	0	0	8	0	0	0	0	0	0	0	0	0	0	0	0	0	0	0	0	0	0	0	0	0	0	0
Bacteria;Gemmatimonadetes;Gemmatimonadetes_c;Gemmatimonadales;Gemmatimonadaceae;FJ479207_g	FJ479207_g	0	0	0	0	0	0	0	0	0	0	0	8	0	0	0	0	0	0	0	6	5	0	0	0	0	0	0	13	0	0	0	0	0	0	0	0	0	0	0	0	0	0	0	0	0	0	0	0.0086
Bacteria;Actinobacteria;Thermoleophilia;Solirubrobacterales;Parviterribacteraceae;FJ479378_g	FJ479378_g	0	0	0	0	0	0	0	0	0	0	3	0	0	0	0	0	0	0	4	3	2	1	5	1	0	0	3	5	8	2	4	9	0	3	0	0	0	0	0	0	0	0	0	0	0	0	0.0032	0
Bacteria;Acidobacteria;PAC002259_c;PAC002259_o;PAC002259_f;FJ479398_g	FJ479398_g	0	0	0	0	0	0	0	0	0	0	0	1	0	0	0	0	0	0	0	0	0	0	0	0	0	0	1	0	0	0	1	2	0	0	0	0	0	0	0	0	0	0	0	0	0	0	0	0.0011
Bacteria;Armatimonadetes;PAC000535_c;FJ479425_o;FJ479425_f;FJ479425_f_uc	FJ479425_f_uc	0	0	0	0	0	0	0	0	0	0	2	2	0	0	0	0	0	0	0	0	0	0	0	0	0	0	0	0	0	0	0	0	0	0	0	0	0	0	0	0	0	0	0	0	0	0	0.0022	0.0022
Bacteria;Armatimonadetes;PAC000535_c;FJ479425_o;FJ479425_f;FJ479425_g	FJ479425_g	0	0	0	0	0	0	0	0	0	0	0	0	0	0	0	0	0	0	0	0	0	1	0	0	0	0	0	0	0	0	0	0	0	0	0	0	0	0	0	0	0	0	0	0	0	0	0	0
Bacteria;Proteobacteria;Deltaproteobacteria;Deferrisoma_o;FJ479568_f;FJ479568_g	FJ479568_g	0	0	0	0	0	0	0	0	0	0	8	5	0	0	0	0	0	0	5	2	0	0	0	1	2	0	5	5	6	5	4	2	0	2	0	0	0	0	0	0	0	0	0	0	0	0	0.0087	0.0054
Bacteria;Chloroflexi;Anaerolineae;PAC000395_o;FJ481317_f;FJ481317_f_uc	FJ481317_f_uc	0	0	0	0	0	0	0	0	0	0	0	0	0	0	0	0	0	0	2	0	0	0	0	0	0	0	0	0	0	0	0	0	0	0	0	0	0	0	0	0	0	0	0	0	0	0	0	0
Bacteria;Hydrogenedentes_NKB19;Hydrogenedens_c;Hydrogenedens_o;Hydrogenedens_f;FJ497309_g	FJ497309_g	0	0	0	0	0	0	0	0	0	0	0	0	0	0	0	0	0	0	0	0	0	0	0	0	0	0	0	2	0	0	0	0	0	1	0	0	0	0	0	0	0	0	0	0	0	0	0	0
Bacteria;Proteobacteria;Oligoflexia;Bdellovibrionales;Bdellovibrionaceae;FJ516839_g	FJ516839_g	0	0	0	0	0	0	0	0	0	0	0	0	0	0	0	0	0	0	0	0	1	0	0	0	0	0	0	0	0	0	1	0	0	0	0	0	0	0	0	0	0	0	0	0	0	0	0	0
Bacteria;Proteobacteria;Deltaproteobacteria;Myxococcales;FJ516990_f;FJ516990_f_uc	FJ516990_f_uc	0	0	0	0	0	0	0	0	0	0	0	0	0	0	0	0	0	0	0	0	0	0	3	0	0	0	0	0	0	2	0	0	0	0	0	0	0	0	0	0	0	0	0	0	0	0	0	0
Bacteria;Proteobacteria;Deltaproteobacteria;Myxococcales;FJ516990_f;FJ516990_g	FJ516990_g	0	0	0	0	0	0	0	0	0	0	0	0	0	0	0	0	0	0	0	0	0	0	0	0	0	0	0	0	0	0	0	0	3	0	0	0	0	0	0	0	0	0	0	0	0	0	0	0
Bacteria;Bacteroidetes;Sphingobacteriia;CP012155_o;CP012155_f;FJ529921_g	FJ529921_g	0	0	0	0	0	0	0	0	0	0	0	2	0	0	0	0	0	0	0	5	2	2	1	0	0	0	0	2	1	7	2	12	2	2	0	0	0	0	0	0	0	0	0	0	0	0	0	0.0022
Bacteria;Firmicutes;Clostridia;Clostridiales;Lachnospiraceae;FJ534957_g	FJ534957_g	0	0	0	0	0	0	0	0	0	0	0	1	0	0	0	0	0	0	0	0	0	0	0	0	0	0	0	0	0	0	0	0	0	0	0	0	0	0	0	0	0	0	0	0	0	0	0	0.0011
Bacteria;Firmicutes;Clostridia;Clostridiales;Lachnospiraceae;FJ534982_g	FJ534982_g	0	0	0	0	0	0	0	0	0	0	0	0	0	0	0	0	0	0	0	0	0	0	0	0	2	0	0	0	0	0	0	0	0	0	0	0	0	0	0	0	0	0	0	0	0	0	0	0
Bacteria;Planctomycetes;Planctomycetia;Planctomycetales;Planctomycetaceae;FJ542842_g	FJ542842_g	0	0	0	0	0	0	0	0	0	0	0	2	0	0	0	0	0	0	0	0	0	0	0	0	2	0	0	0	0	0	0	0	0	0	0	0	0	0	0	0	0	0	0	0	0	0	0	0.0022
Bacteria;Planctomycetes;Planctomycetia;Planctomycetales;Planctomycetaceae;FJ542882_g	FJ542882_g	0	0	0	0	0	0	0	0	0	0	0	0	0	0	0	0	0	0	0	0	0	0	0	0	0	0	0	0	0	0	1	1	0	0	0	0	0	0	0	0	0	0	0	0	0	0	0	0
Bacteria;Planctomycetes;Planctomycetia;Planctomycetales;Planctomycetaceae;FJ542903_g	FJ542903_g	0	0	0	0	0	0	0	0	0	0	0	0	0	0	0	0	0	0	0	1	0	0	0	0	0	0	0	0	0	0	0	0	0	3	0	0	0	0	0	0	0	0	0	0	0	0	0	0
Bacteria;Verrucomicrobia;Spartobacteria;Chthoniobacterales;Chthoniobacteraceae;FJ542927_g	FJ542927_g	0	0	0	0	0	0	0	0	0	0	0	0	0	0	0	0	0	0	0	0	2	0	0	0	0	2	0	0	3	0	1	1	1	0	0	0	0	0	0	0	0	0	0	0	0	0	0	0
Bacteria;Verrucomicrobia;Spartobacteria;Chthoniobacterales;Chthoniobacteraceae;FJ542958_g	FJ542958_g	0	0	0	0	0	0	0	0	0	0	11	5	0	0	0	0	0	0	2	2	4	7	4	9	5	1	6	16	4	5	17	7	4	12	0	0	0	0	0	0	0	0	0	0	0	0	0.0119	0.0054
Bacteria;TM6;TM6_c;Babela_o;ARQD_f;FJ542964_g	FJ542964_g	0	0	0	0	0	0	0	0	0	0	0	0	0	0	0	0	0	0	0	1	0	0	0	0	5	0	0	0	0	0	0	0	0	0	0	0	0	0	0	0	0	0	0	0	0	0	0	0
Bacteria;Planctomycetes;Planctomycetia;Planctomycetales;Planctomycetaceae;FJ542976_g	FJ542976_g	0	0	0	0	0	0	0	0	0	0	0	0	0	0	0	0	0	0	0	0	0	1	0	0	0	0	0	0	0	0	1	0	0	0	0	0	0	0	0	0	0	0	0	0	0	0	0	0
Bacteria;Planctomycetes;Planctomycetia;Planctomycetales;Planctomycetaceae;FJ543048_g	FJ543048_g	0	0	0	0	0	0	0	0	0	0	0	7	0	0	0	0	0	0	5	0	5	2	6	0	1	0	1	1	0	0	6	1	0	2	0	0	0	0	0	0	0	0	0	0	0	0	0	0.0075
Bacteria;Chloroflexi;Ktedonobacteria;AY673403_o;AY673403_f;FJ592904_g	FJ592904_g	0	0	0	0	0	0	0	0	0	0	0	0	0	0	0	0	0	0	0	0	0	2	0	2	2	3	0	0	2	0	0	0	0	0	0	0	0	0	0	0	0	0	0	0	0	0	0	0
Bacteria;Cyanobacteria;PAC001562_c;PAC001562_o;FJ625336_f;FJ625336_g	FJ625336_g	0	0	0	0	0	0	0	0	0	0	0	0	0	0	0	0	0	0	0	0	1	0	0	0	0	0	0	0	0	0	0	0	0	0	0	0	0	0	0	0	0	0	0	0	0	0	0	0
Bacteria;AD3;PAC000071_c;PAC001878_o;PAC002233_f;FJ625337_g	FJ625337_g	0	0	0	0	0	0	0	0	0	0	0	0	0	0	0	0	0	0	0	0	0	0	0	0	0	2	0	0	0	0	0	0	0	0	0	0	0	0	0	0	0	0	0	0	0	0	0	0
Bacteria;DQ833500_p;DQ833500_c;DQ833500_o;DQ833500_f;FJ625342_g	FJ625342_g	0	0	0	0	0	0	0	0	0	0	0	0	0	0	0	0	0	0	2	0	3	0	1	2	1	38	0	2	0	0	0	0	2	0	0	0	0	0	0	0	0	0	0	0	0	0	0	0
Bacteria;Chloroflexi;Anaerolineae;Anaerolinaeles;GCA004_f;FJ628325_g	FJ628325_g	0	0	0	0	0	0	0	0	0	0	0	0	0	0	0	0	0	0	0	0	0	10	1	0	0	0	0	0	0	0	0	0	0	14	0	0	0	0	0	0	0	0	0	0	0	0	0	0
Bacteria;Proteobacteria;Deltaproteobacteria;Myxococcales;Haliangiaceae;FJ660559_g	FJ660559_g	0	0	0	0	0	0	0	0	0	0	0	0	0	0	0	0	0	0	0	0	2	0	0	0	1	0	0	0	0	0	0	3	0	3	0	0	0	0	0	0	0	0	0	0	0	0	0	0
Bacteria;Proteobacteria;Betaproteobacteria;Burkholderiales;Comamonadaceae;FJ660572_g	FJ660572_g	0	0	0	0	0	0	0	0	0	0	0	0	0	0	0	0	0	0	1	0	7	0	1	1	0	0	0	0	0	0	1	0	1	2	0	0	0	0	0	0	0	0	0	0	0	0	0	0
Bacteria;Firmicutes;Clostridia;Clostridiales;Lachnospiraceae;FJ681385_g	FJ681385_g	0	0	0	0	0	0	0	0	0	0	0	0	0	0	0	0	0	0	0	0	0	0	0	0	2	0	0	0	0	0	0	0	0	0	0	0	0	0	0	0	0	0	0	0	0	0	0	0
Bacteria;Proteobacteria;Oligoflexia;Bdellovibrionales;CU925466_f;FJ710783_g	FJ710783_g	0	0	0	0	0	0	0	0	0	0	0	0	0	0	0	0	0	0	0	0	2	0	0	0	0	0	0	0	0	0	0	1	0	0	0	0	0	0	0	0	0	0	0	0	0	0	0	0
Bacteria;Proteobacteria;Alphaproteobacteria;Rhizobiales;FJ711202_f;FJ711202_g	FJ711202_g	0	0	0	0	0	0	0	0	0	0	0	0	0	0	0	0	0	0	0	0	0	1	0	0	0	0	0	0	0	0	0	0	0	1	0	0	0	0	0	0	0	0	0	0	0	0	0	0
Bacteria;Proteobacteria;Alphaproteobacteria;Rhodospirillales;Rhodospirillaceae;FJ711207_g	FJ711207_g	0	0	0	0	0	0	0	0	0	0	2	3	0	0	0	0	0	0	0	0	0	0	8	0	0	0	0	1	0	0	0	3	0	2	0	0	0	0	0	0	0	0	0	0	0	0	0.0022	0.0032
Bacteria;Proteobacteria;Hydrogenophilalia;Hydrogenophilales;FJ715977_f;FJ715977_f_uc	FJ715977_f_uc	0	0	0	0	0	0	0	0	0	0	0	0	0	0	0	0	0	0	0	0	0	0	0	0	0	3	0	4	2	2	0	0	0	0	0	0	0	0	0	0	0	0	0	0	0	0	0	0
Bacteria;Proteobacteria;Hydrogenophilalia;Hydrogenophilales;FJ715977_f;FJ715977_g	FJ715977_g	0	0	0	0	0	0	0	0	0	0	0	0	0	0	0	0	0	0	0	0	0	0	0	0	0	0	0	0	0	1	0	0	0	0	0	0	0	0	0	0	0	0	0	0	0	0	0	0
Bacteria;Bacteroidetes;Sphingobacteriia;NVQB_o;PAC000134_f;FJ793180_g	FJ793180_g	0	0	0	0	0	0	0	0	0	0	0	0	0	0	0	0	0	0	2	0	4	0	0	0	0	0	0	2	0	0	7	0	3	0	0	0	0	0	0	0	0	0	0	0	0	0	0	0
Bacteria;Firmicutes;Clostridia;Clostridiales;Lachnospiraceae;FJ825526_g	FJ825526_g	0	0	0	0	0	0	0	0	0	0	2	0	0	0	0	0	0	0	3	0	0	0	0	0	0	0	0	0	0	0	0	0	0	0	0	0	0	0	0	0	0	0	0	0	0	0	0.0022	0
Bacteria;Firmicutes;Clostridia;Clostridiales;Ruminococcaceae;FJ880790_g	FJ880790_g	0	0	0	0	0	0	0	0	0	0	0	0	0	0	0	0	0	0	0	0	0	0	0	0	0	1	1	1	1	0	0	0	0	0	3	0	0	0	0	0	0	0	0	0	0	0	0	0
Bacteria;Proteobacteria;Alphaproteobacteria;Sneathiellales;FJ889304_f;FJ889304_g	FJ889304_g	0	0	0	0	0	0	0	0	0	0	0	1	0	0	0	0	0	0	0	0	0	0	0	0	0	0	0	0	0	0	0	0	0	0	0	0	0	0	0	0	0	0	0	0	0	0	0	0.0011
Bacteria;Actinobacteria;Actinobacteria_c;Micrococcales;Microbacteriaceae;FJ893810_g	FJ893810_g	0	0	0	0	0	0	0	0	0	0	0	0	0	0	0	0	0	0	0	0	0	0	0	0	1	0	1	0	0	0	0	0	0	0	0	0	0	0	0	0	0	0	0	0	0	0	0	0
Bacteria;Acidobacteria;Acidobacteriia;Acidobacteriales;Acidobacteriaceae;FJ936824_g	FJ936824_g	0	0	0	0	0	0	0	0	0	0	2	2	0	0	0	0	0	0	2	0	4	0	3	11	3	1	4	8	5	4	2	0	4	2	0	0	0	0	0	0	0	0	0	0	0	0	0.0022	0.0022
Bacteria;Bacteroidetes;Sphingobacteriia;NVQB_o;PAC000536_f;FJ947131_g	FJ947131_g	0	0	0	0	0	0	0	0	0	0	0	0	0	0	0	0	0	0	0	2	1	1	4	0	0	0	0	0	3	1	3	0	1	1	0	0	0	0	0	0	0	0	0	0	0	0	0	0
Bacteria;Peregrinibacteria;Peribacteria;FM207940_o;FM207940_f;FM207940_g	FM207940_g	0	0	0	0	0	0	0	0	0	0	0	0	0	0	0	0	0	0	0	0	0	0	0	0	0	0	0	0	0	0	1	0	0	0	0	0	0	0	0	0	0	0	0	0	0	0	0	0
Bacteria;Proteobacteria;Alphaproteobacteria;Rhodospirillales;Rhodospirillaceae;FM209132_g	FM209132_g	0	0	0	0	0	0	0	0	0	0	0	0	0	0	0	0	0	0	0	0	0	0	3	0	0	0	0	0	0	0	0	0	0	0	0	0	0	0	0	0	0	0	0	0	0	0	0	0
Bacteria;Verrucomicrobia;Verrucomicrobiae;Pedosphaera_o;Pedosphaera_f;FM209351_g	FM209351_g	0	0	0	0	0	0	0	0	0	0	0	0	0	0	0	0	0	0	0	0	0	6	12	0	0	0	0	0	0	0	0	0	2	9	0	0	0	0	0	0	0	0	0	0	0	0	0	0
Bacteria;Proteobacteria;Alphaproteobacteria;Micropepsales;Micropepsaceae;FM212999_g	FM212999_g	0	0	0	0	0	0	0	0	0	0	0	0	0	0	0	0	0	0	1	0	0	2	1	0	0	0	0	0	0	0	0	0	3	1	0	0	0	0	0	0	0	0	0	0	0	0	0	0
Bacteria;Proteobacteria;Deltaproteobacteria;PAC001922_o;PAC002546_f;FM253572_g	FM253572_g	0	0	0	0	0	0	0	0	0	0	4	2	0	0	0	0	0	0	0	2	0	1	0	0	1	0	1	1	3	1	5	0	4	0	0	0	0	0	0	0	0	0	0	0	0	0	0.0043	0.0022
Bacteria;Proteobacteria;Deltaproteobacteria;PAC001922_o;FM253606_f;FM253606_g	FM253606_g	0	0	0	0	0	0	0	0	0	0	0	0	0	0	0	0	0	0	0	0	0	2	0	0	0	0	0	1	0	0	0	0	2	4	0	0	0	0	0	0	0	0	0	0	0	0	0	0
Bacteria;Chloroflexi;Ardenticatenia;FM253648_o;FM253648_f;FM253648_f_uc	FM253648_f_uc	0	0	0	0	0	0	0	0	0	0	0	0	0	0	0	0	0	0	0	0	0	0	0	0	0	0	0	0	0	0	2	0	0	2	0	0	0	0	0	0	0	0	0	0	0	0	0	0
Bacteria;Proteobacteria;Alphaproteobacteria;Rhizobiales;Methylopila_f;FM253651_g	FM253651_g	0	0	0	0	0	0	0	0	0	0	0	0	0	0	0	0	0	0	0	0	0	1	0	0	0	0	0	0	0	0	1	0	0	0	0	0	0	0	0	0	0	0	0	0	0	0	0	0
Bacteria;Proteobacteria;Alphaproteobacteria;Rhodospirillales;Alysiosphaera_f;FM253654_g	FM253654_g	0	0	0	0	0	0	0	0	0	0	4	5	0	0	0	0	0	0	2	3	7	3	1	0	0	0	1	2	1	4	1	0	1	2	0	0	0	0	0	0	0	0	0	0	0	0	0.0043	0.0054
Bacteria;Chloroflexi;Anaerolineae;PAC000395_o;FN594644_f;FM253679_g	FM253679_g	0	0	0	0	0	0	0	0	0	0	0	0	0	0	0	0	0	0	0	0	0	0	1	0	0	0	0	0	0	0	0	0	0	6	0	0	0	0	0	0	0	0	0	0	0	0	0	0
Bacteria;Proteobacteria;Betaproteobacteria;Neisseriales;Neisseriaceae;FM873692_g	FM873692_g	0	0	0	0	0	0	0	0	0	0	0	0	0	0	0	0	0	0	2	0	0	0	0	0	0	0	1	0	0	4	0	0	0	0	0	0	0	0	0	0	0	0	0	0	0	0	0	0
Bacteria;Actinobacteria;Actinobacteria_c;Frankiales;Nakamurellaceae;FM874283_g	FM874283_g	0	0	0	0	0	0	0	0	0	0	0	0	0	0	0	0	0	0	0	1	0	0	0	0	0	0	0	0	0	0	0	0	0	0	0	0	0	0	0	0	0	0	0	0	0	0	0	0
Bacteria;Actinobacteria;Actinobacteria_c;Motilibacter_o;Motilibacteraceae;FM874514_g	FM874514_g	0	0	0	0	0	0	0	0	0	0	0	0	0	0	0	0	0	0	0	0	0	0	0	0	0	0	0	0	0	0	0	0	1	0	0	0	0	0	0	0	0	0	0	0	0	0	0	0
Bacteria;Actinobacteria;Actinobacteria_c;Kineosporiales;Kineosporiaceae;FM886842_g	FM886842_g	0	0	0	0	0	0	0	0	0	0	0	0	0	0	0	0	0	0	0	2	0	2	0	0	0	0	0	0	0	0	0	0	0	2	0	0	0	0	0	0	0	0	0	0	0	0	0	0
Bacteria;Bacteroidetes;Sphingobacteriia;Sphingobacteriales;Chitinophagaceae;FN428761_g	FN428761_g	0	0	0	0	0	0	0	0	0	0	0	1	0	0	0	0	0	0	0	6	0	2	4	1	1	0	2	0	1	3	2	12	2	1	0	0	0	0	0	0	0	0	0	0	0	0	0	0.0011
Bacteria;Bacteroidetes;Flavobacteria;Flavobacteriales;FN433404_f;FN433404_f_uc	FN433404_f_uc	0	0	0	0	0	0	0	0	0	0	0	0	0	0	0	0	0	0	0	0	0	0	0	0	0	0	0	0	0	6	2	0	0	0	0	0	0	0	0	0	0	0	0	0	0	0	0	0
Bacteria;Deinococcus-Thermus;Deinococci;Trueperales;Trueperaceae;FN436135_g	FN436135_g	0	0	0	0	0	0	0	0	0	0	0	0	0	0	0	0	0	0	1	0	0	0	0	0	0	0	0	0	0	0	1	0	0	0	0	0	0	0	0	0	0	0	0	0	0	0	0	0
Bacteria;Gemmatimonadetes;Gemmatimonadetes_c;Gemmatimonadales;Gemmatimonadaceae;FN436138_g	FN436138_g	0	0	0	0	0	0	0	0	0	0	7	3	0	0	0	0	0	0	2	2	4	42	33	0	1	1	3	1	2	0	3	2	5	50	0	0	0	0	0	0	0	0	0	0	0	0	0.0076	0.0032
Bacteria;Actinobacteria;Thermoleophilia;Solirubrobacterales;FN436189_f;FN436189_g	FN436189_g	0	0	0	0	0	0	0	0	0	0	5	3	0	0	0	0	0	0	4	9	17	3	2	3	9	1	6	5	6	2	6	11	18	11	0	0	0	0	0	0	0	0	0	0	0	0	0.0054	0.0032
Bacteria;Bacteroidetes;Cytophagia;Cytophagales;Cytophagaceae;FN554387_g	FN554387_g	0	0	0	0	0	0	0	0	0	0	11	27	0	0	0	0	0	0	25	19	54	31	137	0	2	0	1	13	10	24	27	38	84	74	0	0	0	0	0	0	0	0	0	0	0	0	0.0119	0.0291
Bacteria;Firmicutes;Bacilli;Bacillales;Paenibacillaceae;FN563170_g	FN563170_g	0	0	0	0	0	0	0	0	0	0	0	0	0	0	0	0	0	0	3	0	0	0	0	0	0	0	0	1	0	0	0	0	1	0	0	0	0	0	0	0	0	0	0	0	0	0	0	0
Bacteria;Chloroflexi;Anaerolineae;PAC000395_o;FN594644_f;FN594644_g	FN594644_g	0	0	0	0	0	0	0	0	0	0	0	0	0	0	0	0	0	0	2	0	0	2	1	0	1	0	0	0	0	0	4	0	0	0	0	0	0	0	0	0	0	0	0	0	0	0	0	0
Bacteria;Actinobacteria;Actinobacteria_c;Frankiales;AB021325_f;FN687458_g	FN687458_g	0	0	0	0	0	0	0	0	0	0	0	0	0	0	0	0	0	0	0	0	0	0	0	0	0	0	0	0	0	0	0	0	1	0	0	0	0	0	0	0	0	0	0	0	0	0	0	0
Bacteria;Bacteroidetes;Sphingobacteriia;NVQB_o;PAC000536_f;FN811185_g	FN811185_g	0	0	0	0	0	0	0	0	0	0	21	6	0	0	0	0	0	0	14	8	6	2	46	2	5	0	3	10	24	4	12	8	20	6	0	0	0	0	0	0	0	0	0	0	0	0	0.0227	0.0065
Bacteria;Saccharibacteria_TM7;Saccharimonas_c;Saccharimonas_o;Saccharimonas_f;FN811240_g	FN811240_g	0	0	0	0	0	0	0	0	0	0	0	0	0	0	0	0	0	0	2	0	5	0	0	0	0	0	0	0	0	0	0	0	0	0	0	0	0	0	0	0	0	0	0	0	0	0	0	0
Bacteria;Armatimonadetes;PAC000296_c;PAC000296_o;PAC000296_f;FN811251_g	FN811251_g	0	0	0	0	0	0	0	0	0	0	0	0	0	0	0	0	0	0	0	0	3	0	3	0	0	0	0	0	0	0	0	0	6	7	0	0	0	0	0	0	0	0	0	0	0	0	0	0
Bacteria;Bacteroidetes;Sphingobacteriia;Saprospirales;Saprospiraceae;FN824940_g	FN824940_g	0	0	0	0	0	0	0	0	0	0	2	0	0	0	0	0	0	0	1	2	0	7	3	0	1	0	0	1	4	0	0	0	0	6	0	0	0	0	0	0	0	0	0	0	0	0	0.0022	0
Bacteria;Proteobacteria;Alphaproteobacteria;Rhizobiales;Afifella_f;FOFG_g	FOFG_g	0	0	0	0	0	0	0	0	0	0	0	6	0	0	0	0	0	0	2	0	0	2	4	0	0	0	3	3	8	4	2	0	2	3	0	0	0	0	0	0	0	0	0	0	0	0	0	0.0065
Bacteria;Omnitrophica_OP3;FP245540_c;FP245538_o;FP245538_f;FP245538_f_uc	FP245538_f_uc	0	0	0	0	0	0	0	0	0	0	0	0	0	0	0	0	0	0	0	5	0	0	0	0	0	0	0	0	0	0	0	5	0	0	0	0	0	0	0	0	0	0	0	0	0	0	0	0
Bacteria;BRC1;FP245541_c;FP245541_o;FP245541_f;FP245541_f_uc	FP245541_f_uc	0	0	0	0	0	0	0	0	0	0	0	0	0	0	0	0	0	0	0	0	0	0	0	0	0	0	0	0	0	0	3	0	0	0	0	0	0	0	0	0	0	0	0	0	0	0	0	0
Bacteria;BRC1;FP245541_c;FP245541_o;FP245541_f;FP245541_g	FP245541_g	0	0	0	0	0	0	0	0	0	0	0	0	0	0	0	0	0	0	1	0	0	0	0	0	1	0	0	1	1	0	0	1	0	0	0	0	0	0	0	0	0	0	0	0	0	0	0	0
Bacteria;Bacteroidetes;Sphingobacteriia;Sphingobacteriales;FQ032818_f;FQ032818_f_uc	FQ032818_f_uc	0	0	0	0	0	0	0	0	0	0	0	0	0	0	0	0	0	0	0	0	0	0	2	0	0	0	0	0	0	0	0	0	0	2	0	0	0	0	0	0	0	0	0	0	0	0	0	0
Bacteria;DQ833500_p;DQ833500_c;DQ833500_o;DQ833500_f;FR720650_g	FR720650_g	0	0	0	0	0	0	0	0	0	0	0	0	0	0	0	0	0	0	0	0	0	0	0	0	0	0	0	0	0	0	0	0	3	0	0	0	0	0	0	0	0	0	0	0	0	0	0	0
Bacteria;Chloroflexi;Thermomicrobia;FR749790_o;FR749790_f;FR749790_f_uc	FR749790_f_uc	0	0	0	0	0	0	0	0	0	0	0	0	0	0	0	0	0	0	0	0	0	0	0	0	2	3	0	0	0	0	0	0	0	0	0	0	0	0	0	0	0	0	0	0	0	0	0	0
Bacteria;Chloroflexi;Thermomicrobia;FR749790_o;FR749790_f;FR749790_g	FR749790_g	0	0	0	0	0	0	0	0	0	0	0	0	0	0	0	0	0	0	0	0	0	0	0	2	3	2	0	0	0	0	0	0	0	1	0	0	0	0	0	0	0	0	0	0	0	0	0	0
Bacteria;Proteobacteria;Betaproteobacteria;CP012157_o;FR749809_f;FR749809_g	FR749809_g	0	0	0	0	0	0	0	0	0	0	0	0	0	0	0	0	0	0	0	0	0	4	0	0	0	0	0	0	0	0	0	0	1	2	0	0	0	0	0	0	0	0	0	0	0	0	0	0
Bacteria;Firmicutes;Erysipelotrichi;Erysipelotrichales;Erysipelotrichaceae;FR893353_g	FR893353_g	0	0	0	0	0	0	1	32	0	0	0	0	0	0	0	0	0	0	0	0	0	0	0	0	0	10	8	4	1	3	0	2	1	2	0	0	0	0	0	0	0	0	0.0013	0.0391	0	0	0	0
Bacteria;Firmicutes;Clostridia;Clostridiales;Ruminococcaceae;FTRU_g	FTRU_g	0	0	0	98	67	0	0	0	0	53	10	9	65	12	48	90	0	0	14	77	67	59	9	9	10	4	3	11	41	43	51	26	31	30	69	81	0	0	0	0.1373	0.0921	0	0	0	0	0.0781	0.0108	0.0097
Bacteria;Firmicutes;Clostridia;Clostridiales;Ruminococcaceae;Faecalibacterium	Faecalibacterium	10211	10661	10512	13651	8531	1593	1287	1200	17981	12658	15568	17718	13497	12620	13273	12404	18279	18386	14136	10926	12849	12480	9187	9453	9796	4327	4434	4114	9545	9452	8598	8105	9745	9415	8453	8398	13.1154	13.6895	13.5891	19.1209	11.7303	1.9195	1.6146	1.4669	23.85	18.6581	16.8633	19.0633
Bacteria;Firmicutes;Clostridia;Clostridiales;Lachnospiraceae;Faecalicatena	Faecalicatena	0	1	6	0	0	0	0	19	4	0	9	21	136	89	156	0	4	10	8	8	18	12	2	9	8	16	12	18	24	25	24	121	85	93	0	2	0	0.0013	0.0078	0	0	0	0	0.0232	0.0053	0	0.0097	0.0226
Bacteria;Firmicutes;Erysipelotrichi;Erysipelotrichales;Erysipelotrichaceae;Faecalicoccus	Faecalicoccus	3	10	1	0	0	0	0	0	0	0	2	1	0	0	0	0	0	0	0	0	0	0	8	1	2	5	2	2	1	0	0	0	1	4	0	0	0.0039	0.0128	0.0013	0	0	0	0	0	0	0	0.0022	0.0011
Bacteria;Firmicutes;Clostridia;Clostridiales;Lachnospiraceae;Faecalimonas	Faecalimonas	0	0	0	0	0	0	0	0	0	0	0	0	0	0	0	0	0	0	0	0	0	0	0	0	0	0	0	0	0	0	0	0	0	2	0	0	0	0	0	0	0	0	0	0	0	0	0	0
Bacteria;Firmicutes;Erysipelotrichi;Erysipelotrichales;Erysipelotrichaceae;Faecalitalea	Faecalitalea	0	0	0	0	24	0	0	0	0	0	1	4	0	0	0	0	0	0	6	0	0	0	0	6	1	2	9	6	19	13	20	2	5	5	28	30	0	0	0	0	0.033	0	0	0	0	0	0.0011	0.0043
Bacteria;Firmicutes;Clostridia;Clostridiales;Lachnospiraceae;Falcatimonas	Falcatimonas	0	0	0	0	0	0	0	0	0	0	0	0	0	0	0	0	0	0	0	0	0	0	0	0	0	0	0	0	0	0	0	1	0	0	0	0	0	0	0	0	0	0	0	0	0	0	0	0
Bacteria;Proteobacteria;Alphaproteobacteria;Rhodobacterales;Rhodobacteraceae;Falsirhodobacter	Falsirhodobacter	0	0	0	0	0	0	0	0	0	0	0	0	0	0	0	0	0	0	0	0	0	0	0	0	0	0	0	0	0	0	0	0	0	3	0	0	0	0	0	0	0	0	0	0	0	0	0	0
Bacteria;Firmicutes;Tissierellia;Tissierellales;Peptoniphilaceae;Fenollaria	Fenollaria	0	0	0	0	0	0	0	0	0	0	0	0	0	0	0	0	0	0	0	0	0	0	0	1	0	2	5	2	0	2	0	2	1	0	1	0	0	0	0	0	0	0	0	0	0	0	0	0
Bacteria;Proteobacteria;Alphaproteobacteria;Sneathiellales;Ferrovibrio_f;Ferrovibrio	Ferrovibrio	0	0	0	0	0	0	0	0	0	0	2	0	0	0	0	0	0	0	3	1	7	4	4	2	1	0	0	3	0	0	0	2	10	13	0	0	0	0	0	0	0	0	0	0	0	0	0.0022	0
Bacteria;Proteobacteria;Alphaproteobacteria;Sneathiellales;Ferrovibrio_f;Ferrovibrio_f_uc	Ferrovibrio_f_uc	0	0	0	0	0	0	0	0	0	0	0	0	0	0	0	0	0	0	0	0	0	2	0	0	0	0	0	0	0	0	0	0	0	0	0	0	0	0	0	0	0	0	0	0	0	0	0	0
Bacteria;Bacteroidetes;Sphingobacteriia;Sphingobacteriales;Chitinophagaceae;Ferruginibacter	Ferruginibacter	0	0	0	0	0	0	0	0	0	0	8	1	0	0	0	0	0	0	5	8	2	5	13	1	4	0	3	1	3	4	6	2	5	8	0	0	0	0	0	0	0	0	0	0	0	0	0.0087	0.0011
Bacteria;Firmicutes;Bacilli;Bacillales;Bacillaceae;Filobacillus	Filobacillus	0	0	0	0	0	0	0	0	0	0	0	0	0	0	0	0	0	0	0	0	0	0	8	0	0	0	0	0	1	0	0	0	0	0	0	0	0	0	0	0	0	0	0	0	0	0	0	0
Bacteria;Proteobacteria;Alphaproteobacteria;Rhizobiales;Hyphomicrobiaceae;Filomicrobium	Filomicrobium	0	0	0	0	0	0	0	0	0	0	0	0	0	0	0	0	0	0	0	0	2	0	0	0	0	0	0	0	2	0	0	0	0	0	0	0	0	0	0	0	0	0	0	0	0	0	0	0
Bacteria;Armatimonadetes;Fimbriimonadia;Fimbriimonadales;Fimbriimonadaceae;Fimbriimonadaceae_uc	Fimbriimonadaceae_uc	0	0	0	0	0	0	0	0	0	0	16	2	0	0	0	0	0	0	0	3	2	5	32	3	11	5	0	13	20	6	5	6	5	13	0	0	0	0	0	0	0	0	0	0	0	0	0.0173	0.0022
Bacteria;Armatimonadetes;Fimbriimonadia;Fimbriimonadales;Fimbriimonadaceae;Fimbriimonas	Fimbriimonas	0	0	0	0	0	0	0	0	0	0	26	12	0	0	0	0	0	0	9	26	13	24	32	3	26	0	7	16	20	23	25	21	13	22	0	0	0	0	0	0	0	0	0	0	0	0	0.0282	0.0129
Bacteria;Firmicutes;Tissierellia;Tissierellales;Peptoniphilaceae;Finegoldia	Finegoldia	0	0	0	0	0	13	4	1	1	0	4	1	33	82	92	0	7	0	3	3	2	2	0	4	5	5	4	4	9	12	8	16	18	23	0	0	0	0	0	0	0	0.0157	0.005	0.0012	0.0013	0	0.0043	0.0011
Bacteria;Bacteroidetes;Sphingobacteriia;Sphingobacteriales;Chitinophagaceae;Flaviaesturariibacter	Flaviaesturariibacter	0	0	0	0	0	0	0	0	0	0	0	0	0	0	0	0	0	0	0	0	0	0	3	0	0	0	0	3	0	0	0	2	0	0	0	0	0	0	0	0	0	0	0	0	0	0	0	0
Bacteria;Actinobacteria;Actinobacteria_c;Actinomycetales;Actinomycetaceae;Flaviflexus	Flaviflexus	0	0	0	0	0	0	0	0	0	0	1	1	0	0	0	0	0	0	0	0	0	0	0	0	0	0	0	0	0	0	0	0	0	0	0	0	0	0	0	0	0	0	0	0	0	0	0.0011	0.0011
Bacteria;Bacteroidetes;Sphingobacteriia;Sphingobacteriales;Chitinophagaceae;Flavihumibacter	Flavihumibacter	0	0	0	0	0	0	0	0	0	0	0	0	0	0	0	0	0	0	0	3	1	5	9	0	2	1	0	0	0	0	0	2	1	23	0	0	0	0	0	0	0	0	0	0	0	0	0	0
Bacteria;Bacteroidetes;Sphingobacteriia;Sphingobacteriales;Chitinophagaceae;Flavisolibacter	Flavisolibacter	0	0	0	0	0	0	0	0	0	0	39	56	0	0	0	0	0	0	77	49	41	17	30	21	81	9	39	101	60	58	90	67	59	28	0	0	0	0	0	0	0	0	0	0	0	0	0.0422	0.0603
Bacteria;Bacteroidetes;Sphingobacteriia;Sphingobacteriales;Chitinophagaceae;Flavitalea	Flavitalea	0	0	0	0	0	0	0	0	0	0	23	44	0	0	0	0	0	0	43	13	17	14	24	5	24	2	14	24	47	45	57	16	26	19	0	0	0	0	0	0	0	0	0	0	0	0	0.0249	0.0473
Bacteria;Bacteroidetes;Flavobacteria;Flavobacteriales;Flavobacteriaceae;Flavobacterium	Flavobacterium	0	0	0	0	0	0	0	0	0	0	27	1	0	0	0	0	0	0	3	5	2	4	8	0	6	0	15	2	37	0	5	17	11	6	0	0	0	0	0	0	0	0	0	0	0	0	0.0292	0.0011
Bacteria;Actinobacteria;Actinobacteria_c;Micrococcales;Dermacoccaceae;Flexivirga	Flexivirga	0	0	0	0	0	0	0	0	0	0	0	0	0	0	0	0	0	0	0	0	0	0	0	0	0	2	0	0	0	0	0	0	0	0	0	0	0	0	0	0	0	0	0	0	0	0	0	0
Bacteria;Bacteroidetes;Flavobacteria;Flavobacteriales;Crocinitomicaceae;Fluviicola	Fluviicola	0	0	0	0	0	0	0	0	0	0	0	0	0	0	0	0	0	0	6	5	2	0	1	0	1	0	13	1	2	0	0	3	8	0	0	0	0	0	0	0	0	0	0	0	0	0	0	0
Bacteria;Actinobacteria;Actinobacteria_c;Frankiales;Cryptosporangiaceae;Fodinicola	Fodinicola	0	0	0	0	0	0	0	0	0	0	0	0	0	0	0	0	0	0	0	0	0	0	0	0	0	0	0	0	1	0	0	0	0	0	0	0	0	0	0	0	0	0	0	0	0	0	0	0
Bacteria;Firmicutes;Bacilli;Bacillales;Paenibacillaceae;Fontibacillus	Fontibacillus	0	0	0	0	0	0	0	0	0	0	0	0	0	0	0	0	0	0	0	0	0	0	0	0	0	0	0	0	0	0	0	1	1	0	0	0	0	0	0	0	0	0	0	0	0	0	0	0
Bacteria;Proteobacteria;Gammaproteobacteria;Nevskiales;Solimonadaceae;Fontimonas	Fontimonas	0	0	0	0	0	0	0	0	0	0	0	0	0	0	0	0	0	0	0	0	0	0	0	0	0	0	0	0	0	0	0	0	6	1	0	0	0	0	0	0	0	0	0	0	0	0	0	0
Bacteria;Firmicutes;Clostridia;Clostridiales;Ruminococcaceae;Fournierella	Fournierella	0	0	0	0	0	5	0	0	0	0	0	0	0	0	0	0	0	0	0	0	0	0	5	38	4	3	3	0	56	0	0	0	0	0	0	0	0	0	0	0	0	0.006	0	0	0	0	0	0
Bacteria;Actinobacteria;Actinobacteria_c;Frankiales;Frankiaceae;Frankia	Frankia	0	0	0	0	0	0	0	0	0	0	0	1	0	0	0	0	0	0	0	0	0	0	1	3	0	2	1	0	1	1	0	1	0	0	0	0	0	0	0	0	0	0	0	0	0	0	0	0.0011
Bacteria;Actinobacteria;Actinobacteria_c;Frankiales;Frankiaceae;Frankiaceae_uc	Frankiaceae_uc	0	0	0	0	0	0	0	0	0	0	0	0	0	0	0	0	0	0	0	0	3	0	0	0	0	3	1	2	1	0	0	1	2	0	0	0	0	0	0	0	0	0	0	0	0	0	0	0
Bacteria;Proteobacteria;Gammaproteobacteria;Xanthomonadales;Xanthomonadaceae;Frateuria	Frateuria	0	0	0	0	0	0	0	0	0	0	0	0	0	0	0	0	0	0	0	0	2	0	0	0	0	0	0	0	0	0	0	0	0	0	0	0	0	0	0	0	0	0	0	0	0	0	0	0
Bacteria;Actinobacteria;Actinobacteria_c;Propionibacteriales;Propionibacteriaceae;Friedmanniella	Friedmanniella	0	0	0	0	0	0	0	0	0	0	2	2	0	0	0	0	0	0	0	1	1	1	0	0	3	0	2	0	2	0	0	2	0	1	0	0	0	0	0	0	0	0	0	0	0	0	0.0022	0.0022
Bacteria;Actinobacteria;Actinobacteria_c;Micrococcales;Microbacteriaceae;Frigoribacterium	Frigoribacterium	0	0	0	0	0	0	0	0	0	0	0	0	0	0	0	0	0	0	1	0	0	0	0	0	0	0	0	0	0	0	0	0	0	0	0	0	0	0	0	0	0	0	0	0	0	0	0	0
Bacteria;Firmicutes;Clostridia;Clostridiales;Lachnospiraceae;Frisingicoccus	Frisingicoccus	168	137	212	287	177	578	428	467	0	301	119	105	447	470	437	259	0	0	106	579	449	531	236	252	290	439	445	458	289	298	291	451	456	449	111	139	0.2158	0.1759	0.2741	0.402	0.2434	0.6965	0.5369	0.5709	0	0.4437	0.1289	0.113
Bacteria;Chlamydiae;Chlamydiae_c;Chlamydiales;Simkaniaceae;Fritschea	Fritschea	0	0	0	0	0	0	0	0	0	0	0	0	0	0	0	0	0	0	0	0	0	0	0	0	0	0	0	0	0	0	0	0	0	1	0	0	0	0	0	0	0	0	0	0	0	0	0	0
Bacteria;Proteobacteria;Gammaproteobacteria;Xanthomonadales;Xanthomonadaceae;Fulvimonas	Fulvimonas	0	0	0	0	0	0	0	0	0	0	0	1	0	0	0	0	0	0	0	2	17	1	0	0	0	0	5	1	0	2	0	0	18	0	0	0	0	0	0	0	0	0	0	0	0	0	0	0.0011
Bacteria;Bacteroidetes;Cytophagia;Cytophagales;Reichenbachiella_f;Fulvivirga	Fulvivirga	0	0	0	0	0	0	0	0	0	0	0	0	0	0	0	0	0	0	0	0	0	0	0	0	1	0	0	0	0	0	0	0	0	0	0	0	0	0	0	0	0	0	0	0	0	0	0	0
Bacteria;Firmicutes;Clostridia;Clostridiales;Lachnospiraceae;Fusicatenibacter	Fusicatenibacter	991	924	952	2057	982	259	240	189	657	2140	1017	949	219	237	158	1853	768	686	946	2150	1832	2107	879	711	702	394	418	416	856	702	858	556	480	550	1009	1095	1.2729	1.1865	1.2307	2.8812	1.3503	0.3121	0.3011	0.231	0.8714	3.1544	1.1016	1.0211
Bacteria;Fusobacteria;Fusobacteria_c;Fusobacteriales;Fusobacteriaceae;Fusobacterium	Fusobacterium	0	1	1	0	0	0	0	0	1	0	1	2	0	0	0	0	3	0	0	1	0	0	154	579	285	34	37	48	70	64	85	64	53	156	1	0	0	0.0013	0.0013	0	0	0	0	0	0.0013	0	0.0011	0.0022
Bacteria;Chloroflexi;Anaerolineae;Anaerolinaeles;GCA004_f;GCA004_f_uc	GCA004_f_uc	0	0	0	0	0	0	0	0	0	0	0	0	0	0	0	0	0	0	0	0	0	0	13	0	2	0	0	0	0	0	0	0	0	0	0	0	0	0	0	0	0	0	0	0	0	0	0	0
Bacteria;Actinobacteria;Actinobacteria_c;Frankiales;GQ088405_f;GQ088405_g	GQ088405_g	0	0	0	0	0	0	0	0	0	0	0	0	0	0	0	0	0	0	0	0	0	0	0	0	0	1	0	0	0	0	0	0	0	1	0	0	0	0	0	0	0	0	0	0	0	0	0	0
Bacteria;Bacteroidetes;Sphingobacteriia;Sphingobacteriales;Chitinophagaceae;GQ221079_g	GQ221079_g	0	0	0	0	0	0	0	0	0	0	0	0	0	0	0	0	0	0	0	0	0	1	0	0	0	0	0	0	0	0	0	0	0	0	0	0	0	0	0	0	0	0	0	0	0	0	0	0
Bacteria;Planctomycetes;EU589258_c;EU589258_o;GQ250612_f;GQ250612_f_uc	GQ250612_f_uc	0	0	0	0	0	0	0	0	0	0	0	0	0	0	0	0	0	0	0	0	0	0	2	0	0	0	0	0	0	0	0	0	0	0	0	0	0	0	0	0	0	0	0	0	0	0	0	0
Bacteria;Planctomycetes;Planctomycetia;Planctomycetales;Gemmataceae;GQ261307_g	GQ261307_g	0	0	0	0	0	0	0	0	0	0	0	0	0	0	0	0	0	0	0	0	0	0	0	0	1	0	0	0	0	0	0	0	0	1	0	0	0	0	0	0	0	0	0	0	0	0	0	0
Bacteria;Gemmatimonadetes;Longimicrobia;Longimicrobiales;GQ263002_f;GQ263002_f_uc	GQ263002_f_uc	0	0	0	0	0	0	0	0	0	0	0	11	0	0	0	0	0	0	0	0	9	2	10	0	5	0	2	2	0	7	0	3	3	10	0	0	0	0	0	0	0	0	0	0	0	0	0	0.0118
Bacteria;Gemmatimonadetes;Longimicrobia;Longimicrobiales;GQ263002_f;GQ263002_g	GQ263002_g	0	0	0	0	0	0	0	0	0	0	0	0	0	0	0	0	0	0	2	0	0	6	16	1	0	0	0	0	2	1	1	0	5	20	0	0	0	0	0	0	0	0	0	0	0	0	0	0
Bacteria;Chloroflexi;GQ396871_c;GQ396871_o;GQ396871_f;GQ263023_g	GQ263023_g	0	0	0	0	0	0	0	0	0	0	6	7	0	0	0	0	0	0	1	2	4	2	2	1	1	0	1	4	4	5	0	1	3	1	0	0	0	0	0	0	0	0	0	0	0	0	0.0065	0.0075
Bacteria;Chloroflexi;Caldilineae;Caldilineales;Caldilineaceae;GQ263104_g	GQ263104_g	0	0	0	0	0	0	0	0	0	0	0	0	0	0	0	0	0	0	2	2	1	0	2	0	2	1	0	4	0	1	5	0	2	2	0	0	0	0	0	0	0	0	0	0	0	0	0	0
Bacteria;Chloroflexi;Thermomicrobia;GQ263151_o;GQ263151_f;GQ263151_g	GQ263151_g	0	0	0	0	0	0	0	0	0	0	0	1	0	0	0	0	0	0	0	0	0	1	19	0	0	0	0	1	0	0	0	0	0	1	0	0	0	0	0	0	0	0	0	0	0	0	0	0.0011
Bacteria;Gemmatimonadetes;Longimicrobia;Longimicrobiales;GQ263002_f;GQ263164_g	GQ263164_g	0	0	0	0	0	0	0	0	0	0	0	0	0	0	0	0	0	0	0	0	0	0	0	0	0	0	0	0	0	2	0	0	0	0	0	0	0	0	0	0	0	0	0	0	0	0	0	0
Bacteria;Gemmatimonadetes;Longimicrobia;GQ263235_o;GQ263235_f;GQ263235_f_uc	GQ263235_f_uc	0	0	0	0	0	0	0	0	0	0	0	0	0	0	0	0	0	0	0	0	6	8	9	2	0	0	0	0	0	3	0	2	4	13	0	0	0	0	0	0	0	0	0	0	0	0	0	0
Bacteria;Gemmatimonadetes;Longimicrobia;GQ263235_o;GQ263235_f;GQ263235_g	GQ263235_g	0	0	0	0	0	0	0	0	0	0	0	0	0	0	0	0	0	0	0	0	0	8	3	0	0	1	0	0	0	0	0	0	0	10	0	0	0	0	0	0	0	0	0	0	0	0	0	0
Bacteria;Bacteroidetes;Sphingobacteriia;Sphingobacteriales;Chitinophagaceae;GQ263710_g	GQ263710_g	0	0	0	0	0	0	0	0	0	0	0	0	0	0	0	0	0	0	1	3	1	0	0	0	0	0	0	0	0	0	1	2	0	1	0	0	0	0	0	0	0	0	0	0	0	0	0	0
Bacteria;Planctomycetes;Planctomycetia;Planctomycetales;Planctomycetaceae;GQ263992_g	GQ263992_g	0	0	0	0	0	0	0	0	0	0	0	0	0	0	0	0	0	0	0	0	0	0	0	0	1	0	0	1	0	0	0	0	0	0	0	0	0	0	0	0	0	0	0	0	0	0	0	0
Bacteria;Bacteroidetes;Sphingobacteriia;Sphingobacteriales;Chitinophagaceae;GQ264307_g	GQ264307_g	0	0	0	0	0	0	0	0	0	0	0	0	0	0	0	0	0	0	0	1	0	0	0	0	0	3	0	1	0	0	0	0	0	3	0	0	0	0	0	0	0	0	0	0	0	0	0	0
Bacteria;Acidobacteria;Solibacteres;Solibacterales;GQ302585_f;GQ302585_g	GQ302585_g	0	0	0	0	0	0	0	0	0	0	0	0	0	0	0	0	0	0	0	0	0	4	6	0	0	0	0	1	0	0	0	0	0	3	0	0	0	0	0	0	0	0	0	0	0	0	0	0
Bacteria;Parcubacteria_OD1;LCGL_c;LCGL_o;GQ339139_f;GQ339139_f_uc	GQ339139_f_uc	0	0	0	0	0	0	0	0	0	0	0	0	0	0	0	0	0	0	0	0	0	0	0	0	0	0	0	2	0	0	0	0	0	0	0	0	0	0	0	0	0	0	0	0	0	0	0	0
Bacteria;Parcubacteria_OD1;LCGL_c;LCGL_o;GQ339139_f;GQ339139_g	GQ339139_g	0	0	0	0	0	0	0	0	0	0	0	0	0	0	0	0	0	0	0	0	0	0	1	0	0	0	0	7	0	0	0	0	0	0	0	0	0	0	0	0	0	0	0	0	0	0	0	0
Bacteria;Proteobacteria;Deltaproteobacteria;Bradymonadales;Bradymonadaceae;GQ354986_g	GQ354986_g	0	0	0	0	0	0	0	0	0	0	0	0	0	0	0	0	0	0	0	0	0	2	0	0	0	0	0	0	0	0	0	0	0	0	0	0	0	0	0	0	0	0	0	0	0	0	0	0
Bacteria;Actinobacteria;Acidimicrobiia;Acidimicrobiales;Ilumatobacter_f;GQ387490_g	GQ387490_g	0	0	0	0	0	0	0	0	0	0	8	5	0	0	0	0	0	0	3	0	3	7	2	0	4	0	6	4	9	12	4	5	7	5	0	0	0	0	0	0	0	0	0	0	0	0	0.0087	0.0054
Bacteria;Chloroflexi;Anaerolineae;Anaerolinaeles;GQ396824_f;GQ396824_g	GQ396824_g	0	0	0	0	0	0	0	0	0	0	0	0	0	0	0	0	0	0	0	0	0	0	0	0	0	0	2	1	4	1	0	1	0	0	0	0	0	0	0	0	0	0	0	0	0	0	0	0
Bacteria;Bacteroidetes;Sphingobacteriia;Saprospirales;Saprospiraceae;GQ396868_g	GQ396868_g	0	0	0	0	0	0	0	0	0	0	0	0	0	0	0	0	0	0	0	0	0	0	0	0	0	0	0	0	0	0	1	0	0	2	0	0	0	0	0	0	0	0	0	0	0	0	0	0
Bacteria;Chloroflexi;GQ396871_c;GQ396871_o;GQ396871_f;GQ396871_g	GQ396871_g	0	0	0	0	0	0	0	0	0	0	101	57	0	0	0	0	0	0	38	46	36	49	42	26	61	10	33	99	158	67	58	71	67	63	0	0	0	0	0	0	0	0	0	0	0	0	0.1094	0.0613
Bacteria;Saccharibacteria_TM7;Saccharimonas_c;Saccharimonas_o;GQ396872_f;GQ396872_f_uc	GQ396872_f_uc	0	0	0	0	0	0	0	0	0	0	0	0	0	0	0	0	0	0	0	0	0	2	0	0	0	0	0	0	0	0	0	0	0	0	0	0	0	0	0	0	0	0	0	0	0	0	0	0
Bacteria;Gemmatimonadetes;Gemmatimonadetes_c;Gemmatimonadales;Gemmatimonadaceae;GQ396950_g	GQ396950_g	0	0	0	0	0	0	0	0	0	0	8	10	0	0	0	0	0	0	9	5	0	2	1	8	3	2	11	10	16	20	8	18	12	9	0	0	0	0	0	0	0	0	0	0	0	0	0.0087	0.0108
Bacteria;Chlorobi;HQ014634_c;HQ014634_o;HQ014634_f;GQ397011_g	GQ397011_g	0	0	0	0	0	0	0	0	0	0	1	0	0	0	0	0	0	0	0	0	0	0	1	0	0	0	0	0	1	0	0	0	0	0	0	0	0	0	0	0	0	0	0	0	0	0	0.0011	0
Bacteria;WS5;WS5_c;PAC000108_o;PAC000108_f;GQ397067_g	GQ397067_g	0	0	0	0	0	0	0	0	0	0	0	0	0	0	0	0	0	0	0	0	0	0	0	0	0	0	0	0	0	0	0	2	1	0	0	0	0	0	0	0	0	0	0	0	0	0	0	0
Bacteria;Chloroflexi;Chloroflexia;Chloroflexales;GQ397092_f;GQ397092_g	GQ397092_g	0	0	0	0	0	0	0	0	0	0	0	0	0	0	0	0	0	0	0	0	0	0	0	0	1	0	0	0	0	0	0	0	0	0	0	0	0	0	0	0	0	0	0	0	0	0	0	0
Bacteria;Gemmatimonadetes;Longimicrobia;GU568020_o;GU568020_f;GQ441202_g	GQ441202_g	0	0	0	0	0	0	0	0	0	0	0	0	0	0	0	0	0	0	0	0	0	0	1	0	0	0	0	0	0	0	0	0	0	0	0	0	0	0	0	0	0	0	0	0	0	0	0	0
Bacteria;Proteobacteria;Gammaproteobacteria;Xanthomonadales;Xanthomonadaceae;GQ441248_g	GQ441248_g	0	0	0	0	0	0	0	0	0	0	0	0	0	0	0	0	0	0	0	0	0	1	0	0	0	0	0	0	0	0	0	0	2	0	0	0	0	0	0	0	0	0	0	0	0	0	0	0
Bacteria;Firmicutes;Clostridia;Clostridiales;Ruminococcaceae;GQ451199_g	GQ451199_g	0	0	0	0	0	0	0	0	0	0	0	0	0	0	0	0	0	0	0	0	0	0	0	0	0	0	2	0	0	0	0	0	0	0	0	0	0	0	0	0	0	0	0	0	0	0	0	0
Bacteria;Bacteroidetes;Bacteroidia;Bacteroidales;Prevotellaceae;GQ451241_g	GQ451241_g	0	0	0	0	0	0	8	3	0	0	0	0	0	0	0	0	0	0	0	0	0	0	0	2	2	13	13	11	2	1	0	1	2	1	0	0	0	0	0	0	0	0	0.01	0.0037	0	0	0	0
Bacteria;Firmicutes;Clostridia;Clostridiales;Lachnospiraceae;GQ451258_g	GQ451258_g	0	0	0	0	0	0	0	0	0	0	0	0	0	0	0	0	0	0	0	0	0	0	0	0	2	0	0	0	0	0	0	0	0	0	0	0	0	0	0	0	0	0	0	0	0	0	0	0
Bacteria;Firmicutes;Clostridia;Clostridiales;Lachnospiraceae;GQ458226_g	GQ458226_g	0	0	0	0	0	0	0	0	0	0	0	0	0	0	0	0	0	0	0	1	0	0	0	0	0	0	0	0	0	0	0	0	0	0	0	0	0	0	0	0	0	0	0	0	0	0	0	0
Bacteria;Firmicutes;Tissierellia;Tissierellales;Tissierellaceae;GQ461816_g	GQ461816_g	0	0	0	0	0	0	0	0	0	0	0	0	0	0	0	0	0	0	0	0	0	0	1	0	0	0	0	0	0	0	0	0	0	0	0	0	0	0	0	0	0	0	0	0	0	0	0	0
Bacteria;Proteobacteria;Deltaproteobacteria;Desulfuromonadales;GQ472325_f;GQ472325_g	GQ472325_g	0	0	0	0	0	0	0	0	0	0	0	0	0	0	0	0	0	0	0	0	0	0	0	0	0	0	0	1	0	0	0	0	0	0	0	0	0	0	0	0	0	0	0	0	0	0	0	0
Bacteria;Gemmatimonadetes;Longimicrobia;Longimicrobiales;GQ263002_f;GQ472363_g	GQ472363_g	0	0	0	0	0	0	0	0	0	0	0	0	0	0	0	0	0	0	0	0	2	0	0	0	0	0	0	0	0	5	0	0	0	0	0	0	0	0	0	0	0	0	0	0	0	0	0	0
Bacteria;Proteobacteria;Deltaproteobacteria;Myxococcales;Sandaracinaceae;GQ472368_g	GQ472368_g	0	0	0	0	0	0	0	0	0	0	0	0	0	0	0	0	0	0	1	5	2	0	8	0	0	0	0	0	0	0	1	10	3	4	0	0	0	0	0	0	0	0	0	0	0	0	0	0
[truncated: 1,215 more rows]
[truncated: 24 more columns]

## Sheet: species
species
[truncated: 6,301 more rows]
[truncated: 24 more columns]
