# Supplementary material for: Nanopore Is Preferable over Illumina for 16S Amplicon Sequencing of the Gut Microbiota When Species-Level Taxonomic Classification, Accurate Estimation of Richness, or Focus on Rare Taxa Is Required
Source: Microorganisms. 2023 Mar 21;11(3):804. doi: 10.3390/microorganisms11030804 (PMC10059749; doi:10.3390/microorganisms11030804)
Supplement: Supplementary file 1 [file microorganisms-11-00804-s001.zip › Nanopore_MTP_set_faecal_samples.xlsx]

## Sheet: phylum
phylum
		Count																		Ratio
Taxonomy	Taxon Name	AN1_BC12	AN1_BC11	AN1_BC10	B1_BC08	S1X_BC04	MD01_BC01	MD01_BC02	MD01_BC03	A1_BC06	B1_BC09	S2P_BC09	S2P_BC08	S2P_BC07	B1_BC07	A1_BC04	A1_BC05	S1X_BC05	S1X_BC06	AN1_BC12	AN1_BC11	AN1_BC10	B1_BC08	S1X_BC04	MD01_BC01	MD01_BC02	MD01_BC03	A1_BC06	B1_BC09	S2P_BC09	S2P_BC08	S2P_BC07	B1_BC07	A1_BC04	A1_BC05	S1X_BC05	S1X_BC06
Bacteria;Acidobacteria	Acidobacteria	0	0	0	0	0	0	0	0	0	0	0	0	3	0	0	0	0	0	0	0	0	0	0	0	0	0	0	0	0	0	0.0036	0	0	0	0	0
Bacteria;Actinobacteria	Actinobacteria	14453	14647	14623	11284	6573	8851	9335	9504	9731	10566	715	937	737	10018	9173	9358	6204	6341	18.564	18.8079	18.9035	15.8055	9.038	10.6649	11.7111	11.6176	12.9072	15.5744	0.844	1.1434	0.8752	15.1414	12.1931	12.2908	8.4871	8.6857
Bacteria;Bacteroidetes	Bacteroidetes	11299	10886	10910	7733	16627	1465	1270	1349	5788	7103	23924	23926	23583	6940	5789	5747	16605	17383	14.5129	13.9785	14.1036	10.8316	22.8625	1.7652	1.5933	1.649	7.6772	10.4699	28.2406	29.1959	28.006	10.4892	7.695	7.5481	22.7158	23.8107
Bacteria;Firmicutes	Firmicutes	50602	50595	50050	51917	48686	65319	61894	63180	59304	49626	57133	53843	56894	48584	59680	60399	49456	48337	64.9952	64.9678	64.7009	72.72	66.9444	78.7052	77.648	77.2306	78.6609	73.1494	67.4414	65.7023	67.5645	73.4308	79.329	79.3283	67.6562	66.2105
Bacteria;Fusobacteria	Fusobacteria	0	1	1	0	0	0	0	0	1	0	0	0	0	0	3	0	1	0	0	0.0013	0.0013	0	0	0	0	0	0.0013	0	0	0	0	0	0.004	0	0.0014	0
Bacteria;Lentisphaerae	Lentisphaerae	0	0	0	0	176	398	421	531	0	9	0	0	0	12	0	0	179	213	0	0	0	0	0.242	0.4796	0.5282	0.6491	0	0.0133	0	0	0	0.0181	0	0	0.2449	0.2918
Bacteria;Proteobacteria	Proteobacteria	1501	1748	1771	450	538	2617	2602	2813	413	530	2942	3242	2990	601	402	414	523	557	1.9279	2.2446	2.2894	0.6303	0.7398	3.1533	3.2643	3.4386	0.5478	0.7812	3.4728	3.9561	3.5508	0.9084	0.5344	0.5437	0.7155	0.763
Bacteria;Saccharibacteria_TM7	Saccharibacteria_TM7	0	0	0	0	0	8	3	16	2	1	0	0	0	0	0	0	0	0	0	0	0	0	0	0.0096	0.0038	0.0196	0.0027	0.0015	0	0	0	0	0	0	0	0
Bacteria;Tenericutes	Tenericutes	0	0	0	0	63	282	165	147	0	0	0	0	0	0	0	0	72	88	0	0	0	0	0.0866	0.3398	0.207	0.1797	0	0	0	0	0	0	0	0	0.0985	0.1205
Bacteria;Verrucomicrobia	Verrucomicrobia	0	0	1	9	63	4052	4021	4267	153	7	1	2	0	8	184	220	59	86	0	0	0.0013	0.0126	0.0866	4.8824	5.0445	5.2159	0.2029	0.0103	0.0012	0.0024	0	0.0121	0.2446	0.2889	0.0807	0.1178

## Sheet: class
class
		Count																		Ratio
Taxonomy	Taxon Name	AN1_BC12	AN1_BC11	AN1_BC10	B1_BC08	S1X_BC04	MD01_BC01	MD01_BC02	MD01_BC03	A1_BC06	B1_BC09	S2P_BC09	S2P_BC08	S2P_BC07	B1_BC07	A1_BC04	A1_BC05	S1X_BC05	S1X_BC06	AN1_BC12	AN1_BC11	AN1_BC10	B1_BC08	S1X_BC04	MD01_BC01	MD01_BC02	MD01_BC03	A1_BC06	B1_BC09	S2P_BC09	S2P_BC08	S2P_BC07	B1_BC07	A1_BC04	A1_BC05	S1X_BC05	S1X_BC06
Bacteria;Actinobacteria;Actinobacteria_c	Actinobacteria_c	13871	14155	14072	10791	6317	7319	8004	8158	9264	10148	398	586	485	9547	8827	9034	5945	6086	17.8165	18.1761	18.1912	15.1149	8.686	8.8189	10.0413	9.9723	12.2878	14.9583	0.4698	0.7151	0.576	14.4295	11.7332	11.8653	8.1328	8.3364
Bacteria;Proteobacteria;Alphaproteobacteria	Alphaproteobacteria	0	4	8	4	50	30	37	10	0	12	865	1073	1016	18	1	6	41	50	0	0.0051	0.0103	0.0056	0.0688	0.0361	0.0464	0.0122	0	0.0177	1.0211	1.3093	1.2066	0.0272	0.0013	0.0079	0.0561	0.0685
Bacteria;Firmicutes;Bacilli	Bacilli	3820	3652	3539	1102	288	2477	2242	2512	271	999	219	373	334	891	267	246	358	292	4.9066	4.6894	4.575	1.5436	0.396	2.9846	2.8127	3.0706	0.3595	1.4725	0.2585	0.4552	0.3966	1.3467	0.3549	0.3231	0.4897	0.4
Bacteria;Bacteroidetes;Bacteroidia	Bacteroidia	11299	10886	10910	7726	16627	1365	1218	1308	5788	7084	23924	23926	23583	6937	5789	5747	16605	17381	14.5129	13.9785	14.1036	10.8218	22.8625	1.6447	1.528	1.5989	7.6772	10.4419	28.2406	29.1959	28.006	10.4847	7.695	7.5481	22.7158	23.808
Bacteria;Proteobacteria;Betaproteobacteria	Betaproteobacteria	647	744	743	412	267	108	81	127	338	503	1045	1234	990	546	346	345	286	248	0.831	0.9554	0.9605	0.5771	0.3671	0.1301	0.1016	0.1552	0.4483	0.7414	1.2335	1.5058	1.1757	0.8252	0.4599	0.4531	0.3913	0.3397
Bacteria;Acidobacteria;Blastocatellia	Blastocatellia	0	0	0	0	0	0	0	0	0	0	0	0	3	0	0	0	0	0	0	0	0	0	0	0	0	0	0	0	0	0	0.0036	0	0	0	0	0
Bacteria;Firmicutes;Clostridia	Clostridia	45056	45238	44481	48511	47129	53991	51069	52040	56383	46506	50309	47376	49991	45478	56694	57384	47592	46507	57.8717	58.089	57.5017	67.9492	64.8035	65.0557	64.0677	63.6131	74.7864	68.5505	59.3862	57.8109	59.3668	68.7363	75.3599	75.3684	65.1062	63.7039
Bacteria;Actinobacteria;Coriobacteriia	Coriobacteriia	582	492	551	493	256	1532	1331	1346	467	418	317	351	252	471	346	324	259	255	0.7475	0.6318	0.7123	0.6905	0.352	1.846	1.6698	1.6453	0.6194	0.6161	0.3742	0.4283	0.2993	0.7119	0.4599	0.4255	0.3543	0.3493
Bacteria;Bacteroidetes;Cytophagia	Cytophagia	0	0	0	0	0	0	0	0	0	0	0	0	0	0	0	0	0	2	0	0	0	0	0	0	0	0	0	0	0	0	0	0	0	0	0	0.0027
Bacteria;Proteobacteria;Deltaproteobacteria	Deltaproteobacteria	64	62	91	22	175	132	67	75	0	11	808	776	707	27	0	0	153	197	0.0822	0.0796	0.1176	0.0308	0.2406	0.1591	0.0841	0.0917	0	0.0162	0.9538	0.9469	0.8396	0.0408	0	0	0.2093	0.2698
Bacteria;Proteobacteria;Epsilonproteobacteria	Epsilonproteobacteria	0	0	0	0	0	0	0	0	0	0	0	0	0	0	4	6	6	6	0	0	0	0	0	0	0	0	0	0	0	0	0	0	0.0053	0.0079	0.0082	0.0082
Bacteria;Firmicutes;Erysipelotrichi	Erysipelotrichi	927	926	1059	1775	635	8595	8355	8340	1665	1616	4178	4219	4427	1622	1653	1708	790	747	1.1907	1.1891	1.369	2.4862	0.8731	10.3564	10.4816	10.1947	2.2085	2.382	4.9318	5.1483	5.2573	2.4515	2.1972	2.2433	1.0807	1.0232
Bacteria;Bacteroidetes;Flavobacteria	Flavobacteria	0	0	0	7	0	100	52	41	0	19	0	0	0	3	0	0	0	0	0	0	0	0.0098	0	0.1205	0.0652	0.0501	0	0.028	0	0	0	0.0045	0	0	0	0
Bacteria;Fusobacteria;Fusobacteria_c	Fusobacteria_c	0	1	1	0	0	0	0	0	1	0	0	0	0	0	3	0	1	0	0	0.0013	0.0013	0	0	0	0	0	0.0013	0	0	0	0	0	0.004	0	0.0014	0
Bacteria;Proteobacteria;Gammaproteobacteria	Gammaproteobacteria	790	938	929	12	46	2347	2417	2601	75	4	224	159	277	10	51	57	37	56	1.0147	1.2045	1.2009	0.0168	0.0633	2.828	3.0322	3.1794	0.0995	0.0059	0.2644	0.194	0.329	0.0151	0.0678	0.0749	0.0506	0.0767
Bacteria;Lentisphaerae;Lentisphaeria	Lentisphaeria	0	0	0	0	176	398	421	531	0	9	0	0	0	12	0	0	179	213	0	0	0	0	0.242	0.4796	0.5282	0.6491	0	0.0133	0	0	0	0.0181	0	0	0.2449	0.2918
Bacteria;Tenericutes;Mollicutes	Mollicutes	0	0	0	0	63	282	165	147	0	0	0	0	0	0	0	0	72	88	0	0	0	0	0.0866	0.3398	0.207	0.1797	0	0	0	0	0	0	0	0	0.0985	0.1205
Bacteria;Firmicutes;Negativicutes	Negativicutes	798	779	971	529	634	145	153	199	979	505	2378	1779	2026	593	1052	1058	715	791	1.025	1.0003	1.2552	0.741	0.8718	0.1747	0.1919	0.2433	1.2985	0.7444	2.8071	2.1708	2.406	0.8963	1.3984	1.3896	0.9781	1.0835
Bacteria;Verrucomicrobia;Opitutae	Opitutae	0	0	0	9	62	0	0	0	0	7	0	0	0	8	0	0	59	86	0	0	0	0.0126	0.0853	0	0	0	0	0.0103	0	0	0	0.0121	0	0	0.0807	0.1178
Bacteria;Saccharibacteria_TM7;Saccharimonas_c	Saccharimonas_c	0	0	0	0	0	8	3	16	2	1	0	0	0	0	0	0	0	0	0	0	0	0	0	0.0096	0.0038	0.0196	0.0027	0.0015	0	0	0	0	0	0	0	0
Bacteria;Firmicutes;Tissierellia	Tissierellia	1	0	0	0	0	111	75	89	6	0	49	96	116	0	14	3	1	0	0.0013	0	0	0	0	0.1337	0.0941	0.1088	0.008	0	0.0578	0.1171	0.1378	0	0.0186	0.0039	0.0014	0
Bacteria;Verrucomicrobia;Verrucomicrobiae	Verrucomicrobiae	0	0	1	0	1	4052	4021	4267	153	0	1	2	0	0	184	220	0	0	0	0	0.0013	0	0.0014	4.8824	5.0445	5.2159	0.2029	0	0.0012	0.0024	0	0	0.2446	0.2889	0	0

## Sheet: order
order
		Count																		Ratio
Taxonomy	Taxon Name	AN1_BC12	AN1_BC11	AN1_BC10	B1_BC08	S1X_BC04	MD01_BC01	MD01_BC02	MD01_BC03	A1_BC06	B1_BC09	S2P_BC09	S2P_BC08	S2P_BC07	B1_BC07	A1_BC04	A1_BC05	S1X_BC05	S1X_BC06	AN1_BC12	AN1_BC11	AN1_BC10	B1_BC08	S1X_BC04	MD01_BC01	MD01_BC02	MD01_BC03	A1_BC06	B1_BC09	S2P_BC09	S2P_BC08	S2P_BC07	B1_BC07	A1_BC04	A1_BC05	S1X_BC05	S1X_BC06
Bacteria;Firmicutes;Negativicutes;Acidaminococcales	Acidaminococcales	145	210	219	384	498	145	148	196	0	347	2012	1530	1709	417	0	0	575	647	0.1862	0.2697	0.2831	0.5379	0.6848	0.1747	0.1857	0.2396	0	0.5115	2.375	1.867	2.0295	0.6303	0	0	0.7866	0.8862
Bacteria;Actinobacteria;Actinobacteria_c;Actinomycetales	Actinomycetales	9	7	19	4	0	91	98	123	4	2	0	0	0	3	11	7	0	1	0.0116	0.009	0.0246	0.0056	0	0.1096	0.1229	0.1504	0.0053	0.0029	0	0	0	0.0045	0.0146	0.0092	0	0.0014
Bacteria;Proteobacteria;Gammaproteobacteria;Alteromonadales	Alteromonadales	0	0	3	0	0	0	0	0	0	0	0	0	0	0	0	0	0	0	0	0	0.0039	0	0	0	0	0	0	0	0	0	0	0	0	0	0	0
Bacteria;Firmicutes;Bacilli;Bacillales	Bacillales	10	0	0	4	0	0	8	0	13	0	101	196	157	10	10	6	24	0	0.0128	0	0	0.0056	0	0	0.01	0	0.0172	0	0.1192	0.2392	0.1864	0.0151	0.0133	0.0079	0.0328	0
Bacteria;Bacteroidetes;Bacteroidia;Bacteroidales	Bacteroidales	11299	10886	10910	7726	16627	1365	1218	1308	5788	7084	23924	23926	23583	6937	5789	5747	16605	17381	14.5129	13.9785	14.1036	10.8218	22.8625	1.6447	1.528	1.5989	7.6772	10.4419	28.2406	29.1959	28.006	10.4847	7.695	7.5481	22.7158	23.808
Bacteria;Actinobacteria;Actinobacteria_c;Bifidobacteriales	Bifidobacteriales	13855	14147	14037	10787	6317	7219	7897	8032	9260	10146	398	575	483	9543	8816	9027	5944	6085	17.7959	18.1658	18.146	15.1093	8.686	8.6984	9.907	9.8182	12.2825	14.9553	0.4698	0.7016	0.5736	14.4235	11.7186	11.8561	8.1314	8.335
Bacteria;Acidobacteria;Blastocatellia;Blastocatellales	Blastocatellales	0	0	0	0	0	0	0	0	0	0	0	0	3	0	0	0	0	0	0	0	0	0	0	0	0	0	0	0	0	0	0.0036	0	0	0	0	0
Bacteria;Proteobacteria;Betaproteobacteria;Burkholderiales	Burkholderiales	647	744	743	412	267	108	81	127	338	503	1045	1234	990	546	346	345	286	248	0.831	0.9554	0.9605	0.5771	0.3671	0.1301	0.1016	0.1552	0.4483	0.7414	1.2335	1.5058	1.1757	0.8252	0.4599	0.4531	0.3913	0.3397
Bacteria;Proteobacteria;Epsilonproteobacteria;Campylobacterales	Campylobacterales	0	0	0	0	0	0	0	0	0	0	0	0	0	0	4	6	6	6	0	0	0	0	0	0	0	0	0	0	0	0	0	0	0.0053	0.0079	0.0082	0.0082
Bacteria;Firmicutes;Clostridia;Clostridiales	Clostridiales	45056	45238	44481	48511	47129	53991	51069	52040	56383	46506	50309	47376	49991	45478	56694	57384	47592	46507	57.8717	58.089	57.5017	67.9492	64.8035	65.0557	64.0677	63.6131	74.7864	68.5505	59.3862	57.8109	59.3668	68.7363	75.3599	75.3684	65.1062	63.7039
Bacteria;Actinobacteria;Coriobacteriia;Coriobacteriales	Coriobacteriales	582	492	551	493	256	1532	1331	1346	467	418	317	351	252	471	346	324	259	255	0.7475	0.6318	0.7123	0.6905	0.352	1.846	1.6698	1.6453	0.6194	0.6161	0.3742	0.4283	0.2993	0.7119	0.4599	0.4255	0.3543	0.3493
Bacteria;Actinobacteria;Actinobacteria_c;Corynebacteriales	Corynebacteriales	1	1	2	0	0	2	2	2	0	0	0	11	2	0	0	0	0	0	0.0013	0.0013	0.0026	0	0	0.0024	0.0025	0.0024	0	0	0	0.0134	0.0024	0	0	0	0	0
Bacteria;Bacteroidetes;Cytophagia;Cytophagales	Cytophagales	0	0	0	0	0	0	0	0	0	0	0	0	0	0	0	0	0	2	0	0	0	0	0	0	0	0	0	0	0	0	0	0	0	0	0	0.0027
Bacteria;Proteobacteria;Deltaproteobacteria;Desulfovibrionales	Desulfovibrionales	64	62	91	22	175	132	67	75	0	11	808	776	707	27	0	0	153	197	0.0822	0.0796	0.1176	0.0308	0.2406	0.1591	0.0841	0.0917	0	0.0162	0.9538	0.9469	0.8396	0.0408	0	0	0.2093	0.2698
Bacteria;Proteobacteria;Gammaproteobacteria;Enterobacterales	Enterobacterales	306	339	337	0	40	2334	2417	2601	4	2	224	159	259	2	2	1	35	51	0.393	0.4353	0.4356	0	0.055	2.8123	3.0322	3.1794	0.0053	0.0029	0.2644	0.194	0.3076	0.003	0.0027	0.0013	0.0479	0.0699
Bacteria;Firmicutes;Erysipelotrichi;Erysipelotrichales	Erysipelotrichales	927	926	1059	1775	635	8595	8355	8340	1665	1616	4178	4219	4427	1622	1653	1708	790	747	1.1907	1.1891	1.369	2.4862	0.8731	10.3564	10.4816	10.1947	2.2085	2.382	4.9318	5.1483	5.2573	2.4515	2.1972	2.2433	1.0807	1.0232
Bacteria;Bacteroidetes;Flavobacteria;Flavobacteriales	Flavobacteriales	0	0	0	7	0	100	52	41	0	19	0	0	0	3	0	0	0	0	0	0	0	0.0098	0	0.1205	0.0652	0.0501	0	0.028	0	0	0	0.0045	0	0	0	0
Bacteria;Fusobacteria;Fusobacteria_c;Fusobacteriales	Fusobacteriales	0	1	1	0	0	0	0	0	1	0	0	0	0	0	3	0	1	0	0	0.0013	0.0013	0	0	0	0	0	0.0013	0	0	0	0	0	0.004	0	0.0014	0
Bacteria;Firmicutes;Negativicutes;Hydrogenispora_o	Hydrogenispora_o	0	0	0	0	4	0	5	0	0	0	0	0	0	0	0	0	5	0	0	0	0	0	0.0055	0	0.0063	0	0	0	0	0	0	0	0	0	0.0068	0
Bacteria;Firmicutes;Bacilli;Lactobacillales	Lactobacillales	3810	3652	3539	1098	288	2477	2234	2512	258	999	118	177	177	881	257	240	334	292	4.8937	4.6894	4.575	1.538	0.396	2.9846	2.8026	3.0706	0.3422	1.4725	0.1393	0.216	0.2102	1.3316	0.3416	0.3152	0.4569	0.4
Bacteria;Actinobacteria;Actinobacteria_c;Micrococcales	Micrococcales	6	0	14	0	0	0	0	0	0	0	0	0	0	0	0	0	1	0	0.0077	0	0.0181	0	0	0	0	0	0	0	0	0	0	0	0	0	0.0014	0
Bacteria;Tenericutes;Mollicutes;PAC001057_o	PAC001057_o	0	0	0	0	63	71	27	61	0	0	0	0	0	0	0	0	67	77	0	0	0	0	0.0866	0.0856	0.0339	0.0746	0	0	0	0	0	0	0	0	0.0917	0.1055
Bacteria;Tenericutes;Mollicutes;PAC001265_o	PAC001265_o	0	0	0	0	0	211	138	86	0	0	0	0	0	0	0	0	5	11	0	0	0	0	0	0.2542	0.1731	0.1051	0	0	0	0	0	0	0	0	0.0068	0.0151
Bacteria;Proteobacteria;Gammaproteobacteria;Pasteurellales	Pasteurellales	484	599	589	12	5	13	0	0	71	2	0	0	18	8	49	56	2	4	0.6217	0.7692	0.7614	0.0168	0.0069	0.0157	0	0	0.0942	0.0029	0	0	0.0214	0.0121	0.0651	0.0736	0.0027	0.0055
Bacteria;Actinobacteria;Actinobacteria_c;Propionibacteriales	Propionibacteriales	0	0	0	0	0	7	7	1	0	0	0	0	0	1	0	0	0	0	0	0	0	0	0	0.0084	0.0088	0.0012	0	0	0	0	0	0.0015	0	0	0	0
Bacteria;Proteobacteria;Gammaproteobacteria;Pseudomonadales	Pseudomonadales	0	0	0	0	1	0	0	0	0	0	0	0	0	0	0	0	0	1	0	0	0	0	0.0014	0	0	0	0	0	0	0	0	0	0	0	0	0.0014
Bacteria;Verrucomicrobia;Opitutae;Puniceicoccales	Puniceicoccales	0	0	0	9	62	0	0	0	0	7	0	0	0	8	0	0	59	86	0	0	0	0.0126	0.0853	0	0	0	0	0.0103	0	0	0	0.0121	0	0	0.0807	0.1178
Bacteria;Proteobacteria;Alphaproteobacteria;Rhizobiales	Rhizobiales	0	3	8	0	3	6	2	0	0	0	0	0	0	0	1	6	0	0	0	0.0039	0.0103	0	0.0041	0.0072	0.0025	0	0	0	0	0	0	0	0.0013	0.0079	0	0
Bacteria;Proteobacteria;Alphaproteobacteria;Rhodospirillales	Rhodospirillales	0	1	0	4	47	24	35	10	0	12	865	1073	1016	18	0	0	41	50	0	0.0013	0	0.0056	0.0646	0.0289	0.0439	0.0122	0	0.0177	1.0211	1.3093	1.2066	0.0272	0	0	0.0561	0.0685
Bacteria;Saccharibacteria_TM7;Saccharimonas_c;Saccharimonas_o	Saccharimonas_o	0	0	0	0	0	8	3	16	2	1	0	0	0	0	0	0	0	0	0	0	0	0	0	0.0096	0.0038	0.0196	0.0027	0.0015	0	0	0	0	0	0	0	0
Bacteria;Firmicutes;Negativicutes;Selenomonadales	Selenomonadales	0	0	1	0	0	0	0	0	0	0	0	0	0	0	0	0	0	0	0	0	0.0013	0	0	0	0	0	0	0	0	0	0	0	0	0	0	0
Bacteria;Firmicutes;Tissierellia;Tissierellales	Tissierellales	1	0	0	0	0	111	75	89	6	0	49	96	116	0	14	3	1	0	0.0013	0	0	0	0	0.1337	0.0941	0.1088	0.008	0	0.0578	0.1171	0.1378	0	0.0186	0.0039	0.0014	0
Bacteria;Firmicutes;Negativicutes;Veillonellales	Veillonellales	653	569	751	145	132	0	0	3	979	158	366	249	317	176	1052	1058	135	144	0.8387	0.7306	0.9708	0.2031	0.1815	0	0	0.0037	1.2985	0.2329	0.432	0.3038	0.3765	0.266	1.3984	1.3896	0.1847	0.1972
Bacteria;Verrucomicrobia;Verrucomicrobiae;Verrucomicrobiales	Verrucomicrobiales	0	0	1	0	1	4052	4021	4267	153	0	1	2	0	0	184	220	0	0	0	0	0.0013	0	0.0014	4.8824	5.0445	5.2159	0.2029	0	0.0012	0.0024	0	0	0.2446	0.2889	0	0
Bacteria;Lentisphaerae;Lentisphaeria;Victivallales	Victivallales	0	0	0	0	176	398	421	531	0	9	0	0	0	12	0	0	179	213	0	0	0	0	0.242	0.4796	0.5282	0.6491	0	0.0133	0	0	0	0.0181	0	0	0.2449	0.2918

## Sheet: family
family
		Count																		Ratio
Taxonomy	Taxon Name	AN1_BC12	AN1_BC11	AN1_BC10	B1_BC08	S1X_BC04	MD01_BC01	MD01_BC02	MD01_BC03	A1_BC06	B1_BC09	S2P_BC09	S2P_BC08	S2P_BC07	B1_BC07	A1_BC04	A1_BC05	S1X_BC05	S1X_BC06	AN1_BC12	AN1_BC11	AN1_BC10	B1_BC08	S1X_BC04	MD01_BC01	MD01_BC02	MD01_BC03	A1_BC06	B1_BC09	S2P_BC09	S2P_BC08	S2P_BC07	B1_BC07	A1_BC04	A1_BC05	S1X_BC05	S1X_BC06
Bacteria;Proteobacteria;Alphaproteobacteria;Rhodospirillales;Acetobacteraceae	Acetobacteraceae	0	1	0	0	0	0	0	0	0	0	0	0	0	0	0	0	0	0	0	0.0013	0	0	0	0	0	0	0	0	0	0	0	0	0	0	0	0
Bacteria;Firmicutes;Negativicutes;Acidaminococcales;Acidaminococcaceae	Acidaminococcaceae	145	210	219	384	498	145	148	196	0	347	2012	1530	1709	417	0	0	575	647	0.1862	0.2697	0.2831	0.5379	0.6848	0.1747	0.1857	0.2396	0	0.5115	2.375	1.867	2.0295	0.6303	0	0	0.7866	0.8862
Bacteria;Actinobacteria;Actinobacteria_c;Actinomycetales;Actinomycetaceae	Actinomycetaceae	9	7	19	4	0	91	98	123	4	2	0	0	0	3	11	7	0	1	0.0116	0.009	0.0246	0.0056	0	0.1096	0.1229	0.1504	0.0053	0.0029	0	0	0	0.0045	0.0146	0.0092	0	0.0014
Bacteria;Firmicutes;Bacilli;Lactobacillales;Aerococcaceae	Aerococcaceae	0	3	2	13	5	78	29	2	19	9	7	24	0	3	12	24	0	2	0	0.0039	0.0026	0.0182	0.0069	0.094	0.0364	0.0024	0.0252	0.0133	0.0083	0.0293	0	0.0045	0.016	0.0315	0	0.0027
Bacteria;Verrucomicrobia;Verrucomicrobiae;Verrucomicrobiales;Akkermansiaceae	Akkermansiaceae	0	0	1	0	1	4052	4021	4267	153	0	1	2	0	0	184	220	0	0	0	0	0.0013	0	0.0014	4.8824	5.0445	5.2159	0.2029	0	0.0012	0.0024	0	0	0.2446	0.2889	0	0
Bacteria;Proteobacteria;Gammaproteobacteria;Alteromonadales;Alishewanella_f	Alishewanella_f	0	0	3	0	0	0	0	0	0	0	0	0	0	0	0	0	0	0	0	0	0.0039	0	0	0	0	0	0	0	0	0	0	0	0	0	0	0
Bacteria;Firmicutes;Bacilli;Bacillales;Bacillaceae	Bacillaceae	0	0	0	0	0	0	0	0	0	0	0	0	32	0	0	0	0	0	0	0	0	0	0	0	0	0	0	0	0	0	0.038	0	0	0	0	0
Bacteria;Bacteroidetes;Bacteroidia;Bacteroidales;Bacteroidaceae	Bacteroidaceae	8630	8373	8212	6812	13958	852	802	658	3	6360	21614	21466	21401	6117	5	3	13866	14414	11.0847	10.7516	10.6159	9.5416	19.1926	1.0266	1.0061	0.8043	0.004	9.3747	25.5138	26.194	25.4148	9.2453	0.0066	0.0039	18.9688	19.7439
Bacteria;Bacteroidetes;Bacteroidia;Bacteroidales;Barnesiellaceae	Barnesiellaceae	589	536	585	286	127	17	1	15	0	166	454	440	410	182	0	0	116	101	0.7565	0.6883	0.7562	0.4006	0.1746	0.0205	0.0013	0.0183	0	0.2447	0.5359	0.5369	0.4869	0.2751	0	0	0.1587	0.1383
Bacteria;Actinobacteria;Actinobacteria_c;Bifidobacteriales;Bifidobacteriaceae	Bifidobacteriaceae	13855	14147	14037	10787	6317	7219	7897	8032	9260	10146	398	575	483	9543	8816	9027	5944	6085	17.7959	18.1658	18.146	15.1093	8.686	8.6984	9.907	9.8182	12.2825	14.9553	0.4698	0.7016	0.5736	14.4235	11.7186	11.8561	8.1314	8.335
Bacteria;Acidobacteria;Blastocatellia;Blastocatellales;Blastocatellaceae	Blastocatellaceae	0	0	0	0	0	0	0	0	0	0	0	0	3	0	0	0	0	0	0	0	0	0	0	0	0	0	0	0	0	0	0.0036	0	0	0	0	0
Bacteria;Proteobacteria;Alphaproteobacteria;Rhizobiales;Bradyrhizobiaceae	Bradyrhizobiaceae	0	1	1	0	0	6	0	0	0	0	0	0	0	0	0	0	0	0	0	0.0013	0.0013	0	0	0.0072	0	0	0	0	0	0	0	0	0	0	0	0
Bacteria;Firmicutes;Clostridia;Clostridiales;Caldicoprobacteraceae	Caldicoprobacteraceae	0	0	0	0	0	0	0	0	0	0	0	0	0	0	0	0	0	6	0	0	0	0	0	0	0	0	0	0	0	0	0	0	0	0	0	0.0082
Bacteria;Proteobacteria;Epsilonproteobacteria;Campylobacterales;Campylobacteraceae	Campylobacteraceae	0	0	0	0	0	0	0	0	0	0	0	0	0	0	4	6	6	6	0	0	0	0	0	0	0	0	0	0	0	0	0	0	0.0053	0.0079	0.0082	0.0082
Bacteria;Firmicutes;Clostridia;Clostridiales;Christensenellaceae	Christensenellaceae	318	250	245	110	674	1432	1366	1366	0	148	168	130	170	145	0	0	599	642	0.4085	0.321	0.3167	0.1541	0.9268	1.7255	1.7137	1.6698	0	0.2182	0.1983	0.1586	0.2019	0.2192	0	0	0.8194	0.8794
Bacteria;Firmicutes;Clostridia;Clostridiales;Clostridiaceae	Clostridiaceae	65	46	65	32	85	2795	2723	2660	130	12	87	14	38	11	167	169	83	60	0.0835	0.0591	0.084	0.0448	0.1169	3.3678	3.4161	3.2516	0.1724	0.0177	0.1027	0.0171	0.0451	0.0166	0.222	0.222	0.1135	0.0822
Bacteria;Actinobacteria;Coriobacteriia;Coriobacteriales;Coriobacteriaceae	Coriobacteriaceae	582	492	551	493	256	1532	1331	1346	467	418	317	351	252	471	346	324	259	255	0.7475	0.6318	0.7123	0.6905	0.352	1.846	1.6698	1.6453	0.6194	0.6161	0.3742	0.4283	0.2993	0.7119	0.4599	0.4255	0.3543	0.3493
Bacteria;Actinobacteria;Actinobacteria_c;Corynebacteriales;Corynebacteriaceae	Corynebacteriaceae	1	1	2	0	0	2	2	2	0	0	0	11	2	0	0	0	0	0	0.0013	0.0013	0.0026	0	0	0.0024	0.0025	0.0024	0	0	0	0.0134	0.0024	0	0	0	0	0
Bacteria;Bacteroidetes;Cytophagia;Cytophagales;Cytophagaceae	Cytophagaceae	0	0	0	0	0	0	0	0	0	0	0	0	0	0	0	0	0	2	0	0	0	0	0	0	0	0	0	0	0	0	0	0	0	0	0	0.0027
Bacteria;Firmicutes;Clostridia;Clostridiales;Dehalobacterium_f	Dehalobacterium_f	0	0	0	0	11	17	8	21	0	0	0	0	0	0	0	0	9	2	0	0	0	0	0.0151	0.0205	0.01	0.0257	0	0	0	0	0	0	0	0	0.0123	0.0027
Bacteria;Actinobacteria;Actinobacteria_c;Micrococcales;Dermacoccaceae	Dermacoccaceae	0	0	0	0	0	0	0	0	0	0	0	0	0	0	0	0	1	0	0	0	0	0	0	0	0	0	0	0	0	0	0	0	0	0	0.0014	0
Bacteria;Proteobacteria;Deltaproteobacteria;Desulfovibrionales;Desulfovibrionaceae	Desulfovibrionaceae	64	62	91	22	175	132	67	75	0	11	808	776	707	27	0	0	153	197	0.0822	0.0796	0.1176	0.0308	0.2406	0.1591	0.0841	0.0917	0	0.0162	0.9538	0.9469	0.8396	0.0408	0	0	0.2093	0.2698
Bacteria;Proteobacteria;Gammaproteobacteria;Enterobacterales;Enterobacterales_uc	Enterobacterales_uc	0	0	1	0	0	0	0	0	0	0	0	0	0	0	0	0	0	0	0	0	0.0013	0	0	0	0	0	0	0	0	0	0	0	0	0	0	0
Bacteria;Proteobacteria;Gammaproteobacteria;Enterobacterales;Enterobacteriaceae	Enterobacteriaceae	306	339	336	0	39	2334	2417	2601	4	2	224	159	259	2	2	1	24	43	0.393	0.4353	0.4344	0	0.0536	2.8123	3.0322	3.1794	0.0053	0.0029	0.2644	0.194	0.3076	0.003	0.0027	0.0013	0.0328	0.0589
Bacteria;Firmicutes;Bacilli;Lactobacillales;Enterococcaceae	Enterococcaceae	12	8	33	0	95	1503	1388	1540	16	0	1	8	0	0	0	3	130	114	0.0154	0.0103	0.0427	0	0.1306	1.811	1.7413	1.8825	0.0212	0	0.0012	0.0098	0	0	0	0.0039	0.1778	0.1562
Bacteria;Firmicutes;Erysipelotrichi;Erysipelotrichales;Erysipelotrichaceae	Erysipelotrichaceae	927	926	1059	1775	635	8595	8355	8340	1665	1616	4178	4219	4427	1622	1653	1708	790	747	1.1907	1.1891	1.369	2.4862	0.8731	10.3564	10.4816	10.1947	2.2085	2.382	4.9318	5.1483	5.2573	2.4515	2.1972	2.2433	1.0807	1.0232
Bacteria;Firmicutes;Clostridia;Clostridiales;Eubacteriaceae	Eubacteriaceae	2	0	9	0	0	0	6	0	23	1	0	0	0	6	23	20	0	0	0.0026	0	0.0116	0	0	0	0.0075	0	0.0305	0.0015	0	0	0	0.0091	0.0306	0.0263	0	0
Bacteria;Bacteroidetes;Flavobacteria;Flavobacteriales;Flavobacteriales_uc	Flavobacteriales_uc	0	0	0	7	0	100	52	41	0	19	0	0	0	3	0	0	0	0	0	0	0	0.0098	0	0.1205	0.0652	0.0501	0	0.028	0	0	0	0.0045	0	0	0	0
Bacteria;Fusobacteria;Fusobacteria_c;Fusobacteriales;Fusobacteriaceae	Fusobacteriaceae	0	1	1	0	0	0	0	0	1	0	0	0	0	0	3	0	1	0	0	0.0013	0.0013	0	0	0	0	0	0.0013	0	0	0	0	0	0.004	0	0.0014	0
Bacteria;Firmicutes;Bacilli;Bacillales;Gemella_f	Gemella_f	0	0	0	4	0	0	0	0	9	0	91	190	113	9	4	6	23	0	0	0	0	0.0056	0	0	0	0	0.0119	0	0.1074	0.2318	0.1342	0.0136	0.0053	0.0079	0.0315	0
Bacteria;Proteobacteria;Gammaproteobacteria;Enterobacterales;Hafniaceae	Hafniaceae	0	0	0	0	1	0	0	0	0	0	0	0	0	0	0	0	11	8	0	0	0	0	0.0014	0	0	0	0	0	0	0	0	0	0	0	0.015	0.011
Bacteria;Firmicutes;Negativicutes;Hydrogenispora_o;Hydrogenispora_f	Hydrogenispora_f	0	0	0	0	4	0	5	0	0	0	0	0	0	0	0	0	5	0	0	0	0	0	0.0055	0	0.0063	0	0	0	0	0	0	0	0	0	0.0068	0
Bacteria;Firmicutes;Clostridia;Clostridiales;Lachnospiraceae	Lachnospiraceae	25168	24700	24256	26407	16883	27062	26308	26773	27909	25716	26518	25857	26896	24818	28170	28563	16833	16491	32.3268	31.7167	31.3563	36.9882	23.2145	32.608	33.0042	32.727	37.0185	37.9057	31.3026	31.5522	31.9403	37.5104	37.4447	37.5148	23.0277	22.5889
Bacteria;Firmicutes;Bacilli;Lactobacillales;Lactobacillaceae	Lactobacillaceae	370	374	390	2	2	8	8	15	0	1	0	0	6	0	0	0	3	4	0.4752	0.4802	0.5042	0.0028	0.0028	0.0096	0.01	0.0183	0	0.0015	0	0	0.0071	0	0	0	0.0041	0.0055
Bacteria;Firmicutes;Bacilli;Lactobacillales;Leuconostocaceae	Leuconostocaceae	144	211	183	0	21	6	8	9	1	0	0	20	0	0	0	1	15	33	0.185	0.2709	0.2366	0	0.0289	0.0072	0.01	0.011	0.0013	0	0	0.0244	0	0	0	0.0013	0.0205	0.0452
Bacteria;Proteobacteria;Alphaproteobacteria;Rhizobiales;Methylobacteriaceae	Methylobacteriaceae	0	2	7	0	3	0	2	0	0	0	0	0	0	0	1	6	0	0	0	0.0026	0.009	0	0.0041	0	0.0025	0	0	0	0	0	0	0	0.0013	0.0079	0	0
Bacteria;Actinobacteria;Actinobacteria_c;Micrococcales;Micrococcaceae	Micrococcaceae	6	0	14	0	0	0	0	0	0	0	0	0	0	0	0	0	0	0	0.0077	0	0.0181	0	0	0	0	0	0	0	0	0	0	0	0	0	0	0
Bacteria;Firmicutes;Clostridia;Clostridiales;Mogibacterium_f	Mogibacterium_f	122	96	78	85	158	2728	2184	2608	12	48	199	226	196	68	2	8	156	145	0.1567	0.1233	0.1008	0.1191	0.2173	3.2871	2.7399	3.188	0.0159	0.0708	0.2349	0.2758	0.2328	0.1028	0.0027	0.0105	0.2134	0.1986
Bacteria;Bacteroidetes;Bacteroidia;Bacteroidales;Muribaculaceae	Muribaculaceae	0	0	0	0	1230	1	1	0	0	0	0	0	0	0	0	0	1375	1459	0	0	0	0	1.6913	0.0012	0.0013	0	0	0	0	0	0	0	0	0	1.881	1.9985
Bacteria;Bacteroidetes;Bacteroidia;Bacteroidales;Odoribacteraceae	Odoribacteraceae	479	520	530	90	184	38	42	84	0	38	941	926	816	77	0	0	156	206	0.6152	0.6677	0.6851	0.1261	0.253	0.0458	0.0527	0.1027	0	0.056	1.1108	1.13	0.969	0.1164	0	0	0.2134	0.2822
Bacteria;Proteobacteria;Betaproteobacteria;Burkholderiales;Oxalobacteraceae	Oxalobacteraceae	0	0	0	0	0	16	0	0	0	0	0	0	0	0	0	0	0	0	0	0	0	0	0	0.0193	0	0	0	0	0	0	0	0	0	0	0	0
Bacteria;Tenericutes;Mollicutes;PAC001057_o;PAC001057_f	PAC001057_f	0	0	0	0	63	71	27	61	0	0	0	0	0	0	0	0	67	77	0	0	0	0	0.0866	0.0856	0.0339	0.0746	0	0	0	0	0	0	0	0	0.0917	0.1055
Bacteria;Tenericutes;Mollicutes;PAC001265_o;PAC001265_f	PAC001265_f	0	0	0	0	0	211	138	86	0	0	0	0	0	0	0	0	5	11	0	0	0	0	0	0.2542	0.1731	0.1051	0	0	0	0	0	0	0	0	0.0068	0.0151
Bacteria;Lentisphaerae;Lentisphaeria;Victivallales;PAC001406_f	PAC001406_f	0	0	0	0	3	305	347	428	0	0	0	0	0	0	0	0	0	1	0	0	0	0	0.0041	0.3675	0.4353	0.5232	0	0	0	0	0	0	0	0	0	0.0014
Bacteria;Verrucomicrobia;Opitutae;Puniceicoccales;PAC002143_f	PAC002143_f	0	0	0	9	62	0	0	0	0	7	0	0	0	8	0	0	59	86	0	0	0	0.0126	0.0853	0	0	0	0	0.0103	0	0	0	0.0121	0	0	0.0807	0.1178
Bacteria;Proteobacteria;Gammaproteobacteria;Pasteurellales;Pasteurellaceae	Pasteurellaceae	484	599	589	12	5	13	0	0	71	2	0	0	18	8	49	56	2	4	0.6217	0.7692	0.7614	0.0168	0.0069	0.0157	0	0	0.0942	0.0029	0	0	0.0214	0.0121	0.0651	0.0736	0.0027	0.0055
Bacteria;Firmicutes;Clostridia;Clostridiales;Peptococcaceae	Peptococcaceae	0	0	0	0	15	0	0	0	0	0	0	0	0	0	0	0	5	0	0	0	0	0	0.0206	0	0	0	0	0	0	0	0	0	0	0	0.0068	0
Bacteria;Firmicutes;Tissierellia;Tissierellales;Peptoniphilaceae	Peptoniphilaceae	1	0	0	0	0	111	75	89	6	0	49	96	116	0	14	3	1	0	0.0013	0	0	0	0	0.1337	0.0941	0.1088	0.008	0	0.0578	0.1171	0.1378	0	0.0186	0.0039	0.0014	0
Bacteria;Firmicutes;Clostridia;Clostridiales;Peptostreptococcaceae	Peptostreptococcaceae	429	353	396	339	289	10	40	20	1793	224	853	694	805	263	1803	1816	293	342	0.551	0.4533	0.5119	0.4748	0.3974	0.012	0.0502	0.0244	2.3782	0.3302	1.0069	0.8469	0.956	0.3975	2.3966	2.3851	0.4008	0.4685
Bacteria;Bacteroidetes;Bacteroidia;Bacteroidales;Porphyromonadaceae	Porphyromonadaceae	432	473	445	294	340	121	68	144	37	279	489	547	528	317	12	4	333	358	0.5549	0.6074	0.5753	0.4118	0.4675	0.1458	0.0853	0.176	0.0491	0.4112	0.5772	0.6675	0.627	0.4791	0.016	0.0053	0.4555	0.4904
Bacteria;Bacteroidetes;Bacteroidia;Bacteroidales;Prevotellaceae	Prevotellaceae	1	1	0	0	208	265	235	300	508	0	0	19	0	0	411	436	207	206	0.0013	0.0013	0	0	0.286	0.3193	0.2948	0.3667	0.6738	0	0	0.0232	0	0	0.5463	0.5726	0.2832	0.2822
Bacteria;Actinobacteria;Actinobacteria_c;Propionibacteriales;Propionibacteriaceae	Propionibacteriaceae	0	0	0	0	0	7	7	1	0	0	0	0	0	1	0	0	0	0	0	0	0	0	0	0.0084	0.0088	0.0012	0	0	0	0	0	0.0015	0	0	0	0
Bacteria;Proteobacteria;Gammaproteobacteria;Pseudomonadales;Pseudomonadaceae	Pseudomonadaceae	0	0	0	0	1	0	0	0	0	0	0	0	0	0	0	0	0	1	0	0	0	0	0.0014	0	0	0	0	0	0	0	0	0	0	0	0	0.0014
Bacteria;Proteobacteria;Betaproteobacteria;Burkholderiales;Ralstonia_f	Ralstonia_f	4	4	4	0	0	0	0	0	17	4	0	0	0	0	4	12	0	0	0.0051	0.0051	0.0052	0	0	0	0	0	0.0225	0.0059	0	0	0	0	0.0053	0.0158	0	0
Bacteria;Proteobacteria;Alphaproteobacteria;Rhodospirillales;Rhodospirillaceae	Rhodospirillaceae	0	0	0	4	47	24	35	10	0	12	865	1073	1016	18	0	0	41	50	0	0	0	0.0056	0.0646	0.0289	0.0439	0.0122	0	0.0177	1.0211	1.3093	1.2066	0.0272	0	0	0.0561	0.0685
Bacteria;Bacteroidetes;Bacteroidia;Bacteroidales;Rikenellaceae	Rikenellaceae	1168	983	1138	244	580	71	69	107	5240	241	426	528	428	244	5361	5304	552	637	1.5002	1.2622	1.4711	0.3418	0.7975	0.0856	0.0866	0.1308	6.9503	0.3552	0.5029	0.6443	0.5083	0.3688	7.1261	6.9663	0.7551	0.8725
Bacteria;Firmicutes;Clostridia;Clostridiales;Ruminococcaceae	Ruminococcaceae	18952	19793	19432	21538	29014	19947	18434	18592	26516	20357	22484	20455	21886	20167	26529	26808	29614	28819	24.3427	25.4157	25.1202	30.1682	39.8949	24.0348	23.126	22.7267	35.1708	30.0065	26.5408	24.9603	25.9907	30.4808	35.2634	35.2098	40.5122	39.4754
Bacteria;Saccharibacteria_TM7;Saccharimonas_c;Saccharimonas_o;Saccharimonas_f	Saccharimonas_f	0	0	0	0	0	8	3	16	2	1	0	0	0	0	0	0	0	0	0	0	0	0	0	0.0096	0.0038	0.0196	0.0027	0.0015	0	0	0	0	0	0	0	0
Bacteria;Firmicutes;Negativicutes;Selenomonadales;Selenomonadaceae	Selenomonadaceae	0	0	1	0	0	0	0	0	0	0	0	0	0	0	0	0	0	0	0	0	0.0013	0	0	0	0	0	0	0	0	0	0	0	0	0	0	0
Bacteria;Firmicutes;Bacilli;Bacillales;Staphylococcaceae	Staphylococcaceae	10	0	0	0	0	0	8	0	4	0	10	6	0	1	6	0	1	0	0.0128	0	0	0	0	0	0.01	0	0.0053	0	0.0118	0.0073	0	0.0015	0.008	0	0.0014	0
Bacteria;Firmicutes;Bacilli;Lactobacillales;Streptococcaceae	Streptococcaceae	3284	3056	2931	1083	165	882	801	946	222	989	110	125	171	878	245	212	186	139	4.2181	3.9241	3.789	1.517	0.2269	1.0628	1.0049	1.1564	0.2945	1.4578	0.1298	0.1525	0.2031	1.327	0.3257	0.2784	0.2544	0.1904
Bacteria;Proteobacteria;Betaproteobacteria;Burkholderiales;Sutterellaceae	Sutterellaceae	643	740	739	412	267	92	81	127	321	499	1045	1234	990	546	342	333	286	248	0.8259	0.9502	0.9553	0.5771	0.3671	0.1109	0.1016	0.1552	0.4258	0.7355	1.2335	1.5058	1.1757	0.8252	0.4546	0.4374	0.3913	0.3397
Bacteria;Firmicutes;Bacilli;Bacillales;Thermicanus_f	Thermicanus_f	0	0	0	0	0	0	0	0	0	0	0	0	12	0	0	0	0	0	0	0	0	0	0	0	0	0	0	0	0	0	0.0143	0	0	0	0	0
Bacteria;Firmicutes;Negativicutes;Veillonellales;Veillonellaceae	Veillonellaceae	653	569	751	145	132	0	0	3	979	158	366	249	317	176	1052	1058	135	144	0.8387	0.7306	0.9708	0.2031	0.1815	0	0	0.0037	1.2985	0.2329	0.432	0.3038	0.3765	0.266	1.3984	1.3896	0.1847	0.1972
Bacteria;Lentisphaerae;Lentisphaeria;Victivallales;Victivallaceae	Victivallaceae	0	0	0	0	173	93	74	103	0	9	0	0	0	12	0	0	179	212	0	0	0	0	0.2379	0.1121	0.0928	0.1259	0	0.0133	0	0	0	0.0181	0	0	0.2449	0.2904

## Sheet: genus
genus
		Count																		Ratio
Taxonomy	Taxon Name	AN1_BC12	AN1_BC11	AN1_BC10	B1_BC08	S1X_BC04	MD01_BC01	MD01_BC02	MD01_BC03	A1_BC06	B1_BC09	S2P_BC09	S2P_BC08	S2P_BC07	B1_BC07	A1_BC04	A1_BC05	S1X_BC05	S1X_BC06	AN1_BC12	AN1_BC11	AN1_BC10	B1_BC08	S1X_BC04	MD01_BC01	MD01_BC02	MD01_BC03	A1_BC06	B1_BC09	S2P_BC09	S2P_BC08	S2P_BC07	B1_BC07	A1_BC04	A1_BC05	S1X_BC05	S1X_BC06
Bacteria;Firmicutes;Clostridia;Clostridiales;Ruminococcaceae;AB218327_g	AB218327_g	0	0	0	0	2	0	0	0	0	0	0	0	0	0	0	0	2	0	0	0	0	0	0.0028	0	0	0	0	0	0	0	0	0	0	0	0.0027	0
Bacteria;Firmicutes;Clostridia;Clostridiales;Christensenellaceae;AB264073_g	AB264073_g	0	0	0	0	2	0	0	0	0	0	0	0	0	0	0	0	0	0	0	0	0	0	0.0028	0	0	0	0	0	0	0	0	0	0	0	0	0
Bacteria;Firmicutes;Clostridia;Clostridiales;Christensenellaceae;AB294309_g	AB294309_g	0	0	0	0	0	0	8	11	0	0	0	0	0	0	0	0	0	0	0	0	0	0	0	0	0.01	0.0134	0	0	0	0	0	0	0	0	0	0
Bacteria;Firmicutes;Clostridia;Clostridiales;Ruminococcaceae;AB506348_g	AB506348_g	0	0	0	0	2	0	0	0	0	0	0	0	0	0	0	0	5	6	0	0	0	0	0.0028	0	0	0	0	0	0	0	0	0	0	0	0.0068	0.0082
Bacteria;Firmicutes;Clostridia;Clostridiales;Lachnospiraceae;AB559589_g	AB559589_g	0	0	0	0	0	23	10	9	0	0	0	0	0	0	0	0	0	0	0	0	0	0	0	0.0277	0.0125	0.011	0	0	0	0	0	0	0	0	0	0
Bacteria;Firmicutes;Clostridia;Clostridiales;Lachnospiraceae;AB606240_g	AB606240_g	0	0	0	0	0	0	0	5	0	0	0	0	0	0	0	0	0	0	0	0	0	0	0	0	0	0.0061	0	0	0	0	0	0	0	0	0	0
Bacteria;Actinobacteria;Coriobacteriia;Coriobacteriales;Coriobacteriaceae;AM278923_g	AM278923_g	0	0	0	0	10	0	0	2	0	0	0	0	0	0	0	0	8	12	0	0	0	0	0.0138	0	0	0.0024	0	0	0	0	0	0	0	0	0.0109	0.0164
Bacteria;Firmicutes;Clostridia;Clostridiales;Lachnospiraceae;AM405126_g	AM405126_g	0	0	0	0	0	4	6	6	0	0	0	0	0	0	0	0	2	0	0	0	0	0	0	0.0048	0.0075	0.0073	0	0	0	0	0	0	0	0	0.0027	0
Bacteria;Actinobacteria;Coriobacteriia;Coriobacteriales;Coriobacteriaceae;AX003092_g	AX003092_g	1	0	2	0	0	0	0	0	0	0	0	0	3	0	0	0	0	1	0.0013	0	0.0026	0	0	0	0	0	0	0	0	0	0.0036	0	0	0	0	0.0014
Bacteria;Firmicutes;Clostridia;Clostridiales;Christensenellaceae;AY442821_g	AY442821_g	0	0	0	2	19	0	0	7	0	8	0	0	0	6	0	0	19	16	0	0	0	0.0028	0.0261	0	0	0.0086	0	0.0118	0	0	0	0.0091	0	0	0.026	0.0219
Bacteria;Firmicutes;Clostridia;Clostridiales;Christensenellaceae;AY858448_g	AY858448_g	0	0	0	0	0	0	0	0	0	0	0	0	0	0	0	0	0	1	0	0	0	0	0	0	0	0	0	0	0	0	0	0	0	0	0	0.0014
Bacteria;Firmicutes;Clostridia;Clostridiales;Ruminococcaceae;AY858456_g	AY858456_g	0	0	0	0	0	0	0	6	0	0	0	0	0	0	0	0	0	0	0	0	0	0	0	0	0	0.0073	0	0	0	0	0	0	0	0	0	0
Bacteria;Firmicutes;Bacilli;Lactobacillales;Aerococcaceae;Abiotrophia	Abiotrophia	0	0	0	1	0	0	0	0	10	0	7	24	0	0	0	0	0	0	0	0	0	0.0014	0	0	0	0	0.0133	0	0.0083	0.0293	0	0	0	0	0	0
Bacteria;Firmicutes;Negativicutes;Acidaminococcales;Acidaminococcaceae;Acidaminococcus	Acidaminococcus	145	210	219	1	0	0	0	0	0	0	0	0	0	0	0	0	0	0	0.1862	0.2697	0.2831	0.0014	0	0	0	0	0	0	0	0	0	0	0	0	0	0
Bacteria;Proteobacteria;Gammaproteobacteria;Pasteurellales;Pasteurellaceae;Actinobacillus	Actinobacillus	0	2	0	0	0	0	0	0	0	0	0	0	0	0	0	0	0	0	0	0.0026	0	0	0	0	0	0	0	0	0	0	0	0	0	0	0	0
Bacteria;Actinobacteria;Actinobacteria_c;Actinomycetales;Actinomycetaceae;Actinobaculum	Actinobaculum	0	0	0	0	0	0	0	1	0	0	0	0	0	0	0	0	0	1	0	0	0	0	0	0	0	0.0012	0	0	0	0	0	0	0	0	0	0.0014
Bacteria;Actinobacteria;Actinobacteria_c;Actinomycetales;Actinomycetaceae;Actinomyces	Actinomyces	9	7	19	4	0	87	79	122	4	2	0	0	0	3	11	7	0	0	0.0116	0.009	0.0246	0.0056	0	0.1048	0.0991	0.1491	0.0053	0.0029	0	0	0	0.0045	0.0146	0.0092	0	0
Bacteria;Firmicutes;Clostridia;Clostridiales;Ruminococcaceae;Acutalibacter	Acutalibacter	0	0	0	6	7	0	0	0	0	8	0	0	0	3	0	0	5	6	0	0	0	0.0084	0.0096	0	0	0	0	0.0118	0	0	0	0.0045	0	0	0.0068	0.0082
Bacteria;Actinobacteria;Coriobacteriia;Coriobacteriales;Coriobacteriaceae;Adlercreutzia	Adlercreutzia	27	16	26	9	2	0	3	0	0	7	14	13	22	3	0	0	6	6	0.0347	0.0205	0.0336	0.0126	0.0028	0	0.0038	0	0	0.0103	0.0165	0.0159	0.0261	0.0045	0	0	0.0082	0.0082
Bacteria;Proteobacteria;Alphaproteobacteria;Rhizobiales;Bradyrhizobiaceae;Afipia	Afipia	0	1	0	0	0	0	0	0	0	0	0	0	0	0	0	0	0	0	0	0.0013	0	0	0	0	0	0	0	0	0	0	0	0	0	0	0	0
Bacteria;Firmicutes;Clostridia;Clostridiales;Lachnospiraceae;Agathobacter	Agathobacter	3655	3436	3545	4526	2055	294	232	188	0	4244	1234	1284	1351	4160	0	0	2240	2099	4.6946	4.4121	4.5827	6.3396	2.8257	0.3543	0.2911	0.2298	0	6.2557	1.4566	1.5668	1.6044	6.2875	0	0	3.0643	2.8751
Bacteria;Firmicutes;Clostridia;Clostridiales;Ruminococcaceae;Agathobaculum	Agathobaculum	151	130	195	372	171	46	47	70	414	370	438	605	440	373	416	463	184	148	0.194	0.1669	0.2521	0.5211	0.2351	0.0554	0.059	0.0856	0.5491	0.5454	0.517	0.7383	0.5225	0.5638	0.553	0.6081	0.2517	0.2027
Bacteria;Proteobacteria;Gammaproteobacteria;Pasteurellales;Pasteurellaceae;Aggregatibacter	Aggregatibacter	0	0	0	3	0	0	0	0	0	0	0	0	0	0	0	0	0	0	0	0	0	0.0042	0	0	0	0	0	0	0	0	0	0	0	0	0	0
Bacteria;Verrucomicrobia;Verrucomicrobiae;Verrucomicrobiales;Akkermansiaceae;Akkermansia	Akkermansia	0	0	1	0	1	4052	4021	4267	153	0	1	2	0	0	184	220	0	0	0	0	0.0013	0	0.0014	4.8824	5.0445	5.2159	0.2029	0	0.0012	0.0024	0	0	0.2446	0.2889	0	0
Bacteria;Proteobacteria;Gammaproteobacteria;Alteromonadales;Alishewanella_f;Alishewanella	Alishewanella	0	0	3	0	0	0	0	0	0	0	0	0	0	0	0	0	0	0	0	0	0.0039	0	0	0	0	0	0	0	0	0	0	0	0	0	0	0
Bacteria;Bacteroidetes;Bacteroidia;Bacteroidales;Rikenellaceae;Alistipes	Alistipes	1168	983	1138	244	580	71	69	107	5240	241	426	528	428	244	5361	5304	552	637	1.5002	1.2622	1.4711	0.3418	0.7975	0.0856	0.0866	0.1308	6.9503	0.3552	0.5029	0.6443	0.5083	0.3688	7.1261	6.9663	0.7551	0.8725
Bacteria;Actinobacteria;Actinobacteria_c;Bifidobacteriales;Bifidobacteriaceae;Alloscardovia	Alloscardovia	0	4	2	0	0	10	0	0	0	0	0	0	0	0	0	0	0	0	0	0.0051	0.0026	0	0	0.012	0	0	0	0	0	0	0	0	0	0	0	0
Bacteria;Firmicutes;Tissierellia;Tissierellales;Peptoniphilaceae;Anaerococcus	Anaerococcus	0	0	0	0	0	45	53	40	0	0	16	14	10	0	0	0	0	0	0	0	0	0	0	0.0542	0.0665	0.0489	0	0	0.0189	0.0171	0.0119	0	0	0	0	0
Bacteria;Firmicutes;Clostridia;Clostridiales;Ruminococcaceae;Anaerofilum	Anaerofilum	4	5	6	7	1	0	0	0	0	6	0	0	0	7	0	0	9	0	0.0051	0.0064	0.0078	0.0098	0.0014	0	0	0	0	0.0088	0	0	0	0.0106	0	0	0.0123	0
Bacteria;Firmicutes;Clostridia;Clostridiales;Eubacteriaceae;Anaerofustis	Anaerofustis	2	0	9	0	0	0	6	0	23	1	0	0	0	6	23	20	0	0	0.0026	0	0.0116	0	0	0	0.0075	0	0.0305	0.0015	0	0	0	0.0091	0.0306	0.0263	0	0
Bacteria;Firmicutes;Clostridia;Clostridiales;Lachnospiraceae;Anaerostipes	Anaerostipes	1522	1569	1481	1501	1590	1122	1152	1084	6842	1515	364	329	295	1430	7057	7265	1595	1521	1.9549	2.0147	1.9145	2.1024	2.1863	1.3519	1.4452	1.3251	9.0752	2.2331	0.4297	0.4015	0.3503	2.1613	9.3804	9.5419	2.182	2.0834
Bacteria;Firmicutes;Clostridia;Clostridiales;Lachnospiraceae;Anaerotignum	Anaerotignum	14	15	12	72	46	55	1	17	10	69	2731	2773	2803	68	18	15	27	40	0.018	0.0193	0.0155	0.1009	0.0633	0.0663	0.0013	0.0208	0.0133	0.1017	3.2238	3.3838	3.3287	0.1028	0.0239	0.0197	0.0369	0.0548
Bacteria;Firmicutes;Clostridia;Clostridiales;Ruminococcaceae;Anaerotruncus	Anaerotruncus	0	0	3	0	2	0	0	5	7	0	13	0	15	2	3	11	11	14	0	0	0.0039	0	0.0028	0	0	0.0061	0.0093	0	0.0153	0	0.0178	0.003	0.004	0.0144	0.015	0.0192
Bacteria;Firmicutes;Bacilli;Bacillales;Bacillaceae;Anoxybacillus	Anoxybacillus	0	0	0	0	0	0	0	0	0	0	0	0	22	0	0	0	0	0	0	0	0	0	0	0	0	0	0	0	0	0	0.0261	0	0	0	0	0
Bacteria;Actinobacteria;Coriobacteriia;Coriobacteriales;Coriobacteriaceae;Atopobium	Atopobium	2	0	0	0	0	0	0	2	0	0	0	0	0	0	0	0	0	0	0.0026	0	0	0	0	0	0	0.0024	0	0	0	0	0	0	0	0	0	0
Bacteria;Firmicutes;Bacilli;Bacillales;Bacillaceae;Bacillus	Bacillus	0	0	0	0	0	0	0	0	0	0	0	0	7	0	0	0	0	0	0	0	0	0	0	0	0	0	0	0	0	0	0.0083	0	0	0	0	0
Bacteria;Bacteroidetes;Bacteroidia;Bacteroidales;Bacteroidaceae;Bacteroides	Bacteroides	8630	8373	8212	6812	13958	852	802	658	3	6360	21614	21466	21401	6117	5	3	13866	14414	11.0847	10.7516	10.6159	9.5416	19.1926	1.0266	1.0061	0.8043	0.004	9.3747	25.5138	26.194	25.4148	9.2453	0.0066	0.0039	18.9688	19.7439
Bacteria;Bacteroidetes;Bacteroidia;Bacteroidales;Barnesiellaceae;Barnesiella	Barnesiella	536	487	528	173	82	3	0	7	0	103	357	320	307	108	0	0	64	40	0.6885	0.6253	0.6826	0.2423	0.1128	0.0036	0	0.0086	0	0.1518	0.4214	0.3905	0.3646	0.1632	0	0	0.0876	0.0548
Bacteria;Actinobacteria;Actinobacteria_c;Bifidobacteriales;Bifidobacteriaceae;Bifidobacteriaceae_uc	Bifidobacteriaceae_uc	0	2	0	0	0	0	0	0	0	4	0	0	0	0	2	0	0	0	0	0.0026	0	0	0	0	0	0	0	0.0059	0	0	0	0	0.0027	0	0	0
Bacteria;Actinobacteria;Actinobacteria_c;Bifidobacteriales;Bifidobacteriaceae;Bifidobacterium	Bifidobacterium	13855	14141	14035	10787	6317	7209	7897	8032	9260	10142	398	575	483	9543	8814	9027	5944	6083	17.7959	18.1581	18.1434	15.1093	8.686	8.6864	9.907	9.8182	12.2825	14.9494	0.4698	0.7016	0.5736	14.4235	11.7159	11.8561	8.1314	8.3323
Bacteria;Proteobacteria;Deltaproteobacteria;Desulfovibrionales;Desulfovibrionaceae;Bilophila	Bilophila	64	62	91	22	62	32	32	6	0	11	547	451	420	27	0	0	38	46	0.0822	0.0796	0.1176	0.0308	0.0853	0.0386	0.0401	0.0073	0	0.0162	0.6457	0.5503	0.4988	0.0408	0	0	0.052	0.063
Bacteria;Acidobacteria;Blastocatellia;Blastocatellales;Blastocatellaceae;Blastocatella	Blastocatella	0	0	0	0	0	0	0	0	0	0	0	0	3	0	0	0	0	0	0	0	0	0	0	0	0	0	0	0	0	0	0.0036	0	0	0	0	0
Bacteria;Firmicutes;Clostridia;Clostridiales;Lachnospiraceae;Blautia	Blautia	4270	4289	4126	5463	3764	8261	7866	8113	3982	5183	3941	3555	3864	4878	4161	4158	3674	3689	5.4846	5.5074	5.3338	7.652	5.1756	9.954	9.8681	9.9172	5.2817	7.6398	4.6521	4.338	4.5887	7.3727	5.531	5.4611	5.0261	5.0531
Bacteria;Firmicutes;Erysipelotrichi;Erysipelotrichales;Erysipelotrichaceae;Bulleidia	Bulleidia	1	0	0	0	0	1	0	0	12	0	0	38	0	0	0	0	1	0	0.0013	0	0	0	0	0.0012	0	0	0.0159	0	0	0.0464	0	0	0	0	0.0014	0
Bacteria;Bacteroidetes;Bacteroidia;Bacteroidales;Odoribacteraceae;Butyricimonas	Butyricimonas	280	309	350	0	76	6	6	16	0	9	306	337	274	1	0	0	75	91	0.3596	0.3968	0.4525	0	0.1045	0.0072	0.0075	0.0196	0	0.0133	0.3612	0.4112	0.3254	0.0015	0	0	0.1026	0.1246
Bacteria;Firmicutes;Clostridia;Clostridiales;Lachnospiraceae;Butyrivibrio_g1	Butyrivibrio_g1	0	0	0	0	0	690	708	578	0	0	0	0	1	0	0	0	0	2	0	0	0	0	0	0.8314	0.8882	0.7065	0	0	0	0	0.0012	0	0	0	0	0.0027
Bacteria;Firmicutes;Erysipelotrichi;Erysipelotrichales;Erysipelotrichaceae;CCMM_g	CCMM_g	551	503	670	1706	531	2462	2396	2158	1029	1553	1747	1955	1909	1549	1038	1032	659	609	0.7077	0.6459	0.8661	2.3896	0.7301	2.9666	3.0059	2.6379	1.3649	2.2891	2.0622	2.3856	2.267	2.3412	1.3798	1.3554	0.9015	0.8342
Bacteria;Firmicutes;Clostridia;Clostridiales;Ruminococcaceae;CCYH_g	CCYH_g	0	3	0	0	4	5	0	0	0	0	0	0	0	0	0	0	0	0	0	0.0039	0	0	0.0055	0.006	0	0	0	0	0	0	0	0	0	0	0	0
Bacteria;Firmicutes;Clostridia;Clostridiales;Caldicoprobacteraceae;Caldicoprobacteraceae_uc	Caldicoprobacteraceae_uc	0	0	0	0	0	0	0	0	0	0	0	0	0	0	0	0	0	6	0	0	0	0	0	0	0	0	0	0	0	0	0	0	0	0	0	0.0082
Bacteria;Proteobacteria;Epsilonproteobacteria;Campylobacterales;Campylobacteraceae;Campylobacter	Campylobacter	0	0	0	0	0	0	0	0	0	0	0	0	0	0	4	6	6	6	0	0	0	0	0	0	0	0	0	0	0	0	0	0	0.0053	0.0079	0.0082	0.0082
Bacteria;Firmicutes;Clostridia;Clostridiales;Ruminococcaceae;Caproiciproducens	Caproiciproducens	30	32	37	58	20	0	7	0	168	54	0	0	0	46	152	187	20	17	0.0385	0.0411	0.0478	0.0812	0.0275	0	0.0088	0	0.2228	0.0796	0	0	0	0.0695	0.202	0.2456	0.0274	0.0233
Bacteria;Firmicutes;Clostridia;Clostridiales;Christensenellaceae;Catabacter	Catabacter	0	0	0	0	0	0	0	11	0	0	0	0	0	0	0	0	0	0	0	0	0	0	0	0	0	0.0134	0	0	0	0	0	0	0	0	0	0
Bacteria;Firmicutes;Clostridia;Clostridiales;Christensenellaceae;Christensenella	Christensenella	0	0	0	3	8	30	12	45	0	4	0	0	19	4	0	0	30	16	0	0	0	0.0042	0.011	0.0361	0.0151	0.055	0	0.0059	0	0	0.0226	0.006	0	0	0.041	0.0219
Bacteria;Firmicutes;Clostridia;Clostridiales;Christensenellaceae;Christensenellaceae_uc	Christensenellaceae_uc	6	0	0	5	5	24	0	40	0	0	0	0	0	4	0	0	9	7	0.0077	0	0	0.007	0.0069	0.0289	0	0.0489	0	0	0	0	0	0.006	0	0	0.0123	0.0096
Bacteria;Proteobacteria;Gammaproteobacteria;Enterobacterales;Enterobacteriaceae;Citrobacter	Citrobacter	17	11	13	0	6	1738	1719	1890	0	0	0	0	0	0	0	0	9	19	0.0218	0.0141	0.0168	0	0.0083	2.0942	2.1565	2.3103	0	0	0	0	0	0	0	0	0.0123	0.026
Bacteria;Firmicutes;Clostridia;Clostridiales;Peptostreptococcaceae;Clostridioides	Clostridioides	0	0	0	0	0	0	0	0	2	0	0	0	0	1	0	0	0	0	0	0	0	0	0	0	0	0	0.0027	0	0	0	0	0.0015	0	0	0	0
Bacteria;Firmicutes;Clostridia;Clostridiales;Clostridiaceae;Clostridium	Clostridium	65	46	65	32	85	2795	2723	2660	130	12	87	14	38	11	167	169	83	60	0.0835	0.0591	0.084	0.0448	0.1169	3.3678	3.4161	3.2516	0.1724	0.0177	0.1027	0.0171	0.0451	0.0166	0.222	0.222	0.1135	0.0822
Bacteria;Firmicutes;Clostridia;Clostridiales;Lachnospiraceae;Clostridium_g21	Clostridium_g21	4	0	0	0	0	0	0	15	23	0	0	0	0	0	40	52	0	0	0.0051	0	0	0	0	0	0	0.0183	0.0305	0	0	0	0	0	0.0532	0.0683	0	0
Bacteria;Firmicutes;Clostridia;Clostridiales;Lachnospiraceae;Clostridium_g24	Clostridium_g24	257	270	272	453	179	14	0	0	397	394	692	706	708	392	440	371	208	144	0.3301	0.3467	0.3516	0.6345	0.2461	0.0169	0	0	0.5266	0.5808	0.8169	0.8615	0.8408	0.5925	0.5849	0.4873	0.2845	0.1972
Bacteria;Firmicutes;Clostridia;Clostridiales;Lachnospiraceae;Clostridium_g35	Clostridium_g35	3	0	2	0	0	0	0	0	15	0	0	0	0	0	18	11	0	0	0.0039	0	0.0026	0	0	0	0	0	0.0199	0	0	0	0	0	0.0239	0.0144	0	0
Bacteria;Firmicutes;Erysipelotrichi;Erysipelotrichales;Erysipelotrichaceae;Clostridium_g6	Clostridium_g6	40	25	44	21	0	0	0	0	198	15	81	99	116	13	204	165	0	0	0.0514	0.0321	0.0569	0.0294	0	0	0	0	0.2626	0.0221	0.0956	0.1208	0.1378	0.0196	0.2712	0.2167	0	0
Bacteria;Actinobacteria;Coriobacteriia;Coriobacteriales;Coriobacteriaceae;Collinsella	Collinsella	471	427	428	400	161	1173	1012	1002	452	333	214	260	153	377	340	317	183	164	0.605	0.5483	0.5533	0.5603	0.2214	1.4134	1.2696	1.2248	0.5995	0.4908	0.2526	0.3173	0.1817	0.5698	0.4519	0.4163	0.2503	0.2246
Bacteria;Firmicutes;Erysipelotrichi;Erysipelotrichales;Erysipelotrichaceae;Coprobacillus	Coprobacillus	0	0	0	4	17	926	843	808	1	16	0	0	0	10	6	8	4	27	0	0	0	0.0056	0.0234	1.1158	1.0576	0.9877	0.0013	0.0236	0	0	0	0.0151	0.008	0.0105	0.0055	0.037
Bacteria;Bacteroidetes;Bacteroidia;Bacteroidales;Barnesiellaceae;Coprobacter	Coprobacter	53	49	57	113	45	14	1	8	0	63	97	120	103	74	0	0	52	61	0.0681	0.0629	0.0737	0.1583	0.0619	0.0169	0.0013	0.0098	0	0.0929	0.1145	0.1464	0.1223	0.1118	0	0	0.0711	0.0836
Bacteria;Firmicutes;Clostridia;Clostridiales;Lachnospiraceae;Coprococcus	Coprococcus	0	1	1	895	205	1042	952	963	0	776	0	1	0	884	0	0	213	158	0	0.0013	0.0013	1.2536	0.2819	1.2555	1.1943	1.1772	0	1.1438	0	0.0012	0	1.3361	0	0	0.2914	0.2164
Bacteria;Firmicutes;Clostridia;Clostridiales;Lachnospiraceae;Coprococcus_g2	Coprococcus_g2	89	67	95	1432	934	832	768	789	1634	1458	1846	1871	1882	1460	1462	1600	997	900	0.1143	0.086	0.1228	2.0058	1.2843	1.0025	0.9635	0.9645	2.1673	2.1491	2.1791	2.2831	2.235	2.2067	1.9433	2.1014	1.3639	1.2328
Bacteria;Actinobacteria;Coriobacteriia;Coriobacteriales;Coriobacteriaceae;Coriobacteriaceae_uc	Coriobacteriaceae_uc	0	0	0	0	0	2	0	0	0	2	0	2	2	0	0	0	0	0	0	0	0	0	0	0.0024	0	0	0	0.0029	0	0.0024	0.0024	0	0	0	0	0
Bacteria;Actinobacteria;Actinobacteria_c;Corynebacteriales;Corynebacteriaceae;Corynebacterium	Corynebacterium	1	1	2	0	0	2	2	2	0	0	0	11	2	0	0	0	0	0	0.0013	0.0013	0.0026	0	0	0.0024	0.0025	0.0024	0	0	0	0.0134	0.0024	0	0	0	0	0
Bacteria;Proteobacteria;Alphaproteobacteria;Rhodospirillales;Acetobacteraceae;Craurococcus	Craurococcus	0	1	0	0	0	0	0	0	0	0	0	0	0	0	0	0	0	0	0	0.0013	0	0	0	0	0	0	0	0	0	0	0	0	0	0	0	0
Bacteria;Actinobacteria;Actinobacteria_c;Propionibacteriales;Propionibacteriaceae;Cutibacterium	Cutibacterium	0	0	0	0	0	7	6	1	0	0	0	0	0	1	0	0	0	0	0	0	0	0	0	0.0084	0.0075	0.0012	0	0	0	0	0	0.0015	0	0	0	0
Bacteria;Firmicutes;Clostridia;Clostridiales;Lachnospiraceae;DQ456197_g	DQ456197_g	0	0	0	0	0	0	0	0	0	0	0	0	0	0	0	0	0	1	0	0	0	0	0	0	0	0	0	0	0	0	0	0	0	0	0	0.0014
Bacteria;Actinobacteria;Coriobacteriia;Coriobacteriales;Coriobacteriaceae;DQ807451_g	DQ807451_g	1	0	0	1	1	3	8	7	0	0	0	0	0	1	0	0	0	0	0.0013	0	0	0.0014	0.0014	0.0036	0.01	0.0086	0	0	0	0	0	0.0015	0	0	0	0
Bacteria;Firmicutes;Clostridia;Clostridiales;Dehalobacterium_f;Dehalobacterium_f_uc	Dehalobacterium_f_uc	0	0	0	0	4	17	5	0	0	0	0	0	0	0	0	0	0	0	0	0	0	0	0.0055	0.0205	0.0063	0	0	0	0	0	0	0	0	0	0	0
Bacteria;Actinobacteria;Actinobacteria_c;Micrococcales;Dermacoccaceae;Dermacoccus	Dermacoccus	0	0	0	0	0	0	0	0	0	0	0	0	0	0	0	0	1	0	0	0	0	0	0	0	0	0	0	0	0	0	0	0	0	0	0.0014	0
Bacteria;Proteobacteria;Deltaproteobacteria;Desulfovibrionales;Desulfovibrionaceae;Desulfovibrio	Desulfovibrio	0	0	0	0	108	100	35	69	0	0	261	325	287	0	0	0	110	134	0	0	0	0	0.1485	0.1205	0.0439	0.0843	0	0	0.3081	0.3966	0.3408	0	0	0	0.1505	0.1835
Bacteria;Firmicutes;Negativicutes;Veillonellales;Veillonellaceae;Dialister	Dialister	538	439	565	121	132	0	0	0	237	121	366	249	317	145	242	203	131	144	0.691	0.5637	0.7304	0.1695	0.1815	0	0	0	0.3144	0.1784	0.432	0.3038	0.3765	0.2192	0.3217	0.2666	0.1792	0.1972
Bacteria;Firmicutes;Erysipelotrichi;Erysipelotrichales;Erysipelotrichaceae;Dielma	Dielma	0	0	0	0	0	0	0	6	0	0	12	4	14	0	0	0	0	0	0	0	0	0	0	0	0	0.0073	0	0	0.0142	0.0049	0.0166	0	0	0	0	0
Bacteria;Firmicutes;Clostridia;Clostridiales;Lachnospiraceae;Dorea	Dorea	1695	1587	1467	1441	1067	1518	1650	1629	283	1448	3114	2859	3118	1411	246	306	962	1013	2.1771	2.0378	1.8964	2.0184	1.4672	1.8291	2.07	1.9913	0.3754	2.1344	3.6759	3.4887	3.7028	2.1326	0.327	0.4019	1.316	1.3876
Bacteria;Bacteroidetes;Bacteroidia;Bacteroidales;Porphyromonadaceae;Dysgonomonas	Dysgonomonas	0	0	0	0	0	0	0	0	37	0	0	0	0	0	12	4	0	0	0	0	0	0	0	0	0	0	0.0491	0	0	0	0	0	0.016	0.0053	0	0
Bacteria;Firmicutes;Clostridia;Clostridiales;Ruminococcaceae;EU794292_g	EU794292_g	0	0	0	0	0	28	1	23	0	0	0	0	0	0	0	0	0	0	0	0	0	0	0	0.0337	0.0013	0.0281	0	0	0	0	0	0	0	0	0	0
Bacteria;Firmicutes;Clostridia;Clostridiales;Mogibacterium_f;EU842499_g	EU842499_g	0	0	0	0	0	0	0	0	0	0	0	0	0	0	0	0	0	2	0	0	0	0	0	0	0	0	0	0	0	0	0	0	0	0	0	0.0027
Bacteria;Actinobacteria;Coriobacteriia;Coriobacteriales;Coriobacteriaceae;Eggerthella	Eggerthella	0	4	5	0	0	1	0	1	13	0	4	0	0	1	6	7	2	0	0	0.0051	0.0065	0	0	0.0012	0	0.0012	0.0172	0	0.0047	0	0	0.0015	0.008	0.0092	0.0027	0
Bacteria;Firmicutes;Clostridia;Clostridiales;Lachnospiraceae;Eisenbergiella	Eisenbergiella	165	167	159	341	424	24	38	34	370	322	54	62	194	349	365	336	458	374	0.2119	0.2144	0.2055	0.4776	0.583	0.0289	0.0477	0.0416	0.4908	0.4746	0.0637	0.0757	0.2304	0.5275	0.4852	0.4413	0.6265	0.5123
Bacteria;Firmicutes;Clostridia;Clostridiales;Mogibacterium_f;Emergencia	Emergencia	0	0	0	0	6	0	0	0	5	0	0	0	0	0	0	0	0	0	0	0	0	0	0.0083	0	0	0	0.0066	0	0	0	0	0	0	0	0	0
Bacteria;Proteobacteria;Gammaproteobacteria;Enterobacterales;Enterobacteriaceae;Enterobacter	Enterobacter	32	20	38	0	0	5	1	0	0	0	0	0	0	0	0	0	0	0	0.0411	0.0257	0.0491	0	0	0.006	0.0013	0	0	0	0	0	0	0	0	0	0	0
Bacteria;Proteobacteria;Gammaproteobacteria;Enterobacterales;Enterobacteriaceae;Enterobacteriaceae_uc	Enterobacteriaceae_uc	0	0	0	0	0	1	0	0	0	0	0	0	0	0	0	0	0	0	0	0	0	0	0	0.0012	0	0	0	0	0	0	0	0	0	0	0	0
Bacteria;Firmicutes;Bacilli;Lactobacillales;Enterococcaceae;Enterococcus	Enterococcus	12	8	33	0	95	1503	1388	1540	16	0	1	8	0	0	0	3	130	114	0.0154	0.0103	0.0427	0	0.1306	1.811	1.7413	1.8825	0.0212	0	0.0012	0.0098	0	0	0	0.0039	0.1778	0.1562
Bacteria;Proteobacteria;Alphaproteobacteria;Rhizobiales;Methylobacteriaceae;Enterovirga	Enterovirga	0	0	0	0	0	0	0	0	0	0	0	0	0	0	0	2	0	0	0	0	0	0	0	0	0	0	0	0	0	0	0	0	0	0.0026	0	0
Bacteria;Firmicutes;Clostridia;Clostridiales;Lachnospiraceae;Epulopiscium	Epulopiscium	0	0	0	0	0	0	0	0	0	0	0	0	0	0	0	3	0	0	0	0	0	0	0	0	0	0	0	0	0	0	0	0	0	0.0039	0	0
Bacteria;Proteobacteria;Gammaproteobacteria;Enterobacterales;Enterobacteriaceae;Escherichia	Escherichia	119	162	142	0	30	490	619	587	4	2	224	159	259	2	2	1	15	16	0.1528	0.208	0.1836	0	0.0413	0.5904	0.7766	0.7175	0.0053	0.0029	0.2644	0.194	0.3076	0.003	0.0027	0.0013	0.0205	0.0219
Bacteria;Firmicutes;Clostridia;Clostridiales;Mogibacterium_f;Eubacterium_g10	Eubacterium_g10	0	0	0	0	0	0	1	0	0	0	0	0	0	1	0	0	0	0	0	0	0	0	0	0	0.0013	0	0	0	0	0	0	0.0015	0	0	0	0
Bacteria;Firmicutes;Clostridia;Clostridiales;Mogibacterium_f;Eubacterium_g11	Eubacterium_g11	0	1	0	0	0	0	0	0	0	0	0	0	0	0	0	0	0	0	0	0.0013	0	0	0	0	0	0	0	0	0	0	0	0	0	0	0	0
Bacteria;Firmicutes;Clostridia;Clostridiales;Mogibacterium_f;Eubacterium_g14	Eubacterium_g14	0	0	0	0	0	0	0	0	0	0	0	0	0	0	0	0	0	1	0	0	0	0	0	0	0	0	0	0	0	0	0	0	0	0	0	0.0014
Bacteria;Firmicutes;Clostridia;Clostridiales;Lachnospiraceae;Eubacterium_g17	Eubacterium_g17	0	0	0	28	67	0	8	9	0	49	0	0	0	39	0	0	55	47	0	0	0	0.0392	0.0921	0	0.01	0.011	0	0.0722	0	0	0	0.0589	0	0	0.0752	0.0644
Bacteria;Firmicutes;Clostridia;Clostridiales;Lachnospiraceae;Eubacterium_g20	Eubacterium_g20	0	0	0	103	0	0	0	0	881	113	0	0	0	84	852	896	1	7	0	0	0	0.1443	0	0	0	0	1.1686	0.1666	0	0	0	0.127	1.1325	1.1768	0.0014	0.0096
Bacteria;Firmicutes;Clostridia;Clostridiales;Lachnospiraceae;Eubacterium_g21	Eubacterium_g21	228	168	186	50	161	14	19	49	0	53	728	989	779	56	0	0	144	147	0.2929	0.2157	0.2404	0.07	0.2214	0.0169	0.0238	0.0599	0	0.0781	0.8594	1.2068	0.9251	0.0846	0	0	0.197	0.2014
Bacteria;Firmicutes;Clostridia;Clostridiales;Ruminococcaceae;Eubacterium_g23	Eubacterium_g23	212	327	259	755	883	5014	4649	4858	0	652	478	402	337	762	0	0	908	921	0.2723	0.4199	0.3348	1.0575	1.2141	6.0415	5.8323	5.9384	0	0.9611	0.5642	0.4905	0.4002	1.1517	0	0	1.2422	1.2616
Bacteria;Firmicutes;Clostridia;Clostridiales;Lachnospiraceae;Eubacterium_g24	Eubacterium_g24	0	0	0	0	0	89	30	69	0	0	0	0	0	0	0	0	0	0	0	0	0	0	0	0.1072	0.0376	0.0843	0	0	0	0	0	0	0	0	0	0
Bacteria;Firmicutes;Clostridia;Clostridiales;Lachnospiraceae;Eubacterium_g4	Eubacterium_g4	85	77	98	240	7	19	55	34	0	243	185	142	97	264	0	1	5	13	0.1092	0.0989	0.1267	0.3362	0.0096	0.0229	0.069	0.0416	0	0.3582	0.2184	0.1733	0.1152	0.399	0	0.0013	0.0068	0.0178
Bacteria;Firmicutes;Clostridia;Clostridiales;Lachnospiraceae;Eubacterium_g5	Eubacterium_g5	1382	1311	1500	984	610	5133	5404	5134	0	897	884	821	879	966	1	0	599	628	1.7751	1.6834	1.9391	1.3783	0.8388	6.1849	6.7795	6.2757	0	1.3222	1.0435	1.0018	1.0439	1.46	0.0013	0	0.8194	0.8602
Bacteria;Firmicutes;Clostridia;Clostridiales;Ruminococcaceae;Eubacterium_g8	Eubacterium_g8	0	0	0	116	321	29	0	0	0	71	25	0	4	89	0	0	291	185	0	0	0	0.1625	0.4414	0.0349	0	0	0	0.1047	0.0295	0	0.0048	0.1345	0	0	0.3981	0.2534
Bacteria;Firmicutes;Clostridia;Clostridiales;Ruminococcaceae;FJ366802_g	FJ366802_g	0	0	0	0	0	0	14	0	0	0	0	0	0	0	0	0	0	0	0	0	0	0	0	0	0.0176	0	0	0	0	0	0	0	0	0	0	0
Bacteria;Firmicutes;Clostridia;Clostridiales;Ruminococcaceae;FJ880790_g	FJ880790_g	0	0	0	0	0	0	0	0	0	0	0	0	0	0	0	0	3	0	0	0	0	0	0	0	0	0	0	0	0	0	0	0	0	0	0.0041	0
Bacteria;Firmicutes;Erysipelotrichi;Erysipelotrichales;Erysipelotrichaceae;FR893353_g	FR893353_g	0	0	0	0	0	0	1	32	0	0	0	0	0	0	0	0	0	0	0	0	0	0	0	0	0.0013	0.0391	0	0	0	0	0	0	0	0	0	0
Bacteria;Firmicutes;Clostridia;Clostridiales;Ruminococcaceae;FTRU_g	FTRU_g	0	0	0	98	67	0	0	0	0	53	65	12	48	90	0	0	69	81	0	0	0	0.1373	0.0921	0	0	0	0	0.0781	0.0767	0.0146	0.057	0.136	0	0	0.0944	0.111
Bacteria;Firmicutes;Clostridia;Clostridiales;Ruminococcaceae;Faecalibacterium	Faecalibacterium	10211	10661	10512	13651	8531	1593	1287	1200	17981	12658	13497	12620	13273	12404	18279	18386	8453	8398	13.1154	13.6895	13.5891	19.1209	11.7303	1.9195	1.6146	1.4669	23.85	18.6581	15.9322	15.3996	15.7623	18.7476	24.2972	24.1483	11.5638	11.5033
Bacteria;Firmicutes;Clostridia;Clostridiales;Lachnospiraceae;Faecalicatena	Faecalicatena	0	1	6	0	0	0	0	19	4	0	136	89	156	0	4	10	0	2	0	0.0013	0.0078	0	0	0	0	0.0232	0.0053	0	0.1605	0.1086	0.1853	0	0.0053	0.0131	0	0.0027
Bacteria;Firmicutes;Erysipelotrichi;Erysipelotrichales;Erysipelotrichaceae;Faecalicoccus	Faecalicoccus	3	10	1	0	0	0	0	0	0	0	0	0	0	0	0	0	0	0	0.0039	0.0128	0.0013	0	0	0	0	0	0	0	0	0	0	0	0	0	0	0
Bacteria;Firmicutes;Erysipelotrichi;Erysipelotrichales;Erysipelotrichaceae;Faecalitalea	Faecalitalea	0	0	0	0	24	0	0	0	0	0	0	0	0	0	0	0	28	30	0	0	0	0	0.033	0	0	0	0	0	0	0	0	0	0	0	0.0383	0.0411
Bacteria;Firmicutes;Tissierellia;Tissierellales;Peptoniphilaceae;Fenollaria	Fenollaria	0	0	0	0	0	0	0	0	0	0	0	0	0	0	0	0	1	0	0	0	0	0	0	0	0	0	0	0	0	0	0	0	0	0	0.0014	0
Bacteria;Firmicutes;Tissierellia;Tissierellales;Peptoniphilaceae;Finegoldia	Finegoldia	0	0	0	0	0	13	4	1	1	0	33	82	92	0	7	0	0	0	0	0	0	0	0	0.0157	0.005	0.0012	0.0013	0	0.039	0.1001	0.1093	0	0.0093	0	0	0
Bacteria;Firmicutes;Clostridia;Clostridiales;Ruminococcaceae;Fournierella	Fournierella	0	0	0	0	0	5	0	0	0	0	0	0	0	0	0	0	0	0	0	0	0	0	0	0.006	0	0	0	0	0	0	0	0	0	0	0	0
Bacteria;Firmicutes;Clostridia;Clostridiales;Lachnospiraceae;Frisingicoccus	Frisingicoccus	168	137	212	287	177	578	428	467	0	301	447	470	437	259	0	0	111	139	0.2158	0.1759	0.2741	0.402	0.2434	0.6965	0.5369	0.5709	0	0.4437	0.5277	0.5735	0.519	0.3915	0	0	0.1518	0.1904
Bacteria;Firmicutes;Clostridia;Clostridiales;Lachnospiraceae;Fusicatenibacter	Fusicatenibacter	991	924	952	2057	982	259	240	189	657	2140	219	237	158	1853	768	686	1009	1095	1.2729	1.1865	1.2307	2.8812	1.3503	0.3121	0.3011	0.231	0.8714	3.1544	0.2585	0.2892	0.1876	2.8007	1.0209	0.901	1.3803	1.4999
Bacteria;Fusobacteria;Fusobacteria_c;Fusobacteriales;Fusobacteriaceae;Fusobacterium	Fusobacterium	0	1	1	0	0	0	0	0	1	0	0	0	0	0	3	0	1	0	0	0.0013	0.0013	0	0	0	0	0	0.0013	0	0	0	0	0	0.004	0	0.0014	0
Bacteria;Bacteroidetes;Bacteroidia;Bacteroidales;Prevotellaceae;GQ451241_g	GQ451241_g	0	0	0	0	0	0	8	3	0	0	0	0	0	0	0	0	0	0	0	0	0	0	0	0	0.01	0.0037	0	0	0	0	0	0	0	0	0	0
Bacteria;Firmicutes;Clostridia;Clostridiales;Lachnospiraceae;GU324393_g	GU324393_g	0	0	0	0	0	5	8	11	0	0	0	0	0	0	0	0	0	0	0	0	0	0	0	0.006	0.01	0.0134	0	0	0	0	0	0	0	0	0	0
Bacteria;Actinobacteria;Actinobacteria_c;Bifidobacteriales;Bifidobacteriaceae;Gardnerella	Gardnerella	0	0	0	0	0	0	0	0	0	0	0	0	0	0	0	0	0	2	0	0	0	0	0	0	0	0	0	0	0	0	0	0	0	0	0	0.0027
Bacteria;Firmicutes;Bacilli;Bacillales;Gemella_f;Gemella	Gemella	0	0	0	4	0	0	0	0	9	0	91	190	113	9	4	6	23	0	0	0	0	0.0056	0	0	0	0	0.0119	0	0.1074	0.2318	0.1342	0.0136	0.0053	0.0079	0.0315	0
Bacteria;Firmicutes;Bacilli;Bacillales;Bacillaceae;Geobacillus	Geobacillus	0	0	0	0	0	0	0	0	0	0	0	0	3	0	0	0	0	0	0	0	0	0	0	0	0	0	0	0	0	0	0.0036	0	0	0	0	0
Bacteria;Actinobacteria;Coriobacteriia;Coriobacteriales;Coriobacteriaceae;Gordonibacter	Gordonibacter	2	1	3	1	2	4	0	0	0	0	0	1	0	0	0	0	0	0	0.0026	0.0013	0.0039	0.0014	0.0028	0.0048	0	0	0	0	0	0.0012	0	0	0	0	0	0
Bacteria;Firmicutes;Bacilli;Lactobacillales;Aerococcaceae;Granulicatella	Granulicatella	0	3	2	12	5	78	29	2	9	9	0	0	0	3	12	24	0	2	0	0.0039	0.0026	0.0168	0.0069	0.094	0.0364	0.0024	0.0119	0.0133	0	0	0	0.0045	0.016	0.0315	0	0.0027
Bacteria;Firmicutes;Clostridia;Clostridiales;Ruminococcaceae;HM124225_g	HM124225_g	0	0	0	0	13	0	0	0	0	0	0	0	0	0	0	0	29	20	0	0	0	0	0.0179	0	0	0	0	0	0	0	0	0	0	0	0.0397	0.0274
Bacteria;Firmicutes;Erysipelotrichi;Erysipelotrichales;Erysipelotrichaceae;HQ452859_g	HQ452859_g	0	0	0	6	9	0	0	0	0	6	0	0	0	16	0	0	23	13	0	0	0	0.0084	0.0124	0	0	0	0	0.0088	0	0	0	0.0242	0	0	0.0315	0.0178
Bacteria;Firmicutes;Clostridia;Clostridiales;Christensenellaceae;HQ697740_g	HQ697740_g	0	0	0	0	0	0	0	0	0	0	0	0	0	0	0	0	1	12	0	0	0	0	0	0	0	0	0	0	0	0	0	0	0	0	0.0014	0.0164
Bacteria;Firmicutes;Clostridia;Clostridiales;Lachnospiraceae;HQ765927_g	HQ765927_g	0	0	0	5	0	0	0	0	0	0	0	0	0	2	0	0	2	0	0	0	0	0.007	0	0	0	0	0	0	0	0	0	0.003	0	0	0.0027	0
Bacteria;Proteobacteria;Gammaproteobacteria;Pasteurellales;Pasteurellaceae;Haemophilus	Haemophilus	484	597	589	9	5	13	0	0	71	2	0	0	18	8	49	56	2	4	0.6217	0.7666	0.7614	0.0126	0.0069	0.0157	0	0	0.0942	0.0029	0	0	0.0214	0.0121	0.0651	0.0736	0.0027	0.0055
Bacteria;Proteobacteria;Gammaproteobacteria;Enterobacterales;Hafniaceae;Hafnia	Hafnia	0	0	0	0	1	0	0	0	0	0	0	0	0	0	0	0	11	8	0	0	0	0	0.0014	0	0	0	0	0	0	0	0	0	0	0	0.015	0.011
Bacteria;Firmicutes;Clostridia;Clostridiales;Ruminococcaceae;Harryflintia	Harryflintia	0	0	0	0	2	0	0	0	0	0	0	0	0	0	0	0	0	0	0	0	0	0	0.0028	0	0	0	0	0	0	0	0	0	0	0	0	0
Bacteria;Firmicutes;Erysipelotrichi;Erysipelotrichales;Erysipelotrichaceae;Holdemanella	Holdemanella	0	0	0	0	1	4897	4864	5020	0	0	2293	2087	2335	0	0	0	0	1	0	0	0	0	0.0014	5.9006	6.102	6.1364	0	0	2.7067	2.5467	2.7729	0	0	0	0	0.0014
Bacteria;Firmicutes;Erysipelotrichi;Erysipelotrichales;Erysipelotrichaceae;Holdemania	Holdemania	11	8	9	0	4	2	0	9	0	0	16	13	18	0	0	0	4	4	0.0141	0.0103	0.0116	0	0.0055	0.0024	0	0.011	0	0	0.0189	0.0159	0.0214	0	0	0	0.0055	0.0055
Bacteria;Firmicutes;Clostridia;Clostridiales;Lachnospiraceae;Howardella	Howardella	0	0	0	0	104	604	675	682	0	0	85	80	70	0	0	0	77	93	0	0	0	0	0.143	0.7278	0.8468	0.8337	0	0	0.1003	0.0976	0.0831	0	0	0	0.1053	0.1274
Bacteria;Firmicutes;Clostridia;Clostridiales;Lachnospiraceae;Hungatella	Hungatella	1	0	0	0	0	0	0	0	32	0	0	0	0	0	58	68	2	0	0.0013	0	0	0	0	0	0	0	0.0424	0	0	0	0	0	0.0771	0.0893	0.0027	0
Bacteria;Firmicutes;Clostridia;Clostridiales;Peptostreptococcaceae;Intestinibacter	Intestinibacter	289	227	234	121	131	0	0	0	1508	100	46	53	31	107	1565	1598	134	147	0.3712	0.2915	0.3025	0.1695	0.1801	0	0	0	2.0002	0.1474	0.0543	0.0647	0.0368	0.1617	2.0803	2.0988	0.1833	0.2014
Bacteria;Firmicutes;Clostridia;Clostridiales;Mogibacterium_f;JRNA_g	JRNA_g	0	0	0	0	0	9	0	0	0	0	0	0	0	0	0	0	0	0	0	0	0	0	0	0.0108	0	0	0	0	0	0	0	0	0	0	0	0
Bacteria;Firmicutes;Clostridia;Clostridiales;Christensenellaceae;JX575929_g	JX575929_g	0	0	0	0	0	0	0	0	0	0	0	0	0	0	0	0	3	10	0	0	0	0	0	0	0	0	0	0	0	0	0	0	0	0	0.0041	0.0137
Bacteria;Firmicutes;Clostridia;Clostridiales;Ruminococcaceae;KE993550_g	KE993550_g	0	1	1	8	4	0	6	0	1	0	0	32	0	0	0	0	3	2	0	0.0013	0.0013	0.0112	0.0055	0	0.0075	0	0.0013	0	0	0.039	0	0	0	0	0.0041	0.0027
Bacteria;Proteobacteria;Gammaproteobacteria;Enterobacterales;Enterobacteriaceae;Klebsiella	Klebsiella	91	96	117	0	1	95	71	119	0	0	0	0	0	0	0	0	0	7	0.1169	0.1233	0.1512	0	0.0014	0.1145	0.0891	0.1455	0	0	0	0	0	0	0	0	0	0.0096
Bacteria;Proteobacteria;Gammaproteobacteria;Enterobacterales;Enterobacteriaceae;Kluyvera	Kluyvera	0	0	0	0	0	0	1	0	0	0	0	0	0	0	0	0	0	0	0	0	0	0	0	0	0.0013	0	0	0	0	0	0	0	0	0	0	0
Bacteria;Proteobacteria;Alphaproteobacteria;Rhodospirillales;Rhodospirillaceae;LARJ_g	LARJ_g	0	0	0	4	47	24	35	10	0	12	865	1073	1016	18	0	0	41	50	0	0	0	0.0056	0.0646	0.0289	0.0439	0.0122	0	0.0177	1.0211	1.3093	1.2066	0.0272	0	0	0.0561	0.0685
Bacteria;Firmicutes;Clostridia;Clostridiales;Lachnospiraceae;LLKB_g	LLKB_g	68	29	42	304	56	68	55	26	157	244	9	29	16	298	174	156	33	50	0.0873	0.0372	0.0543	0.4258	0.077	0.0819	0.069	0.0318	0.2082	0.3597	0.0106	0.0354	0.019	0.4504	0.2313	0.2049	0.0451	0.0685
Bacteria;Firmicutes;Clostridia;Clostridiales;Ruminococcaceae;LN868538_g	LN868538_g	6	0	1	9	0	0	0	0	0	2	0	0	0	0	0	0	1	0	0.0077	0	0.0013	0.0126	0	0	0	0	0	0.0029	0	0	0	0	0	0	0.0014	0
Bacteria;Proteobacteria;Deltaproteobacteria;Desulfovibrionales;Desulfovibrionaceae;LT706945_g	LT706945_g	0	0	0	0	5	0	0	0	0	0	0	0	0	0	0	0	5	17	0	0	0	0	0.0069	0	0	0	0	0	0	0	0	0	0	0	0.0068	0.0233
Bacteria;Actinobacteria;Coriobacteriia;Coriobacteriales;Coriobacteriaceae;LT821227_g	LT821227_g	52	25	50	49	12	8	0	10	0	30	0	4	0	53	0	0	5	3	0.0668	0.0321	0.0646	0.0686	0.0165	0.0096	0	0.0122	0	0.0442	0	0.0049	0	0.0801	0	0	0.0068	0.0041
Bacteria;Firmicutes;Clostridia;Clostridiales;Lachnospiraceae;Lachnoclostridium	Lachnoclostridium	0	0	0	3	0	0	0	0	0	0	0	0	0	3	0	0	3	0	0	0	0	0.0042	0	0	0	0	0	0	0	0	0	0.0045	0	0	0.0041	0
Bacteria;Firmicutes;Clostridia;Clostridiales;Lachnospiraceae;Lachnospira	Lachnospira	3492	3507	3358	766	1018	328	243	349	826	774	1529	1250	1518	642	977	916	926	1093	4.4853	4.5033	4.341	1.0729	1.3998	0.3952	0.3049	0.4266	1.0956	1.1409	1.8049	1.5253	1.8027	0.9703	1.2987	1.2031	1.2668	1.4972
Bacteria;Firmicutes;Clostridia;Clostridiales;Lachnospiraceae;Lachnospiraceae_uc	Lachnospiraceae_uc	8	45	15	11	13	0	2	0	7	10	0	11	0	13	10	8	10	11	0.0103	0.0578	0.0194	0.0154	0.0179	0	0.0025	0	0.0093	0.0147	0	0.0134	0	0.0196	0.0133	0.0105	0.0137	0.0151
Bacteria;Firmicutes;Bacilli;Lactobacillales;Lactobacillaceae;Lactobacillus	Lactobacillus	346	359	363	2	2	8	8	15	0	1	0	0	6	0	0	0	3	4	0.4444	0.461	0.4693	0.0028	0.0028	0.0096	0.01	0.0183	0	0.0015	0	0	0.0071	0	0	0	0.0041	0.0055
Bacteria;Firmicutes;Bacilli;Lactobacillales;Streptococcaceae;Lactococcus	Lactococcus	34	26	22	127	23	0	33	0	0	124	0	0	0	98	0	0	27	10	0.0437	0.0334	0.0284	0.1779	0.0316	0	0.0414	0	0	0.1828	0	0	0	0.1481	0	0	0.0369	0.0137
Bacteria;Firmicutes;Clostridia;Clostridiales;Lachnospiraceae;Lactonifactor	Lactonifactor	0	2	2	0	0	0	3	0	0	0	0	0	0	0	0	0	0	0	0	0.0026	0.0026	0	0	0	0.0038	0	0	0	0	0	0	0	0	0	0	0
Bacteria;Proteobacteria;Gammaproteobacteria;Enterobacterales;Enterobacteriaceae;Leclercia	Leclercia	47	47	26	0	0	3	0	0	0	0	0	0	0	0	0	0	0	0	0.0604	0.0604	0.0336	0	0	0.0036	0	0	0	0	0	0	0	0	0	0	0	0
Bacteria;Proteobacteria;Gammaproteobacteria;Enterobacterales;Enterobacteriaceae;Lelliottia	Lelliottia	0	0	0	0	2	0	0	0	0	0	0	0	0	0	0	0	0	0	0	0	0	0	0.0028	0	0	0	0	0	0	0	0	0	0	0	0	0
Bacteria;Firmicutes;Bacilli;Lactobacillales;Leuconostocaceae;Leuconostoc	Leuconostoc	15	29	35	0	19	6	8	0	1	0	0	0	0	0	0	1	15	33	0.0193	0.0372	0.0452	0	0.0261	0.0072	0.01	0	0.0013	0	0	0	0	0	0	0.0013	0.0205	0.0452
Bacteria;Firmicutes;Erysipelotrichi;Erysipelotrichales;Erysipelotrichaceae;Longicatena	Longicatena	21	20	14	0	3	111	151	182	62	1	3	1	3	0	74	97	9	0	0.027	0.0257	0.0181	0	0.0041	0.1337	0.1894	0.2225	0.0822	0.0015	0.0035	0.0012	0.0036	0	0.0984	0.1274	0.0123	0
Bacteria;Firmicutes;Clostridia;Clostridiales;Lachnospiraceae;Marvinbryantia	Marvinbryantia	0	0	0	27	5	0	12	0	0	13	0	0	0	22	0	0	9	8	0	0	0	0.0378	0.0069	0	0.0151	0	0	0.0192	0	0	0	0.0333	0	0	0.0123	0.011
Bacteria;Firmicutes;Clostridia;Clostridiales;Ruminococcaceae;Massilioclostridium	Massilioclostridium	11	0	4	5	8	0	0	0	0	3	4	0	0	9	0	0	3	8	0.0141	0	0.0052	0.007	0.011	0	0	0	0	0.0044	0.0047	0	0	0.0136	0	0	0.0041	0.011
Bacteria;Firmicutes;Negativicutes;Veillonellales;Veillonellaceae;Megasphaera	Megasphaera	0	0	0	0	0	0	0	0	14	0	0	0	0	0	30	22	0	0	0	0	0	0	0	0	0	0	0.0186	0	0	0	0	0	0.0399	0.0289	0	0
Bacteria;Firmicutes;Erysipelotrichi;Erysipelotrichales;Erysipelotrichaceae;Merdibacter	Merdibacter	38	52	41	16	9	0	0	0	0	7	7	22	0	5	0	0	5	16	0.0488	0.0668	0.053	0.0224	0.0124	0	0	0	0	0.0103	0.0083	0.0268	0	0.0076	0	0	0.0068	0.0219
Bacteria;Firmicutes;Clostridia;Clostridiales;Lachnospiraceae;Merdimonas	Merdimonas	0	0	0	0	0	0	0	0	0	0	0	0	0	3	0	0	0	0	0	0	0	0	0	0	0	0	0	0	0	0	0	0.0045	0	0	0	0
Bacteria;Proteobacteria;Alphaproteobacteria;Rhizobiales;Methylobacteriaceae;Methylobacterium	Methylobacterium	0	2	7	0	3	0	2	0	0	0	0	0	0	0	1	4	0	0	0	0.0026	0.009	0	0.0041	0	0.0025	0	0	0	0	0	0	0	0.0013	0.0053	0	0
Bacteria;Actinobacteria;Actinobacteria_c;Actinomycetales;Actinomycetaceae;Mobiluncus	Mobiluncus	0	0	0	0	0	4	19	0	0	0	0	0	0	0	0	0	0	0	0	0	0	0	0	0.0048	0.0238	0	0	0	0	0	0	0	0	0	0	0
Bacteria;Firmicutes;Clostridia;Clostridiales;Mogibacterium_f;Mogibacterium	Mogibacterium	2	0	0	0	0	1404	1152	1582	7	0	0	0	0	0	2	8	0	1	0.0026	0	0	0	0	1.6917	1.4452	1.9338	0.0093	0	0	0	0	0	0.0027	0.0105	0	0.0014
Bacteria;Firmicutes;Clostridia;Clostridiales;Mogibacterium_f;Mogibacterium_f_uc	Mogibacterium_f_uc	0	0	0	0	2	0	0	0	0	0	0	0	0	0	0	0	0	0	0	0	0	0	0.0028	0	0	0	0	0	0	0	0	0	0	0	0	0
Bacteria;Firmicutes;Clostridia;Clostridiales;Ruminococcaceae;NFLN_g	NFLN_g	0	0	0	0	0	36	89	55	0	0	0	0	0	0	0	0	2	0	0	0	0	0	0	0.0434	0.1117	0.0672	0	0	0	0	0	0	0	0	0.0027	0
Bacteria;Firmicutes;Clostridia;Clostridiales;Ruminococcaceae;OCTT_g	OCTT_g	0	0	0	6	1	0	0	0	0	1	0	13	0	0	0	0	2	1	0	0	0	0.0084	0.0014	0	0	0	0	0.0015	0	0.0159	0	0	0	0	0.0027	0.0014
Bacteria;Bacteroidetes;Bacteroidia;Bacteroidales;Odoribacteraceae;Odoribacter	Odoribacter	199	211	180	90	108	32	36	68	0	29	635	589	542	76	0	0	81	115	0.2556	0.2709	0.2327	0.1261	0.1485	0.0386	0.0452	0.0831	0	0.0427	0.7496	0.7187	0.6437	0.1149	0	0	0.1108	0.1575
Bacteria;Actinobacteria;Coriobacteriia;Coriobacteriales;Coriobacteriaceae;Olsenella	Olsenella	1	3	2	9	0	0	0	0	2	7	0	0	0	11	0	0	0	0	0.0013	0.0039	0.0026	0.0126	0	0	0	0	0.0027	0.0103	0	0	0	0.0166	0	0	0	0
Bacteria;Firmicutes;Clostridia;Clostridiales;Lachnospiraceae;Oribacterium	Oribacterium	2	0	0	0	0	0	0	0	0	0	0	0	0	0	0	0	1	0	0.0026	0	0	0	0	0	0	0	0	0	0	0	0	0	0	0	0.0014	0
Bacteria;Firmicutes;Clostridia;Clostridiales;Ruminococcaceae;Oscillibacter	Oscillibacter	1097	1302	1241	353	1003	2799	2702	2481	146	363	4374	3249	3751	341	113	105	1153	1070	1.409	1.6719	1.6043	0.4944	1.3791	3.3726	3.3897	3.0327	0.1937	0.5351	5.1632	3.9646	4.4545	0.5154	0.1502	0.1379	1.5773	1.4657
Bacteria;Proteobacteria;Betaproteobacteria;Burkholderiales;Oxalobacteraceae;Oxalobacter	Oxalobacter	0	0	0	0	0	16	0	0	0	0	0	0	0	0	0	0	0	0	0	0	0	0	0	0.0193	0	0	0	0	0	0	0	0	0	0	0	0
Bacteria;Firmicutes;Clostridia;Clostridiales;Lachnospiraceae;PAC000194_g	PAC000194_g	34	22	27	64	24	117	127	138	0	51	183	270	156	21	0	0	40	36	0.0437	0.0282	0.0349	0.0896	0.033	0.141	0.1593	0.1687	0	0.0752	0.216	0.3295	0.1853	0.0317	0	0	0.0547	0.0493
Bacteria;Firmicutes;Clostridia;Clostridiales;Lachnospiraceae;PAC000195_g	PAC000195_g	1164	1106	1003	719	136	55	122	122	0	687	755	527	405	692	0	0	128	186	1.4951	1.4202	1.2966	1.0071	0.187	0.0663	0.1531	0.1491	0	1.0126	0.8912	0.6431	0.481	1.0459	0	0	0.1751	0.2548
Bacteria;Firmicutes;Clostridia;Clostridiales;Lachnospiraceae;PAC000196_g	PAC000196_g	153	112	124	245	95	46	57	51	0	313	63	110	129	260	0	0	101	100	0.1965	0.1438	0.1603	0.3432	0.1306	0.0554	0.0715	0.0623	0	0.4614	0.0744	0.1342	0.1532	0.393	0	0	0.1382	0.137
Bacteria;Firmicutes;Clostridia;Clostridiales;Ruminococcaceae;PAC000661_g	PAC000661_g	0	0	0	193	1721	3222	2584	2631	0	220	339	191	282	152	0	0	1721	1817	0	0	0	0.2703	2.3664	3.8823	3.2417	3.2161	0	0.3243	0.4002	0.2331	0.3349	0.2297	0	0	2.3543	2.4889
Bacteria;Firmicutes;Clostridia;Clostridiales;Lachnospiraceae;PAC000671_g	PAC000671_g	0	0	6	3	0	0	0	0	0	0	0	0	0	0	0	0	1	1	0	0	0.0078	0.0042	0	0	0	0	0	0	0	0	0	0	0	0	0.0014	0.0014
Bacteria;Firmicutes;Clostridia;Clostridiales;Ruminococcaceae;PAC000672_g	PAC000672_g	339	294	251	230	114	248	246	158	865	203	452	349	320	232	683	731	117	128	0.4354	0.3775	0.3245	0.3222	0.1568	0.2988	0.3086	0.1931	1.1473	0.2992	0.5336	0.4259	0.38	0.3506	0.9079	0.9601	0.1601	0.1753
Bacteria;Firmicutes;Clostridia;Clostridiales;Lachnospiraceae;PAC000692_g	PAC000692_g	144	128	115	92	173	34	14	13	0	156	265	281	317	137	0	0	204	200	0.185	0.1644	0.1487	0.1289	0.2379	0.041	0.0176	0.0159	0	0.2299	0.3128	0.3429	0.3765	0.2071	0	0	0.2791	0.274
Bacteria;Firmicutes;Clostridia;Clostridiales;Lachnospiraceae;PAC000740_g	PAC000740_g	102	127	73	381	262	0	8	2	0	348	1340	1318	1528	379	0	0	261	232	0.131	0.1631	0.0944	0.5337	0.3603	0	0.01	0.0024	0	0.513	1.5818	1.6083	1.8146	0.5728	0	0	0.3571	0.3178
Bacteria;Firmicutes;Clostridia;Clostridiales;Ruminococcaceae;PAC000742_g	PAC000742_g	0	0	0	0	0	0	0	7	0	0	0	0	0	0	0	0	3	6	0	0	0	0	0	0	0	0.0086	0	0	0	0	0	0	0	0	0.0041	0.0082
Bacteria;Firmicutes;Clostridia;Clostridiales;Ruminococcaceae;PAC000743_g	PAC000743_g	0	0	2	4	5	4	0	0	0	6	71	40	15	6	0	0	0	2	0	0	0.0026	0.0056	0.0069	0.0048	0	0	0	0.0088	0.0838	0.0488	0.0178	0.0091	0	0	0	0.0027
Bacteria;Firmicutes;Clostridia;Clostridiales;Ruminococcaceae;PAC000744_g	PAC000744_g	0	0	0	0	3	0	0	4	0	0	0	0	0	1	0	0	6	0	0	0	0	0	0.0041	0	0	0.0049	0	0	0	0	0	0.0015	0	0	0.0082	0
Bacteria;Firmicutes;Clostridia;Clostridiales;Ruminococcaceae;PAC000748_g	PAC000748_g	0	0	0	0	183	40	48	62	0	0	0	0	0	0	0	0	162	171	0	0	0	0	0.2516	0.0482	0.0602	0.0758	0	0	0	0	0	0	0	0	0.2216	0.2342
Bacteria;Actinobacteria;Coriobacteriia;Coriobacteriales;Coriobacteriaceae;PAC001041_g	PAC001041_g	0	0	0	0	52	97	89	111	0	0	30	37	30	0	0	0	32	50	0	0	0	0	0.0715	0.1169	0.1117	0.1357	0	0	0.0354	0.0451	0.0356	0	0	0	0.0438	0.0685
Bacteria;Firmicutes;Clostridia;Clostridiales;Lachnospiraceae;PAC001043_g	PAC001043_g	107	107	93	74	100	5	2	8	0	81	134	221	186	110	0	0	121	81	0.1374	0.1374	0.1202	0.1037	0.1375	0.006	0.0025	0.0098	0	0.1194	0.1582	0.2697	0.2209	0.1663	0	0	0.1655	0.111
Bacteria;Firmicutes;Clostridia;Clostridiales;Lachnospiraceae;PAC001046_g	PAC001046_g	154	101	95	31	77	21	16	24	0	34	198	145	141	36	0	0	58	70	0.1978	0.1297	0.1228	0.0434	0.1059	0.0253	0.0201	0.0293	0	0.0501	0.2337	0.1769	0.1674	0.0544	0	0	0.0793	0.0959
Bacteria;Tenericutes;Mollicutes;PAC001057_o;PAC001057_f;PAC001057_g	PAC001057_g	0	0	0	0	0	9	1	9	0	0	0	0	0	0	0	0	0	0	0	0	0	0	0	0.0108	0.0013	0.011	0	0	0	0	0	0	0	0	0	0
Bacteria;Firmicutes;Clostridia;Clostridiales;Ruminococcaceae;PAC001100_g	PAC001100_g	55	69	46	51	137	4	34	14	0	58	88	69	95	74	0	0	180	202	0.0706	0.0886	0.0595	0.0714	0.1884	0.0048	0.0427	0.0171	0	0.0855	0.1039	0.0842	0.1128	0.1118	0	0	0.2462	0.2767
Bacteria;Tenericutes;Mollicutes;PAC001057_o;PAC001057_f;PAC001107_g	PAC001107_g	0	0	0	0	0	58	26	52	0	0	0	0	0	0	0	0	0	0	0	0	0	0	0	0.0699	0.0326	0.0636	0	0	0	0	0	0	0	0	0	0
Bacteria;Tenericutes;Mollicutes;PAC001057_o;PAC001057_f;PAC001108_g	PAC001108_g	0	0	0	0	0	4	0	0	0	0	0	0	0	0	0	0	0	0	0	0	0	0	0	0.0048	0	0	0	0	0	0	0	0	0	0	0	0
Bacteria;Tenericutes;Mollicutes;PAC001057_o;PAC001057_f;PAC001109_g	PAC001109_g	0	0	0	0	63	0	0	0	0	0	0	0	0	0	0	0	67	77	0	0	0	0	0.0866	0	0	0	0	0	0	0	0	0	0	0	0.0917	0.1055
Bacteria;Firmicutes;Clostridia;Clostridiales;Christensenellaceae;PAC001115_g	PAC001115_g	0	0	0	0	0	182	180	226	0	0	0	0	0	0	0	0	2	1	0	0	0	0	0	0.2193	0.2258	0.2763	0	0	0	0	0	0	0	0	0.0027	0.0014
Bacteria;Firmicutes;Clostridia;Clostridiales;Lachnospiraceae;PAC001137_g	PAC001137_g	0	0	0	0	0	0	0	0	0	2	0	0	0	4	0	0	5	3	0	0	0	0	0	0	0	0	0	0.0029	0	0	0	0.006	0	0	0.0068	0.0041
Bacteria;Firmicutes;Clostridia;Clostridiales;Lachnospiraceae;PAC001138_g	PAC001138_g	135	105	174	262	93	25	29	31	544	257	1394	1243	1382	239	491	524	119	106	0.1734	0.1348	0.2249	0.367	0.1279	0.0301	0.0364	0.0379	0.7216	0.3788	1.6455	1.5168	1.6412	0.3612	0.6527	0.6882	0.1628	0.1452
Bacteria;Firmicutes;Clostridia;Clostridiales;Ruminococcaceae;PAC001144_g	PAC001144_g	37	27	23	0	13	102	35	104	0	0	0	0	0	0	0	0	28	21	0.0475	0.0347	0.0297	0	0.0179	0.1229	0.0439	0.1271	0	0	0	0	0	0	0	0	0.0383	0.0288
Bacteria;Firmicutes;Clostridia;Clostridiales;Mogibacterium_f;PAC001168_g	PAC001168_g	90	71	53	24	87	1040	774	742	0	8	136	158	173	20	0	0	68	76	0.1156	0.0912	0.0685	0.0336	0.1196	1.2531	0.971	0.907	0	0.0118	0.1605	0.1928	0.2054	0.0302	0	0	0.093	0.1041
Bacteria;Firmicutes;Clostridia;Clostridiales;Lachnospiraceae;PAC001177_g	PAC001177_g	206	252	200	0	179	172	100	213	0	0	0	0	0	0	0	0	168	154	0.2646	0.3236	0.2585	0	0.2461	0.2072	0.1255	0.2604	0	0	0	0	0	0	0	0	0.2298	0.2109
Bacteria;Firmicutes;Clostridia;Clostridiales;Lachnospiraceae;PAC001200_g	PAC001200_g	12	31	11	28	27	62	25	79	0	27	8	26	17	26	0	0	16	15	0.0154	0.0398	0.0142	0.0392	0.0371	0.0747	0.0314	0.0966	0	0.0398	0.0094	0.0317	0.0202	0.0393	0	0	0.0219	0.0205
Bacteria;Firmicutes;Clostridia;Clostridiales;Lachnospiraceae;PAC001201_g	PAC001201_g	0	0	0	39	25	17	14	19	0	9	0	0	0	7	0	0	35	17	0	0	0	0.0546	0.0344	0.0205	0.0176	0.0232	0	0.0133	0	0	0	0.0106	0	0	0.0479	0.0233
Bacteria;Firmicutes;Clostridia;Clostridiales;Christensenellaceae;PAC001207_g	PAC001207_g	287	229	226	81	500	542	659	554	0	105	135	104	137	106	0	0	460	455	0.3686	0.2941	0.2922	0.1135	0.6875	0.6531	0.8267	0.6772	0	0.1548	0.1594	0.1269	0.1627	0.1602	0	0	0.6293	0.6232
Bacteria;Firmicutes;Clostridia;Clostridiales;Christensenellaceae;PAC001217_g	PAC001217_g	10	21	9	2	10	25	1	9	0	11	5	0	0	3	0	0	1	12	0.0128	0.027	0.0116	0.0028	0.0138	0.0301	0.0013	0.011	0	0.0162	0.0059	0	0	0.0045	0	0	0.0014	0.0164
Bacteria;Firmicutes;Clostridia;Clostridiales;Christensenellaceae;PAC001219_g	PAC001219_g	0	0	0	3	21	0	0	0	0	5	0	0	0	0	0	0	10	21	0	0	0	0.0042	0.0289	0	0	0	0	0.0074	0	0	0	0	0	0	0.0137	0.0288
Bacteria;Firmicutes;Clostridia;Clostridiales;Mogibacterium_f;PAC001236_g	PAC001236_g	25	11	19	25	39	11	0	10	0	13	63	68	23	23	0	0	67	34	0.0321	0.0141	0.0246	0.035	0.0536	0.0133	0	0.0122	0	0.0192	0.0744	0.083	0.0273	0.0348	0	0	0.0917	0.0466
Bacteria;Firmicutes;Clostridia;Clostridiales;Ruminococcaceae;PAC001247_g	PAC001247_g	0	0	0	0	0	224	238	258	0	0	0	0	0	0	0	0	0	0	0	0	0	0	0	0.2699	0.2986	0.3154	0	0	0	0	0	0	0	0	0	0
Bacteria;Tenericutes;Mollicutes;PAC001265_o;PAC001265_f;PAC001265_g	PAC001265_g	0	0	0	0	0	211	138	86	0	0	0	0	0	0	0	0	5	11	0	0	0	0	0	0.2542	0.1731	0.1051	0	0	0	0	0	0	0	0	0.0068	0.0151
Bacteria;Firmicutes;Clostridia;Clostridiales;Lachnospiraceae;PAC001269_g	PAC001269_g	0	0	0	0	0	33	28	17	0	0	0	0	0	0	0	0	0	0	0	0	0	0	0	0.0398	0.0351	0.0208	0	0	0	0	0	0	0	0	0	0
Bacteria;Firmicutes;Clostridia;Clostridiales;Lachnospiraceae;PAC001270_g	PAC001270_g	0	0	0	14	14	5	0	10	0	13	0	0	0	0	0	0	2	6	0	0	0	0.0196	0.0193	0.006	0	0.0122	0	0.0192	0	0	0	0	0	0	0.0027	0.0082
Bacteria;Bacteroidetes;Bacteroidia;Bacteroidales;Muribaculaceae;PAC001276_g	PAC001276_g	0	0	0	0	1230	1	1	0	0	0	0	0	0	0	0	0	1375	1459	0	0	0	0	1.6913	0.0012	0.0013	0	0	0	0	0	0	0	0	0	1.881	1.9985
Bacteria;Firmicutes;Clostridia;Clostridiales;Lachnospiraceae;PAC001283_g	PAC001283_g	0	0	0	0	0	0	0	0	0	0	0	0	0	0	0	0	1	0	0	0	0	0	0	0	0	0	0	0	0	0	0	0	0	0	0.0014	0
Bacteria;Firmicutes;Clostridia;Clostridiales;Lachnospiraceae;PAC001296_g	PAC001296_g	0	0	0	0	12	0	0	0	0	0	0	0	0	0	0	0	19	14	0	0	0	0	0.0165	0	0	0	0	0	0	0	0	0	0	0	0.026	0.0192
Bacteria;Firmicutes;Clostridia;Clostridiales;Ruminococcaceae;PAC001313_g	PAC001313_g	0	0	0	11	18	3	1	0	0	7	0	0	0	5	0	0	13	18	0	0	0	0.0154	0.0248	0.0036	0.0013	0	0	0.0103	0	0	0	0.0076	0	0	0.0178	0.0247
Bacteria;Firmicutes;Clostridia;Clostridiales;Christensenellaceae;PAC001360_g	PAC001360_g	15	0	10	6	39	0	0	2	0	0	28	26	14	16	0	0	24	41	0.0193	0	0.0129	0.0084	0.0536	0	0	0.0024	0	0	0.0331	0.0317	0.0166	0.0242	0	0	0.0328	0.0562
Bacteria;Firmicutes;Clostridia;Clostridiales;Lachnospiraceae;PAC001398_g	PAC001398_g	0	0	0	19	8	2	1	0	0	18	44	28	13	16	0	0	21	8	0	0	0	0.0266	0.011	0.0024	0.0013	0	0	0.0265	0.0519	0.0342	0.0154	0.0242	0	0	0.0287	0.011
Bacteria;Firmicutes;Clostridia;Clostridiales;Peptococcaceae;PAC001400_g	PAC001400_g	0	0	0	0	15	0	0	0	0	0	0	0	0	0	0	0	5	0	0	0	0	0	0.0206	0	0	0	0	0	0	0	0	0	0	0	0.0068	0
Bacteria;Firmicutes;Clostridia;Clostridiales;Ruminococcaceae;PAC001402_g	PAC001402_g	0	0	0	0	0	0	0	0	0	0	0	0	0	0	0	0	0	5	0	0	0	0	0	0	0	0	0	0	0	0	0	0	0	0	0	0.0068
Bacteria;Lentisphaerae;Lentisphaeria;Victivallales;PAC001406_f;PAC001406_g	PAC001406_g	0	0	0	0	3	0	0	9	0	0	0	0	0	0	0	0	0	1	0	0	0	0	0.0041	0	0	0.011	0	0	0	0	0	0	0	0	0	0.0014
Bacteria;Firmicutes;Clostridia;Clostridiales;Christensenellaceae;PAC001433_g	PAC001433_g	0	0	0	0	0	0	0	0	0	0	0	0	0	0	0	0	0	2	0	0	0	0	0	0	0	0	0	0	0	0	0	0	0	0	0	0.0027
Bacteria;Firmicutes;Clostridia;Clostridiales;Christensenellaceae;PAC001435_g	PAC001435_g	0	0	0	0	0	87	75	62	0	0	0	0	0	0	0	0	0	0	0	0	0	0	0	0.1048	0.0941	0.0758	0	0	0	0	0	0	0	0	0	0
Bacteria;Firmicutes;Clostridia;Clostridiales;Christensenellaceae;PAC001437_g	PAC001437_g	0	0	0	8	43	411	336	298	0	11	0	0	0	2	0	0	29	35	0	0	0	0.0112	0.0591	0.4952	0.4215	0.3643	0	0.0162	0	0	0	0.003	0	0	0.0397	0.0479
Bacteria;Firmicutes;Clostridia;Clostridiales;Christensenellaceae;PAC001446_g	PAC001446_g	0	0	0	0	27	131	95	101	0	4	0	0	0	4	0	0	9	13	0	0	0	0	0.0371	0.1578	0.1192	0.1235	0	0.0059	0	0	0	0.006	0	0	0.0123	0.0178
Bacteria;Firmicutes;Clostridia;Clostridiales;Dehalobacterium_f;PAC001447_g	PAC001447_g	0	0	0	0	5	0	3	21	0	0	0	0	0	0	0	0	2	2	0	0	0	0	0.0069	0	0.0038	0.0257	0	0	0	0	0	0	0	0	0.0027	0.0027
Bacteria;Firmicutes;Clostridia;Clostridiales;Lachnospiraceae;PAC001457_g	PAC001457_g	7	4	4	3	30	18	8	8	0	1	0	0	0	4	0	0	29	9	0.009	0.0051	0.0052	0.0042	0.0413	0.0217	0.01	0.0098	0	0.0015	0	0	0	0.006	0	0	0.0397	0.0123
Bacteria;Firmicutes;Clostridia;Clostridiales;Lachnospiraceae;PAC001465_g	PAC001465_g	0	0	0	2	0	0	0	0	0	3	0	0	0	0	0	0	0	0	0	0	0	0.0028	0	0	0	0	0	0.0044	0	0	0	0	0	0	0	0
Bacteria;Firmicutes;Clostridia;Clostridiales;Ruminococcaceae;PAC001468_g	PAC001468_g	0	0	0	0	28	91	80	53	0	0	0	0	0	6	0	0	2	12	0	0	0	0	0.0385	0.1096	0.1004	0.0648	0	0	0	0	0	0.0091	0	0	0.0027	0.0164
Bacteria;Firmicutes;Clostridia;Clostridiales;Mogibacterium_f;PAC001573_g	PAC001573_g	5	13	6	10	0	0	2	0	0	9	0	0	0	21	0	0	0	2	0.0064	0.0167	0.0078	0.014	0	0	0.0025	0	0	0.0133	0	0	0	0.0317	0	0	0	0.0027
Bacteria;Firmicutes;Clostridia;Clostridiales;Ruminococcaceae;PAC001592_g	PAC001592_g	0	0	0	0	0	14	8	22	0	0	0	0	0	0	0	0	0	0	0	0	0	0	0	0.0169	0.01	0.0269	0	0	0	0	0	0	0	0	0	0
Bacteria;Firmicutes;Clostridia;Clostridiales;Ruminococcaceae;PAC001599_g	PAC001599_g	0	0	1	0	0	0	0	0	0	0	0	0	14	0	0	0	0	0	0	0	0.0013	0	0	0	0	0	0	0	0	0	0.0166	0	0	0	0	0
Bacteria;Firmicutes;Clostridia;Clostridiales;Lachnospiraceae;PAC001600_g	PAC001600_g	304	277	253	0	0	0	0	0	0	0	0	0	0	0	0	0	0	0	0.3905	0.3557	0.3271	0	0	0	0	0	0	0	0	0	0	0	0	0	0	0
Bacteria;Firmicutes;Clostridia;Clostridiales;Mogibacterium_f;PAC001606_g	PAC001606_g	0	0	0	0	0	124	105	117	0	0	0	0	0	0	0	0	0	4	0	0	0	0	0	0.1494	0.1317	0.143	0	0	0	0	0	0	0	0	0	0.0055
Bacteria;Firmicutes;Clostridia;Clostridiales;Mogibacterium_f;PAC001609_g	PAC001609_g	0	0	0	26	24	140	150	157	0	18	0	0	0	3	0	0	21	25	0	0	0	0.0364	0.033	0.1687	0.1882	0.1919	0	0.0265	0	0	0	0.0045	0	0	0.0287	0.0342
Bacteria;Firmicutes;Clostridia;Clostridiales;Ruminococcaceae;PAC001625_g	PAC001625_g	1	0	0	0	0	0	0	0	0	0	0	0	0	0	0	0	0	0	0.0013	0	0	0	0	0	0	0	0	0	0	0	0	0	0	0	0	0
Bacteria;Firmicutes;Clostridia;Clostridiales;Ruminococcaceae;PAC001637_g	PAC001637_g	13	50	28	26	57	0	0	0	0	29	32	58	90	21	0	0	32	41	0.0167	0.0642	0.0362	0.0364	0.0784	0	0	0	0	0.0427	0.0378	0.0708	0.1069	0.0317	0	0	0.0438	0.0562
Bacteria;Lentisphaerae;Lentisphaeria;Victivallales;Victivallaceae;PAC001640_g	PAC001640_g	0	0	0	0	0	0	10	16	0	0	0	0	0	0	0	0	0	0	0	0	0	0	0	0	0.0125	0.0196	0	0	0	0	0	0	0	0	0	0
Bacteria;Firmicutes;Clostridia;Clostridiales;Lachnospiraceae;PAC001643_g	PAC001643_g	0	1	0	0	0	0	0	0	0	0	0	0	0	0	0	0	0	0	0	0.0013	0	0	0	0	0	0	0	0	0	0	0	0	0	0	0	0
Bacteria;Firmicutes;Clostridia;Clostridiales;Ruminococcaceae;PAC001663_g	PAC001663_g	0	0	0	0	0	17	0	23	0	0	0	0	0	0	0	0	0	0	0	0	0	0	0	0.0205	0	0.0281	0	0	0	0	0	0	0	0	0	0
Bacteria;Firmicutes;Clostridia;Clostridiales;Ruminococcaceae;PAC001686_g	PAC001686_g	0	0	0	1	2	0	0	0	0	0	0	0	0	0	0	0	2	4	0	0	0	0.0014	0.0028	0	0	0	0	0	0	0	0	0	0	0	0.0027	0.0055
Bacteria;Lentisphaerae;Lentisphaeria;Victivallales;PAC001406_f;PAC001699_g	PAC001699_g	0	0	0	0	0	305	347	419	0	0	0	0	0	0	0	0	0	0	0	0	0	0	0	0.3675	0.4353	0.5122	0	0	0	0	0	0	0	0	0	0
Bacteria;Firmicutes;Clostridia;Clostridiales;Lachnospiraceae;PAC001723_g	PAC001723_g	0	0	0	0	0	0	0	0	1	0	0	0	0	0	3	4	0	0	0	0	0	0	0	0	0	0	0.0013	0	0	0	0	0	0.004	0.0053	0	0
Bacteria;Firmicutes;Clostridia;Clostridiales;Ruminococcaceae;PAC001778_g	PAC001778_g	0	0	0	2	21	0	0	0	0	0	7	0	0	0	0	0	21	20	0	0	0	0.0028	0.0289	0	0	0	0	0	0.0083	0	0	0	0	0	0.0287	0.0274
Bacteria;Firmicutes;Clostridia;Clostridiales;Lachnospiraceae;PAC002046_g	PAC002046_g	0	0	0	0	0	0	0	0	0	1	0	0	0	0	0	0	0	0	0	0	0	0	0	0	0	0	0	0.0015	0	0	0	0	0	0	0	0
Bacteria;Firmicutes;Negativicutes;Hydrogenispora_o;Hydrogenispora_f;PAC002129_g	PAC002129_g	0	0	0	0	4	0	5	0	0	0	0	0	0	0	0	0	5	0	0	0	0	0	0.0055	0	0.0063	0	0	0	0	0	0	0	0	0	0.0068	0
Bacteria;Firmicutes;Clostridia;Clostridiales;Lachnospiraceae;PAC002138_g	PAC002138_g	0	1	0	0	0	0	0	0	0	0	0	0	0	0	0	0	0	0	0	0.0013	0	0	0	0	0	0	0	0	0	0	0	0	0	0	0	0
Bacteria;Verrucomicrobia;Opitutae;Puniceicoccales;PAC002143_f;PAC002143_g	PAC002143_g	0	0	0	9	62	0	0	0	0	7	0	0	0	8	0	0	59	86	0	0	0	0.0126	0.0853	0	0	0	0	0.0103	0	0	0	0.0121	0	0	0.0807	0.1178
Bacteria;Firmicutes;Clostridia;Clostridiales;Ruminococcaceae;PAC002148_g	PAC002148_g	0	0	0	0	3	0	0	0	0	0	0	0	0	0	0	0	4	0	0	0	0	0	0.0041	0	0	0	0	0	0	0	0	0	0	0	0.0055	0
Bacteria;Firmicutes;Clostridia;Clostridiales;Lachnospiraceae;PAC002152_g	PAC002152_g	0	0	0	0	5	0	0	0	0	0	0	0	0	0	0	0	5	3	0	0	0	0	0.0069	0	0	0	0	0	0	0	0	0	0	0	0.0068	0.0041
Bacteria;Firmicutes;Clostridia;Clostridiales;Ruminococcaceae;PAC002155_g	PAC002155_g	0	0	0	0	0	0	5	0	0	0	0	0	0	0	0	5	0	0	0	0	0	0	0	0	0.0063	0	0	0	0	0	0	0	0	0.0066	0	0
Bacteria;Firmicutes;Clostridia;Clostridiales;Ruminococcaceae;PAC002194_g	PAC002194_g	0	0	0	0	0	0	0	0	0	3	0	0	0	0	0	0	3	5	0	0	0	0	0	0	0	0	0	0.0044	0	0	0	0	0	0	0.0041	0.0068
Bacteria;Firmicutes;Clostridia;Clostridiales;Ruminococcaceae;PAC002201_g	PAC002201_g	0	0	0	0	0	0	0	0	0	0	0	0	0	0	0	0	3	0	0	0	0	0	0	0	0	0	0	0	0	0	0	0	0	0	0.0041	0
Bacteria;Firmicutes;Clostridia;Clostridiales;Ruminococcaceae;PAC002360_g	PAC002360_g	0	0	0	0	0	0	0	2	0	0	0	0	0	0	0	0	0	0	0	0	0	0	0	0	0	0.0024	0	0	0	0	0	0	0	0	0	0
Bacteria;Firmicutes;Clostridia;Clostridiales;Ruminococcaceae;PAC002409_g	PAC002409_g	0	0	0	0	8	0	0	3	0	0	0	0	0	0	0	0	11	5	0	0	0	0	0.011	0	0	0.0037	0	0	0	0	0	0	0	0	0.015	0.0068
Bacteria;Firmicutes;Clostridia;Clostridiales;Dehalobacterium_f;PAC002423_g	PAC002423_g	0	0	0	0	2	0	0	0	0	0	0	0	0	0	0	0	7	0	0	0	0	0	0.0028	0	0	0	0	0	0	0	0	0	0	0	0.0096	0
Bacteria;Actinobacteria;Coriobacteriia;Coriobacteriales;Coriobacteriaceae;PAC002509_g	PAC002509_g	0	0	0	0	0	23	19	16	0	0	0	0	0	0	0	0	0	0	0	0	0	0	0	0.0277	0.0238	0.0196	0	0	0	0	0	0	0	0	0	0
Bacteria;Firmicutes;Clostridia;Clostridiales;Christensenellaceae;PAC002510_g	PAC002510_g	0	0	0	0	0	0	0	0	0	0	0	0	0	0	0	0	2	0	0	0	0	0	0	0	0	0	0	0	0	0	0	0	0	0	0.0027	0
Bacteria;Firmicutes;Clostridia;Clostridiales;Lachnospiraceae;PAC002518_g	PAC002518_g	0	0	0	0	0	2	10	6	0	0	0	0	0	0	0	0	0	0	0	0	0	0	0	0.0024	0.0125	0.0073	0	0	0	0	0	0	0	0	0	0
Bacteria;Firmicutes;Clostridia;Clostridiales;Ruminococcaceae;Paludicola	Paludicola	0	5	3	2	9	6	5	22	0	1	0	0	0	5	0	0	14	21	0	0.0064	0.0039	0.0028	0.0124	0.0072	0.0063	0.0269	0	0.0015	0	0	0	0.0076	0	0	0.0192	0.0288
Bacteria;Bacteroidetes;Bacteroidia;Bacteroidales;Porphyromonadaceae;Parabacteroides	Parabacteroides	432	473	445	294	340	121	68	144	0	279	489	547	528	317	0	0	332	358	0.5549	0.6074	0.5753	0.4118	0.4675	0.1458	0.0853	0.176	0	0.4112	0.5772	0.6675	0.627	0.4791	0	0	0.4542	0.4904
Bacteria;Bacteroidetes;Bacteroidia;Bacteroidales;Prevotellaceae;Paraprevotella	Paraprevotella	0	0	0	0	199	9	20	3	0	0	0	0	0	0	0	0	206	206	0	0	0	0	0.2736	0.0108	0.0251	0.0037	0	0	0	0	0	0	0	0	0.2818	0.2822
Bacteria;Proteobacteria;Betaproteobacteria;Burkholderiales;Sutterellaceae;Parasutterella	Parasutterella	457	522	494	10	64	0	17	5	0	12	91	76	89	41	0	0	51	30	0.587	0.6703	0.6386	0.014	0.088	0	0.0213	0.0061	0	0.0177	0.1074	0.0927	0.1057	0.062	0	0	0.0698	0.0411
Bacteria;Firmicutes;Tissierellia;Tissierellales;Peptoniphilaceae;Parvimonas	Parvimonas	1	0	0	0	0	0	0	6	5	0	0	0	0	0	7	2	0	0	0.0013	0	0	0	0	0	0	0.0073	0.0066	0	0	0	0	0	0.0093	0.0026	0	0
Bacteria;Firmicutes;Bacilli;Lactobacillales;Lactobacillaceae;Pediococcus	Pediococcus	24	15	27	0	0	0	0	0	0	0	0	0	0	0	0	0	0	0	0.0308	0.0193	0.0349	0	0	0	0	0	0	0	0	0	0	0	0	0	0	0
Bacteria;Firmicutes;Tissierellia;Tissierellales;Peptoniphilaceae;Peptoniphilus	Peptoniphilus	0	0	0	0	0	53	18	42	0	0	0	0	14	0	0	1	0	0	0	0	0	0	0	0.0639	0.0226	0.0513	0	0	0	0	0.0166	0	0	0.0013	0	0
Bacteria;Firmicutes;Clostridia;Clostridiales;Peptostreptococcaceae;Peptostreptococcaceae_uc	Peptostreptococcaceae_uc	0	0	0	0	0	0	0	0	0	0	0	0	0	0	2	0	0	1	0	0	0	0	0	0	0	0	0	0	0	0	0	0	0.0027	0	0	0.0014
Bacteria;Firmicutes;Clostridia;Clostridiales;Peptostreptococcaceae;Peptostreptococcus	Peptostreptococcus	0	0	0	2	0	0	0	0	0	0	572	471	559	0	0	0	0	6	0	0	0	0.0028	0	0	0	0	0	0	0.6752	0.5747	0.6638	0	0	0	0	0.0082
Bacteria;Firmicutes;Negativicutes;Acidaminococcales;Acidaminococcaceae;Phascolarctobacterium	Phascolarctobacterium	0	0	0	383	498	145	148	196	0	347	2012	1530	1709	417	0	0	575	647	0	0	0	0.5365	0.6848	0.1747	0.1857	0.2396	0	0.5115	2.375	1.867	2.0295	0.6303	0	0	0.7866	0.8862
Bacteria;Firmicutes;Clostridia;Clostridiales;Ruminococcaceae;Phocea	Phocea	8	5	5	0	11	0	0	0	0	2	0	24	22	4	0	0	3	1	0.0103	0.0064	0.0065	0	0.0151	0	0	0	0	0.0029	0	0.0293	0.0261	0.006	0	0	0.0041	0.0014
Bacteria;Bacteroidetes;Bacteroidia;Bacteroidales;Porphyromonadaceae;Porphyromonas	Porphyromonas	0	0	0	0	0	0	0	0	0	0	0	0	0	0	0	0	1	0	0	0	0	0	0	0	0	0	0	0	0	0	0	0	0	0	0.0014	0
Bacteria;Bacteroidetes;Bacteroidia;Bacteroidales;Prevotellaceae;Prevotella	Prevotella	1	1	0	0	9	256	207	294	508	0	0	19	0	0	411	436	1	0	0.0013	0.0013	0	0	0.0124	0.3085	0.2597	0.3594	0.6738	0	0	0.0232	0	0	0.5463	0.5726	0.0014	0
Bacteria;Actinobacteria;Actinobacteria_c;Propionibacteriales;Propionibacteriaceae;Propionibacterium	Propionibacterium	0	0	0	0	0	0	1	0	0	0	0	0	0	0	0	0	0	0	0	0	0	0	0	0	0.0013	0	0	0	0	0	0	0	0	0	0	0
Bacteria;Proteobacteria;Gammaproteobacteria;Enterobacterales;Enterobacteriaceae;Pseudocitrobacter	Pseudocitrobacter	0	0	0	0	0	0	1	2	0	0	0	0	0	0	0	0	0	0	0	0	0	0	0	0	0.0013	0.0024	0	0	0	0	0	0	0	0	0	0
Bacteria;Firmicutes;Clostridia;Clostridiales;Ruminococcaceae;Pseudoflavonifractor	Pseudoflavonifractor	205	212	243	286	372	1073	1035	1197	319	277	1358	1411	1483	230	314	343	308	373	0.2633	0.2722	0.3141	0.4006	0.5115	1.2929	1.2984	1.4632	0.4231	0.4083	1.603	1.7218	1.7611	0.3476	0.4174	0.4505	0.4213	0.5109
Bacteria;Proteobacteria;Gammaproteobacteria;Pseudomonadales;Pseudomonadaceae;Pseudomonas	Pseudomonas	0	0	0	0	1	0	0	0	0	0	0	0	0	0	0	0	0	1	0	0	0	0	0.0014	0	0	0	0	0	0	0	0	0	0	0	0	0.0014
Bacteria;Proteobacteria;Betaproteobacteria;Burkholderiales;Ralstonia_f;Ralstonia	Ralstonia	4	4	4	0	0	0	0	0	17	4	0	0	0	0	4	12	0	0	0.0051	0.0051	0.0052	0	0	0	0	0	0.0225	0.0059	0	0	0	0	0.0053	0.0158	0	0
Bacteria;Proteobacteria;Gammaproteobacteria;Enterobacterales;Enterobacteriaceae;Raoultella	Raoultella	0	3	0	0	0	0	0	0	0	0	0	0	0	0	0	0	0	0	0	0.0039	0	0	0	0	0	0	0	0	0	0	0	0	0	0	0	0
Bacteria;Proteobacteria;Alphaproteobacteria;Rhizobiales;Bradyrhizobiaceae;Rhodopseudomonas	Rhodopseudomonas	0	0	1	0	0	6	0	0	0	0	0	0	0	0	0	0	0	0	0	0	0.0013	0	0	0.0072	0	0	0	0	0	0	0	0	0	0	0	0
Bacteria;Firmicutes;Clostridia;Clostridiales;Peptostreptococcaceae;Romboutsia	Romboutsia	114	122	152	211	143	10	29	20	248	124	210	170	198	155	225	195	141	176	0.1464	0.1567	0.1965	0.2955	0.1966	0.012	0.0364	0.0244	0.3289	0.1828	0.2479	0.2074	0.2351	0.2343	0.2991	0.2561	0.1929	0.2411
Bacteria;Firmicutes;Clostridia;Clostridiales;Lachnospiraceae;Roseburia	Roseburia	3445	3646	3466	2378	1586	29	36	29	8073	2448	1237	1558	1449	2293	8109	8102	1614	1488	4.4249	4.6817	4.4806	3.3309	2.1808	0.0349	0.0452	0.0354	10.708	3.6084	1.4602	1.9012	1.7208	3.4657	10.7788	10.6412	2.208	2.0382
Bacteria;Actinobacteria;Actinobacteria_c;Micrococcales;Micrococcaceae;Rothia	Rothia	6	0	14	0	0	0	0	0	0	0	0	0	0	0	0	0	0	0	0.0077	0	0.0181	0	0	0	0	0	0	0	0	0	0	0	0	0	0	0
Bacteria;Firmicutes;Clostridia;Clostridiales;Ruminococcaceae;Ruminococcaceae_uc	Ruminococcaceae_uc	0	5	10	0	35	47	33	45	4	2	4	0	0	8	0	0	23	35	0	0.0064	0.0129	0	0.0481	0.0566	0.0414	0.055	0.0053	0.0029	0.0047	0	0	0.0121	0	0	0.0315	0.0479
Bacteria;Firmicutes;Clostridia;Clostridiales;Ruminococcaceae;Ruminococcus	Ruminococcus	938	742	796	622	3772	94	60	55	0	653	0	0	1	666	0	0	4028	3800	1.2048	0.9528	1.029	0.8712	5.1866	0.1133	0.0753	0.0672	0	0.9625	0	0	0.0012	1.0066	0	0	5.5103	5.2051
Bacteria;Firmicutes;Clostridia;Clostridiales;Ruminococcaceae;Ruminococcus_g2	Ruminococcus_g2	2280	2287	2141	1050	4260	46	30	35	6566	935	0	0	0	935	6499	6520	4264	4259	2.9285	2.9367	2.7677	1.4707	5.8576	0.0554	0.0376	0.0428	8.7091	1.3782	0	0	0	1.4132	8.6387	8.5634	5.8332	5.8338
Bacteria;Firmicutes;Clostridia;Clostridiales;Lachnospiraceae;Ruminococcus_g4	Ruminococcus_g4	1088	1028	1052	1064	568	5425	5116	5505	1708	1013	2520	2502	2795	1053	1555	1536	519	472	1.3975	1.32	1.3599	1.4903	0.781	6.5368	6.4182	6.7293	2.2655	1.4932	2.9747	3.0531	3.3192	1.5915	2.067	2.0174	0.71	0.6465
Bacteria;Firmicutes;Clostridia;Clostridiales;Lachnospiraceae;Ruminococcus_g5	Ruminococcus_g5	6	32	21	0	0	0	0	0	857	0	178	66	46	3	857	970	0	0	0.0077	0.0411	0.0271	0	0	0	0	0	1.1367	0	0.2101	0.0805	0.0546	0.0045	1.1392	1.274	0	0
Bacteria;Firmicutes;Clostridia;Clostridiales;Ruminococcaceae;Ruthenibacterium	Ruthenibacterium	7	19	23	5	6	10	16	29	44	15	71	48	109	5	69	57	10	11	0.009	0.0244	0.0297	0.007	0.0083	0.012	0.0201	0.0354	0.0584	0.0221	0.0838	0.0586	0.1294	0.0076	0.0917	0.0749	0.0137	0.0151
Bacteria;Saccharibacteria_TM7;Saccharimonas_c;Saccharimonas_o;Saccharimonas_f;Saccharimonas	Saccharimonas	0	0	0	0	0	8	3	16	2	1	0	0	0	0	0	0	0	0	0	0	0	0	0	0.0096	0.0038	0.0196	0.0027	0.0015	0	0	0	0	0	0	0	0
Bacteria;Proteobacteria;Gammaproteobacteria;Enterobacterales;Enterobacteriaceae;Salmonella	Salmonella	0	0	0	0	0	2	2	1	0	0	0	0	0	0	0	0	0	0	0	0	0	0	0	0.0024	0.0025	0.0012	0	0	0	0	0	0	0	0	0	0
Bacteria;Firmicutes;Negativicutes;Selenomonadales;Selenomonadaceae;Selenomonas	Selenomonas	0	0	1	0	0	0	0	0	0	0	0	0	0	0	0	0	0	0	0	0	0.0013	0	0	0	0	0	0	0	0	0	0	0	0	0	0	0
Bacteria;Firmicutes;Clostridia;Clostridiales;Lachnospiraceae;Sellimonas	Sellimonas	0	0	0	0	0	0	0	0	606	0	0	4	0	0	504	569	0	3	0	0	0	0	0	0	0	0	0.8038	0	0	0.0049	0	0	0.6699	0.7473	0	0.0041
Bacteria;Actinobacteria;Coriobacteriia;Coriobacteriales;Coriobacteriaceae;Senegalimassilia	Senegalimassilia	0	0	0	24	16	168	143	137	0	39	39	15	23	25	0	0	23	19	0	0	0	0.0336	0.022	0.2024	0.1794	0.1675	0	0.0575	0.046	0.0183	0.0273	0.0378	0	0	0.0315	0.026
Bacteria;Actinobacteria;Coriobacteriia;Coriobacteriales;Coriobacteriaceae;Slackia	Slackia	25	16	35	0	0	53	57	58	0	0	16	19	19	0	0	0	0	0	0.0321	0.0205	0.0452	0	0	0.0639	0.0715	0.0709	0	0	0.0189	0.0232	0.0226	0	0	0	0	0
Bacteria;Bacteroidetes;Cytophagia;Cytophagales;Cytophagaceae;Spirosoma	Spirosoma	0	0	0	0	0	0	0	0	0	0	0	0	0	0	0	0	0	2	0	0	0	0	0	0	0	0	0	0	0	0	0	0	0	0	0	0.0027
Bacteria;Firmicutes;Clostridia;Clostridiales;Ruminococcaceae;Sporobacter	Sporobacter	426	470	513	160	910	973	919	864	0	163	169	258	483	142	1	0	885	871	0.5472	0.6035	0.6632	0.2241	1.2513	1.1724	1.1529	1.0561	0	0.2403	0.1995	0.3148	0.5736	0.2146	0.0013	0	1.2107	1.1931
Bacteria;Firmicutes;Bacilli;Bacillales;Staphylococcaceae;Staphylococcus	Staphylococcus	10	0	0	0	0	0	8	0	4	0	10	6	0	1	6	0	1	0	0.0128	0	0	0	0	0	0.01	0	0.0053	0	0.0118	0.0073	0	0.0015	0.008	0	0.0014	0
Bacteria;Firmicutes;Bacilli;Lactobacillales;Streptococcaceae;Streptococcus	Streptococcus	3250	3030	2909	956	142	882	768	946	222	865	110	125	171	780	245	212	159	129	4.1744	3.8908	3.7605	1.3391	0.1953	1.0628	0.9635	1.1564	0.2945	1.275	0.1298	0.1525	0.2031	1.1789	0.3257	0.2784	0.2175	0.1767
Bacteria;Firmicutes;Clostridia;Clostridiales;Ruminococcaceae;Subdoligranulum	Subdoligranulum	2921	3147	3088	3451	6284	4174	4255	4306	1	3542	999	1074	1104	3549	0	0	6618	6114	3.7518	4.041	3.9919	4.8338	8.6407	5.0294	5.338	5.2636	0.0013	5.221	1.1792	1.3106	1.3111	5.364	0	0	9.0535	8.3748
Bacteria;Proteobacteria;Betaproteobacteria;Burkholderiales;Sutterellaceae;Sutterella	Sutterella	186	218	245	402	203	92	64	122	321	487	954	1158	901	505	342	333	235	218	0.2389	0.2799	0.3167	0.5631	0.2791	0.1109	0.0803	0.1491	0.4258	0.7178	1.1261	1.4131	1.07	0.7633	0.4546	0.4374	0.3215	0.2986
Bacteria;Firmicutes;Clostridia;Clostridiales;Lachnospiraceae;Syntrophococcus	Syntrophococcus	8	18	8	0	5	18	30	30	0	8	1	0	6	2	0	0	3	13	0.0103	0.0231	0.0103	0	0.0069	0.0217	0.0376	0.0367	0	0.0118	0.0012	0	0.0071	0.003	0	0	0.0041	0.0178
Bacteria;Firmicutes;Clostridia;Clostridiales;Peptostreptococcaceae;Terrisporobacter	Terrisporobacter	26	4	10	5	15	0	11	0	35	0	25	0	17	0	11	23	18	12	0.0334	0.0051	0.0129	0.007	0.0206	0	0.0138	0	0.0464	0	0.0295	0	0.0202	0	0.0146	0.0302	0.0246	0.0164
Bacteria;Firmicutes;Bacilli;Bacillales;Thermicanus_f;Thermicanus	Thermicanus	0	0	0	0	0	0	0	0	0	0	0	0	12	0	0	0	0	0	0	0	0	0	0	0	0	0	0	0	0	0	0.0143	0	0	0	0	0
Bacteria;Proteobacteria;Gammaproteobacteria;Enterobacterales;Enterobacteriaceae;Trabulsiella	Trabulsiella	0	0	0	0	0	0	3	2	0	0	0	0	0	0	0	0	0	1	0	0	0	0	0	0	0.0038	0.0024	0	0	0	0	0	0	0	0	0	0.0014
Bacteria;Firmicutes;Erysipelotrichi;Erysipelotrichales;Erysipelotrichaceae;Traorella	Traorella	0	0	0	3	4	18	2	10	0	2	0	0	0	12	0	0	1	4	0	0	0	0.0042	0.0055	0.0217	0.0025	0.0122	0	0.0029	0	0	0	0.0181	0	0	0.0014	0.0055
Bacteria;Firmicutes;Erysipelotrichi;Erysipelotrichales;Erysipelotrichaceae;Turicibacter	Turicibacter	262	308	280	19	33	178	98	115	363	16	19	0	32	17	331	406	56	43	0.3365	0.3955	0.362	0.0266	0.0454	0.2145	0.1229	0.1406	0.4815	0.0236	0.0224	0	0.038	0.0257	0.44	0.5332	0.0766	0.0589
Bacteria;Firmicutes;Negativicutes;Veillonellales;Veillonellaceae;Veillonella	Veillonella	115	130	186	24	0	0	0	3	728	37	0	0	0	31	780	833	4	0	0.1477	0.1669	0.2404	0.0336	0	0	0	0.0037	0.9656	0.0545	0	0	0	0.0469	1.0368	1.0941	0.0055	0
Bacteria;Lentisphaerae;Lentisphaeria;Victivallales;Victivallaceae;Victivallaceae_uc	Victivallaceae_uc	0	0	0	0	95	0	0	10	0	0	0	0	0	0	0	0	34	120	0	0	0	0	0.1306	0	0	0.0122	0	0	0	0	0	0	0	0	0.0465	0.1644
Bacteria;Lentisphaerae;Lentisphaeria;Victivallales;Victivallaceae;Victivallis	Victivallis	0	0	0	0	78	93	64	77	0	9	0	0	0	12	0	0	145	92	0	0	0	0	0.1073	0.1121	0.0803	0.0941	0	0.0133	0	0	0	0.0181	0	0	0.1984	0.126
Bacteria;Firmicutes;Bacilli;Lactobacillales;Leuconostocaceae;Weissella	Weissella	129	182	148	0	2	0	0	9	0	0	0	20	0	0	0	0	0	0	0.1657	0.2337	0.1913	0	0.0028	0	0	0.011	0	0	0	0.0244	0	0	0	0	0	0
Unclassified in higher taxonomic rank	Unclassified in higher taxonomic rank	0	0	1	7	0	100	52	41	0	19	0	0	0	3	0	0	0	0	0	0	0.0013	0.0098	0	0.1205	0.0652	0.0501	0	0.028	0	0	0	0.0045	0	0	0	0

## Sheet: species
species
		Count																		Ratio
Taxonomy	Taxon Name	AN1_BC12	AN1_BC11	AN1_BC10	B1_BC08	S1X_BC04	MD01_BC01	MD01_BC02	MD01_BC03	A1_BC06	B1_BC09	S2P_BC09	S2P_BC08	S2P_BC07	B1_BC07	A1_BC04	A1_BC05	S1X_BC05	S1X_BC06	AN1_BC12	AN1_BC11	AN1_BC10	B1_BC08	S1X_BC04	MD01_BC01	MD01_BC02	MD01_BC03	A1_BC06	B1_BC09	S2P_BC09	S2P_BC08	S2P_BC07	B1_BC07	A1_BC04	A1_BC05	S1X_BC05	S1X_BC06
Bacteria;Firmicutes;Clostridia;Clostridiales;Mogibacterium_f;PAC001573_g;AB218325_s	AB218325_s	0	0	0	0	0	0	2	0	0	0	0	0	0	0	0	0	0	0	0	0	0	0	0	0	0.0025	0	0	0	0	0	0	0	0	0	0	0
Bacteria;Firmicutes;Clostridia;Clostridiales;Ruminococcaceae;AB218327_g;AB218327_s	AB218327_s	0	0	0	0	2	0	0	0	0	0	0	0	0	0	0	0	2	0	0	0	0	0	0.0028	0	0	0	0	0	0	0	0	0	0	0	0.0027	0
Bacteria;Firmicutes;Clostridia;Clostridiales;Christensenellaceae;AB264073_g;AB264073_s	AB264073_s	0	0	0	0	2	0	0	0	0	0	0	0	0	0	0	0	0	0	0	0	0	0	0.0028	0	0	0	0	0	0	0	0	0	0	0	0	0
Bacteria;Firmicutes;Clostridia;Clostridiales;Ruminococcaceae;Sporobacter;AB506172_s	AB506172_s	0	0	0	0	2	0	0	0	0	0	0	0	0	0	0	0	7	1	0	0	0	0	0.0028	0	0	0	0	0	0	0	0	0	0	0	0.0096	0.0014
Bacteria;Firmicutes;Clostridia;Clostridiales;Ruminococcaceae;PAC000748_g;AB506369_s	AB506369_s	0	0	0	0	2	0	0	0	0	0	0	0	0	0	0	0	12	1	0	0	0	0	0.0028	0	0	0	0	0	0	0	0	0	0	0	0.0164	0.0014
Bacteria;Firmicutes;Clostridia;Clostridiales;Lachnospiraceae;AB559589_g;AB559589_s	AB559589_s	0	0	0	0	0	23	10	9	0	0	0	0	0	0	0	0	0	0	0	0	0	0	0	0.0277	0.0125	0.011	0	0	0	0	0	0	0	0	0	0
Bacteria;Firmicutes;Clostridia;Clostridiales;Lachnospiraceae;AB606240_g;AB606240_g_uc	AB606240_g_uc	0	0	0	0	0	0	0	5	0	0	0	0	0	0	0	0	0	0	0	0	0	0	0	0	0	0.0061	0	0	0	0	0	0	0	0	0	0
Bacteria;Actinobacteria;Actinobacteria_c;Corynebacteriales;Corynebacteriaceae;Corynebacterium;ABZU_s	ABZU_s	0	0	0	0	0	0	0	1	0	0	0	0	0	0	0	0	0	0	0	0	0	0	0	0	0	0.0012	0	0	0	0	0	0	0	0	0	0
Bacteria;Firmicutes;Clostridia;Clostridiales;Ruminococcaceae;Pseudoflavonifractor;ADDX_s	ADDX_s	0	0	0	37	0	0	0	0	36	38	0	0	0	23	17	10	3	1	0	0	0	0.0518	0	0	0	0	0.0478	0.056	0	0	0	0.0348	0.0226	0.0131	0.0041	0.0014
Bacteria;Actinobacteria;Actinobacteria_c;Bifidobacteriales;Bifidobacteriaceae;Gardnerella;ADEV_s group	ADEV_s group	0	0	0	0	0	0	0	0	0	0	0	0	0	0	0	0	0	2	0	0	0	0	0	0	0	0	0	0	0	0	0	0	0	0	0	0.0027
Bacteria;Firmicutes;Clostridia;Clostridiales;Ruminococcaceae;EU794292_g;AF371735_s	AF371735_s	0	0	0	0	0	28	1	23	0	0	0	0	0	0	0	0	0	0	0	0	0	0	0	0.0337	0.0013	0.0281	0	0	0	0	0	0	0	0	0	0
Bacteria;Firmicutes;Clostridia;Clostridiales;Clostridiaceae;Clostridium;AF371844_s	AF371844_s	0	0	0	0	0	0	1	1	0	0	0	0	0	0	0	0	0	0	0	0	0	0	0	0	0.0013	0.0012	0	0	0	0	0	0	0	0	0	0
Bacteria;Firmicutes;Clostridia;Clostridiales;Ruminococcaceae;Sporobacter;AF550610_s	AF550610_s	0	0	0	0	0	0	2	0	0	0	0	0	0	0	0	0	0	0	0	0	0	0	0	0	0.0025	0	0	0	0	0	0	0	0	0	0	0
Bacteria;Actinobacteria;Actinobacteria_c;Actinomycetales;Actinomycetaceae;Actinomyces;AFQC_s	AFQC_s	0	0	1	0	0	0	0	0	0	0	0	0	0	0	0	0	0	0	0	0	0.0013	0	0	0	0	0	0	0	0	0	0	0	0	0	0	0
Bacteria;Firmicutes;Bacilli;Lactobacillales;Streptococcaceae;Streptococcus;AFQU_s	AFQU_s	0	0	0	0	0	0	0	0	0	0	0	0	0	4	0	0	0	0	0	0	0	0	0	0	0	0	0	0	0	0	0	0.006	0	0	0	0
Bacteria;Firmicutes;Bacilli;Lactobacillales;Streptococcaceae;Streptococcus;AFUC_s	AFUC_s	8	11	3	0	0	0	0	0	2	0	0	0	0	0	0	0	0	0	0.0103	0.0141	0.0039	0	0	0	0	0	0.0027	0	0	0	0	0	0	0	0	0
Bacteria;Firmicutes;Tissierellia;Tissierellales;Peptoniphilaceae;Parvimonas;AFUS_s	AFUS_s	0	0	0	0	0	0	0	0	5	0	0	0	0	0	7	2	0	0	0	0	0	0	0	0	0	0	0.0066	0	0	0	0	0	0.0093	0.0026	0	0
Bacteria;Firmicutes;Bacilli;Lactobacillales;Streptococcaceae;Streptococcus;AFUT_s	AFUT_s	0	0	0	0	0	0	0	0	0	3	0	0	0	0	0	0	0	0	0	0	0	0	0	0	0	0	0	0.0044	0	0	0	0	0	0	0	0
Bacteria;Firmicutes;Bacilli;Lactobacillales;Streptococcaceae;Streptococcus;AFUU_s	AFUU_s	0	0	0	0	0	2	0	0	0	0	0	0	0	0	0	0	0	0	0	0	0	0	0	0.0024	0	0	0	0	0	0	0	0	0	0	0	0
Bacteria;Firmicutes;Clostridia;Clostridiales;Ruminococcaceae;Agathobaculum;AJ270471_s	AJ270471_s	0	0	0	134	0	0	0	0	0	135	0	1	0	152	0	0	0	0	0	0	0	0.1877	0	0	0	0	0	0.199	0	0.0012	0	0.2297	0	0	0	0
Bacteria;Firmicutes;Clostridia;Clostridiales;Lachnospiraceae;Ruminococcus_g4;AJ315979_s	AJ315979_s	0	0	0	0	0	0	0	0	0	0	0	0	3	0	0	0	0	0	0	0	0	0	0	0	0	0	0	0	0	0	0.0036	0	0	0	0	0
Bacteria;Firmicutes;Clostridia;Clostridiales;Lachnospiraceae;Blautia;AJ408961_s	AJ408961_s	17	15	9	0	16	0	0	0	0	0	0	0	0	0	0	0	12	10	0.0218	0.0193	0.0116	0	0.022	0	0	0	0	0	0	0	0	0	0	0	0.0164	0.0137
Bacteria;Firmicutes;Clostridia;Clostridiales;Lachnospiraceae;GU324393_g;AM275589_s	AM275589_s	0	0	0	0	0	5	8	11	0	0	0	0	0	0	0	0	0	0	0	0	0	0	0	0.006	0.01	0.0134	0	0	0	0	0	0	0	0	0	0
Bacteria;Actinobacteria;Coriobacteriia;Coriobacteriales;Coriobacteriaceae;LT821227_g;AM275737_s	AM275737_s	0	0	0	0	0	8	0	10	0	0	0	0	0	0	0	0	0	0	0	0	0	0	0	0.0096	0	0.0122	0	0	0	0	0	0	0	0	0	0
Bacteria;Firmicutes;Clostridia;Clostridiales;Ruminococcaceae;Paludicola;AM277667_s	AM277667_s	0	0	0	0	1	0	0	4	0	0	0	0	0	0	0	0	0	0	0	0	0	0	0.0014	0	0	0.0049	0	0	0	0	0	0	0	0	0	0
Bacteria;Firmicutes;Clostridia;Clostridiales;Ruminococcaceae;AB506348_g;AM278620_s	AM278620_s	0	0	0	0	2	0	0	0	0	0	0	0	0	0	0	0	5	6	0	0	0	0	0.0028	0	0	0	0	0	0	0	0	0	0	0	0.0068	0.0082
Bacteria;Firmicutes;Clostridia;Clostridiales;Ruminococcaceae;Pseudoflavonifractor;AM278916_s	AM278916_s	0	0	0	13	0	0	0	0	0	4	0	0	0	3	0	0	0	3	0	0	0	0.0182	0	0	0	0	0	0.0059	0	0	0	0.0045	0	0	0	0.0041
Bacteria;Firmicutes;Clostridia;Clostridiales;Christensenellaceae;PAC001437_g;AM278918_s	AM278918_s	0	0	0	5	18	44	24	23	0	6	0	0	0	2	0	0	5	16	0	0	0	0.007	0.0248	0.053	0.0301	0.0281	0	0.0088	0	0	0	0.003	0	0	0.0068	0.0219
Bacteria;Actinobacteria;Coriobacteriia;Coriobacteriales;Coriobacteriaceae;AM278923_g;AM278923_s	AM278923_s	0	0	0	0	10	0	0	2	0	0	0	0	0	0	0	0	8	12	0	0	0	0	0.0138	0	0	0.0024	0	0	0	0	0	0	0	0	0.0109	0.0164
Bacteria;Firmicutes;Clostridia;Clostridiales;Lachnospiraceae;AM405126_g;AM405126_g_uc	AM405126_g_uc	0	0	0	0	0	4	6	6	0	0	0	0	0	0	0	0	0	0	0	0	0	0	0	0.0048	0.0075	0.0073	0	0	0	0	0	0	0	0	0	0
Bacteria;Firmicutes;Clostridia;Clostridiales;Lachnospiraceae;AM405126_g;AM405126_s	AM405126_s	0	0	0	0	0	0	0	0	0	0	0	0	0	0	0	0	2	0	0	0	0	0	0	0	0	0	0	0	0	0	0	0	0	0	0.0027	0
Bacteria;Firmicutes;Clostridia;Clostridiales;Mogibacterium_f;EU842499_g;AM419965_s	AM419965_s	0	0	0	0	0	0	0	0	0	0	0	0	0	0	0	0	0	2	0	0	0	0	0	0	0	0	0	0	0	0	0	0	0	0	0	0.0027
Bacteria;Firmicutes;Clostridia;Clostridiales;Christensenellaceae;PAC001115_g;AM500740_s	AM500740_s	0	0	0	0	0	0	0	0	0	0	0	0	0	0	0	0	1	0	0	0	0	0	0	0	0	0	0	0	0	0	0	0	0	0	0.0014	0
Bacteria;Firmicutes;Clostridia;Clostridiales;Ruminococcaceae;Paludicola;AM694064_s	AM694064_s	0	0	0	0	2	1	5	0	0	0	0	0	0	0	0	0	0	0	0	0	0	0	0.0028	0.0012	0.0063	0	0	0	0	0	0	0	0	0	0	0
Bacteria;Firmicutes;Clostridia;Clostridiales;Mogibacterium_f;Mogibacterium;AY167964_s	AY167964_s	0	0	0	0	0	1404	1146	1582	0	0	0	0	0	0	0	0	0	0	0	0	0	0	0	1.6917	1.4377	1.9338	0	0	0	0	0	0	0	0	0	0
Bacteria;Firmicutes;Clostridia;Clostridiales;Lachnospiraceae;Lachnospira;AY179348_s	AY179348_s	2	0	1	0	0	0	0	0	0	0	1	0	0	0	0	0	0	0	0.0026	0	0.0013	0	0	0	0	0	0	0	0.0012	0	0	0	0	0	0	0
Bacteria;Acidobacteria;Blastocatellia;Blastocatellales;Blastocatellaceae;Blastocatella;AY234727_s	AY234727_s	0	0	0	0	0	0	0	0	0	0	0	0	3	0	0	0	0	0	0	0	0	0	0	0	0	0	0	0	0	0	0.0036	0	0	0	0	0
Bacteria;Firmicutes;Clostridia;Clostridiales;Christensenellaceae;PAC001207_g;AY644475_s	AY644475_s	0	0	0	0	0	0	4	0	0	0	0	0	0	0	0	0	0	0	0	0	0	0	0	0	0.005	0	0	0	0	0	0	0	0	0	0	0
Bacteria;Firmicutes;Clostridia;Clostridiales;Christensenellaceae;AY858448_g;AY858448_s	AY858448_s	0	0	0	0	0	0	0	0	0	0	0	0	0	0	0	0	0	1	0	0	0	0	0	0	0	0	0	0	0	0	0	0	0	0	0	0.0014
Bacteria;Firmicutes;Clostridia;Clostridiales;Ruminococcaceae;AY858456_g;AY858456_s	AY858456_s	0	0	0	0	0	0	0	6	0	0	0	0	0	0	0	0	0	0	0	0	0	0	0	0	0	0.0073	0	0	0	0	0	0	0	0	0	0
Bacteria;Firmicutes;Clostridia;Clostridiales;Ruminococcaceae;Agathobaculum;AY858529_s	AY858529_s	0	0	9	0	0	0	0	0	3	0	0	0	0	0	2	7	0	0	0	0	0.0116	0	0	0	0	0	0.004	0	0	0	0	0	0.0027	0.0092	0	0
Bacteria;Firmicutes;Clostridia;Clostridiales;Christensenellaceae;PAC001219_g;AY916298_s	AY916298_s	0	0	0	3	21	0	0	0	0	5	0	0	0	0	0	0	10	21	0	0	0	0.0042	0.0289	0	0	0	0	0.0074	0	0	0	0	0	0	0.0137	0.0288
Bacteria;Firmicutes;Clostridia;Clostridiales;Ruminococcaceae;Caproiciproducens;AY916345_s	AY916345_s	5	0	1	0	0	0	0	0	0	0	0	0	0	0	0	0	0	1	0.0064	0	0.0013	0	0	0	0	0	0	0	0	0	0	0	0	0	0	0.0014
Bacteria;Firmicutes;Clostridia;Clostridiales;Lachnospiraceae;Blautia;AY960566_s	AY960566_s	0	0	0	0	1	0	0	0	0	0	0	0	0	1	0	0	1	0	0	0	0	0	0.0014	0	0	0	0	0	0	0	0	0.0015	0	0	0.0014	0
Bacteria;Bacteroidetes;Bacteroidia;Bacteroidales;Odoribacteraceae;Butyricimonas;AY985853_s	AY985853_s	104	73	102	0	2	0	0	0	0	0	2	0	1	0	0	0	0	0	0.1336	0.0937	0.1319	0	0.0028	0	0	0	0	0	0.0024	0	0.0012	0	0	0	0	0
Bacteria;Firmicutes;Bacilli;Lactobacillales;Aerococcaceae;Abiotrophia;Abiotrophia defectiva	Abiotrophia defectiva	0	0	0	1	0	0	0	0	10	0	7	24	0	0	0	0	0	0	0	0	0	0.0014	0	0	0	0	0.0133	0	0.0083	0.0293	0	0	0	0	0	0
Bacteria;Firmicutes;Negativicutes;Acidaminococcales;Acidaminococcaceae;Acidaminococcus;Acidaminococcus intestini	Acidaminococcus intestini	145	210	219	1	0	0	0	0	0	0	0	0	0	0	0	0	0	0	0.1862	0.2697	0.2831	0.0014	0	0	0	0	0	0	0	0	0	0	0	0	0	0
Bacteria;Actinobacteria;Actinobacteria_c;Actinomycetales;Actinomycetaceae;Actinobaculum;Actinobaculum timonae	Actinobaculum timonae	0	0	0	0	0	0	0	1	0	0	0	0	0	0	0	0	0	0	0	0	0	0	0	0	0	0.0012	0	0	0	0	0	0	0	0	0	0
Bacteria;Actinobacteria;Actinobacteria_c;Actinomycetales;Actinomycetaceae;Actinomyces;Actinomyces dentalis	Actinomyces dentalis	0	0	0	0	0	0	3	0	0	0	0	0	0	0	0	0	0	0	0	0	0	0	0	0	0.0038	0	0	0	0	0	0	0	0	0	0	0
Bacteria;Actinobacteria;Actinobacteria_c;Actinomycetales;Actinomycetaceae;Actinomyces;Actinomyces graevenitzii	Actinomyces graevenitzii	0	0	0	0	0	8	5	1	0	0	0	0	0	0	0	0	0	0	0	0	0	0	0	0.0096	0.0063	0.0012	0	0	0	0	0	0	0	0	0	0
Bacteria;Actinobacteria;Actinobacteria_c;Actinomycetales;Actinomycetaceae;Actinomyces;Actinomyces johnsonii	Actinomyces johnsonii	0	0	5	0	0	0	0	0	0	0	0	0	0	0	0	0	0	0	0	0	0.0065	0	0	0	0	0	0	0	0	0	0	0	0	0	0	0
Bacteria;Actinobacteria;Actinobacteria_c;Actinomycetales;Actinomycetaceae;Actinomyces;Actinomyces massiliensis	Actinomyces massiliensis	1	0	0	0	0	0	0	0	1	0	0	0	0	0	0	1	0	0	0.0013	0	0	0	0	0	0	0	0.0013	0	0	0	0	0	0	0.0013	0	0
Bacteria;Actinobacteria;Actinobacteria_c;Actinomycetales;Actinomycetaceae;Actinomyces;Actinomyces naeslundii	Actinomyces naeslundii	0	0	1	0	0	0	0	0	2	0	0	0	0	0	3	0	0	0	0	0	0.0013	0	0	0	0	0	0.0027	0	0	0	0	0	0.004	0	0	0
Bacteria;Actinobacteria;Actinobacteria_c;Actinomycetales;Actinomycetaceae;Actinomyces;Actinomyces odontolyticus	Actinomyces odontolyticus	7	7	4	1	0	30	18	15	0	2	0	0	0	3	6	3	0	0	0.009	0.009	0.0052	0.0014	0	0.0361	0.0226	0.0183	0	0.0029	0	0	0	0.0045	0.008	0.0039	0	0
Bacteria;Actinobacteria;Actinobacteria_c;Actinomycetales;Actinomycetaceae;Actinomyces;Actinomyces oris	Actinomyces oris	0	0	8	0	0	0	2	3	0	0	0	0	0	0	0	1	0	0	0	0	0.0103	0	0	0	0.0025	0.0037	0	0	0	0	0	0	0	0.0013	0	0
Bacteria;Actinobacteria;Actinobacteria_c;Actinomycetales;Actinomycetaceae;Actinomyces;Actinomyces_uc	Actinomyces_uc	0	0	0	0	0	11	3	17	0	0	0	0	0	0	0	0	0	0	0	0	0	0	0	0.0133	0.0038	0.0208	0	0	0	0	0	0	0	0	0	0
Bacteria;Actinobacteria;Coriobacteriia;Coriobacteriales;Coriobacteriaceae;Adlercreutzia;Adlercreutzia equolifaciens group	Adlercreutzia equolifaciens group	27	16	26	9	2	0	3	0	0	7	14	13	22	3	0	0	6	6	0.0347	0.0205	0.0336	0.0126	0.0028	0	0.0038	0	0	0.0103	0.0165	0.0159	0.0261	0.0045	0	0	0.0082	0.0082
Bacteria;Proteobacteria;Alphaproteobacteria;Rhizobiales;Bradyrhizobiaceae;Afipia;Afipia birgiae	Afipia birgiae	0	1	0	0	0	0	0	0	0	0	0	0	0	0	0	0	0	0	0	0.0013	0	0	0	0	0	0	0	0	0	0	0	0	0	0	0	0
Bacteria;Firmicutes;Clostridia;Clostridiales;Lachnospiraceae;Agathobacter;Agathobacter rectalis	Agathobacter rectalis	3638	3432	3543	4523	2055	294	232	188	0	4242	1234	1284	1351	4157	0	0	2240	2099	4.6728	4.4069	4.5801	6.3354	2.8257	0.3543	0.2911	0.2298	0	6.2528	1.4566	1.5668	1.6044	6.283	0	0	3.0643	2.8751
Bacteria;Firmicutes;Clostridia;Clostridiales;Lachnospiraceae;Agathobacter;Agathobacter_uc	Agathobacter_uc	17	4	2	3	0	0	0	0	0	2	0	0	0	3	0	0	0	0	0.0218	0.0051	0.0026	0.0042	0	0	0	0	0	0.0029	0	0	0	0.0045	0	0	0	0
Bacteria;Firmicutes;Clostridia;Clostridiales;Ruminococcaceae;Agathobaculum;Agathobaculum butyriciproducens group	Agathobaculum butyriciproducens group	147	114	175	228	171	46	47	65	409	222	436	584	428	209	414	456	179	148	0.1888	0.1464	0.2262	0.3194	0.2351	0.0554	0.059	0.0795	0.5425	0.3272	0.5147	0.7126	0.5083	0.3159	0.5503	0.5989	0.2449	0.2027
Bacteria;Firmicutes;Clostridia;Clostridiales;Ruminococcaceae;Agathobaculum;Agathobaculum_uc	Agathobaculum_uc	0	0	0	0	0	0	0	0	2	0	0	0	0	0	0	0	0	0	0	0	0	0	0	0	0	0	0.0027	0	0	0	0	0	0	0	0	0
Bacteria;Proteobacteria;Gammaproteobacteria;Pasteurellales;Pasteurellaceae;Aggregatibacter;Aggregatibacter aphrophilus	Aggregatibacter aphrophilus	0	0	0	3	0	0	0	0	0	0	0	0	0	0	0	0	0	0	0	0	0	0.0042	0	0	0	0	0	0	0	0	0	0	0	0	0	0
Bacteria;Verrucomicrobia;Verrucomicrobiae;Verrucomicrobiales;Akkermansiaceae;Akkermansia;Akkermansia muciniphila	Akkermansia muciniphila	0	0	1	0	1	4052	4021	4267	153	0	1	2	0	0	184	218	0	0	0	0	0.0013	0	0.0014	4.8824	5.0445	5.2159	0.2029	0	0.0012	0.0024	0	0	0.2446	0.2863	0	0
Bacteria;Verrucomicrobia;Verrucomicrobiae;Verrucomicrobiales;Akkermansiaceae;Akkermansia;Akkermansia_uc	Akkermansia_uc	0	0	0	0	0	0	0	0	0	0	0	0	0	0	0	2	0	0	0	0	0	0	0	0	0	0	0	0	0	0	0	0	0	0.0026	0	0
Bacteria;Proteobacteria;Gammaproteobacteria;Alteromonadales;Alishewanella_f;Alishewanella;Alishewanella aestuarii	Alishewanella aestuarii	0	0	3	0	0	0	0	0	0	0	0	0	0	0	0	0	0	0	0	0	0.0039	0	0	0	0	0	0	0	0	0	0	0	0	0	0	0
Bacteria;Bacteroidetes;Bacteroidia;Bacteroidales;Rikenellaceae;Alistipes;Alistipes ihumii	Alistipes ihumii	46	29	29	0	24	3	2	12	0	0	0	0	0	0	0	0	15	27	0.0591	0.0372	0.0375	0	0.033	0.0036	0.0025	0.0147	0	0	0	0	0	0	0	0	0.0205	0.037
Bacteria;Bacteroidetes;Bacteroidia;Bacteroidales;Rikenellaceae;Alistipes;Alistipes indistinctus	Alistipes indistinctus	3	0	0	0	1	0	0	0	0	0	0	0	0	0	0	0	2	2	0.0039	0	0	0	0.0014	0	0	0	0	0	0	0	0	0	0	0	0.0027	0.0027
Bacteria;Bacteroidetes;Bacteroidia;Bacteroidales;Rikenellaceae;Alistipes;Alistipes inops	Alistipes inops	0	0	0	6	40	0	0	0	0	17	0	0	0	8	0	0	54	34	0	0	0	0.0084	0.055	0	0	0	0	0.0251	0	0	0	0.0121	0	0	0.0739	0.0466
Bacteria;Bacteroidetes;Bacteroidia;Bacteroidales;Rikenellaceae;Alistipes;Alistipes obesi	Alistipes obesi	96	93	106	9	32	10	1	22	0	20	31	46	29	9	0	0	35	50	0.1233	0.1194	0.137	0.0126	0.044	0.012	0.0013	0.0269	0	0.0295	0.0366	0.0561	0.0344	0.0136	0	0	0.0479	0.0685
Bacteria;Bacteroidetes;Bacteroidia;Bacteroidales;Rikenellaceae;Alistipes;Alistipes onderdonkii	Alistipes onderdonkii	304	262	296	101	119	20	11	22	5174	81	28	92	31	83	5301	5248	95	120	0.3905	0.3364	0.3826	0.1415	0.1636	0.0241	0.0138	0.0269	6.8628	0.1194	0.0331	0.1123	0.0368	0.1254	7.0463	6.8927	0.13	0.1644
Bacteria;Bacteroidetes;Bacteroidia;Bacteroidales;Rikenellaceae;Alistipes;Alistipes putredinis	Alistipes putredinis	606	496	601	98	301	7	13	34	0	93	312	315	342	123	0	0	262	326	0.7784	0.6369	0.7769	0.1373	0.4139	0.0084	0.0163	0.0416	0	0.1371	0.3683	0.3844	0.4061	0.1859	0	0	0.3584	0.4465
Bacteria;Bacteroidetes;Bacteroidia;Bacteroidales;Rikenellaceae;Alistipes;Alistipes senegalensis	Alistipes senegalensis	0	0	0	6	6	4	3	2	0	5	53	75	26	3	0	0	25	20	0	0	0	0.0084	0.0083	0.0048	0.0038	0.0024	0	0.0074	0.0626	0.0915	0.0309	0.0045	0	0	0.0342	0.0274
Bacteria;Bacteroidetes;Bacteroidia;Bacteroidales;Rikenellaceae;Alistipes;Alistipes shahii	Alistipes shahii	96	94	88	3	57	13	20	6	0	7	0	0	0	4	0	0	64	58	0.1233	0.1207	0.1138	0.0042	0.0784	0.0157	0.0251	0.0073	0	0.0103	0	0	0	0.006	0	0	0.0876	0.0794
Bacteria;Bacteroidetes;Bacteroidia;Bacteroidales;Rikenellaceae;Alistipes;Alistipes timonensis	Alistipes timonensis	11	7	16	0	0	0	0	0	0	0	0	0	0	0	0	0	0	0	0.0141	0.009	0.0207	0	0	0	0	0	0	0	0	0	0	0	0	0	0	0
Bacteria;Bacteroidetes;Bacteroidia;Bacteroidales;Rikenellaceae;Alistipes;Alistipes_uc	Alistipes_uc	6	2	2	0	0	0	0	0	66	0	2	0	0	0	60	56	0	0	0.0077	0.0026	0.0026	0	0	0	0	0	0.0875	0	0.0024	0	0	0	0.0798	0.0736	0	0
Bacteria;Firmicutes;Negativicutes;Veillonellales;Veillonellaceae;Dialister;Allisonella histaminiformans	Allisonella histaminiformans	0	0	0	118	21	0	0	0	0	116	344	222	294	141	0	0	25	41	0	0	0	0.1653	0.0289	0	0	0	0	0.171	0.4061	0.2709	0.3491	0.2131	0	0	0.0342	0.0562
Bacteria;Actinobacteria;Actinobacteria_c;Bifidobacteriales;Bifidobacteriaceae;Alloscardovia;Alloscardovia omnicolens	Alloscardovia omnicolens	0	4	2	0	0	10	0	0	0	0	0	0	0	0	0	0	0	0	0	0.0051	0.0026	0	0	0.012	0	0	0	0	0	0	0	0	0	0	0	0
Bacteria;Firmicutes;Tissierellia;Tissierellales;Peptoniphilaceae;Anaerococcus;Anaerococcus vaginalis	Anaerococcus vaginalis	0	0	0	0	0	45	50	40	0	0	15	14	10	0	0	0	0	0	0	0	0	0	0	0.0542	0.0627	0.0489	0	0	0.0177	0.0171	0.0119	0	0	0	0	0
Bacteria;Firmicutes;Clostridia;Clostridiales;Ruminococcaceae;Anaerofilum;Anaerofilum_uc	Anaerofilum_uc	4	5	6	0	0	0	0	0	0	0	0	0	0	0	0	0	9	0	0.0051	0.0064	0.0078	0	0	0	0	0	0	0	0	0	0	0	0	0	0.0123	0
Bacteria;Firmicutes;Clostridia;Clostridiales;Eubacteriaceae;Anaerofustis;Anaerofustis stercorihominis	Anaerofustis stercorihominis	0	0	1	0	0	0	0	0	1	1	0	0	0	1	1	1	0	0	0	0	0.0013	0	0	0	0	0	0.0013	0.0015	0	0	0	0.0015	0.0013	0.0013	0	0
Bacteria;Firmicutes;Clostridia;Clostridiales;Eubacteriaceae;Anaerofustis;Anaerofustis_uc	Anaerofustis_uc	2	0	8	0	0	0	5	0	22	0	0	0	0	5	22	19	0	0	0.0026	0	0.0103	0	0	0	0.0063	0	0.0292	0	0	0	0	0.0076	0.0292	0.025	0	0
Bacteria;Firmicutes;Clostridia;Clostridiales;Lachnospiraceae;Anaerostipes;Anaerostipes caccae	Anaerostipes caccae	0	0	0	0	0	0	0	0	1	0	0	0	0	0	4	0	0	0	0	0	0	0	0	0	0	0	0.0013	0	0	0	0	0	0.0053	0	0	0
Bacteria;Firmicutes;Clostridia;Clostridiales;Lachnospiraceae;Anaerostipes;Anaerostipes hadrus	Anaerostipes hadrus	934	958	941	1234	1407	1041	1045	988	6669	1234	211	127	145	1169	6881	7115	1405	1364	1.1997	1.2301	1.2165	1.7285	1.9347	1.2543	1.311	1.2077	8.8458	1.8189	0.2491	0.155	0.1722	1.7668	9.1465	9.3449	1.9221	1.8684
Bacteria;Firmicutes;Clostridia;Clostridiales;Lachnospiraceae;Anaerostipes;Anaerostipes_uc	Anaerostipes_uc	67	62	66	191	30	6	8	7	45	197	23	21	12	194	53	30	25	27	0.0861	0.0796	0.0853	0.2675	0.0413	0.0072	0.01	0.0086	0.0597	0.2904	0.0271	0.0256	0.0143	0.2932	0.0704	0.0394	0.0342	0.037
Bacteria;Firmicutes;Clostridia;Clostridiales;Lachnospiraceae;Anaerotignum;Anaerotignum_uc	Anaerotignum_uc	7	5	4	2	0	0	0	0	0	3	12	11	5	0	0	0	0	0	0.009	0.0064	0.0052	0.0028	0	0	0	0	0	0.0044	0.0142	0.0134	0.0059	0	0	0	0	0
Bacteria;Firmicutes;Clostridia;Clostridiales;Ruminococcaceae;Anaerotruncus;Anaerotruncus colihominis	Anaerotruncus colihominis	0	0	3	0	0	0	0	0	7	0	13	0	15	0	3	11	4	0	0	0	0.0039	0	0	0	0	0	0.0093	0	0.0153	0	0.0178	0	0.004	0.0144	0.0055	0
Bacteria;Firmicutes;Clostridia;Clostridiales;Ruminococcaceae;Anaerotruncus;Anaerotruncus_uc	Anaerotruncus_uc	0	0	0	0	0	0	0	0	0	0	0	0	0	0	0	0	0	5	0	0	0	0	0	0	0	0	0	0	0	0	0	0	0	0	0	0.0068
Bacteria;Firmicutes;Bacilli;Bacillales;Bacillaceae;Anoxybacillus;Anoxybacillus eryuanensis group	Anoxybacillus eryuanensis group	0	0	0	0	0	0	0	0	0	0	0	0	12	0	0	0	0	0	0	0	0	0	0	0	0	0	0	0	0	0	0.0143	0	0	0	0	0
Bacteria;Firmicutes;Bacilli;Bacillales;Bacillaceae;Anoxybacillus;Anoxybacillus flavithermus group	Anoxybacillus flavithermus group	0	0	0	0	0	0	0	0	0	0	0	0	3	0	0	0	0	0	0	0	0	0	0	0	0	0	0	0	0	0	0.0036	0	0	0	0	0
Bacteria;Firmicutes;Bacilli;Bacillales;Bacillaceae;Anoxybacillus;Anoxybacillus kaynarcensis	Anoxybacillus kaynarcensis	0	0	0	0	0	0	0	0	0	0	0	0	1	0	0	0	0	0	0	0	0	0	0	0	0	0	0	0	0	0	0.0012	0	0	0	0	0
Bacteria;Firmicutes;Bacilli;Bacillales;Bacillaceae;Anoxybacillus;Anoxybacillus tepidamans	Anoxybacillus tepidamans	0	0	0	0	0	0	0	0	0	0	0	0	3	0	0	0	0	0	0	0	0	0	0	0	0	0	0	0	0	0	0.0036	0	0	0	0	0
Bacteria;Firmicutes;Bacilli;Bacillales;Bacillaceae;Anoxybacillus;Anoxybacillus thermarum	Anoxybacillus thermarum	0	0	0	0	0	0	0	0	0	0	0	0	3	0	0	0	0	0	0	0	0	0	0	0	0	0	0	0	0	0	0.0036	0	0	0	0	0
Bacteria;Actinobacteria;Coriobacteriia;Coriobacteriales;Coriobacteriaceae;Atopobium;Atopobium parvulum	Atopobium parvulum	2	0	0	0	0	0	0	2	0	0	0	0	0	0	0	0	0	0	0.0026	0	0	0	0	0	0	0.0024	0	0	0	0	0	0	0	0	0	0
Bacteria;Firmicutes;Clostridia;Clostridiales;Lachnospiraceae;Clostridium_g24;BBZO_s	BBZO_s	0	0	0	1	1	0	0	0	0	0	0	0	0	0	0	0	0	3	0	0	0	0.0014	0.0014	0	0	0	0	0	0	0	0	0	0	0	0	0.0041
Bacteria;Firmicutes;Clostridia;Clostridiales;Lachnospiraceae;Blautia;BBZR_s	BBZR_s	0	2	5	0	0	0	0	0	2	0	9	0	9	0	1	2	1	0	0	0.0026	0.0065	0	0	0	0	0	0.0027	0	0.0106	0	0.0107	0	0.0013	0.0026	0.0014	0
Bacteria;Firmicutes;Clostridia;Clostridiales;Ruminococcaceae;LN868538_g;BCAA_s	BCAA_s	0	0	0	0	0	0	0	0	0	0	0	0	0	0	0	0	1	0	0	0	0	0	0	0	0	0	0	0	0	0	0	0	0	0	0.0014	0
Bacteria;Firmicutes;Clostridia;Clostridiales;Ruminococcaceae;Agathobaculum;BCAB_s	BCAB_s	0	7	1	0	0	0	0	5	0	0	0	0	0	0	0	0	0	0	0	0.009	0.0013	0	0	0	0	0.0061	0	0	0	0	0	0	0	0	0	0
Bacteria;Firmicutes;Bacilli;Bacillales;Bacillaceae;Bacillus;Bacillus coagulans group	Bacillus coagulans group	0	0	0	0	0	0	0	0	0	0	0	0	7	0	0	0	0	0	0	0	0	0	0	0	0	0	0	0	0	0	0.0083	0	0	0	0	0
Bacteria;Bacteroidetes;Bacteroidia;Bacteroidales;Bacteroidaceae;Bacteroides;Bacteroides caccae	Bacteroides caccae	195	165	149	121	109	10	65	4	0	74	1204	1038	1286	75	0	0	129	167	0.2505	0.2119	0.1926	0.1695	0.1499	0.012	0.0815	0.0049	0	0.1091	1.4212	1.2666	1.5272	0.1134	0	0	0.1765	0.2288
Bacteria;Bacteroidetes;Bacteroidia;Bacteroidales;Bacteroidaceae;Bacteroides;Bacteroides cellulosilyticus	Bacteroides cellulosilyticus	955	839	780	27	3	14	33	20	0	17	0	6	17	14	0	0	4	0	1.2266	1.0773	1.0083	0.0378	0.0041	0.0169	0.0414	0.0244	0	0.0251	0	0.0073	0.0202	0.0212	0	0	0.0055	0
Bacteria;Bacteroidetes;Bacteroidia;Bacteroidales;Bacteroidaceae;Bacteroides;Bacteroides clarus	Bacteroides clarus	468	456	488	0	0	0	0	0	0	0	0	0	0	0	0	0	0	0	0.6011	0.5855	0.6308	0	0	0	0	0	0	0	0	0	0	0	0	0	0	0
Bacteria;Bacteroidetes;Bacteroidia;Bacteroidales;Bacteroidaceae;Bacteroides;Bacteroides coprocola	Bacteroides coprocola	0	0	1	2294	7341	2	1	1	0	2235	3573	3645	3378	2179	0	0	7456	7740	0	0	0.0013	3.2132	10.0941	0.0024	0.0013	0.0012	0	3.2944	4.2177	4.4478	4.0115	3.2934	0	0	10.1999	10.602
Bacteria;Bacteroidetes;Bacteroidia;Bacteroidales;Bacteroidaceae;Bacteroides;Bacteroides dorei	Bacteroides dorei	0	0	0	0	0	7	6	12	0	0	327	376	413	0	0	0	0	0	0	0	0	0	0	0.0084	0.0075	0.0147	0	0	0.386	0.4588	0.4905	0	0	0	0	0
Bacteria;Bacteroidetes;Bacteroidia;Bacteroidales;Bacteroidaceae;Bacteroides;Bacteroides eggerthii	Bacteroides eggerthii	0	0	0	792	0	74	82	119	0	722	0	0	0	756	0	1	0	0	0	0	0	1.1094	0	0.0892	0.1029	0.1455	0	1.0642	0	0	0	1.1426	0	0.0013	0	0
Bacteria;Bacteroidetes;Bacteroidia;Bacteroidales;Bacteroidaceae;Bacteroides;Bacteroides faecis	Bacteroides faecis	1	0	0	0	179	9	5	2	0	0	756	615	547	0	0	0	168	179	0.0013	0	0	0	0.2461	0.0108	0.0063	0.0024	0	0	0.8924	0.7505	0.6496	0	0	0	0.2298	0.2452
Bacteria;Bacteroidetes;Bacteroidia;Bacteroidales;Bacteroidaceae;Bacteroides;Bacteroides fragilis	Bacteroides fragilis	0	1	0	2	0	76	56	44	0	2	0	0	0	1	4	1	0	0	0	0.0013	0	0.0028	0	0.0916	0.0703	0.0538	0	0.0029	0	0	0	0.0015	0.0053	0.0013	0	0
Bacteria;Bacteroidetes;Bacteroidia;Bacteroidales;Bacteroidaceae;Bacteroides;Bacteroides intestinalis	Bacteroides intestinalis	1	3	0	0	1	0	0	0	0	0	0	0	0	0	0	0	0	21	0.0013	0.0039	0	0	0.0014	0	0	0	0	0	0	0	0	0	0	0	0	0.0288
Bacteria;Bacteroidetes;Bacteroidia;Bacteroidales;Bacteroidaceae;Bacteroides;Bacteroides koreensis	Bacteroides koreensis	36	45	51	4	1	0	0	0	0	0	5	8	13	2	0	0	0	1	0.0462	0.0578	0.0659	0.0056	0.0014	0	0	0	0	0	0.0059	0.0098	0.0154	0.003	0	0	0	0.0014
Bacteria;Bacteroidetes;Bacteroidia;Bacteroidales;Bacteroidaceae;Bacteroides;Bacteroides massiliensis	Bacteroides massiliensis	2265	2297	2118	494	1171	282	152	122	0	509	3981	3737	4091	441	0	0	1061	1165	2.9093	2.9495	2.738	0.6919	1.6102	0.3398	0.1907	0.1491	0	0.7503	4.6993	4.5601	4.8583	0.6665	0	0	1.4515	1.5958
Bacteria;Bacteroidetes;Bacteroidia;Bacteroidales;Bacteroidaceae;Bacteroides;Bacteroides nordii	Bacteroides nordii	2	7	3	0	9	4	6	5	0	0	0	0	0	0	0	0	8	3	0.0026	0.009	0.0039	0	0.0124	0.0048	0.0075	0.0061	0	0	0	0	0	0	0	0	0.0109	0.0041
Bacteria;Bacteroidetes;Bacteroidia;Bacteroidales;Bacteroidaceae;Bacteroides;Bacteroides oleiciplenus	Bacteroides oleiciplenus	0	0	0	0	0	0	0	0	0	0	6	12	1	0	0	0	0	0	0	0	0	0	0	0	0	0	0	0	0.0071	0.0146	0.0012	0	0	0	0	0
Bacteria;Bacteroidetes;Bacteroidia;Bacteroidales;Bacteroidaceae;Bacteroides;Bacteroides ovatus	Bacteroides ovatus	1409	1377	1441	109	23	6	0	2	0	102	259	243	224	79	0	0	28	23	1.8098	1.7682	1.8628	0.1527	0.0316	0.0072	0	0.0024	0	0.1503	0.3057	0.2965	0.266	0.1194	0	0	0.0383	0.0315
Bacteria;Bacteroidetes;Bacteroidia;Bacteroidales;Bacteroidaceae;Bacteroides;Bacteroides plebeius	Bacteroides plebeius	0	0	0	0	786	13	10	12	0	0	0	0	0	0	0	0	664	725	0	0	0	0	1.0808	0.0157	0.0125	0.0147	0	0	0	0	0	0	0	0	0.9084	0.9931
Bacteria;Bacteroidetes;Bacteroidia;Bacteroidales;Bacteroidaceae;Bacteroides;Bacteroides rodentium	Bacteroides rodentium	0	0	0	3	0	0	0	0	0	2	0	0	0	2	0	0	1	0	0	0	0	0.0042	0	0	0	0	0	0.0029	0	0	0	0.003	0	0	0.0014	0
Bacteria;Bacteroidetes;Bacteroidia;Bacteroidales;Bacteroidaceae;Bacteroides;Bacteroides salyersiae	Bacteroides salyersiae	0	0	0	8	0	0	0	0	0	6	0	0	0	4	0	0	0	0	0	0	0	0.0112	0	0	0	0	0	0.0088	0	0	0	0.006	0	0	0	0
Bacteria;Bacteroidetes;Bacteroidia;Bacteroidales;Bacteroidaceae;Bacteroides;Bacteroides stercoris	Bacteroides stercoris	0	0	0	0	1293	0	0	0	0	0	3185	3413	3379	0	0	0	1355	1275	0	0	0	0	1.7779	0	0	0	0	0	3.7597	4.1647	4.0127	0	0	0	1.8537	1.7465
Bacteria;Bacteroidetes;Bacteroidia;Bacteroidales;Bacteroidaceae;Bacteroides;Bacteroides thetaiotaomicron	Bacteroides thetaiotaomicron	68	105	96	25	0	127	152	151	1	23	0	0	2	35	0	0	0	0	0.0873	0.1348	0.1241	0.035	0	0.153	0.1907	0.1846	0.0013	0.0339	0	0	0.0024	0.0529	0	0	0	0
Bacteria;Bacteroidetes;Bacteroidia;Bacteroidales;Bacteroidaceae;Bacteroides;Bacteroides timonensis	Bacteroides timonensis	1	0	1	0	0	0	0	0	0	0	0	0	0	0	0	0	0	0	0.0013	0	0.0013	0	0	0	0	0	0	0	0	0	0	0	0	0	0	0
Bacteria;Bacteroidetes;Bacteroidia;Bacteroidales;Bacteroidaceae;Bacteroides;Bacteroides uniformis	Bacteroides uniformis	987	883	913	593	578	74	106	65	0	468	594	662	716	578	1	0	541	578	1.2677	1.1338	1.1803	0.8306	0.7948	0.0892	0.133	0.0795	0	0.6898	0.7012	0.8078	0.8503	0.8736	0.0013	0	0.7401	0.7917
Bacteria;Bacteroidetes;Bacteroidia;Bacteroidales;Bacteroidaceae;Bacteroides;Bacteroides vulgatus	Bacteroides vulgatus	1941	1806	1794	2094	1896	143	124	88	2	2038	6986	7053	6487	1747	0	1	1945	1925	2.4931	2.319	2.3191	2.9331	2.607	0.1723	0.1556	0.1076	0.0027	3.004	8.2465	8.6065	7.7036	2.6404	0	0.0013	2.6608	2.6368
Bacteria;Bacteroidetes;Bacteroidia;Bacteroidales;Bacteroidaceae;Bacteroides;Bacteroides xylanisolvens	Bacteroides xylanisolvens	102	109	110	150	4	0	0	0	0	120	643	549	760	137	0	0	16	11	0.131	0.14	0.1422	0.2101	0.0055	0	0	0	0	0.1769	0.759	0.6699	0.9025	0.2071	0	0	0.0219	0.0151
Bacteria;Bacteroidetes;Bacteroidia;Bacteroidales;Bacteroidaceae;Bacteroides;Bacteroides_uc	Bacteroides_uc	8	14	13	18	546	0	0	0	0	5	14	30	26	13	0	0	474	582	0.0103	0.018	0.0168	0.0252	0.7508	0	0	0	0	0.0074	0.0165	0.0366	0.0309	0.0196	0	0	0.6484	0.7972
Bacteria;Bacteroidetes;Bacteroidia;Bacteroidales;Barnesiellaceae;Barnesiella;Barnesiella intestinihominis	Barnesiella intestinihominis	536	487	528	173	82	3	0	7	0	103	357	320	307	108	0	0	64	40	0.6885	0.6253	0.6826	0.2423	0.1128	0.0036	0	0.0086	0	0.1518	0.4214	0.3905	0.3646	0.1632	0	0	0.0876	0.0548
Bacteria;Actinobacteria;Actinobacteria_c;Bifidobacteriales;Bifidobacteriaceae;Bifidobacterium;Bifidobacterium adolescentis	Bifidobacterium adolescentis	7760	7759	7930	5444	784	0	1	0	2	5402	11	14	22	5003	1	0	781	805	9.9672	9.9631	10.2513	7.6254	1.078	0	0.0013	0	0.0027	7.9626	0.013	0.0171	0.0261	7.5616	0.0013	0	1.0684	1.1027
Bacteria;Actinobacteria;Actinobacteria_c;Bifidobacteriales;Bifidobacteriaceae;Bifidobacterium;Bifidobacterium animalis group	Bifidobacterium animalis group	249	236	205	117	0	0	0	0	0	121	0	0	0	106	0	0	0	0	0.3198	0.303	0.265	0.1639	0	0	0	0	0	0.1784	0	0	0	0.1602	0	0	0	0
Bacteria;Actinobacteria;Actinobacteria_c;Bifidobacteriales;Bifidobacteriaceae;Bifidobacterium;Bifidobacterium bifidum	Bifidobacterium bifidum	1054	1237	1146	0	0	0	0	0	0	0	0	0	0	0	2	0	0	0	1.3538	1.5884	1.4815	0	0	0	0	0	0	0	0	0	0	0	0.0027	0	0	0
Bacteria;Actinobacteria;Actinobacteria_c;Bifidobacteriales;Bifidobacteriaceae;Bifidobacterium;Bifidobacterium breve	Bifidobacterium breve	0	0	0	0	0	0	0	0	132	0	0	0	0	0	142	122	0	0	0	0	0	0	0	0	0	0	0.1751	0	0	0	0	0	0.1888	0.1602	0	0
Bacteria;Actinobacteria;Actinobacteria_c;Bifidobacteriales;Bifidobacteriaceae;Bifidobacterium;Bifidobacterium dentium	Bifidobacterium dentium	7	1	0	0	0	7	3	1	21	1	0	0	5	0	8	7	0	0	0.009	0.0013	0	0	0	0.0084	0.0038	0.0012	0.0279	0.0015	0	0	0.0059	0	0.0106	0.0092	0	0
Bacteria;Actinobacteria;Actinobacteria_c;Bifidobacteriales;Bifidobacteriaceae;Bifidobacterium;Bifidobacterium faecale	Bifidobacterium faecale	4054	4185	4074	3762	1834	0	0	0	1	3277	14	15	14	3126	0	1	1677	1727	5.2071	5.3739	5.2666	5.2694	2.5218	0	0	0	0.0013	4.8303	0.0165	0.0183	0.0166	4.7247	0	0.0013	2.2941	2.3656
Bacteria;Actinobacteria;Actinobacteria_c;Bifidobacteriales;Bifidobacteriaceae;Bifidobacterium;Bifidobacterium longum group	Bifidobacterium longum group	528	531	493	992	1954	7183	7881	8012	9048	901	357	520	432	916	8603	8842	1851	1920	0.6782	0.6818	0.6373	1.3895	2.6868	8.6551	9.887	9.7938	12.0013	1.3281	0.4214	0.6345	0.513	1.3845	11.4354	11.6131	2.5322	2.63
Bacteria;Actinobacteria;Actinobacteria_c;Bifidobacteriales;Bifidobacteriaceae;Bifidobacterium;Bifidobacterium ruminantium	Bifidobacterium ruminantium	0	1	0	1	0	0	0	0	0	2	0	0	0	3	0	0	1	0	0	0.0013	0	0.0014	0	0	0	0	0	0.0029	0	0	0	0.0045	0	0	0.0014	0
Bacteria;Actinobacteria;Actinobacteria_c;Bifidobacteriales;Bifidobacteriaceae;Bifidobacterium;Bifidobacterium_uc	Bifidobacterium_uc	203	191	187	471	1745	19	12	19	56	438	16	26	10	389	58	55	1634	1631	0.2607	0.2453	0.2417	0.6597	2.3994	0.0229	0.0151	0.0232	0.0743	0.6456	0.0189	0.0317	0.0119	0.5879	0.0771	0.0722	2.2353	2.2341
Bacteria;Proteobacteria;Deltaproteobacteria;Desulfovibrionales;Desulfovibrionaceae;Bilophila;Bilophila wadsworthia	Bilophila wadsworthia	64	62	91	22	62	32	32	6	0	11	547	451	420	27	0	0	38	46	0.0822	0.0796	0.1176	0.0308	0.0853	0.0386	0.0401	0.0073	0	0.0162	0.6457	0.5503	0.4988	0.0408	0	0	0.052	0.063
Bacteria;Firmicutes;Clostridia;Clostridiales;Lachnospiraceae;Blautia;Blautia caecimuris	Blautia caecimuris	1	0	0	0	0	0	0	0	0	0	0	0	0	0	0	0	0	0	0.0013	0	0	0	0	0	0	0	0	0	0	0	0	0	0	0	0	0
Bacteria;Firmicutes;Clostridia;Clostridiales;Lachnospiraceae;Blautia;Blautia coccoides group	Blautia coccoides group	0	0	0	0	0	0	0	0	6	0	0	0	0	0	3	10	0	0	0	0	0	0	0	0	0	0	0.008	0	0	0	0	0	0.004	0.0131	0	0
Bacteria;Firmicutes;Clostridia;Clostridiales;Lachnospiraceae;Blautia;Blautia faecis	Blautia faecis	293	305	262	373	543	1243	1109	1058	739	377	303	296	198	326	722	665	563	573	0.3763	0.3916	0.3387	0.5225	0.7466	1.4977	1.3913	1.2933	0.9802	0.5557	0.3577	0.3612	0.2351	0.4927	0.9597	0.8734	0.7702	0.7849
Bacteria;Firmicutes;Clostridia;Clostridiales;Lachnospiraceae;Blautia;Blautia hansenii	Blautia hansenii	0	0	0	0	0	0	0	0	3	0	0	0	0	0	4	2	0	0	0	0	0	0	0	0	0	0	0.004	0	0	0	0	0	0.0053	0.0026	0	0
Bacteria;Firmicutes;Clostridia;Clostridiales;Lachnospiraceae;Blautia;Blautia hydrogenotrophica	Blautia hydrogenotrophica	0	0	0	0	0	0	0	2	0	19	0	0	0	6	0	0	0	0	0	0	0	0	0	0	0	0.0024	0	0.028	0	0	0	0.0091	0	0	0	0
Bacteria;Firmicutes;Clostridia;Clostridiales;Lachnospiraceae;Blautia;Blautia luti	Blautia luti	43	46	61	120	617	137	81	129	30	88	302	325	373	114	26	27	459	586	0.0552	0.0591	0.0789	0.1681	0.8484	0.1651	0.1016	0.1577	0.0398	0.1297	0.3565	0.3966	0.443	0.1723	0.0346	0.0355	0.6279	0.8027
Bacteria;Firmicutes;Clostridia;Clostridiales;Lachnospiraceae;Blautia;Blautia obeum	Blautia obeum	564	471	482	126	280	1120	1155	1051	0	118	1317	1199	1370	98	0	0	276	318	0.7244	0.6048	0.6231	0.1765	0.385	1.3495	1.449	1.2847	0	0.1739	1.5546	1.4631	1.6269	0.1481	0	0	0.3776	0.4356
Bacteria;Firmicutes;Clostridia;Clostridiales;Lachnospiraceae;Blautia;Blautia stercoris	Blautia stercoris	0	0	0	0	80	0	0	0	0	0	0	0	0	0	0	0	74	67	0	0	0	0	0.11	0	0	0	0	0	0	0	0	0	0	0	0.1012	0.0918
Bacteria;Firmicutes;Clostridia;Clostridiales;Lachnospiraceae;Blautia;Blautia wexlerae	Blautia wexlerae	748	775	736	2064	733	235	214	262	3167	2024	1036	844	888	1838	3337	3389	671	697	0.9608	0.9952	0.9514	2.891	1.0079	0.2832	0.2685	0.3203	4.2007	2.9834	1.2229	1.0299	1.0545	2.778	4.4357	4.4511	0.9179	0.9547
Bacteria;Firmicutes;Clostridia;Clostridiales;Lachnospiraceae;Blautia;Blautia_uc	Blautia_uc	62	83	100	108	93	146	128	135	9	80	67	39	33	88	29	22	91	80	0.0796	0.1066	0.1293	0.1513	0.1279	0.1759	0.1606	0.165	0.0119	0.1179	0.0791	0.0476	0.0392	0.133	0.0385	0.0289	0.1245	0.1096
Bacteria;Bacteroidetes;Bacteroidia;Bacteroidales;Odoribacteraceae;Butyricimonas;Butyricimonas faecihominis	Butyricimonas faecihominis	120	157	181	0	29	0	0	0	0	0	202	184	170	1	0	0	36	51	0.1541	0.2016	0.234	0	0.0399	0	0	0	0	0	0.2384	0.2245	0.2019	0.0015	0	0	0.0492	0.0699
Bacteria;Bacteroidetes;Bacteroidia;Bacteroidales;Odoribacteraceae;Butyricimonas;Butyricimonas paravirosa	Butyricimonas paravirosa	0	1	0	0	1	0	0	0	0	0	7	11	13	0	0	0	0	1	0	0.0013	0	0	0.0014	0	0	0	0	0	0.0083	0.0134	0.0154	0	0	0	0	0.0014
Bacteria;Bacteroidetes;Bacteroidia;Bacteroidales;Odoribacteraceae;Butyricimonas;Butyricimonas_uc	Butyricimonas_uc	4	3	4	0	0	0	0	0	0	9	4	1	1	0	0	0	0	1	0.0051	0.0039	0.0052	0	0	0	0	0	0	0.0133	0.0047	0.0012	0.0012	0	0	0	0	0.0014
Bacteria;Firmicutes;Clostridia;Clostridiales;Lachnospiraceae;Butyrivibrio_g1;Butyrivibrio crossotus	Butyrivibrio crossotus	0	0	0	0	0	690	708	576	0	0	0	0	1	0	0	0	0	2	0	0	0	0	0	0.8314	0.8882	0.7041	0	0	0	0	0.0012	0	0	0	0	0.0027
Bacteria;Firmicutes;Clostridia;Clostridiales;Lachnospiraceae;Butyrivibrio_g1;Butyrivibrio_g1_uc	Butyrivibrio_g1_uc	0	0	0	0	0	0	0	2	0	0	0	0	0	0	0	0	0	0	0	0	0	0	0	0	0	0.0024	0	0	0	0	0	0	0	0	0	0
Bacteria;Actinobacteria;Actinobacteria_c;Actinomycetales;Actinomycetaceae;Actinomyces;CAGY_s	CAGY_s	0	0	0	0	0	0	0	2	0	0	0	0	0	0	0	0	0	0	0	0	0	0	0	0	0	0.0024	0	0	0	0	0	0	0	0	0	0
Bacteria;Firmicutes;Clostridia;Clostridiales;Clostridiaceae;Clostridium;CCFF_s	CCFF_s	0	0	0	4	0	0	0	0	0	0	0	0	0	0	0	0	0	0	0	0	0	0.0056	0	0	0	0	0	0	0	0	0	0	0	0	0	0
Bacteria;Firmicutes;Clostridia;Clostridiales;Clostridiaceae;Clostridium;CCFI_s	CCFI_s	0	0	0	0	0	0	0	0	1	0	0	0	0	0	0	2	0	0	0	0	0	0	0	0	0	0	0.0013	0	0	0	0	0	0	0.0026	0	0
Bacteria;Firmicutes;Erysipelotrichi;Erysipelotrichales;Erysipelotrichaceae;CCMM_g;CCMM_g_uc	CCMM_g_uc	0	1	0	0	0	0	0	0	0	0	0	0	0	0	2	0	0	0	0	0.0013	0	0	0	0	0	0	0	0	0	0	0	0	0.0027	0	0	0
Bacteria;Firmicutes;Erysipelotrichi;Erysipelotrichales;Erysipelotrichaceae;CCMM_g;CCMM_s	CCMM_s	21	48	36	1487	472	2462	2396	2158	1029	1325	1665	1902	1856	1361	1036	1032	578	520	0.027	0.0616	0.0465	2.0828	0.649	2.9666	3.0059	2.6379	1.3649	1.9531	1.9654	2.3209	2.2041	2.057	1.3771	1.3554	0.7907	0.7123
Bacteria;Actinobacteria;Coriobacteriia;Coriobacteriales;Coriobacteriaceae;Collinsella;CDJG_s	CDJG_s	0	0	0	0	9	0	0	0	0	0	17	9	9	0	0	0	12	13	0	0	0	0	0.0124	0	0	0	0	0	0.0201	0.011	0.0107	0	0	0	0.0164	0.0178
Bacteria;Firmicutes;Bacilli;Lactobacillales;Streptococcaceae;Streptococcus;CP006776_s	CP006776_s	0	0	0	3	0	0	0	0	0	7	0	0	0	18	0	0	0	0	0	0	0	0.0042	0	0	0	0	0	0.0103	0	0	0	0.0272	0	0	0	0
Bacteria;Saccharibacteria_TM7;Saccharimonas_c;Saccharimonas_o;Saccharimonas_f;Saccharimonas;CP007496_s	CP007496_s	0	0	0	0	0	2	0	6	1	1	0	0	0	0	0	0	0	0	0	0	0	0	0	0.0024	0	0.0073	0.0013	0.0015	0	0	0	0	0	0	0	0
Bacteria;Firmicutes;Clostridia;Clostridiales;Lachnospiraceae;Blautia;CP015405_s	CP015405_s	0	0	0	0	0	0	0	0	4	0	0	0	0	0	11	10	0	0	0	0	0	0	0	0	0	0	0.0053	0	0	0	0	0	0.0146	0.0131	0	0
Bacteria;Proteobacteria;Betaproteobacteria;Burkholderiales;Sutterellaceae;Sutterella;CVTY_s	CVTY_s	6	3	4	0	0	0	0	0	0	0	0	0	0	0	0	0	0	0	0.0077	0.0039	0.0052	0	0	0	0	0	0	0	0	0	0	0	0	0	0	0
Bacteria;Firmicutes;Clostridia;Clostridiales;Lachnospiraceae;Anaerostipes;CYYH_s	CYYH_s	521	549	474	76	153	75	99	89	127	84	130	181	138	67	119	120	165	130	0.6692	0.705	0.6128	0.1065	0.2104	0.0904	0.1242	0.1088	0.1685	0.1238	0.1535	0.2209	0.1639	0.1013	0.1582	0.1576	0.2257	0.1781
Bacteria;Firmicutes;Clostridia;Clostridiales;Lachnospiraceae;Coprococcus;CYYZ_s	CYYZ_s	0	1	1	893	2	1041	952	963	0	775	0	1	0	883	0	0	2	3	0	0.0013	0.0013	1.2508	0.0028	1.2543	1.1943	1.1772	0	1.1424	0	0.0012	0	1.3346	0	0	0.0027	0.0041
Bacteria;Firmicutes;Clostridia;Clostridiales;Lachnospiraceae;Lachnospira;CZBV_s	CZBV_s	380	326	351	283	371	126	74	149	56	265	338	250	314	192	51	50	401	490	0.4881	0.4186	0.4537	0.3964	0.5101	0.1518	0.0928	0.1821	0.0743	0.3906	0.399	0.3051	0.3729	0.2902	0.0678	0.0657	0.5486	0.6712
Bacteria;Proteobacteria;Epsilonproteobacteria;Campylobacterales;Campylobacteraceae;Campylobacter;Campylobacter concisus group	Campylobacter concisus group	0	0	0	0	0	0	0	0	0	0	0	0	0	0	4	6	0	0	0	0	0	0	0	0	0	0	0	0	0	0	0	0	0.0053	0.0079	0	0
Bacteria;Proteobacteria;Epsilonproteobacteria;Campylobacterales;Campylobacteraceae;Campylobacter;Campylobacter hominis	Campylobacter hominis	0	0	0	0	0	0	0	0	0	0	0	0	0	0	0	0	6	6	0	0	0	0	0	0	0	0	0	0	0	0	0	0	0	0	0.0082	0.0082
Bacteria;Firmicutes;Clostridia;Clostridiales;Ruminococcaceae;Caproiciproducens;Caproiciproducens_uc	Caproiciproducens_uc	0	0	0	0	0	0	0	0	0	0	0	0	0	0	0	0	3	0	0	0	0	0	0	0	0	0	0	0	0	0	0	0	0	0	0.0041	0
Bacteria;Firmicutes;Clostridia;Clostridiales;Christensenellaceae;Catabacter;Catabacter hongkongensis	Catabacter hongkongensis	0	0	0	0	0	0	0	11	0	0	0	0	0	0	0	0	0	0	0	0	0	0	0	0	0	0.0134	0	0	0	0	0	0	0	0	0	0
Bacteria;Proteobacteria;Gammaproteobacteria;Enterobacterales;Enterobacteriaceae;Citrobacter;Cedecea lapagei group	Cedecea lapagei group	0	0	0	0	0	1	0	0	0	0	0	0	0	0	0	0	0	0	0	0	0	0	0	0.0012	0	0	0	0	0	0	0	0	0	0	0	0
Bacteria;Firmicutes;Clostridia;Clostridiales;Christensenellaceae;Christensenella;Christensenella massiliensis	Christensenella massiliensis	0	0	0	3	0	7	6	12	0	3	0	0	19	4	0	0	6	3	0	0	0	0.0042	0	0.0084	0.0075	0.0147	0	0.0044	0	0	0.0226	0.006	0	0	0.0082	0.0041
Bacteria;Firmicutes;Clostridia;Clostridiales;Christensenellaceae;Christensenella;Christensenella minuta	Christensenella minuta	0	0	0	0	0	0	0	0	0	0	0	0	0	0	0	0	5	0	0	0	0	0	0	0	0	0	0	0	0	0	0	0	0	0	0.0068	0
Bacteria;Firmicutes;Clostridia;Clostridiales;Christensenellaceae;Christensenella;Christensenella timonensis	Christensenella timonensis	0	0	0	0	0	0	0	4	0	0	0	0	0	0	0	0	0	0	0	0	0	0	0	0	0	0.0049	0	0	0	0	0	0	0	0	0	0
Bacteria;Proteobacteria;Gammaproteobacteria;Enterobacterales;Enterobacteriaceae;Citrobacter;Citrobacter amalonaticus group	Citrobacter amalonaticus group	0	0	0	0	0	0	1	0	0	0	0	0	0	0	0	0	0	0	0	0	0	0	0	0	0.0013	0	0	0	0	0	0	0	0	0	0	0
Bacteria;Proteobacteria;Gammaproteobacteria;Enterobacterales;Enterobacteriaceae;Citrobacter;Citrobacter europaeus	Citrobacter europaeus	0	0	0	0	0	0	6	0	0	0	0	0	0	0	0	0	0	0	0	0	0	0	0	0	0.0075	0	0	0	0	0	0	0	0	0	0	0
Bacteria;Proteobacteria;Gammaproteobacteria;Enterobacterales;Enterobacteriaceae;Citrobacter;Citrobacter freundii group	Citrobacter freundii group	1	5	2	0	6	32	17	12	0	0	0	0	0	0	0	0	8	19	0.0013	0.0064	0.0026	0	0.0083	0.0386	0.0213	0.0147	0	0	0	0	0	0	0	0	0.0109	0.026
Bacteria;Proteobacteria;Gammaproteobacteria;Enterobacterales;Enterobacteriaceae;Citrobacter;Citrobacter gillenii	Citrobacter gillenii	0	0	0	0	0	1	0	0	0	0	0	0	0	0	0	0	0	0	0	0	0	0	0	0.0012	0	0	0	0	0	0	0	0	0	0	0	0
Bacteria;Proteobacteria;Gammaproteobacteria;Enterobacterales;Enterobacteriaceae;Citrobacter;Citrobacter koseri	Citrobacter koseri	16	6	11	0	0	1701	1693	1873	0	0	0	0	0	0	0	0	1	0	0.0206	0.0077	0.0142	0	0	2.0496	2.1239	2.2895	0	0	0	0	0	0	0	0	0.0014	0
Bacteria;Proteobacteria;Gammaproteobacteria;Enterobacterales;Enterobacteriaceae;Citrobacter;Citrobacter_uc	Citrobacter_uc	0	0	0	0	0	3	2	5	0	0	0	0	0	0	0	0	0	0	0	0	0	0	0	0.0036	0.0025	0.0061	0	0	0	0	0	0	0	0	0	0
Bacteria;Firmicutes;Clostridia;Clostridiales;Peptostreptococcaceae;Clostridioides;Clostridioides difficile group	Clostridioides difficile group	0	0	0	0	0	0	0	0	2	0	0	0	0	1	0	0	0	0	0	0	0	0	0	0	0	0	0.0027	0	0	0	0	0.0015	0	0	0	0
Bacteria;Firmicutes;Clostridia;Clostridiales;Lachnospiraceae;Clostridium_g24;Clostridium aldenense	Clostridium aldenense	4	1	6	0	0	0	0	0	12	0	0	0	0	0	25	15	0	0	0.0051	0.0013	0.0078	0	0	0	0	0	0.0159	0	0	0	0	0	0.0332	0.0197	0	0
Bacteria;Firmicutes;Clostridia;Clostridiales;Lachnospiraceae;Clostridium_g24;Clostridium asparagiforme	Clostridium asparagiforme	0	0	0	0	0	0	0	0	6	0	0	9	0	0	0	3	0	0	0	0	0	0	0	0	0	0	0.008	0	0	0.011	0	0	0	0.0039	0	0
Bacteria;Firmicutes;Clostridia;Clostridiales;Lachnospiraceae;Clostridium_g24;Clostridium bolteae	Clostridium bolteae	0	15	8	0	0	0	0	0	19	0	90	5	21	0	31	29	0	0	0	0.0193	0.0103	0	0	0	0	0	0.0252	0	0.1062	0.0061	0.0249	0	0.0412	0.0381	0	0
Bacteria;Firmicutes;Clostridia;Clostridiales;Clostridiaceae;Clostridium;Clostridium celatum	Clostridium celatum	0	0	0	0	0	0	0	0	0	0	0	0	0	0	0	2	0	0	0	0	0	0	0	0	0	0	0	0	0	0	0	0	0	0.0026	0	0
Bacteria;Firmicutes;Clostridia;Clostridiales;Lachnospiraceae;Clostridium_g24;Clostridium citroniae	Clostridium citroniae	9	15	8	4	0	0	0	0	13	0	0	0	15	5	14	2	6	1	0.0116	0.0193	0.0103	0.0056	0	0	0	0	0.0172	0	0	0	0.0178	0.0076	0.0186	0.0026	0.0082	0.0014
Bacteria;Firmicutes;Clostridia;Clostridiales;Lachnospiraceae;Clostridium_g24;Clostridium clostridioforme	Clostridium clostridioforme	2	0	5	0	0	0	0	0	9	0	0	0	0	0	11	17	0	0	0.0026	0	0.0065	0	0	0	0	0	0.0119	0	0	0	0	0	0.0146	0.0223	0	0
Bacteria;Firmicutes;Clostridia;Clostridiales;Clostridiaceae;Clostridium;Clostridium disporicum	Clostridium disporicum	11	2	16	0	0	0	0	25	16	3	0	0	0	0	17	16	0	0	0.0141	0.0026	0.0207	0	0	0	0	0.0306	0.0212	0.0044	0	0	0	0	0.0226	0.021	0	0
Bacteria;Firmicutes;Clostridia;Clostridiales;Lachnospiraceae;Ruminococcus_g4;Clostridium glycyrrhizinilyticum	Clostridium glycyrrhizinilyticum	0	3	5	0	0	0	0	0	0	0	0	0	0	0	0	0	0	0	0	0.0039	0.0065	0	0	0	0	0	0	0	0	0	0	0	0	0	0	0
Bacteria;Firmicutes;Erysipelotrichi;Erysipelotrichales;Erysipelotrichaceae;Longicatena;Clostridium innocuum	Clostridium innocuum	12	8	11	0	1	105	132	165	29	1	0	0	0	0	40	43	0	0	0.0154	0.0103	0.0142	0	0.0014	0.1265	0.1656	0.2017	0.0385	0.0015	0	0	0	0	0.0532	0.0565	0	0
Bacteria;Firmicutes;Clostridia;Clostridiales;Lachnospiraceae;Clostridium_g24;Clostridium lavalense	Clostridium lavalense	0	0	5	3	0	0	0	0	7	0	1	0	11	0	3	11	0	0	0	0	0.0065	0.0042	0	0	0	0	0.0093	0	0.0012	0	0.0131	0	0.004	0.0144	0	0
Bacteria;Firmicutes;Clostridia;Clostridiales;Ruminococcaceae;Caproiciproducens;Clostridium leptum	Clostridium leptum	2	1	6	15	15	0	7	0	0	7	0	0	0	7	0	0	10	4	0.0026	0.0013	0.0078	0.021	0.0206	0	0.0088	0	0	0.0103	0	0	0	0.0106	0	0	0.0137	0.0055
Bacteria;Firmicutes;Clostridia;Clostridiales;Lachnospiraceae;Coprococcus_g2;Clostridium nexile	Clostridium nexile	0	0	0	1	0	0	0	0	1628	0	0	0	0	0	1458	1596	0	0	0	0	0	0.0014	0	0	0	0	2.1594	0	0	0	0	0	1.938	2.0962	0	0
Bacteria;Firmicutes;Clostridia;Clostridiales;Clostridiaceae;Clostridium;Clostridium paraputrificum	Clostridium paraputrificum	0	0	0	6	0	1	1	0	42	1	0	0	0	0	65	48	0	0	0	0	0	0.0084	0	0.0012	0.0013	0	0.0557	0.0015	0	0	0	0	0.0864	0.063	0	0
Bacteria;Firmicutes;Clostridia;Clostridiales;Clostridiaceae;Clostridium;Clostridium perfringens	Clostridium perfringens	4	2	0	0	0	0	0	0	4	0	0	0	0	0	5	0	0	1	0.0051	0.0026	0	0	0	0	0	0	0.0053	0	0	0	0	0	0.0066	0	0	0.0014
Bacteria;Firmicutes;Erysipelotrichi;Erysipelotrichales;Erysipelotrichaceae;Clostridium_g6;Clostridium ramosum	Clostridium ramosum	0	0	5	0	0	0	0	0	89	0	0	0	0	0	98	91	0	0	0	0	0.0065	0	0	0	0	0	0.118	0	0	0	0	0	0.1303	0.1195	0	0
Bacteria;Firmicutes;Erysipelotrichi;Erysipelotrichales;Erysipelotrichaceae;Clostridium_g6;Clostridium saccharogumia group	Clostridium saccharogumia group	40	25	39	0	0	0	0	0	105	0	0	0	0	0	106	74	0	0	0.0514	0.0321	0.0504	0	0	0	0	0	0.1393	0	0	0	0	0	0.1409	0.0972	0	0
Bacteria;Firmicutes;Clostridia;Clostridiales;Clostridiaceae;Clostridium;Clostridium sartagoforme	Clostridium sartagoforme	0	0	0	0	0	0	0	0	3	0	0	0	0	0	7	9	0	0	0	0	0	0	0	0	0	0	0.004	0	0	0	0	0	0.0093	0.0118	0	0
Bacteria;Firmicutes;Clostridia;Clostridiales;Clostridiaceae;Clostridium;Clostridium saudiense	Clostridium saudiense	24	29	24	22	11	0	7	44	44	7	0	0	37	7	37	70	18	7	0.0308	0.0372	0.031	0.0308	0.0151	0	0.0088	0.0538	0.0584	0.0103	0	0	0.0439	0.0106	0.0492	0.0919	0.0246	0.0096
Bacteria;Firmicutes;Clostridia;Clostridiales;Lachnospiraceae;Clostridium_g21;Clostridium scindens	Clostridium scindens	4	0	0	0	0	0	0	15	23	0	0	0	0	0	40	52	0	0	0.0051	0	0	0	0	0	0	0.0183	0.0305	0	0	0	0	0	0.0532	0.0683	0	0
Bacteria;Firmicutes;Erysipelotrichi;Erysipelotrichales;Erysipelotrichaceae;Clostridium_g6;Clostridium spiroforme	Clostridium spiroforme	0	0	0	21	0	0	0	0	0	15	81	99	116	13	0	0	0	0	0	0	0	0.0294	0	0	0	0	0	0.0221	0.0956	0.1208	0.1378	0.0196	0	0	0	0
Bacteria;Firmicutes;Clostridia;Clostridiales;Lachnospiraceae;Clostridium_g35;Clostridium symbiosum	Clostridium symbiosum	3	0	2	0	0	0	0	0	15	0	0	0	0	0	18	11	0	0	0.0039	0	0.0026	0	0	0	0	0	0.0199	0	0	0	0	0	0.0239	0.0144	0	0
Bacteria;Firmicutes;Clostridia;Clostridiales;Clostridiaceae;Clostridium;Clostridium tertium	Clostridium tertium	0	0	0	0	0	0	0	0	1	0	0	0	0	0	0	0	0	0	0	0	0	0	0	0	0	0	0.0013	0	0	0	0	0	0	0	0	0
Bacteria;Firmicutes;Clostridia;Clostridiales;Lachnospiraceae;Clostridium_g24;Clostridium_g24_uc	Clostridium_g24_uc	0	0	0	0	0	0	0	0	11	1	1	0	0	0	8	12	2	14	0	0	0	0	0	0	0	0	0.0146	0.0015	0.0012	0	0	0	0.0106	0.0158	0.0027	0.0192
Bacteria;Firmicutes;Erysipelotrichi;Erysipelotrichales;Erysipelotrichaceae;Clostridium_g6;Clostridium_g6_uc	Clostridium_g6_uc	0	0	0	0	0	0	0	0	4	0	0	0	0	0	0	0	0	0	0	0	0	0	0	0	0	0	0.0053	0	0	0	0	0	0	0	0	0
Bacteria;Firmicutes;Clostridia;Clostridiales;Clostridiaceae;Clostridium;Clostridium_uc	Clostridium_uc	1	0	0	0	0	41	45	43	3	0	0	0	1	0	1	0	0	0	0.0013	0	0	0	0	0.0494	0.0565	0.0526	0.004	0	0	0	0.0012	0	0.0013	0	0	0
Bacteria;Actinobacteria;Coriobacteriia;Coriobacteriales;Coriobacteriaceae;Collinsella;Collinsella aerofaciens group	Collinsella aerofaciens group	471	427	428	400	152	1170	1012	1002	452	333	197	251	144	377	340	317	171	151	0.605	0.5483	0.5533	0.5603	0.209	1.4098	1.2696	1.2248	0.5995	0.4908	0.2325	0.3063	0.171	0.5698	0.4519	0.4163	0.2339	0.2068
Bacteria;Actinobacteria;Coriobacteriia;Coriobacteriales;Coriobacteriaceae;Collinsella;Collinsella_uc	Collinsella_uc	0	0	0	0	0	3	0	0	0	0	0	0	0	0	0	0	0	0	0	0	0	0	0	0.0036	0	0	0	0	0	0	0	0	0	0	0	0
Bacteria;Firmicutes;Erysipelotrichi;Erysipelotrichales;Erysipelotrichaceae;Coprobacillus;Coprobacillus cateniformis	Coprobacillus cateniformis	0	0	0	0	17	926	843	808	1	0	0	0	0	0	0	0	4	21	0	0	0	0	0.0234	1.1158	1.0576	0.9877	0.0013	0	0	0	0	0	0	0	0.0055	0.0288
Bacteria;Firmicutes;Erysipelotrichi;Erysipelotrichales;Erysipelotrichaceae;Coprobacillus;Coprobacillus_uc	Coprobacillus_uc	0	0	0	3	0	0	0	0	0	14	0	0	0	2	0	0	0	0	0	0	0	0.0042	0	0	0	0	0	0.0206	0	0	0	0.003	0	0	0	0
Bacteria;Bacteroidetes;Bacteroidia;Bacteroidales;Barnesiellaceae;Coprobacter;Coprobacter fastidiosus	Coprobacter fastidiosus	34	34	28	37	1	14	0	8	0	15	0	0	0	6	0	0	4	6	0.0437	0.0437	0.0362	0.0518	0.0014	0.0169	0	0.0098	0	0.0221	0	0	0	0.0091	0	0	0.0055	0.0082
Bacteria;Bacteroidetes;Bacteroidia;Bacteroidales;Barnesiellaceae;Coprobacter;Coprobacter secundus	Coprobacter secundus	19	15	29	0	15	0	1	0	0	0	97	120	103	0	0	0	9	14	0.0244	0.0193	0.0375	0	0.0206	0	0.0013	0	0	0	0.1145	0.1464	0.1223	0	0	0	0.0123	0.0192
Bacteria;Bacteroidetes;Bacteroidia;Bacteroidales;Barnesiellaceae;Coprobacter;Coprobacter_uc	Coprobacter_uc	0	0	0	20	16	0	0	0	0	14	0	0	0	14	0	0	14	18	0	0	0	0.028	0.022	0	0	0	0	0.0206	0	0	0	0.0212	0	0	0.0192	0.0247
Bacteria;Firmicutes;Clostridia;Clostridiales;Lachnospiraceae;Frisingicoccus;Coprococcus catus	Coprococcus catus	142	118	175	228	146	476	347	382	0	212	256	238	218	200	0	0	91	110	0.1824	0.1515	0.2262	0.3194	0.2008	0.5735	0.4353	0.467	0	0.3125	0.3022	0.2904	0.2589	0.3023	0	0	0.1245	0.1507
Bacteria;Firmicutes;Clostridia;Clostridiales;Lachnospiraceae;Coprococcus_g2;Coprococcus comes	Coprococcus comes	89	67	93	1427	928	832	768	789	0	1458	1843	1867	1882	1458	1	0	994	900	0.1143	0.086	0.1202	1.9988	1.276	1.0025	0.9635	0.9645	0	2.1491	2.1755	2.2782	2.235	2.2036	0.0013	0	1.3598	1.2328
Bacteria;Firmicutes;Clostridia;Clostridiales;Lachnospiraceae;Coprococcus;Coprococcus eutactus	Coprococcus eutactus	0	0	0	0	203	0	0	0	0	1	0	0	0	1	0	0	211	154	0	0	0	0	0.2791	0	0	0	0	0.0015	0	0	0	0.0015	0	0	0.2886	0.2109
Bacteria;Firmicutes;Clostridia;Clostridiales;Lachnospiraceae;Coprococcus_g2;Coprococcus_g2_uc	Coprococcus_g2_uc	0	0	2	4	6	0	0	0	6	0	3	4	0	2	3	4	3	0	0	0	0.0026	0.0056	0.0083	0	0	0	0.008	0	0.0035	0.0049	0	0.003	0.004	0.0053	0.0041	0
Bacteria;Firmicutes;Clostridia;Clostridiales;Lachnospiraceae;Coprococcus;Coprococcus_uc	Coprococcus_uc	0	0	0	2	0	1	0	0	0	0	0	0	0	0	0	0	0	1	0	0	0	0.0028	0	0.0012	0	0	0	0	0	0	0	0	0	0	0	0.0014
Bacteria;Actinobacteria;Actinobacteria_c;Corynebacteriales;Corynebacteriaceae;Corynebacterium;Corynebacterium accolens group	Corynebacterium accolens group	1	0	0	0	0	0	0	0	0	0	0	0	0	0	0	0	0	0	0.0013	0	0	0	0	0	0	0	0	0	0	0	0	0	0	0	0	0
Bacteria;Actinobacteria;Actinobacteria_c;Corynebacteriales;Corynebacteriaceae;Corynebacterium;Corynebacterium afermentans group	Corynebacterium afermentans group	0	0	0	0	0	0	0	0	0	0	0	11	2	0	0	0	0	0	0	0	0	0	0	0	0	0	0	0	0	0.0134	0.0024	0	0	0	0	0
Bacteria;Actinobacteria;Actinobacteria_c;Corynebacteriales;Corynebacteriaceae;Corynebacterium;Corynebacterium amycolatum group	Corynebacterium amycolatum group	0	0	0	0	0	1	0	0	0	0	0	0	0	0	0	0	0	0	0	0	0	0	0	0.0012	0	0	0	0	0	0	0	0	0	0	0	0
Bacteria;Actinobacteria;Actinobacteria_c;Corynebacteriales;Corynebacteriaceae;Corynebacterium;Corynebacterium aurimucosum group	Corynebacterium aurimucosum group	0	0	0	0	0	0	0	1	0	0	0	0	0	0	0	0	0	0	0	0	0	0	0	0	0	0.0012	0	0	0	0	0	0	0	0	0	0
Bacteria;Actinobacteria;Actinobacteria_c;Corynebacteriales;Corynebacteriaceae;Corynebacterium;Corynebacterium durum	Corynebacterium durum	0	1	1	0	0	0	1	0	0	0	0	0	0	0	0	0	0	0	0	0.0013	0.0013	0	0	0	0.0013	0	0	0	0	0	0	0	0	0	0	0
Bacteria;Actinobacteria;Actinobacteria_c;Corynebacteriales;Corynebacteriaceae;Corynebacterium;Corynebacterium jeikeium group	Corynebacterium jeikeium group	0	0	0	0	0	0	1	0	0	0	0	0	0	0	0	0	0	0	0	0	0	0	0	0	0.0013	0	0	0	0	0	0	0	0	0	0	0
Bacteria;Actinobacteria;Actinobacteria_c;Corynebacteriales;Corynebacteriaceae;Corynebacterium;Corynebacterium pilbarense	Corynebacterium pilbarense	0	0	0	0	0	1	0	0	0	0	0	0	0	0	0	0	0	0	0	0	0	0	0	0.0012	0	0	0	0	0	0	0	0	0	0	0	0
Bacteria;Actinobacteria;Actinobacteria_c;Corynebacteriales;Corynebacteriaceae;Corynebacterium;Corynebacterium tuberculostearicum	Corynebacterium tuberculostearicum	0	0	1	0	0	0	0	0	0	0	0	0	0	0	0	0	0	0	0	0	0.0013	0	0	0	0	0	0	0	0	0	0	0	0	0	0	0
Bacteria;Actinobacteria;Actinobacteria_c;Propionibacteriales;Propionibacteriaceae;Cutibacterium;Cutibacterium acnes group	Cutibacterium acnes group	0	0	0	0	0	7	6	1	0	0	0	0	0	1	0	0	0	0	0	0	0	0	0	0.0084	0.0075	0.0012	0	0	0	0	0	0.0015	0	0	0	0
Bacteria;Firmicutes;Clostridia;Clostridiales;Lachnospiraceae;Blautia;DQ057417_s	DQ057417_s	0	0	0	0	2	0	0	0	0	0	0	0	0	0	0	0	4	1	0	0	0	0	0.0028	0	0	0	0	0	0	0	0	0	0	0	0.0055	0.0014
Bacteria;Firmicutes;Clostridia;Clostridiales;Ruminococcaceae;Subdoligranulum;DQ057482_s	DQ057482_s	0	0	0	0	0	0	0	0	0	0	0	0	0	0	0	0	1	0	0	0	0	0	0	0	0	0	0	0	0	0	0	0	0	0	0.0014	0
Bacteria;Firmicutes;Clostridia;Clostridiales;Ruminococcaceae;Sporobacter;DQ342334_s	DQ342334_s	0	0	0	0	0	0	8	0	0	0	0	0	0	0	0	0	0	0	0	0	0	0	0	0	0.01	0	0	0	0	0	0	0	0	0	0	0
Bacteria;Firmicutes;Clostridia;Clostridiales;Ruminococcaceae;Subdoligranulum;DQ455909_s	DQ455909_s	0	0	0	0	0	0	0	0	0	0	0	0	0	0	0	0	0	2	0	0	0	0	0	0	0	0	0	0	0	0	0	0	0	0	0	0.0027
Bacteria;Firmicutes;Clostridia;Clostridiales;Ruminococcaceae;Pseudoflavonifractor;DQ456157_s	DQ456157_s	0	0	0	0	0	0	0	7	0	0	0	0	0	0	0	0	2	0	0	0	0	0	0	0	0	0.0086	0	0	0	0	0	0	0	0	0.0027	0
Bacteria;Firmicutes;Clostridia;Clostridiales;Lachnospiraceae;DQ456197_g;DQ456197_s	DQ456197_s	0	0	0	0	0	0	0	0	0	0	0	0	0	0	0	0	0	1	0	0	0	0	0	0	0	0	0	0	0	0	0	0	0	0	0	0.0014
Bacteria;Firmicutes;Clostridia;Clostridiales;Christensenellaceae;PAC001360_g;DQ456434_s	DQ456434_s	0	0	0	0	0	0	0	0	0	0	0	0	0	0	0	0	1	0	0	0	0	0	0	0	0	0	0	0	0	0	0	0	0	0	0.0014	0
Bacteria;Firmicutes;Clostridia;Clostridiales;Christensenellaceae;PAC001437_g;DQ793542_s	DQ793542_s	0	0	0	0	1	5	4	10	0	0	0	0	0	0	0	0	2	5	0	0	0	0	0.0014	0.006	0.005	0.0122	0	0	0	0	0	0	0	0	0.0027	0.0068
Bacteria;Firmicutes;Clostridia;Clostridiales;Ruminococcaceae;PAC000661_g;DQ793581_s	DQ793581_s	0	0	0	10	0	0	0	0	0	28	0	0	0	12	0	0	0	0	0	0	0	0.014	0	0	0	0	0	0.0413	0	0	0	0.0181	0	0	0	0
Bacteria;Firmicutes;Clostridia;Clostridiales;Lachnospiraceae;Blautia;DQ794680_s	DQ794680_s	0	1	0	0	0	0	0	0	0	0	0	0	0	0	0	0	0	0	0	0.0013	0	0	0	0	0	0	0	0	0	0	0	0	0	0	0	0
Bacteria;Firmicutes;Clostridia;Clostridiales;Ruminococcaceae;Oscillibacter;DQ797017_s	DQ797017_s	0	0	0	0	0	0	1	0	0	0	0	1	0	0	0	0	0	0	0	0	0	0	0	0	0.0013	0	0	0	0	0.0012	0	0	0	0	0	0
Bacteria;Firmicutes;Clostridia;Clostridiales;Lachnospiraceae;Blautia;DQ799511_s	DQ799511_s	0	0	0	0	0	0	0	0	0	0	0	0	0	0	0	0	1	0	0	0	0	0	0	0	0	0	0	0	0	0	0	0	0	0	0.0014	0
Bacteria;Firmicutes;Clostridia;Clostridiales;Dehalobacterium_f;PAC001447_g;DQ800018_s	DQ800018_s	0	0	0	0	0	0	3	0	0	0	0	0	0	0	0	0	0	0	0	0	0	0	0	0	0.0038	0	0	0	0	0	0	0	0	0	0	0
Bacteria;Firmicutes;Clostridia;Clostridiales;Ruminococcaceae;Eubacterium_g23;DQ800764_s	DQ800764_s	0	0	0	0	2	0	0	0	0	0	478	401	337	0	0	0	0	0	0	0	0	0	0.0028	0	0	0	0	0	0.5642	0.4893	0.4002	0	0	0	0	0
Bacteria;Firmicutes;Clostridia;Clostridiales;Lachnospiraceae;PAC000195_g;DQ801499_s	DQ801499_s	0	0	0	0	0	8	24	5	0	0	0	0	0	0	0	0	0	0	0	0	0	0	0	0.0096	0.0301	0.0061	0	0	0	0	0	0	0	0	0	0
Bacteria;Bacteroidetes;Bacteroidia;Bacteroidales;Bacteroidaceae;Bacteroides;DQ805799_s	DQ805799_s	9	8	8	1	0	0	0	0	0	0	0	0	0	0	0	0	0	0	0.0116	0.0103	0.0103	0.0014	0	0	0	0	0	0	0	0	0	0	0	0	0	0
Bacteria;Actinobacteria;Coriobacteriia;Coriobacteriales;Coriobacteriaceae;LT821227_g;DQ805867_s	DQ805867_s	0	0	0	11	0	0	0	0	0	4	0	0	0	12	0	0	0	0	0	0	0	0.0154	0	0	0	0	0	0.0059	0	0	0	0.0181	0	0	0	0
Bacteria;Firmicutes;Clostridia;Clostridiales;Ruminococcaceae;Oscillibacter;DQ806484_s	DQ806484_s	0	0	0	0	2	0	0	0	0	0	0	0	0	0	0	0	0	0	0	0	0	0	0.0028	0	0	0	0	0	0	0	0	0	0	0	0	0
Bacteria;Actinobacteria;Coriobacteriia;Coriobacteriales;Coriobacteriaceae;DQ807451_g;DQ807451_s	DQ807451_s	1	0	0	1	1	3	8	7	0	0	0	0	0	1	0	0	0	0	0.0013	0	0	0.0014	0.0014	0.0036	0.01	0.0086	0	0	0	0	0	0.0015	0	0	0	0
Bacteria;Firmicutes;Clostridia;Clostridiales;Lachnospiraceae;Blautia;DQ808053_s	DQ808053_s	0	0	0	0	0	0	0	0	0	0	0	0	0	1	0	0	0	0	0	0	0	0	0	0	0	0	0	0	0	0	0	0.0015	0	0	0	0
Bacteria;Bacteroidetes;Bacteroidia;Bacteroidales;Bacteroidaceae;Bacteroides;DQ808716_s	DQ808716_s	0	0	0	1	0	0	0	0	0	0	0	0	0	0	0	0	0	0	0	0	0	0.0014	0	0	0	0	0	0	0	0	0	0	0	0	0	0
Bacteria;Bacteroidetes;Bacteroidia;Bacteroidales;Bacteroidaceae;Bacteroides;DQ809262_s	DQ809262_s	24	19	18	5	12	0	1	0	0	2	67	71	47	3	0	0	11	14	0.0308	0.0244	0.0233	0.007	0.0165	0	0.0013	0	0	0.0029	0.0791	0.0866	0.0558	0.0045	0	0	0.015	0.0192
Bacteria;Firmicutes;Clostridia;Clostridiales;Lachnospiraceae;Blautia;DQ825048_s	DQ825048_s	3	1	6	0	0	0	0	0	0	0	0	0	0	3	2	0	4	4	0.0039	0.0013	0.0078	0	0	0	0	0	0	0	0	0	0	0.0045	0.0027	0	0.0055	0.0055
Bacteria;Firmicutes;Clostridia;Clostridiales;Lachnospiraceae;Clostridium_g24;DQ904718_s	DQ904718_s	0	0	0	0	3	0	0	0	0	0	0	0	0	0	0	0	0	0	0	0	0	0	0.0041	0	0	0	0	0	0	0	0	0	0	0	0	0
Bacteria;Firmicutes;Clostridia;Clostridiales;Ruminococcaceae;PAC000661_g;DQ905423_s	DQ905423_s	0	0	0	0	1254	0	0	0	0	0	0	0	0	0	0	0	1237	1267	0	0	0	0	1.7243	0	0	0	0	0	0	0	0	0	0	0	1.6922	1.7355
Bacteria;Firmicutes;Clostridia;Clostridiales;Ruminococcaceae;PAC000661_g;DQ905461_s	DQ905461_s	0	0	0	37	0	117	58	67	0	46	0	0	0	15	0	0	0	0	0	0	0	0.0518	0	0.141	0.0728	0.0819	0	0.0678	0	0	0	0.0227	0	0	0	0
Bacteria;Actinobacteria;Actinobacteria_c;Micrococcales;Dermacoccaceae;Dermacoccus;Dermacoccus nishinomiyaensis	Dermacoccus nishinomiyaensis	0	0	0	0	0	0	0	0	0	0	0	0	0	0	0	0	1	0	0	0	0	0	0	0	0	0	0	0	0	0	0	0	0	0	0.0014	0
Bacteria;Proteobacteria;Deltaproteobacteria;Desulfovibrionales;Desulfovibrionaceae;Desulfovibrio;Desulfovibrio piger	Desulfovibrio piger	0	0	0	0	108	100	35	69	0	0	261	325	287	0	0	0	110	134	0	0	0	0	0.1485	0.1205	0.0439	0.0843	0	0	0.3081	0.3966	0.3408	0	0	0	0.1505	0.1835
Bacteria;Firmicutes;Negativicutes;Veillonellales;Veillonellaceae;Dialister;Dialister invisus	Dialister invisus	0	0	0	3	111	0	0	0	236	5	0	0	0	4	242	203	106	103	0	0	0	0.0042	0.1526	0	0	0	0.313	0.0074	0	0	0	0.006	0.3217	0.2666	0.145	0.1411
Bacteria;Firmicutes;Negativicutes;Veillonellales;Veillonellaceae;Dialister;Dialister pneumosintes	Dialister pneumosintes	0	0	3	0	0	0	0	0	0	0	22	27	23	0	0	0	0	0	0	0	0.0039	0	0	0	0	0	0	0	0.026	0.0329	0.0273	0	0	0	0	0
Bacteria;Firmicutes;Erysipelotrichi;Erysipelotrichales;Erysipelotrichaceae;Dielma;Dielma fastidiosa	Dielma fastidiosa	0	0	0	0	0	0	0	6	0	0	12	4	14	0	0	0	0	0	0	0	0	0	0	0	0	0.0073	0	0	0.0142	0.0049	0.0166	0	0	0	0	0
Bacteria;Firmicutes;Clostridia;Clostridiales;Lachnospiraceae;Dorea;Dorea formicigenerans	Dorea formicigenerans	269	255	303	259	160	945	1123	1099	283	249	670	537	482	231	246	306	139	123	0.3455	0.3274	0.3917	0.3628	0.22	1.1387	1.4088	1.3434	0.3754	0.367	0.7909	0.6553	0.5724	0.3491	0.327	0.4019	0.1902	0.1685
Bacteria;Firmicutes;Clostridia;Clostridiales;Lachnospiraceae;Dorea;Dorea longicatena	Dorea longicatena	1415	1331	1135	1151	819	395	340	387	0	1181	2371	2251	2555	1144	0	0	787	847	1.8175	1.7091	1.4672	1.6122	1.1261	0.4759	0.4265	0.4731	0	1.7408	2.7988	2.7468	3.0342	1.7291	0	0	1.0766	1.1602
Bacteria;Firmicutes;Clostridia;Clostridiales;Lachnospiraceae;Dorea;Dorea massiliensis	Dorea massiliensis	0	0	1	0	0	0	0	0	0	0	0	0	0	2	0	0	0	0	0	0	0.0013	0	0	0	0	0	0	0	0	0	0	0.003	0	0	0	0
Bacteria;Firmicutes;Clostridia;Clostridiales;Lachnospiraceae;Dorea;Dorea_uc	Dorea_uc	2	0	3	0	2	0	0	0	0	0	2	2	5	9	0	0	0	0	0.0026	0	0.0039	0	0.0028	0	0	0	0	0	0.0024	0.0024	0.0059	0.0136	0	0	0	0
Bacteria;Bacteroidetes;Bacteroidia;Bacteroidales;Porphyromonadaceae;Dysgonomonas;Dysgonomonas mossii group	Dysgonomonas mossii group	0	0	0	0	0	0	0	0	37	0	0	0	0	0	12	4	0	0	0	0	0	0	0	0	0	0	0.0491	0	0	0	0	0	0.016	0.0053	0	0
Bacteria;Firmicutes;Clostridia;Clostridiales;Lachnospiraceae;Ruminococcus_g4;EF025265_s	EF025265_s	0	0	0	0	0	0	0	0	0	0	0	0	0	0	0	0	0	1	0	0	0	0	0	0	0	0	0	0	0	0	0	0	0	0	0	0.0014
Bacteria;Bacteroidetes;Bacteroidia;Bacteroidales;Prevotellaceae;Prevotella;EF071318_s	EF071318_s	0	0	0	0	1	0	0	0	0	0	0	0	0	0	0	0	1	0	0	0	0	0	0.0014	0	0	0	0	0	0	0	0	0	0	0	0.0014	0
Bacteria;Firmicutes;Clostridia;Clostridiales;Lachnospiraceae;Blautia;EF399598_s	EF399598_s	0	0	0	0	0	0	0	0	0	0	3	4	8	0	0	0	0	0	0	0	0	0	0	0	0	0	0	0	0.0035	0.0049	0.0095	0	0	0	0	0
Bacteria;Firmicutes;Clostridia;Clostridiales;Ruminococcaceae;Caproiciproducens;EF400739_s	EF400739_s	0	0	1	0	3	0	0	0	8	0	0	0	0	0	10	20	1	0	0	0	0.0013	0	0.0041	0	0	0	0.0106	0	0	0	0	0	0.0133	0.0263	0.0014	0
Bacteria;Firmicutes;Clostridia;Clostridiales;Ruminococcaceae;Caproiciproducens;EF400741_s	EF400741_s	8	5	6	0	0	0	0	0	0	2	0	0	0	0	0	0	1	0	0.0103	0.0064	0.0078	0	0	0	0	0	0	0.0029	0	0	0	0	0	0	0.0014	0
Bacteria;Firmicutes;Clostridia;Clostridiales;Ruminococcaceae;Pseudoflavonifractor;EF403010_s	EF403010_s	0	0	0	0	0	12	0	0	0	0	0	0	0	0	0	0	0	0	0	0	0	0	0	0.0145	0	0	0	0	0	0	0	0	0	0	0	0
Bacteria;Firmicutes;Clostridia;Clostridiales;Ruminococcaceae;Oscillibacter;EF404193_s	EF404193_s	0	0	0	0	0	27	17	34	0	0	0	0	0	0	0	0	0	0	0	0	0	0	0	0.0325	0.0213	0.0416	0	0	0	0	0	0	0	0	0	0
Bacteria;Firmicutes;Clostridia;Clostridiales;Lachnospiraceae;PAC001137_g;EF405506_s	EF405506_s	0	0	0	0	0	0	0	0	0	2	0	0	0	4	0	0	5	3	0	0	0	0	0	0	0	0	0	0.0029	0	0	0	0.006	0	0	0.0068	0.0041
Bacteria;Firmicutes;Clostridia;Clostridiales;Ruminococcaceae;Sporobacter;EF434356_s	EF434356_s	0	0	0	0	3	0	0	0	0	0	0	0	0	0	0	0	0	0	0	0	0	0	0.0041	0	0	0	0	0	0	0	0	0	0	0	0	0
Bacteria;Firmicutes;Clostridia;Clostridiales;Ruminococcaceae;PAC000661_g;EF434365_s	EF434365_s	0	0	0	0	8	0	0	0	0	0	0	0	0	0	0	0	8	32	0	0	0	0	0.011	0	0	0	0	0	0	0	0	0	0	0	0.0109	0.0438
Bacteria;Bacteroidetes;Bacteroidia;Bacteroidales;Bacteroidaceae;Bacteroides;EQ973383_s	EQ973383_s	3	2	1	0	0	0	0	0	0	0	5	0	2	0	0	0	0	0	0.0039	0.0026	0.0013	0	0	0	0	0	0	0	0.0059	0	0.0024	0	0	0	0	0
Bacteria;Firmicutes;Clostridia;Clostridiales;Ruminococcaceae;Oscillibacter;EU009826_s	EU009826_s	0	0	0	0	2	0	0	0	0	0	0	0	0	0	0	0	0	0	0	0	0	0	0.0028	0	0	0	0	0	0	0	0	0	0	0	0	0
Bacteria;Firmicutes;Bacilli;Bacillales;Thermicanus_f;Thermicanus;EU160525_s	EU160525_s	0	0	0	0	0	0	0	0	0	0	0	0	12	0	0	0	0	0	0	0	0	0	0	0	0	0	0	0	0	0	0.0143	0	0	0	0	0
Bacteria;Firmicutes;Clostridia;Clostridiales;Lachnospiraceae;Blautia;EU461602_s	EU461602_s	1	0	2	1	1	2	2	7	0	0	1	2	0	1	0	0	3	3	0.0013	0	0.0026	0.0014	0.0014	0.0024	0.0025	0.0086	0	0	0.0012	0.0024	0	0.0015	0	0	0.0041	0.0041
Bacteria;Firmicutes;Clostridia;Clostridiales;Ruminococcaceae;Faecalibacterium;EU462258_s	EU462258_s	0	0	0	0	1	0	0	0	0	0	0	0	0	0	0	0	0	1	0	0	0	0	0.0014	0	0	0	0	0	0	0	0	0	0	0	0	0.0014
Bacteria;Firmicutes;Clostridia;Clostridiales;Ruminococcaceae;PAC000672_g;EU469921_s	EU469921_s	0	0	0	0	0	163	143	127	0	0	0	0	0	0	0	0	0	0	0	0	0	0	0	0.1964	0.1794	0.1552	0	0	0	0	0	0	0	0	0	0
Bacteria;Firmicutes;Clostridia;Clostridiales;Ruminococcaceae;Sporobacter;EU470236_s	EU470236_s	0	0	0	0	0	0	3	11	0	0	0	0	0	0	0	0	0	0	0	0	0	0	0	0	0.0038	0.0134	0	0	0	0	0	0	0	0	0	0
Bacteria;Firmicutes;Clostridia;Clostridiales;Ruminococcaceae;Sporobacter;EU472226_s	EU472226_s	0	0	0	0	0	39	16	37	0	0	0	0	0	0	0	0	0	0	0	0	0	0	0	0.047	0.0201	0.0452	0	0	0	0	0	0	0	0	0	0
Bacteria;Bacteroidetes;Bacteroidia;Bacteroidales;Bacteroidaceae;Bacteroides;EU728720_s	EU728720_s	0	0	0	0	0	0	3	7	0	0	0	0	0	0	0	0	0	0	0	0	0	0	0	0	0.0038	0.0086	0	0	0	0	0	0	0	0	0	0
Bacteria;Firmicutes;Clostridia;Clostridiales;Ruminococcaceae;Oscillibacter;EU765845_s	EU765845_s	0	0	0	0	5	0	0	0	0	0	0	0	0	2	0	0	0	0	0	0	0	0	0.0069	0	0	0	0	0	0	0	0	0.003	0	0	0	0
Bacteria;Firmicutes;Clostridia;Clostridiales;Mogibacterium_f;PAC001609_g;EU766150_s	EU766150_s	0	0	0	0	16	0	0	0	0	0	0	0	0	0	0	0	7	10	0	0	0	0	0.022	0	0	0	0	0	0	0	0	0	0	0	0.0096	0.0137
Bacteria;Firmicutes;Clostridia;Clostridiales;Lachnospiraceae;Blautia;EU773503_s	EU773503_s	0	0	0	2	0	0	0	0	0	0	0	0	0	0	0	0	0	0	0	0	0	0.0028	0	0	0	0	0	0	0	0	0	0	0	0	0	0
Bacteria;Firmicutes;Clostridia;Clostridiales;Lachnospiraceae;Lachnospira;EU774171_s	EU774171_s	0	0	0	0	0	0	0	0	0	0	0	0	0	0	0	1	0	0	0	0	0	0	0	0	0	0	0	0	0	0	0	0	0	0.0013	0	0
Bacteria;Firmicutes;Clostridia;Clostridiales;Ruminococcaceae;Sporobacter;EU775096_s	EU775096_s	0	0	0	0	0	0	1	1	0	0	0	0	0	0	0	0	0	0	0	0	0	0	0	0	0.0013	0.0012	0	0	0	0	0	0	0	0	0	0
Bacteria;Firmicutes;Clostridia;Clostridiales;Lachnospiraceae;Blautia;EU777561_s	EU777561_s	1	0	1	0	1	5	7	3	0	0	0	1	0	2	0	1	1	2	0.0013	0	0.0013	0	0.0014	0.006	0.0088	0.0037	0	0	0	0.0012	0	0.003	0	0.0013	0.0014	0.0027
Bacteria;Firmicutes;Clostridia;Clostridiales;Christensenellaceae;PAC001360_g;EU778320_s	EU778320_s	0	0	0	0	0	0	0	2	0	0	0	0	0	4	0	0	0	3	0	0	0	0	0	0	0	0.0024	0	0	0	0	0	0.006	0	0	0	0.0041
Bacteria;Firmicutes;Clostridia;Clostridiales;Ruminococcaceae;Anaerotruncus;EU815226_s	EU815226_s	0	0	0	0	0	0	0	0	0	0	0	0	0	2	0	0	0	0	0	0	0	0	0	0	0	0	0	0	0	0	0	0.003	0	0	0	0
Bacteria;Actinobacteria;Coriobacteriia;Coriobacteriales;Coriobacteriaceae;Eggerthella;Eggerthella lenta	Eggerthella lenta	0	4	5	0	0	1	0	1	13	0	4	0	0	1	6	7	2	0	0	0.0051	0.0065	0	0	0.0012	0	0.0012	0.0172	0	0.0047	0	0	0.0015	0.008	0.0092	0.0027	0
Bacteria;Firmicutes;Clostridia;Clostridiales;Lachnospiraceae;Eisenbergiella;Eisenbergiella tayi	Eisenbergiella tayi	1	0	0	0	2	24	38	34	54	0	0	0	0	0	78	47	0	0	0.0013	0	0	0	0.0028	0.0289	0.0477	0.0416	0.0716	0	0	0	0	0	0.1037	0.0617	0	0
Bacteria;Firmicutes;Clostridia;Clostridiales;Lachnospiraceae;Eisenbergiella;Eisenbergiella_uc	Eisenbergiella_uc	0	0	0	0	5	0	0	0	0	0	0	0	0	0	0	0	2	2	0	0	0	0	0.0069	0	0	0	0	0	0	0	0	0	0	0	0.0027	0.0027
Bacteria;Firmicutes;Clostridia;Clostridiales;Mogibacterium_f;Emergencia;Emergencia timonensis	Emergencia timonensis	0	0	0	0	0	0	0	0	5	0	0	0	0	0	0	0	0	0	0	0	0	0	0	0	0	0	0.0066	0	0	0	0	0	0	0	0	0
Bacteria;Proteobacteria;Gammaproteobacteria;Enterobacterales;Enterobacteriaceae;Enterobacter;Enterobacter aerogenes	Enterobacter aerogenes	0	0	0	0	0	4	0	0	0	0	0	0	0	0	0	0	0	0	0	0	0	0	0	0.0048	0	0	0	0	0	0	0	0	0	0	0	0
Bacteria;Proteobacteria;Gammaproteobacteria;Enterobacterales;Enterobacteriaceae;Enterobacter;Enterobacter cancerogenus group	Enterobacter cancerogenus group	0	0	5	0	0	0	0	0	0	0	0	0	0	0	0	0	0	0	0	0	0.0065	0	0	0	0	0	0	0	0	0	0	0	0	0	0	0
Bacteria;Proteobacteria;Gammaproteobacteria;Enterobacterales;Enterobacteriaceae;Enterobacter;Enterobacter cloacae group	Enterobacter cloacae group	2	0	2	0	0	0	0	0	0	0	0	0	0	0	0	0	0	0	0.0026	0	0.0026	0	0	0	0	0	0	0	0	0	0	0	0	0	0	0
Bacteria;Proteobacteria;Gammaproteobacteria;Enterobacterales;Enterobacteriaceae;Enterobacter;Enterobacter hormaechei group	Enterobacter hormaechei group	18	15	19	0	0	1	1	0	0	0	0	0	0	0	0	0	0	0	0.0231	0.0193	0.0246	0	0	0.0012	0.0013	0	0	0	0	0	0	0	0	0	0	0
Bacteria;Proteobacteria;Gammaproteobacteria;Enterobacterales;Enterobacteriaceae;Enterobacter;Enterobacter mori	Enterobacter mori	3	2	10	0	0	0	0	0	0	0	0	0	0	0	0	0	0	0	0.0039	0.0026	0.0129	0	0	0	0	0	0	0	0	0	0	0	0	0	0	0
Bacteria;Proteobacteria;Gammaproteobacteria;Enterobacterales;Enterobacteriaceae;Enterobacter;Enterobacter muelleri	Enterobacter muelleri	1	0	0	0	0	0	0	0	0	0	0	0	0	0	0	0	0	0	0.0013	0	0	0	0	0	0	0	0	0	0	0	0	0	0	0	0	0
Bacteria;Proteobacteria;Gammaproteobacteria;Enterobacterales;Enterobacteriaceae;Enterobacter;Enterobacter tabaci group	Enterobacter tabaci group	8	3	2	0	0	0	0	0	0	0	0	0	0	0	0	0	0	0	0.0103	0.0039	0.0026	0	0	0	0	0	0	0	0	0	0	0	0	0	0	0
Bacteria;Firmicutes;Bacilli;Lactobacillales;Enterococcaceae;Enterococcus;Enterococcus faecalis	Enterococcus faecalis	7	5	28	0	0	19	4	27	0	0	0	0	0	0	0	3	0	0	0.009	0.0064	0.0362	0	0	0.0229	0.005	0.033	0	0	0	0	0	0	0	0.0039	0	0
Bacteria;Firmicutes;Bacilli;Lactobacillales;Enterococcaceae;Enterococcus;Enterococcus faecium group	Enterococcus faecium group	5	3	5	0	95	631	530	517	0	0	0	7	0	0	0	0	126	113	0.0064	0.0039	0.0065	0	0.1306	0.7603	0.6649	0.632	0	0	0	0.0085	0	0	0	0	0.1724	0.1548
Bacteria;Firmicutes;Bacilli;Lactobacillales;Enterococcaceae;Enterococcus;Enterococcus gallinarum group	Enterococcus gallinarum group	0	0	0	0	0	258	273	352	0	0	1	0	0	0	0	0	0	0	0	0	0	0	0	0.3109	0.3425	0.4303	0	0	0.0012	0	0	0	0	0	0	0
Bacteria;Firmicutes;Bacilli;Lactobacillales;Enterococcaceae;Enterococcus;Enterococcus lactis	Enterococcus lactis	0	0	0	0	0	1	0	0	0	0	0	0	0	0	0	0	0	1	0	0	0	0	0	0.0012	0	0	0	0	0	0	0	0	0	0	0	0.0014
Bacteria;Firmicutes;Bacilli;Lactobacillales;Enterococcaceae;Enterococcus;Enterococcus malodoratus group	Enterococcus malodoratus group	0	0	0	0	0	1	1	1	16	0	0	1	0	0	0	0	2	0	0	0	0	0	0	0.0012	0.0013	0.0012	0.0212	0	0	0.0012	0	0	0	0	0.0027	0
Bacteria;Firmicutes;Bacilli;Lactobacillales;Enterococcaceae;Enterococcus;Enterococcus mundtii	Enterococcus mundtii	0	0	0	0	0	593	580	643	0	0	0	0	0	0	0	0	0	0	0	0	0	0	0	0.7145	0.7276	0.786	0	0	0	0	0	0	0	0	0	0
Bacteria;Firmicutes;Bacilli;Lactobacillales;Enterococcaceae;Enterococcus;Enterococcus pseudoavium group	Enterococcus pseudoavium group	0	0	0	0	0	0	0	0	0	0	0	0	0	0	0	0	1	0	0	0	0	0	0	0	0	0	0	0	0	0	0	0	0	0	0.0014	0
Bacteria;Firmicutes;Bacilli;Lactobacillales;Enterococcaceae;Enterococcus;Enterococcus_uc	Enterococcus_uc	0	0	0	0	0	0	0	0	0	0	0	0	0	0	0	0	1	0	0	0	0	0	0	0	0	0	0	0	0	0	0	0	0	0	0.0014	0
Bacteria;Proteobacteria;Alphaproteobacteria;Rhizobiales;Methylobacteriaceae;Enterovirga;Enterovirga_uc	Enterovirga_uc	0	0	0	0	0	0	0	0	0	0	0	0	0	0	0	2	0	0	0	0	0	0	0	0	0	0	0	0	0	0	0	0	0	0.0026	0	0
Bacteria;Proteobacteria;Gammaproteobacteria;Enterobacterales;Enterobacteriaceae;Escherichia;Escherichia coli group	Escherichia coli group	115	162	122	0	30	293	350	351	4	0	224	159	259	2	2	1	12	11	0.1477	0.208	0.1577	0	0.0413	0.353	0.4391	0.4291	0.0053	0	0.2644	0.194	0.3076	0.003	0.0027	0.0013	0.0164	0.0151
Bacteria;Proteobacteria;Gammaproteobacteria;Enterobacterales;Enterobacteriaceae;Escherichia;Escherichia marmotae	Escherichia marmotae	0	0	0	0	0	2	1	3	0	0	0	0	0	0	0	0	0	0	0	0	0	0	0	0.0024	0.0013	0.0037	0	0	0	0	0	0	0	0	0	0
Bacteria;Proteobacteria;Gammaproteobacteria;Enterobacterales;Enterobacteriaceae;Escherichia;Escherichia_uc	Escherichia_uc	0	0	0	0	0	7	17	19	0	0	0	0	0	0	0	0	0	0	0	0	0	0	0	0.0084	0.0213	0.0232	0	0	0	0	0	0	0	0	0	0
Bacteria;Firmicutes;Clostridia;Clostridiales;Mogibacterium_f;Eubacterium_g11;Eubacterium brachy	Eubacterium brachy	0	1	0	0	0	0	0	0	0	0	0	0	0	0	0	0	0	0	0	0.0013	0	0	0	0	0	0	0	0	0	0	0	0	0	0	0	0
Bacteria;Firmicutes;Erysipelotrichi;Erysipelotrichales;Erysipelotrichaceae;Longicatena;Eubacterium dolichum	Eubacterium dolichum	0	0	0	0	0	0	0	0	0	0	3	1	3	0	0	0	0	0	0	0	0	0	0	0	0	0	0	0	0.0035	0.0012	0.0036	0	0	0	0	0
Bacteria;Firmicutes;Clostridia;Clostridiales;Lachnospiraceae;Lachnospira;Eubacterium eligens	Eubacterium eligens	1524	1433	1345	152	253	128	126	81	34	162	565	399	564	146	39	39	240	269	1.9575	1.8401	1.7387	0.2129	0.3479	0.1542	0.1581	0.099	0.0451	0.2388	0.6669	0.4869	0.6698	0.2207	0.0518	0.0512	0.3283	0.3685
Bacteria;Firmicutes;Clostridia;Clostridiales;Lachnospiraceae;Eubacterium_g5;Eubacterium hallii	Eubacterium hallii	1066	1020	1212	929	544	4778	5057	4838	0	877	876	813	869	946	1	0	555	545	1.3692	1.3098	1.5668	1.3012	0.748	5.7572	6.3442	5.9139	0	1.2927	1.0341	0.9921	1.032	1.4298	0.0013	0	0.7592	0.7465
Bacteria;Firmicutes;Clostridia;Clostridiales;Mogibacterium_f;Eubacterium_g10;Eubacterium infirmum	Eubacterium infirmum	0	0	0	0	0	0	1	0	0	0	0	0	0	0	0	0	0	0	0	0	0	0	0	0	0.0013	0	0	0	0	0	0	0	0	0	0	0
Bacteria;Firmicutes;Clostridia;Clostridiales;Lachnospiraceae;Eubacterium_g21;Eubacterium ramulus	Eubacterium ramulus	228	168	186	50	161	14	19	49	0	53	728	989	779	56	0	0	144	147	0.2929	0.2157	0.2404	0.07	0.2214	0.0169	0.0238	0.0599	0	0.0781	0.8594	1.2068	0.9251	0.0846	0	0	0.197	0.2014
Bacteria;Firmicutes;Clostridia;Clostridiales;Mogibacterium_f;Eubacterium_g14;Eubacterium saphenum	Eubacterium saphenum	0	0	0	0	0	0	0	0	0	0	0	0	0	0	0	0	0	1	0	0	0	0	0	0	0	0	0	0	0	0	0	0	0	0	0	0.0014
Bacteria;Firmicutes;Clostridia;Clostridiales;Ruminococcaceae;Eubacterium_g8;Eubacterium siraeum	Eubacterium siraeum	0	0	0	116	321	0	0	0	0	71	25	0	4	89	0	0	291	185	0	0	0	0.1625	0.4414	0	0	0	0	0.1047	0.0295	0	0.0048	0.1345	0	0	0.3981	0.2534
Bacteria;Firmicutes;Clostridia;Clostridiales;Mogibacterium_f;Eubacterium_g10;Eubacterium sulci	Eubacterium sulci	0	0	0	0	0	0	0	0	0	0	0	0	0	1	0	0	0	0	0	0	0	0	0	0	0	0	0	0	0	0	0	0.0015	0	0	0	0
Bacteria;Firmicutes;Clostridia;Clostridiales;Lachnospiraceae;Eubacterium_g4;Eubacterium ventriosum	Eubacterium ventriosum	50	52	74	231	7	19	55	34	0	236	0	0	0	256	0	1	5	13	0.0642	0.0668	0.0957	0.3236	0.0096	0.0229	0.069	0.0416	0	0.3479	0	0	0	0.3869	0	0.0013	0.0068	0.0178
Bacteria;Firmicutes;Clostridia;Clostridiales;Lachnospiraceae;Eubacterium_g17;Eubacterium_g17_uc	Eubacterium_g17_uc	0	0	0	0	19	0	0	0	0	0	0	0	0	0	0	0	26	17	0	0	0	0	0.0261	0	0	0	0	0	0	0	0	0	0	0	0.0356	0.0233
Bacteria;Firmicutes;Clostridia;Clostridiales;Lachnospiraceae;Eubacterium_g20;Eubacterium_g20_uc	Eubacterium_g20_uc	0	0	0	0	0	0	0	0	0	0	0	0	0	0	0	4	0	0	0	0	0	0	0	0	0	0	0	0	0	0	0	0	0	0.0053	0	0
Bacteria;Firmicutes;Clostridia;Clostridiales;Ruminococcaceae;Eubacterium_g23;Eubacterium_g23_uc	Eubacterium_g23_uc	0	0	0	0	0	34	37	31	0	0	0	0	0	0	0	0	2	4	0	0	0	0	0	0.041	0.0464	0.0379	0	0	0	0	0	0	0	0	0.0027	0.0055
Bacteria;Firmicutes;Clostridia;Clostridiales;Lachnospiraceae;Eubacterium_g4;Eubacterium_g4_uc	Eubacterium_g4_uc	35	25	24	0	0	0	0	0	0	2	6	6	0	5	0	0	0	0	0.045	0.0321	0.031	0	0	0	0	0	0	0.0029	0.0071	0.0073	0	0.0076	0	0	0	0
Bacteria;Firmicutes;Clostridia;Clostridiales;Lachnospiraceae;Eubacterium_g5;Eubacterium_g5_uc	Eubacterium_g5_uc	5	0	0	6	0	19	12	12	0	2	0	4	2	4	0	0	0	2	0.0064	0	0	0.0084	0	0.0229	0.0151	0.0147	0	0.0029	0	0.0049	0.0024	0.006	0	0	0	0.0027
Bacteria;Firmicutes;Clostridia;Clostridiales;Lachnospiraceae;Clostridium_g24;FCEY_s	FCEY_s	0	0	0	0	0	0	0	0	0	0	12	19	10	0	0	0	0	0	0	0	0	0	0	0	0	0	0	0	0.0142	0.0232	0.0119	0	0	0	0	0
Bacteria;Firmicutes;Clostridia;Clostridiales;Ruminococcaceae;Faecalibacterium;FJ363015_s	FJ363015_s	6	5	9	6	8	37	44	25	0	8	226	258	244	7	0	0	2	2	0.0077	0.0064	0.0116	0.0084	0.011	0.0446	0.0552	0.0306	0	0.0118	0.2668	0.3148	0.2898	0.0106	0	0	0.0027	0.0027
Bacteria;Bacteroidetes;Bacteroidia;Bacteroidales;Bacteroidaceae;Bacteroides;FJ363506_s	FJ363506_s	0	0	0	1	0	0	0	0	0	3	1	0	0	1	0	0	1	2	0	0	0	0.0014	0	0	0	0	0	0.0044	0.0012	0	0	0.0015	0	0	0.0014	0.0027
Bacteria;Firmicutes;Clostridia;Clostridiales;Ruminococcaceae;Caproiciproducens;FJ364659_s	FJ364659_s	0	0	0	0	0	0	0	0	136	0	0	0	0	0	110	134	0	0	0	0	0	0	0	0	0	0	0.1804	0	0	0	0	0	0.1462	0.176	0	0
Bacteria;Proteobacteria;Alphaproteobacteria;Rhodospirillales;Rhodospirillaceae;LARJ_g;FJ365071_s	FJ365071_s	0	0	0	0	0	0	0	0	0	0	0	0	0	5	0	0	0	0	0	0	0	0	0	0	0	0	0	0	0	0	0	0.0076	0	0	0	0
Bacteria;Firmicutes;Clostridia;Clostridiales;Mogibacterium_f;PAC001609_g;FJ365303_s	FJ365303_s	0	0	0	2	1	0	0	0	0	6	0	0	0	1	0	0	7	0	0	0	0	0.0028	0.0014	0	0	0	0	0.0088	0	0	0	0.0015	0	0	0.0096	0
Bacteria;Firmicutes;Clostridia;Clostridiales;Christensenellaceae;PAC001437_g;FJ366223_s	FJ366223_s	0	0	0	0	1	0	0	0	0	0	0	0	0	0	0	0	0	0	0	0	0	0	0.0014	0	0	0	0	0	0	0	0	0	0	0	0	0
Bacteria;Firmicutes;Clostridia;Clostridiales;Ruminococcaceae;Anaerotruncus;FJ366425_s	FJ366425_s	0	0	0	0	2	0	0	0	0	0	0	0	0	0	0	0	2	4	0	0	0	0	0.0028	0	0	0	0	0	0	0	0	0	0	0	0.0027	0.0055
Bacteria;Firmicutes;Clostridia;Clostridiales;Lachnospiraceae;Frisingicoccus;FJ366481_s	FJ366481_s	0	0	0	0	0	0	0	0	0	0	0	10	0	0	0	0	2	0	0	0	0	0	0	0	0	0	0	0	0	0.0122	0	0	0	0	0.0027	0
Bacteria;Firmicutes;Clostridia;Clostridiales;Ruminococcaceae;FJ366802_g;FJ366802_s	FJ366802_s	0	0	0	0	0	0	14	0	0	0	0	0	0	0	0	0	0	0	0	0	0	0	0	0	0.0176	0	0	0	0	0	0	0	0	0	0	0
Bacteria;Firmicutes;Clostridia;Clostridiales;Christensenellaceae;PAC001360_g;FJ367045_s	FJ367045_s	0	0	0	6	24	0	0	0	0	0	28	26	14	7	0	0	20	26	0	0	0	0.0084	0.033	0	0	0	0	0	0.0331	0.0317	0.0166	0.0106	0	0	0.0274	0.0356
Bacteria;Tenericutes;Mollicutes;PAC001265_o;PAC001265_f;PAC001265_g;FJ367735_s	FJ367735_s	0	0	0	0	0	211	138	86	0	0	0	0	0	0	0	0	5	11	0	0	0	0	0	0.2542	0.1731	0.1051	0	0	0	0	0	0	0	0	0.0068	0.0151
Bacteria;Firmicutes;Clostridia;Clostridiales;Ruminococcaceae;Agathobaculum;FJ369534_s	FJ369534_s	0	0	0	0	0	0	0	0	0	1	0	0	0	0	0	0	0	0	0	0	0	0	0	0	0	0	0	0.0015	0	0	0	0	0	0	0	0
Bacteria;Firmicutes;Clostridia;Clostridiales;Ruminococcaceae;Pseudoflavonifractor;FJ505502_s	FJ505502_s	0	0	0	1	2	0	0	0	0	7	0	0	0	0	0	0	2	6	0	0	0	0.0014	0.0028	0	0	0	0	0.0103	0	0	0	0	0	0	0.0027	0.0082
Bacteria;Firmicutes;Clostridia;Clostridiales;Ruminococcaceae;Anaerofilum;FJ508637_s	FJ508637_s	0	0	0	7	1	0	0	0	0	6	0	0	0	7	0	0	0	0	0	0	0	0.0098	0.0014	0	0	0	0	0.0088	0	0	0	0.0106	0	0	0	0
Bacteria;Firmicutes;Clostridia;Clostridiales;Ruminococcaceae;Agathobaculum;FJ510897_s	FJ510897_s	4	9	10	10	0	0	0	0	0	12	2	20	12	12	0	0	5	0	0.0051	0.0116	0.0129	0.014	0	0	0	0	0	0.0177	0.0024	0.0244	0.0143	0.0181	0	0	0.0068	0
Bacteria;Bacteroidetes;Bacteroidia;Bacteroidales;Barnesiellaceae;Coprobacter;FJ511498_s	FJ511498_s	0	0	0	18	0	0	0	0	0	21	0	0	0	28	0	0	0	0	0	0	0	0.0252	0	0	0	0	0	0.031	0	0	0	0.0423	0	0	0	0
Bacteria;Firmicutes;Clostridia;Clostridiales;Lachnospiraceae;Clostridium_g24;FJ512204_s	FJ512204_s	0	0	0	0	0	0	0	0	39	0	0	0	0	0	31	42	0	0	0	0	0	0	0	0	0	0	0.0517	0	0	0	0	0	0.0412	0.0552	0	0
Bacteria;Firmicutes;Clostridia;Clostridiales;Ruminococcaceae;Faecalibacterium;FJ674266_s	FJ674266_s	12	13	16	18	2	0	0	0	0	12	6	4	3	21	0	0	4	4	0.0154	0.0167	0.0207	0.0252	0.0028	0	0	0	0	0.0177	0.0071	0.0049	0.0036	0.0317	0	0	0.0055	0.0055
Bacteria;Firmicutes;Clostridia;Clostridiales;Clostridiaceae;Clostridium;FJ680409_s	FJ680409_s	0	0	0	0	0	0	1	1	0	0	0	0	0	0	0	0	0	0	0	0	0	0	0	0	0.0013	0.0012	0	0	0	0	0	0	0	0	0	0
Bacteria;Firmicutes;Clostridia;Clostridiales;Ruminococcaceae;Faecalibacterium;FJ680590_s	FJ680590_s	0	1	0	0	0	0	0	0	0	0	0	0	1	0	0	0	0	0	0	0.0013	0	0	0	0	0	0	0	0	0	0	0.0012	0	0	0	0	0
Bacteria;Firmicutes;Clostridia;Clostridiales;Ruminococcaceae;PAC000661_g;FJ681426_s	FJ681426_s	0	0	0	0	0	0	0	0	0	0	0	0	0	0	0	0	0	1	0	0	0	0	0	0	0	0	0	0	0	0	0	0	0	0	0	0.0014
Bacteria;Bacteroidetes;Bacteroidia;Bacteroidales;Prevotellaceae;Prevotella;FJ682684_s	FJ682684_s	0	0	0	0	0	0	0	2	0	0	0	0	0	0	0	0	0	0	0	0	0	0	0	0	0	0.0024	0	0	0	0	0	0	0	0	0	0
Bacteria;Firmicutes;Clostridia;Clostridiales;Lachnospiraceae;Frisingicoccus;FJ711049_s	FJ711049_s	0	4	2	0	6	0	0	0	0	1	0	0	0	0	0	0	5	9	0	0.0051	0.0026	0	0.0083	0	0	0	0	0.0015	0	0	0	0	0	0	0.0068	0.0123
Bacteria;Firmicutes;Clostridia;Clostridiales;Ruminococcaceae;Pseudoflavonifractor;FJ879818_s	FJ879818_s	0	0	0	0	0	0	0	0	0	0	0	1	0	0	0	0	0	0	0	0	0	0	0	0	0	0	0	0	0	0.0012	0	0	0	0	0	0
Bacteria;Firmicutes;Clostridia;Clostridiales;Ruminococcaceae;FJ880790_g;FJ880790_g_uc	FJ880790_g_uc	0	0	0	0	0	0	0	0	0	0	0	0	0	0	0	0	3	0	0	0	0	0	0	0	0	0	0	0	0	0	0	0	0	0	0.0041	0
Bacteria;Firmicutes;Clostridia;Clostridiales;Peptostreptococcaceae;Romboutsia;FJTZ_s	FJTZ_s	0	0	0	0	0	0	0	0	0	0	0	0	0	0	0	0	4	0	0	0	0	0	0	0	0	0	0	0	0	0	0	0	0	0	0.0055	0
Bacteria;Firmicutes;Clostridia;Clostridiales;Ruminococcaceae;Anaerotruncus;FKLA_s	FKLA_s	0	0	0	0	0	0	0	5	0	0	0	0	0	0	0	0	5	5	0	0	0	0	0	0	0	0.0061	0	0	0	0	0	0	0	0	0.0068	0.0068
Bacteria;Proteobacteria;Alphaproteobacteria;Rhodospirillales;Acetobacteraceae;Craurococcus;FM873623_s	FM873623_s	0	1	0	0	0	0	0	0	0	0	0	0	0	0	0	0	0	0	0	0.0013	0	0	0	0	0	0	0	0	0	0	0	0	0	0	0	0
Bacteria;Firmicutes;Clostridia;Clostridiales;Lachnospiraceae;Blautia;FMEU_s	FMEU_s	1462	1514	1374	2035	321	2170	1973	2079	0	1904	130	113	40	1900	0	0	292	298	1.8778	1.9441	1.7762	2.8504	0.4414	2.6147	2.4752	2.5413	0	2.8065	0.1535	0.1379	0.0475	2.8717	0	0	0.3995	0.4082
Bacteria;Firmicutes;Negativicutes;Veillonellales;Veillonellaceae;Megasphaera;FMIY_s	FMIY_s	0	0	0	0	0	0	0	0	0	0	0	0	0	0	0	1	0	0	0	0	0	0	0	0	0	0	0	0	0	0	0	0	0	0.0013	0	0
Bacteria;Firmicutes;Clostridia;Clostridiales;Ruminococcaceae;Faecalibacterium;FP929045_s	FP929045_s	2119	2155	1961	2333	1863	26	29	12	17864	2206	2041	2117	2077	2142	18144	18250	1848	2005	2.7217	2.7672	2.535	3.2678	2.5617	0.0313	0.0364	0.0147	23.6948	3.2517	2.4093	2.5833	2.4665	3.2375	24.1177	23.9696	2.5281	2.7464
Bacteria;Proteobacteria;Gammaproteobacteria;Pasteurellales;Pasteurellaceae;Haemophilus;FQ312002_s	FQ312002_s	7	12	14	3	0	7	0	0	26	0	0	0	0	2	7	12	1	2	0.009	0.0154	0.0181	0.0042	0	0.0084	0	0	0.0345	0	0	0	0	0.003	0.0093	0.0158	0.0014	0.0027
Bacteria;Firmicutes;Erysipelotrichi;Erysipelotrichales;Erysipelotrichaceae;FR893353_g;FR893353_s	FR893353_s	0	0	0	0	0	0	1	0	0	0	0	0	0	0	0	0	0	0	0	0	0	0	0	0	0.0013	0	0	0	0	0	0	0	0	0	0	0
Bacteria;Firmicutes;Erysipelotrichi;Erysipelotrichales;Erysipelotrichaceae;FR893353_g;FR898171_s	FR898171_s	0	0	0	0	0	0	0	32	0	0	0	0	0	0	0	0	0	0	0	0	0	0	0	0	0	0.0391	0	0	0	0	0	0	0	0	0	0
Bacteria;Firmicutes;Clostridia;Clostridiales;Ruminococcaceae;Paludicola;FUHT_s	FUHT_s	0	0	0	0	0	0	0	0	0	0	0	0	0	1	0	0	0	0	0	0	0	0	0	0	0	0	0	0	0	0	0	0.0015	0	0	0	0
Bacteria;Firmicutes;Clostridia;Clostridiales;Ruminococcaceae;Paludicola;FYDD_s	FYDD_s	0	5	3	2	0	0	0	0	0	1	0	0	0	4	0	0	0	2	0	0.0064	0.0039	0.0028	0	0	0	0	0	0.0015	0	0	0	0.006	0	0	0	0.0027
Bacteria;Firmicutes;Clostridia;Clostridiales;Ruminococcaceae;Faecalibacterium;Faecalibacterium prausnitzii	Faecalibacterium prausnitzii	1	3	3	7	2	5	4	6	0	17	45	34	32	8	1	0	3	1	0.0013	0.0039	0.0039	0.0098	0.0028	0.006	0.005	0.0073	0	0.0251	0.0531	0.0415	0.038	0.0121	0.0013	0	0.0041	0.0014
Bacteria;Firmicutes;Clostridia;Clostridiales;Ruminococcaceae;Faecalibacterium;Faecalibacterium_uc	Faecalibacterium_uc	77	50	55	141	173	17	12	14	47	136	560	557	465	135	59	66	172	202	0.0989	0.0642	0.0711	0.1975	0.2379	0.0205	0.0151	0.0171	0.0623	0.2005	0.661	0.6797	0.5522	0.204	0.0784	0.0867	0.2353	0.2767
Bacteria;Firmicutes;Clostridia;Clostridiales;Lachnospiraceae;Faecalicatena;Faecalicatena contorta	Faecalicatena contorta	0	1	6	0	0	0	0	19	2	0	136	89	156	0	0	3	0	2	0	0.0013	0.0078	0	0	0	0	0.0232	0.0027	0	0.1605	0.1086	0.1853	0	0	0.0039	0	0.0027
Bacteria;Firmicutes;Clostridia;Clostridiales;Lachnospiraceae;Faecalicatena;Faecalicatena fissicatena	Faecalicatena fissicatena	0	0	0	0	0	0	0	0	2	0	0	0	0	0	4	7	0	0	0	0	0	0	0	0	0	0	0.0027	0	0	0	0	0	0.0053	0.0092	0	0
Bacteria;Firmicutes;Erysipelotrichi;Erysipelotrichales;Erysipelotrichaceae;Faecalicoccus;Faecalicoccus pleomorphus	Faecalicoccus pleomorphus	3	10	1	0	0	0	0	0	0	0	0	0	0	0	0	0	0	0	0.0039	0.0128	0.0013	0	0	0	0	0	0	0	0	0	0	0	0	0	0	0
Bacteria;Firmicutes;Erysipelotrichi;Erysipelotrichales;Erysipelotrichaceae;Faecalitalea;Faecalitalea cylindroides	Faecalitalea cylindroides	0	0	0	0	24	0	0	0	0	0	0	0	0	0	0	0	28	30	0	0	0	0	0.033	0	0	0	0	0	0	0	0	0	0	0	0.0383	0.0411
Bacteria;Firmicutes;Tissierellia;Tissierellales;Peptoniphilaceae;Finegoldia;Finegoldia magna	Finegoldia magna	0	0	0	0	0	13	4	1	1	0	33	82	92	0	7	0	0	0	0	0	0	0	0	0.0157	0.005	0.0012	0.0013	0	0.039	0.1001	0.1093	0	0.0093	0	0	0
Bacteria;Firmicutes;Clostridia;Clostridiales;Ruminococcaceae;Pseudoflavonifractor;Flavonifractor plautii	Flavonifractor plautii	17	32	32	2	12	0	0	0	210	10	224	306	414	2	204	231	3	0	0.0218	0.0411	0.0414	0.0028	0.0165	0	0	0	0.2785	0.0147	0.2644	0.3734	0.4916	0.003	0.2712	0.3034	0.0041	0
Bacteria;Firmicutes;Clostridia;Clostridiales;Ruminococcaceae;Fournierella;Fournierella_uc	Fournierella_uc	0	0	0	0	0	5	0	0	0	0	0	0	0	0	0	0	0	0	0	0	0	0	0	0.006	0	0	0	0	0	0	0	0	0	0	0	0
Bacteria;Firmicutes;Clostridia;Clostridiales;Lachnospiraceae;Frisingicoccus;Frisingicoccus_uc	Frisingicoccus_uc	14	7	14	32	2	86	81	72	0	44	14	14	4	27	0	0	2	0	0.018	0.009	0.0181	0.0448	0.0028	0.1036	0.1016	0.088	0	0.0649	0.0165	0.0171	0.0048	0.0408	0	0	0.0027	0
Bacteria;Firmicutes;Clostridia;Clostridiales;Lachnospiraceae;Fusicatenibacter;Fusicatenibacter saccharivorans	Fusicatenibacter saccharivorans	991	924	952	2057	982	259	240	189	657	2140	219	237	158	1853	768	686	1009	1093	1.2729	1.1865	1.2307	2.8812	1.3503	0.3121	0.3011	0.231	0.8714	3.1544	0.2585	0.2892	0.1876	2.8007	1.0209	0.901	1.3803	1.4972
Bacteria;Firmicutes;Clostridia;Clostridiales;Lachnospiraceae;Fusicatenibacter;Fusicatenibacter_uc	Fusicatenibacter_uc	0	0	0	0	0	0	0	0	0	0	0	0	0	0	0	0	0	2	0	0	0	0	0	0	0	0	0	0	0	0	0	0	0	0	0	0.0027
Bacteria;Fusobacteria;Fusobacteria_c;Fusobacteriales;Fusobacteriaceae;Fusobacterium;Fusobacterium nucleatum group	Fusobacterium nucleatum group	0	1	1	0	0	0	0	0	1	0	0	0	0	0	0	0	1	0	0	0.0013	0.0013	0	0	0	0	0	0.0013	0	0	0	0	0	0	0	0.0014	0
Bacteria;Fusobacteria;Fusobacteria_c;Fusobacteriales;Fusobacteriaceae;Fusobacterium;Fusobacterium periodonticum group	Fusobacterium periodonticum group	0	0	0	0	0	0	0	0	0	0	0	0	0	0	3	0	0	0	0	0	0	0	0	0	0	0	0	0	0	0	0	0	0.004	0	0	0
Bacteria;Firmicutes;Clostridia;Clostridiales;Ruminococcaceae;Faecalibacterium;GG697149_s	GG697149_s	2002	2168	2156	4268	1771	53	53	22	2	3845	4188	3599	4166	3794	3	0	1596	1612	2.5714	2.7839	2.7871	5.9782	2.4352	0.0639	0.0665	0.0269	0.0027	5.6676	4.9436	4.3917	4.9473	5.7343	0.004	0	2.1833	2.2081
Bacteria;Actinobacteria;Actinobacteria_c;Actinomycetales;Actinomycetaceae;Actinobaculum;GG703879_s	GG703879_s	0	0	0	0	0	0	0	0	0	0	0	0	0	0	0	0	0	1	0	0	0	0	0	0	0	0	0	0	0	0	0	0	0	0	0	0.0014
Bacteria;Firmicutes;Erysipelotrichi;Erysipelotrichales;Erysipelotrichaceae;Longicatena;GL520168_s	GL520168_s	0	3	0	0	0	0	0	0	24	0	0	0	0	0	19	28	0	0	0	0.0039	0	0	0	0	0	0	0.0318	0	0	0	0	0	0.0253	0.0368	0	0
Bacteria;Firmicutes;Clostridia;Clostridiales;Ruminococcaceae;Faecalibacterium;GL538271_s	GL538271_s	4762	5058	4943	3988	4113	366	207	231	6	3706	1570	1440	1536	3686	8	6	4261	4022	6.1165	6.4949	6.3899	5.586	5.6555	0.441	0.2597	0.2824	0.008	5.4627	1.8533	1.7572	1.8241	5.5711	0.0106	0.0079	5.8291	5.5092
Bacteria;Firmicutes;Bacilli;Lactobacillales;Streptococcaceae;Streptococcus;GL698454_s	GL698454_s	2	1	2	1	0	0	0	0	1	0	0	0	0	0	0	0	0	0	0.0026	0.0013	0.0026	0.0014	0	0	0	0	0.0013	0	0	0	0	0	0	0	0	0
Bacteria;Firmicutes;Bacilli;Lactobacillales;Streptococcaceae;Streptococcus;GL732452_s	GL732452_s	271	276	212	0	0	0	0	0	22	0	0	0	0	0	21	25	0	0	0.3481	0.3544	0.2741	0	0	0	0	0	0.0292	0	0	0	0	0	0.0279	0.0328	0	0
Bacteria;Firmicutes;Tissierellia;Tissierellales;Peptoniphilaceae;Anaerococcus;GQ014753_s	GQ014753_s	0	0	0	0	0	0	3	0	0	0	1	0	0	0	0	0	0	0	0	0	0	0	0	0	0.0038	0	0	0	0.0012	0	0	0	0	0	0	0
Bacteria;Firmicutes;Clostridia;Clostridiales;Ruminococcaceae;Pseudoflavonifractor;GQ158591_s	GQ158591_s	0	0	0	0	0	0	0	0	0	0	0	10	27	0	0	0	0	0	0	0	0	0	0	0	0	0	0	0	0	0.0122	0.0321	0	0	0	0	0
Bacteria;Firmicutes;Clostridia;Clostridiales;Ruminococcaceae;Paludicola;GQ175418_s	GQ175418_s	0	0	0	0	4	0	0	8	0	0	0	0	0	0	0	0	8	15	0	0	0	0	0.0055	0	0	0.0098	0	0	0	0	0	0	0	0	0.0109	0.0205
Bacteria;Firmicutes;Clostridia;Clostridiales;Christensenellaceae;PAC001437_g;GQ175449_s	GQ175449_s	0	0	0	0	0	0	0	0	0	0	0	0	0	0	0	0	2	0	0	0	0	0	0	0	0	0	0	0	0	0	0	0	0	0	0.0027	0
Bacteria;Firmicutes;Clostridia;Clostridiales;Ruminococcaceae;PAC001100_g;GQ175456_s	GQ175456_s	0	0	0	12	0	0	0	0	0	18	0	0	0	27	0	0	0	0	0	0	0	0.0168	0	0	0	0	0	0.0265	0	0	0	0.0408	0	0	0	0
Bacteria;Firmicutes;Clostridia;Clostridiales;Ruminococcaceae;Sporobacter;GQ175497_s	GQ175497_s	0	0	0	2	3	0	4	0	0	0	0	0	0	0	0	0	3	8	0	0	0	0.0028	0.0041	0	0.005	0	0	0	0	0	0	0	0	0	0.0041	0.011
Bacteria;Bacteroidetes;Bacteroidia;Bacteroidales;Prevotellaceae;GQ451241_g;GQ451241_g_uc	GQ451241_g_uc	0	0	0	0	0	0	8	3	0	0	0	0	0	0	0	0	0	0	0	0	0	0	0	0	0.01	0.0037	0	0	0	0	0	0	0	0	0	0
Bacteria;Firmicutes;Clostridia;Clostridiales;Christensenellaceae;PAC001207_g;GQ871724_s	GQ871724_s	0	0	0	0	0	0	0	0	0	0	0	0	0	0	0	0	5	2	0	0	0	0	0	0	0	0	0	0	0	0	0	0	0	0	0.0068	0.0027
Bacteria;Firmicutes;Clostridia;Clostridiales;Lachnospiraceae;PAC000671_g;GQ896909_s	GQ896909_s	0	0	0	3	0	0	0	0	0	0	0	0	0	0	0	0	1	1	0	0	0	0.0042	0	0	0	0	0	0	0	0	0	0	0	0	0.0014	0.0014
Bacteria;Firmicutes;Clostridia;Clostridiales;Ruminococcaceae;PAC000748_g;GQ897434_s	GQ897434_s	0	0	0	0	57	9	14	36	0	0	0	0	0	0	0	0	48	43	0	0	0	0	0.0784	0.0108	0.0176	0.044	0	0	0	0	0	0	0	0	0.0657	0.0589
Bacteria;Firmicutes;Clostridia;Clostridiales;Christensenellaceae;PAC001437_g;GQ897446_s	GQ897446_s	0	0	0	0	0	197	120	90	0	0	0	0	0	0	0	0	0	0	0	0	0	0	0	0.2374	0.1505	0.11	0	0	0	0	0	0	0	0	0	0
Bacteria;Firmicutes;Clostridia;Clostridiales;Ruminococcaceae;Sporobacter;GQ897604_s	GQ897604_s	0	0	0	0	6	0	0	7	0	0	0	0	0	0	0	0	6	0	0	0	0	0	0.0083	0	0	0.0086	0	0	0	0	0	0	0	0	0.0082	0
Bacteria;Firmicutes;Clostridia;Clostridiales;Christensenellaceae;AB294309_g;GQ897723_s	GQ897723_s	0	0	0	0	0	0	8	11	0	0	0	0	0	0	0	0	0	0	0	0	0	0	0	0	0.01	0.0134	0	0	0	0	0	0	0	0	0	0
Bacteria;Firmicutes;Clostridia;Clostridiales;Christensenellaceae;PAC001437_g;GQ897847_s	GQ897847_s	0	0	0	0	0	18	53	55	0	0	0	0	0	0	0	0	0	0	0	0	0	0	0	0.0217	0.0665	0.0672	0	0	0	0	0	0	0	0	0	0
Bacteria;Firmicutes;Clostridia;Clostridiales;Ruminococcaceae;Oscillibacter;GQ897911_s	GQ897911_s	0	0	0	0	0	0	0	8	0	0	0	0	0	0	0	0	0	0	0	0	0	0	0	0	0	0.0098	0	0	0	0	0	0	0	0	0	0
Bacteria;Firmicutes;Clostridia;Clostridiales;Ruminococcaceae;Pseudoflavonifractor;GU304152_s	GU304152_s	0	0	0	0	0	0	0	0	0	0	0	0	0	0	0	0	1	1	0	0	0	0	0	0	0	0	0	0	0	0	0	0	0	0	0.0014	0.0014
Bacteria;Firmicutes;Bacilli;Bacillales;Gemella_f;Gemella;Gemella haemolysans group	Gemella haemolysans group	0	0	0	1	0	0	0	0	1	0	0	0	0	0	0	0	0	0	0	0	0	0.0014	0	0	0	0	0.0013	0	0	0	0	0	0	0	0	0
Bacteria;Firmicutes;Bacilli;Bacillales;Gemella_f;Gemella;Gemella morbillorum	Gemella morbillorum	0	0	0	0	0	0	0	0	6	0	91	190	113	0	0	3	0	0	0	0	0	0	0	0	0	0	0.008	0	0.1074	0.2318	0.1342	0	0	0.0039	0	0
Bacteria;Firmicutes;Bacilli;Bacillales;Gemella_f;Gemella;Gemella sanguinis	Gemella sanguinis	0	0	0	3	0	0	0	0	2	0	0	0	0	9	4	3	23	0	0	0	0	0.0042	0	0	0	0	0.0027	0	0	0	0	0.0136	0.0053	0.0039	0.0315	0
Bacteria;Firmicutes;Clostridia;Clostridiales;Ruminococcaceae;Subdoligranulum;Gemmiger formicilis	Gemmiger formicilis	2222	2260	2303	310	4171	4099	4128	4187	1	334	476	398	495	279	0	0	4203	4042	2.854	2.902	2.9771	0.4342	5.7352	4.939	5.1787	5.1181	0.0013	0.4923	0.5619	0.4857	0.5878	0.4217	0	0	5.7497	5.5366
Bacteria;Firmicutes;Bacilli;Bacillales;Bacillaceae;Geobacillus;Geobacillus stearothermophilus group	Geobacillus stearothermophilus group	0	0	0	0	0	0	0	0	0	0	0	0	3	0	0	0	0	0	0	0	0	0	0	0	0	0	0	0	0	0	0.0036	0	0	0	0	0
Bacteria;Actinobacteria;Coriobacteriia;Coriobacteriales;Coriobacteriaceae;Gordonibacter;Gordonibacter faecihominis	Gordonibacter faecihominis	2	1	2	0	2	0	0	0	0	0	0	1	0	0	0	0	0	0	0.0026	0.0013	0.0026	0	0.0028	0	0	0	0	0	0	0.0012	0	0	0	0	0	0
Bacteria;Actinobacteria;Coriobacteriia;Coriobacteriales;Coriobacteriaceae;Gordonibacter;Gordonibacter pamelaeae	Gordonibacter pamelaeae	0	0	0	1	0	4	0	0	0	0	0	0	0	0	0	0	0	0	0	0	0	0.0014	0	0.0048	0	0	0	0	0	0	0	0	0	0	0	0
Bacteria;Actinobacteria;Coriobacteriia;Coriobacteriales;Coriobacteriaceae;Gordonibacter;Gordonibacter urolithinfaciens	Gordonibacter urolithinfaciens	0	0	1	0	0	0	0	0	0	0	0	0	0	0	0	0	0	0	0	0	0.0013	0	0	0	0	0	0	0	0	0	0	0	0	0	0	0
Bacteria;Firmicutes;Bacilli;Lactobacillales;Aerococcaceae;Granulicatella;Granulicatella adiacens group	Granulicatella adiacens group	0	3	2	12	5	78	29	2	9	9	0	0	0	3	12	24	0	2	0	0.0039	0.0026	0.0168	0.0069	0.094	0.0364	0.0024	0.0119	0.0133	0	0	0	0.0045	0.016	0.0315	0	0.0027
Bacteria;Firmicutes;Clostridia;Clostridiales;Ruminococcaceae;Ruminococcus;HF545616_s	HF545616_s	938	742	796	443	3621	57	8	10	0	520	0	0	1	501	0	0	3868	3682	1.2048	0.9528	1.029	0.6205	4.979	0.0687	0.01	0.0122	0	0.7665	0	0	0.0012	0.7572	0	0	5.2915	5.0435
Bacteria;Firmicutes;Clostridia;Clostridiales;Clostridiaceae;Clostridium;HM035992_s	HM035992_s	0	0	0	0	0	2289	2252	2179	0	0	0	0	0	0	0	0	0	0	0	0	0	0	0	2.7581	2.8252	2.6636	0	0	0	0	0	0	0	0	0	0
Bacteria;Firmicutes;Clostridia;Clostridiales;Ruminococcaceae;Sporobacter;HM124019_s	HM124019_s	0	0	0	0	0	0	0	0	0	0	0	0	0	0	0	0	1	1	0	0	0	0	0	0	0	0	0	0	0	0	0	0	0	0	0.0014	0.0014
Bacteria;Firmicutes;Erysipelotrichi;Erysipelotrichales;Erysipelotrichaceae;HQ452859_g;HQ452859_g_uc	HQ452859_g_uc	0	0	0	4	7	0	0	0	0	5	0	0	0	14	0	0	22	11	0	0	0	0.0056	0.0096	0	0	0	0	0.0074	0	0	0	0.0212	0	0	0.0301	0.0151
Bacteria;Firmicutes;Erysipelotrichi;Erysipelotrichales;Erysipelotrichaceae;HQ452859_g;HQ452859_s	HQ452859_s	0	0	0	2	2	0	0	0	0	1	0	0	0	2	0	0	1	2	0	0	0	0.0028	0.0028	0	0	0	0	0.0015	0	0	0	0.003	0	0	0.0014	0.0027
Bacteria;Firmicutes;Erysipelotrichi;Erysipelotrichales;Erysipelotrichaceae;Merdibacter;HQ452860_s	HQ452860_s	0	0	0	9	9	0	0	0	0	0	0	22	0	2	0	0	5	16	0	0	0	0.0126	0.0124	0	0	0	0	0	0	0.0268	0	0.003	0	0	0.0068	0.0219
Bacteria;Tenericutes;Mollicutes;PAC001057_o;PAC001057_f;PAC001108_g;HQ716116_s	HQ716116_s	0	0	0	0	0	4	0	0	0	0	0	0	0	0	0	0	0	0	0	0	0	0	0	0.0048	0	0	0	0	0	0	0	0	0	0	0	0
Bacteria;Firmicutes;Clostridia;Clostridiales;Ruminococcaceae;Sporobacter;HQ716168_s	HQ716168_s	0	0	0	0	0	6	0	3	0	0	0	0	0	0	0	0	0	0	0	0	0	0	0	0.0072	0	0.0037	0	0	0	0	0	0	0	0	0	0
Bacteria;Firmicutes;Clostridia;Clostridiales;Ruminococcaceae;Sporobacter;HQ716181_s	HQ716181_s	0	0	0	0	0	32	26	19	0	0	0	0	0	0	0	0	0	0	0	0	0	0	0	0.0386	0.0326	0.0232	0	0	0	0	0	0	0	0	0	0
Bacteria;Firmicutes;Clostridia;Clostridiales;Lachnospiraceae;Anaerotignum;HQ751649_s	HQ751649_s	3	3	2	0	0	0	0	0	0	0	0	0	0	0	0	0	0	0	0.0039	0.0039	0.0026	0	0	0	0	0	0	0	0	0	0	0	0	0	0	0
Bacteria;Proteobacteria;Gammaproteobacteria;Pasteurellales;Pasteurellaceae;Haemophilus;HQ758380_s	HQ758380_s	0	1	2	0	0	0	0	0	0	0	0	0	0	0	0	0	0	0	0	0.0013	0.0026	0	0	0	0	0	0	0	0	0	0	0	0	0	0	0
Bacteria;Firmicutes;Clostridia;Clostridiales;Christensenellaceae;HQ697740_g;HQ761439_s	HQ761439_s	0	0	0	0	0	0	0	0	0	0	0	0	0	0	0	0	1	12	0	0	0	0	0	0	0	0	0	0	0	0	0	0	0	0	0.0014	0.0164
Bacteria;Firmicutes;Clostridia;Clostridiales;Lachnospiraceae;HQ765927_g;HQ765927_s	HQ765927_s	0	0	0	5	0	0	0	0	0	0	0	0	0	2	0	0	2	0	0	0	0	0.007	0	0	0	0	0	0	0	0	0	0.003	0	0	0.0027	0
Bacteria;Firmicutes;Clostridia;Clostridiales;Christensenellaceae;JX575929_g;HQ780809_s	HQ780809_s	0	0	0	0	0	0	0	0	0	0	0	0	0	0	0	0	3	10	0	0	0	0	0	0	0	0	0	0	0	0	0	0	0	0	0.0041	0.0137
Bacteria;Firmicutes;Clostridia;Clostridiales;Ruminococcaceae;Oscillibacter;HQ780860_s	HQ780860_s	0	0	0	1	6	0	0	0	0	0	0	0	0	0	0	0	3	22	0	0	0	0.0014	0.0083	0	0	0	0	0	0	0	0	0	0	0	0.0041	0.0301
Bacteria;Firmicutes;Clostridia;Clostridiales;Ruminococcaceae;Caproiciproducens;HQ780956_s	HQ780956_s	0	0	0	0	0	0	0	0	0	0	0	0	0	0	0	0	0	2	0	0	0	0	0	0	0	0	0	0	0	0	0	0	0	0	0	0.0027
Bacteria;Firmicutes;Clostridia;Clostridiales;Lachnospiraceae;Clostridium_g24;HQ782081_s	HQ782081_s	13	4	0	7	6	0	0	0	34	15	18	19	13	12	71	50	3	6	0.0167	0.0051	0	0.0098	0.0083	0	0	0	0.0451	0.0221	0.0212	0.0232	0.0154	0.0181	0.0944	0.0657	0.0041	0.0082
Bacteria;Firmicutes;Erysipelotrichi;Erysipelotrichales;Erysipelotrichaceae;CCMM_g;HQ785065_s	HQ785065_s	2	0	2	1	0	0	0	0	0	0	0	0	0	0	0	0	0	1	0.0026	0	0.0026	0.0014	0	0	0	0	0	0	0	0	0	0	0	0	0	0.0014
Bacteria;Firmicutes;Clostridia;Clostridiales;Eubacteriaceae;Anaerofustis;HQ785602_s	HQ785602_s	0	0	0	0	0	0	1	0	0	0	0	0	0	0	0	0	0	0	0	0	0	0	0	0	0.0013	0	0	0	0	0	0	0	0	0	0	0
Bacteria;Bacteroidetes;Bacteroidia;Bacteroidales;Barnesiellaceae;Coprobacter;HQ792101_s	HQ792101_s	0	0	0	38	13	0	0	0	0	13	0	0	0	26	0	0	25	23	0	0	0	0.0532	0.0179	0	0	0	0	0.0192	0	0	0	0.0393	0	0	0.0342	0.0315
Bacteria;Firmicutes;Clostridia;Clostridiales;Ruminococcaceae;Faecalibacterium;HQ794587_s	HQ794587_s	0	0	0	0	1	0	0	0	0	0	0	0	0	0	0	0	0	0	0	0	0	0	0.0014	0	0	0	0	0	0	0	0	0	0	0	0	0
Bacteria;Firmicutes;Clostridia;Clostridiales;Lachnospiraceae;Blautia;HQ802763_s	HQ802763_s	0	0	0	0	1	0	0	0	0	0	0	0	0	0	0	0	0	0	0	0	0	0	0.0014	0	0	0	0	0	0	0	0	0	0	0	0	0
Bacteria;Firmicutes;Clostridia;Clostridiales;Ruminococcaceae;Caproiciproducens;HQ806126_s	HQ806126_s	0	0	0	20	0	0	0	0	0	5	0	0	0	21	0	0	0	0	0	0	0	0.028	0	0	0	0	0	0.0074	0	0	0	0.0317	0	0	0	0
Bacteria;Firmicutes;Clostridia;Clostridiales;Lachnospiraceae;Clostridium_g24;HQ816189_s	HQ816189_s	1	0	0	0	0	0	0	0	0	1	0	0	0	1	1	1	0	0	0.0013	0	0	0	0	0	0	0	0	0.0015	0	0	0	0.0015	0.0013	0.0013	0	0
Bacteria;Proteobacteria;Gammaproteobacteria;Pasteurellales;Pasteurellaceae;Haemophilus;Haemophilus haemolyticus	Haemophilus haemolyticus	0	1	0	0	0	0	0	0	0	0	0	0	0	0	0	0	0	0	0	0.0013	0	0	0	0	0	0	0	0	0	0	0	0	0	0	0	0
Bacteria;Proteobacteria;Gammaproteobacteria;Pasteurellales;Pasteurellaceae;Haemophilus;Haemophilus parainfluenzae group	Haemophilus parainfluenzae group	314	387	399	6	4	0	0	0	34	2	0	0	18	6	34	33	1	2	0.4033	0.4969	0.5158	0.0084	0.0055	0	0	0	0.0451	0.0029	0	0	0.0214	0.0091	0.0452	0.0433	0.0014	0.0027
Bacteria;Proteobacteria;Gammaproteobacteria;Pasteurellales;Pasteurellaceae;Actinobacillus;Haemophilus paraphrohaemolyticus	Haemophilus paraphrohaemolyticus	0	2	0	0	0	0	0	0	0	0	0	0	0	0	0	0	0	0	0	0.0026	0	0	0	0	0	0	0	0	0	0	0	0	0	0	0	0
Bacteria;Proteobacteria;Gammaproteobacteria;Pasteurellales;Pasteurellaceae;Haemophilus;Haemophilus sputorum	Haemophilus sputorum	3	1	2	0	0	0	0	0	4	0	0	0	0	0	1	3	0	0	0.0039	0.0013	0.0026	0	0	0	0	0	0.0053	0	0	0	0	0	0.0013	0.0039	0	0
Bacteria;Proteobacteria;Gammaproteobacteria;Pasteurellales;Pasteurellaceae;Haemophilus;Haemophilus_uc	Haemophilus_uc	120	121	131	0	0	0	0	0	7	0	0	0	0	0	6	7	0	0	0.1541	0.1554	0.1693	0	0	0	0	0	0.0093	0	0	0	0	0	0.008	0.0092	0	0
Bacteria;Proteobacteria;Gammaproteobacteria;Enterobacterales;Hafniaceae;Hafnia;Hafnia alvei group	Hafnia alvei group	0	0	0	0	0	0	0	0	0	0	0	0	0	0	0	0	4	0	0	0	0	0	0	0	0	0	0	0	0	0	0	0	0	0	0.0055	0
Bacteria;Proteobacteria;Gammaproteobacteria;Enterobacterales;Hafniaceae;Hafnia;Hafnia paralvei	Hafnia paralvei	0	0	0	0	0	0	0	0	0	0	0	0	0	0	0	0	1	0	0	0	0	0	0	0	0	0	0	0	0	0	0	0	0	0	0.0014	0
Bacteria;Firmicutes;Clostridia;Clostridiales;Ruminococcaceae;Harryflintia;Harryflintia acetispora	Harryflintia acetispora	0	0	0	0	2	0	0	0	0	0	0	0	0	0	0	0	0	0	0	0	0	0	0.0028	0	0	0	0	0	0	0	0	0	0	0	0	0
Bacteria;Firmicutes;Erysipelotrichi;Erysipelotrichales;Erysipelotrichaceae;Holdemanella;Holdemanella biformis	Holdemanella biformis	0	0	0	0	1	4889	4859	5012	0	0	2281	2083	2335	0	0	0	0	1	0	0	0	0	0.0014	5.8909	6.0958	6.1266	0	0	2.6926	2.5418	2.7729	0	0	0	0	0.0014
Bacteria;Firmicutes;Erysipelotrichi;Erysipelotrichales;Erysipelotrichaceae;Holdemanella;Holdemanella_uc	Holdemanella_uc	0	0	0	0	0	8	5	8	0	0	12	4	0	0	0	0	0	0	0	0	0	0	0	0.0096	0.0063	0.0098	0	0	0.0142	0.0049	0	0	0	0	0	0
Bacteria;Firmicutes;Erysipelotrichi;Erysipelotrichales;Erysipelotrichaceae;Holdemania;Holdemania filiformis	Holdemania filiformis	7	0	5	0	4	2	0	9	0	0	16	13	18	0	0	0	4	4	0.009	0	0.0065	0	0.0055	0.0024	0	0.011	0	0	0.0189	0.0159	0.0214	0	0	0	0.0055	0.0055
Bacteria;Firmicutes;Clostridia;Clostridiales;Lachnospiraceae;Howardella;Howardella ureilytica	Howardella ureilytica	0	0	0	0	101	594	659	669	0	0	83	77	70	0	0	0	77	88	0	0	0	0	0.1389	0.7157	0.8267	0.8178	0	0	0.098	0.094	0.0831	0	0	0	0.1053	0.1205
Bacteria;Firmicutes;Clostridia;Clostridiales;Lachnospiraceae;Howardella;Howardella_uc	Howardella_uc	0	0	0	0	3	10	16	13	0	0	2	3	0	0	0	0	0	5	0	0	0	0	0.0041	0.012	0.0201	0.0159	0	0	0.0024	0.0037	0	0	0	0	0	0.0068
Bacteria;Firmicutes;Clostridia;Clostridiales;Lachnospiraceae;Hungatella;Hungatella effluvii	Hungatella effluvii	0	0	0	0	0	0	0	0	29	0	0	0	0	0	53	63	0	0	0	0	0	0	0	0	0	0	0.0385	0	0	0	0	0	0.0704	0.0827	0	0
Bacteria;Firmicutes;Clostridia;Clostridiales;Lachnospiraceae;Hungatella;Hungatella hathewayi	Hungatella hathewayi	1	0	0	0	0	0	0	0	1	0	0	0	0	0	5	5	2	0	0.0013	0	0	0	0	0	0	0	0.0013	0	0	0	0	0	0.0066	0.0066	0.0027	0
Bacteria;Firmicutes;Clostridia;Clostridiales;Lachnospiraceae;Hungatella;Hungatella_uc	Hungatella_uc	0	0	0	0	0	0	0	0	2	0	0	0	0	0	0	0	0	0	0	0	0	0	0	0	0	0	0.0027	0	0	0	0	0	0	0	0	0
Bacteria;Firmicutes;Clostridia;Clostridiales;Peptostreptococcaceae;Intestinibacter;Intestinibacter bartlettii	Intestinibacter bartlettii	289	227	234	121	131	0	0	0	1497	100	46	53	31	107	1563	1598	134	147	0.3712	0.2915	0.3025	0.1695	0.1801	0	0	0	1.9856	0.1474	0.0543	0.0647	0.0368	0.1617	2.0776	2.0988	0.1833	0.2014
Bacteria;Firmicutes;Clostridia;Clostridiales;Peptostreptococcaceae;Intestinibacter;Intestinibacter_uc	Intestinibacter_uc	0	0	0	0	0	0	0	0	11	0	0	0	0	0	2	0	0	0	0	0	0	0	0	0	0	0	0.0146	0	0	0	0	0	0.0027	0	0	0
Bacteria;Firmicutes;Clostridia;Clostridiales;Ruminococcaceae;Pseudoflavonifractor;Intestinimonas butyriciproducens	Intestinimonas butyriciproducens	0	0	0	0	0	0	3	0	62	0	0	0	0	0	82	78	0	0	0	0	0	0	0	0	0.0038	0	0.0822	0	0	0	0	0	0.109	0.1024	0	0
Bacteria;Firmicutes;Clostridia;Clostridiales;Ruminococcaceae;HM124225_g;JF161198_s	JF161198_s	0	0	0	0	13	0	0	0	0	0	0	0	0	0	0	0	29	20	0	0	0	0	0.0179	0	0	0	0	0	0	0	0	0	0	0	0.0397	0.0274
Bacteria;Firmicutes;Clostridia;Clostridiales;Lachnospiraceae;Blautia;JF162896_s	JF162896_s	1	0	0	0	0	0	0	0	0	0	0	0	0	0	0	0	0	0	0.0013	0	0	0	0	0	0	0	0	0	0	0	0	0	0	0	0	0
Bacteria;Firmicutes;Erysipelotrichi;Erysipelotrichales;Erysipelotrichaceae;Longicatena;JH590969_s	JH590969_s	9	9	3	0	2	6	19	17	9	0	0	0	0	0	15	26	9	0	0.0116	0.0116	0.0039	0	0.0028	0.0072	0.0238	0.0208	0.0119	0	0	0	0	0	0.0199	0.0341	0.0123	0
Bacteria;Bacteroidetes;Bacteroidia;Bacteroidales;Bacteroidaceae;Bacteroides;JH815484_s	JH815484_s	19	5	33	0	0	0	0	0	0	0	0	0	0	0	0	0	0	0	0.0244	0.0064	0.0427	0	0	0	0	0	0	0	0	0	0	0	0	0	0	0
Bacteria;Proteobacteria;Betaproteobacteria;Burkholderiales;Sutterellaceae;Sutterella;JH815513_s	JH815513_s	0	0	0	0	0	92	64	120	0	0	0	0	0	0	0	0	0	0	0	0	0	0	0	0.1109	0.0803	0.1467	0	0	0	0	0	0	0	0	0	0
Bacteria;Firmicutes;Clostridia;Clostridiales;Ruminococcaceae;Oscillibacter;JPJG_s	JPJG_s	627	749	666	0	281	329	168	120	0	0	2153	1516	1857	0	0	0	374	274	0.8053	0.9618	0.861	0	0.3864	0.3964	0.2108	0.1467	0	0	2.5415	1.8499	2.2053	0	0	0	0.5116	0.3753
Bacteria;Firmicutes;Clostridia;Clostridiales;Peptostreptococcaceae;Romboutsia;JQ456046_s	JQ456046_s	0	0	1	0	1	0	1	0	3	2	1	0	3	1	0	1	0	3	0	0	0.0013	0	0.0014	0	0.0013	0	0.004	0.0029	0.0012	0	0.0036	0.0015	0	0.0013	0	0.0041
Bacteria;Firmicutes;Clostridia;Clostridiales;Mogibacterium_f;JRNA_g;JRNA_s	JRNA_s	0	0	0	0	0	9	0	0	0	0	0	0	0	0	0	0	0	0	0	0	0	0	0	0.0108	0	0	0	0	0	0	0	0	0	0	0	0
Bacteria;Proteobacteria;Alphaproteobacteria;Rhizobiales;Methylobacteriaceae;Methylobacterium;JTHG_s	JTHG_s	0	0	5	0	0	0	0	0	0	0	0	0	0	0	0	0	0	0	0	0	0.0065	0	0	0	0	0	0	0	0	0	0	0	0	0	0	0
Bacteria;Proteobacteria;Gammaproteobacteria;Pasteurellales;Pasteurellaceae;Haemophilus;JUTE_s	JUTE_s	40	74	41	0	1	6	0	0	0	0	0	0	0	0	1	1	0	0	0.0514	0.095	0.053	0	0.0014	0.0072	0	0	0	0	0	0	0	0	0.0013	0.0013	0	0
Bacteria;Actinobacteria;Actinobacteria_c;Actinomycetales;Actinomycetaceae;Actinomyces;JVLH_s	JVLH_s	0	0	0	0	0	8	1	3	0	0	0	0	0	0	0	0	0	0	0	0	0	0	0	0.0096	0.0013	0.0037	0	0	0	0	0	0	0	0	0	0
Bacteria;Actinobacteria;Actinobacteria_c;Actinomycetales;Actinomycetaceae;Actinomyces;JVNV_s	JVNV_s	0	0	0	0	0	28	36	37	0	0	0	0	0	0	0	0	0	0	0	0	0	0	0	0.0337	0.0452	0.0452	0	0	0	0	0	0	0	0	0	0
Bacteria;Firmicutes;Clostridia;Clostridiales;Ruminococcaceae;PAC000748_g;JX095359_s	JX095359_s	0	0	0	0	5	0	0	0	0	0	0	0	0	0	0	0	1	3	0	0	0	0	0.0069	0	0	0	0	0	0	0	0	0	0	0	0.0014	0.0041
Bacteria;Firmicutes;Clostridia;Clostridiales;Ruminococcaceae;Pseudoflavonifractor;JX575945_s	JX575945_s	0	0	0	19	0	0	0	0	0	12	0	0	0	10	0	0	0	0	0	0	0	0.0266	0	0	0	0	0	0.0177	0	0	0	0.0151	0	0	0	0
Bacteria;Firmicutes;Bacilli;Lactobacillales;Streptococcaceae;Streptococcus;JYGT_s	JYGT_s	0	5	0	0	0	0	0	0	0	0	0	0	0	0	0	0	0	0	0	0.0064	0	0	0	0	0	0	0	0	0	0	0	0	0	0	0	0
Bacteria;Firmicutes;Bacilli;Lactobacillales;Streptococcaceae;Streptococcus;JYGU_s group	JYGU_s group	0	0	0	0	0	0	0	0	1	0	0	0	0	0	3	6	0	0	0	0	0	0	0	0	0	0	0.0013	0	0	0	0	0	0.004	0.0079	0	0
Bacteria;Firmicutes;Bacilli;Lactobacillales;Streptococcaceae;Streptococcus;KB373315_s	KB373315_s	22	23	42	31	4	0	1	0	28	26	0	0	0	12	30	24	20	0	0.0283	0.0295	0.0543	0.0434	0.0055	0	0.0013	0	0.0371	0.0383	0	0	0	0.0181	0.0399	0.0315	0.0274	0
Bacteria;Proteobacteria;Gammaproteobacteria;Enterobacterales;Enterobacteriaceae;Escherichia;KE701379_s	KE701379_s	0	0	1	0	0	6	9	4	0	0	0	0	0	0	0	0	0	0	0	0	0.0013	0	0	0.0072	0.0113	0.0049	0	0	0	0	0	0	0	0	0	0
Bacteria;Actinobacteria;Actinobacteria_c;Actinomycetales;Actinomycetaceae;Actinomyces;KE952139_s	KE952139_s	1	0	0	0	0	1	11	6	1	0	0	0	0	0	2	1	0	0	0.0013	0	0	0	0	0.0012	0.0138	0.0073	0.0013	0	0	0	0	0	0.0027	0.0013	0	0
Bacteria;Firmicutes;Clostridia;Clostridiales;Lachnospiraceae;Eisenbergiella;KE992700_s	KE992700_s	0	0	1	0	0	0	0	0	316	0	19	25	49	0	287	289	0	0	0	0	0.0013	0	0	0	0	0	0.4191	0	0.0224	0.0305	0.0582	0	0.3815	0.3796	0	0
Bacteria;Firmicutes;Clostridia;Clostridiales;Ruminococcaceae;KE993550_g;KE993550_s	KE993550_s	0	1	0	8	4	0	6	0	1	0	0	5	0	0	0	0	3	2	0	0.0013	0	0.0112	0.0055	0	0.0075	0	0.0013	0	0	0.0061	0	0	0	0	0.0041	0.0027
Bacteria;Firmicutes;Clostridia;Clostridiales;Ruminococcaceae;Oscillibacter;KI271778_s	KI271778_s	130	104	103	61	98	0	0	0	146	54	99	76	81	46	113	105	44	72	0.167	0.1335	0.1332	0.0854	0.1348	0	0	0	0.1937	0.0796	0.1169	0.0927	0.0962	0.0695	0.1502	0.1379	0.0602	0.0986
Bacteria;Proteobacteria;Betaproteobacteria;Burkholderiales;Oxalobacteraceae;Oxalobacter;KI392030_s	KI392030_s	0	0	0	0	0	16	0	0	0	0	0	0	0	0	0	0	0	0	0	0	0	0	0	0.0193	0	0	0	0	0	0	0	0	0	0	0	0
Bacteria;Firmicutes;Erysipelotrichi;Erysipelotrichales;Erysipelotrichaceae;CCMM_g;KQ235806_s	KQ235806_s	528	454	632	218	59	0	0	0	0	228	82	53	53	188	0	0	81	88	0.6782	0.583	0.817	0.3054	0.0811	0	0	0	0	0.3361	0.0968	0.0647	0.0629	0.2841	0	0	0.1108	0.1205
Bacteria;Firmicutes;Tissierellia;Tissierellales;Peptoniphilaceae;Peptoniphilus;KQ960236_s	KQ960236_s	0	0	0	0	0	0	0	0	0	0	0	0	14	0	0	1	0	0	0	0	0	0	0	0	0	0	0	0	0	0	0.0166	0	0	0.0013	0	0
Bacteria;Proteobacteria;Gammaproteobacteria;Enterobacterales;Enterobacteriaceae;Klebsiella;Klebsiella oxytoca group	Klebsiella oxytoca group	4	2	7	0	1	1	4	3	0	0	0	0	0	0	0	0	0	0	0.0051	0.0026	0.009	0	0.0014	0.0012	0.005	0.0037	0	0	0	0	0	0	0	0	0	0
Bacteria;Proteobacteria;Gammaproteobacteria;Enterobacterales;Enterobacteriaceae;Klebsiella;Klebsiella quasipneumoniae group	Klebsiella quasipneumoniae group	87	94	110	0	0	92	67	114	0	0	0	0	0	0	0	0	0	7	0.1117	0.1207	0.1422	0	0	0.1109	0.0841	0.1394	0	0	0	0	0	0	0	0	0	0.0096
Bacteria;Proteobacteria;Gammaproteobacteria;Enterobacterales;Enterobacteriaceae;Klebsiella;Klebsiella_uc	Klebsiella_uc	0	0	0	0	0	2	0	2	0	0	0	0	0	0	0	0	0	0	0	0	0	0	0	0.0024	0	0.0024	0	0	0	0	0	0	0	0	0	0
Bacteria;Proteobacteria;Gammaproteobacteria;Enterobacterales;Enterobacteriaceae;Kluyvera;Kluyvera cryocrescens	Kluyvera cryocrescens	0	0	0	0	0	0	1	0	0	0	0	0	0	0	0	0	0	0	0	0	0	0	0	0	0.0013	0	0	0	0	0	0	0	0	0	0	0
Bacteria;Firmicutes;Clostridia;Clostridiales;Clostridiaceae;Clostridium;LAQZ_s	LAQZ_s	11	11	17	0	4	3	9	0	0	1	33	0	0	4	0	0	0	0	0.0141	0.0141	0.022	0	0.0055	0.0036	0.0113	0	0	0.0015	0.039	0	0	0.006	0	0	0	0
Bacteria;Proteobacteria;Alphaproteobacteria;Rhodospirillales;Rhodospirillaceae;LARJ_g;LARJ_g_uc	LARJ_g_uc	0	0	0	0	0	0	0	0	0	0	0	4	5	0	0	0	0	0	0	0	0	0	0	0	0	0	0	0	0	0.0049	0.0059	0	0	0	0	0
Bacteria;Proteobacteria;Alphaproteobacteria;Rhodospirillales;Rhodospirillaceae;LARJ_g;LARJ_s	LARJ_s	0	0	0	0	0	1	7	0	0	0	0	0	0	0	0	0	0	0	0	0	0	0	0	0.0012	0.0088	0	0	0	0	0	0	0	0	0	0	0
Bacteria;Proteobacteria;Betaproteobacteria;Burkholderiales;Sutterellaceae;Parasutterella;LARN_s	LARN_s	0	0	0	0	7	0	0	0	0	0	0	0	0	0	0	0	0	2	0	0	0	0	0.0096	0	0	0	0	0	0	0	0	0	0	0	0	0.0027
Bacteria;Proteobacteria;Gammaproteobacteria;Enterobacterales;Enterobacteriaceae;Escherichia;LFHY_s	LFHY_s	4	0	19	0	0	182	242	210	0	2	0	0	0	0	0	0	3	5	0.0051	0	0.0246	0	0	0.2193	0.3036	0.2567	0	0.0029	0	0	0	0	0	0	0.0041	0.0068
Bacteria;Firmicutes;Clostridia;Clostridiales;Lachnospiraceae;LLKB_g;LLKB_s	LLKB_s	37	12	16	190	34	0	0	0	127	142	0	0	0	178	137	132	14	25	0.0475	0.0154	0.0207	0.2661	0.0468	0	0	0	0.1685	0.2093	0	0	0	0.269	0.1821	0.1734	0.0192	0.0342
Bacteria;Firmicutes;Clostridia;Clostridiales;Ruminococcaceae;Pseudoflavonifractor;LN866274_s	LN866274_s	16	22	30	52	37	0	8	6	0	60	251	156	208	30	0	0	56	48	0.0206	0.0282	0.0388	0.0728	0.0509	0	0.01	0.0073	0	0.0884	0.2963	0.1904	0.247	0.0453	0	0	0.0766	0.0657
Bacteria;Firmicutes;Clostridia;Clostridiales;Ruminococcaceae;Pseudoflavonifractor;LN869527_s	LN869527_s	6	0	10	0	0	0	2	0	11	0	0	0	0	0	11	24	0	0	0.0077	0	0.0129	0	0	0	0.0025	0	0.0146	0	0	0	0	0	0.0146	0.0315	0	0
Bacteria;Firmicutes;Tissierellia;Tissierellales;Peptoniphilaceae;Fenollaria;LN898229_s	LN898229_s	0	0	0	0	0	0	0	0	0	0	0	0	0	0	0	0	1	0	0	0	0	0	0	0	0	0	0	0	0	0	0	0	0	0	0.0014	0
Bacteria;Firmicutes;Clostridia;Clostridiales;Lachnospiraceae;Ruminococcus_g4;LN913000_s	LN913000_s	0	5	13	12	0	0	0	0	0	2	15	0	17	8	0	0	0	0	0	0.0064	0.0168	0.0168	0	0	0	0	0	0.0029	0.0177	0	0.0202	0.0121	0	0	0	0
Bacteria;Firmicutes;Clostridia;Clostridiales;Lachnospiraceae;Blautia;LN913006_s	LN913006_s	982	988	1008	344	603	616	590	737	0	290	614	602	724	255	0	0	674	627	1.2613	1.2687	1.3031	0.4818	0.8291	0.7422	0.7402	0.9009	0	0.4275	0.7248	0.7346	0.8598	0.3854	0	0	0.922	0.8588
Bacteria;Firmicutes;Bacilli;Lactobacillales;Streptococcaceae;Streptococcus;LNVF_s	LNVF_s	0	0	0	0	0	0	0	15	0	0	0	0	0	0	0	0	0	0	0	0	0	0	0	0	0	0.0183	0	0	0	0	0	0	0	0	0	0
Bacteria;Firmicutes;Erysipelotrichi;Erysipelotrichales;Erysipelotrichaceae;Holdemania;LT635449_s	LT635449_s	4	8	4	0	0	0	0	0	0	0	0	0	0	0	0	0	0	0	0.0051	0.0103	0.0052	0	0	0	0	0	0	0	0	0	0	0	0	0	0	0
Bacteria;Actinobacteria;Coriobacteriia;Coriobacteriales;Coriobacteriaceae;Olsenella;LT635455_s	LT635455_s	1	3	2	0	0	0	0	0	0	0	0	0	0	0	0	0	0	0	0.0013	0.0039	0.0026	0	0	0	0	0	0	0	0	0	0	0	0	0	0	0
Bacteria;Actinobacteria;Actinobacteria_c;Actinomycetales;Actinomycetaceae;Actinomyces;LT635457_s group	LT635457_s group	0	0	0	3	0	0	0	26	0	0	0	0	0	0	0	0	0	0	0	0	0	0.0042	0	0	0	0.0318	0	0	0	0	0	0	0	0	0	0
Bacteria;Firmicutes;Clostridia;Clostridiales;Lachnospiraceae;Blautia;LT635539_s group	LT635539_s group	92	77	80	82	431	2472	2526	2515	0	64	85	76	81	67	0	0	506	379	0.1182	0.0989	0.1034	0.1149	0.5926	2.9786	3.1689	3.0743	0	0.0943	0.1003	0.0927	0.0962	0.1013	0	0	0.6922	0.5191
Bacteria;Firmicutes;Clostridia;Clostridiales;Lachnospiraceae;Ruminococcus_g4;LT635549_s	LT635549_s	7	0	0	0	11	0	2	0	0	1	0	0	0	3	0	0	2	0	0.009	0	0	0	0.0151	0	0.0025	0	0	0.0015	0	0	0	0.0045	0	0	0.0027	0
Bacteria;Proteobacteria;Betaproteobacteria;Burkholderiales;Sutterellaceae;Parasutterella;LT635860_s	LT635860_s	457	520	494	0	0	0	17	0	0	0	0	0	0	0	0	0	0	0	0.587	0.6677	0.6386	0	0	0	0.0213	0	0	0	0	0	0	0	0	0	0	0
Bacteria;Actinobacteria;Coriobacteriia;Coriobacteriales;Coriobacteriaceae;Olsenella;LT671417_s	LT671417_s	0	0	0	9	0	0	0	0	0	7	0	0	0	11	0	0	0	0	0	0	0	0.0126	0	0	0	0	0	0.0103	0	0	0	0.0166	0	0	0	0
Bacteria;Proteobacteria;Deltaproteobacteria;Desulfovibrionales;Desulfovibrionaceae;LT706945_g;LT706945_g_uc	LT706945_g_uc	0	0	0	0	5	0	0	0	0	0	0	0	0	0	0	0	2	16	0	0	0	0	0.0069	0	0	0	0	0	0	0	0	0	0	0	0.0027	0.0219
Bacteria;Firmicutes;Clostridia;Clostridiales;Lachnospiraceae;Eubacterium_g5;LT907848_s	LT907848_s	311	291	288	49	66	336	335	284	0	18	8	4	8	16	0	0	44	81	0.3995	0.3737	0.3723	0.0686	0.0908	0.4049	0.4203	0.3472	0	0.0265	0.0094	0.0049	0.0095	0.0242	0	0	0.0602	0.111
Bacteria;Firmicutes;Clostridia;Clostridiales;Lachnospiraceae;Lachnoclostridium;Lachnoclostridium phocaeense	Lachnoclostridium phocaeense	0	0	0	2	0	0	0	0	0	0	0	0	0	3	0	0	0	0	0	0	0	0.0028	0	0	0	0	0	0	0	0	0	0.0045	0	0	0	0
Bacteria;Firmicutes;Clostridia;Clostridiales;Lachnospiraceae;Lachnospira;Lachnospira pectinoschiza	Lachnospira pectinoschiza	0	0	0	63	221	0	0	0	520	55	21	0	0	38	663	598	147	190	0	0	0	0.0882	0.3039	0	0	0	0.6897	0.0811	0.0248	0	0	0.0574	0.8813	0.7854	0.2011	0.2603
Bacteria;Firmicutes;Clostridia;Clostridiales;Lachnospiraceae;Lachnospira;Lachnospira_uc	Lachnospira_uc	17	6	13	4	5	0	0	0	0	5	1	6	0	1	5	3	6	5	0.0218	0.0077	0.0168	0.0056	0.0069	0	0	0	0	0.0074	0.0012	0.0073	0	0.0015	0.0066	0.0039	0.0082	0.0068
Bacteria;Firmicutes;Bacilli;Lactobacillales;Lactobacillaceae;Lactobacillus;Lactobacillus acidophilus	Lactobacillus acidophilus	0	0	1	0	0	0	0	0	0	0	0	0	0	0	0	0	0	0	0	0	0.0013	0	0	0	0	0	0	0	0	0	0	0	0	0	0	0
Bacteria;Firmicutes;Bacilli;Lactobacillales;Lactobacillaceae;Lactobacillus;Lactobacillus casei group	Lactobacillus casei group	0	0	2	0	0	0	0	0	0	0	0	0	0	0	0	0	0	0	0	0	0.0026	0	0	0	0	0	0	0	0	0	0	0	0	0	0	0
Bacteria;Firmicutes;Bacilli;Lactobacillales;Lactobacillaceae;Lactobacillus;Lactobacillus curvatus group	Lactobacillus curvatus group	15	7	8	0	1	0	0	0	0	0	0	0	0	0	0	0	3	4	0.0193	0.009	0.0103	0	0.0014	0	0	0	0	0	0	0	0	0	0	0	0.0041	0.0055
Bacteria;Firmicutes;Bacilli;Lactobacillales;Lactobacillaceae;Lactobacillus;Lactobacillus delbrueckii group	Lactobacillus delbrueckii group	0	0	0	0	0	8	7	6	0	0	0	0	6	0	0	0	0	0	0	0	0	0	0	0.0096	0.0088	0.0073	0	0	0	0	0.0071	0	0	0	0	0
Bacteria;Firmicutes;Bacilli;Lactobacillales;Lactobacillaceae;Lactobacillus;Lactobacillus fermentum	Lactobacillus fermentum	0	0	5	0	0	0	0	0	0	1	0	0	0	0	0	0	0	0	0	0	0.0065	0	0	0	0	0	0	0.0015	0	0	0	0	0	0	0	0
Bacteria;Firmicutes;Bacilli;Lactobacillales;Lactobacillaceae;Lactobacillus;Lactobacillus gasseri group	Lactobacillus gasseri group	0	0	0	0	0	0	1	9	0	0	0	0	0	0	0	0	0	0	0	0	0	0	0	0	0.0013	0.011	0	0	0	0	0	0	0	0	0	0
Bacteria;Firmicutes;Bacilli;Lactobacillales;Lactobacillaceae;Lactobacillus;Lactobacillus helveticus group	Lactobacillus helveticus group	0	0	0	2	0	0	0	0	0	0	0	0	0	0	0	0	0	0	0	0	0	0.0028	0	0	0	0	0	0	0	0	0	0	0	0	0	0
Bacteria;Firmicutes;Bacilli;Lactobacillales;Lactobacillaceae;Lactobacillus;Lactobacillus oris	Lactobacillus oris	4	9	0	0	0	0	0	0	0	0	0	0	0	0	0	0	0	0	0.0051	0.0116	0	0	0	0	0	0	0	0	0	0	0	0	0	0	0	0
Bacteria;Firmicutes;Bacilli;Lactobacillales;Lactobacillaceae;Lactobacillus;Lactobacillus paracasei group	Lactobacillus paracasei group	314	319	324	0	0	0	0	0	0	0	0	0	0	0	0	0	0	0	0.4033	0.4096	0.4188	0	0	0	0	0	0	0	0	0	0	0	0	0	0	0
Bacteria;Firmicutes;Bacilli;Lactobacillales;Lactobacillaceae;Lactobacillus;Lactobacillus plantarum group	Lactobacillus plantarum group	4	5	5	0	0	0	0	0	0	0	0	0	0	0	0	0	0	0	0.0051	0.0064	0.0065	0	0	0	0	0	0	0	0	0	0	0	0	0	0	0
Bacteria;Firmicutes;Bacilli;Lactobacillales;Lactobacillaceae;Lactobacillus;Lactobacillus rhamnosus	Lactobacillus rhamnosus	2	1	1	0	0	0	0	0	0	0	0	0	0	0	0	0	0	0	0.0026	0.0013	0.0013	0	0	0	0	0	0	0	0	0	0	0	0	0	0	0
Bacteria;Firmicutes;Clostridia;Clostridiales;Lachnospiraceae;Lachnospira;Lactobacillus rogosae	Lactobacillus rogosae	1355	1504	1411	263	2	74	43	119	105	287	603	594	640	264	105	110	0	0	1.7404	1.9313	1.824	0.3684	0.0028	0.0892	0.0539	0.1455	0.1393	0.423	0.7118	0.7248	0.76	0.399	0.1396	0.1445	0	0
Bacteria;Firmicutes;Bacilli;Lactobacillales;Lactobacillaceae;Lactobacillus;Lactobacillus sakei group	Lactobacillus sakei group	1	13	10	0	1	0	0	0	0	0	0	0	0	0	0	0	0	0	0.0013	0.0167	0.0129	0	0.0014	0	0	0	0	0	0	0	0	0	0	0	0	0
Bacteria;Firmicutes;Bacilli;Lactobacillales;Lactobacillaceae;Lactobacillus;Lactobacillus salivarius	Lactobacillus salivarius	6	5	5	0	0	0	0	0	0	0	0	0	0	0	0	0	0	0	0.0077	0.0064	0.0065	0	0	0	0	0	0	0	0	0	0	0	0	0	0	0
Bacteria;Firmicutes;Bacilli;Lactobacillales;Lactobacillaceae;Lactobacillus;Lactobacillus_uc	Lactobacillus_uc	0	0	2	0	0	0	0	0	0	0	0	0	0	0	0	0	0	0	0	0	0.0026	0	0	0	0	0	0	0	0	0	0	0	0	0	0	0
Bacteria;Firmicutes;Bacilli;Lactobacillales;Streptococcaceae;Lactococcus;Lactococcus lactis group	Lactococcus lactis group	34	26	22	127	23	0	33	0	0	124	0	0	0	96	0	0	27	10	0.0437	0.0334	0.0284	0.1779	0.0316	0	0.0414	0	0	0.1828	0	0	0	0.1451	0	0	0.0369	0.0137
Bacteria;Firmicutes;Bacilli;Lactobacillales;Streptococcaceae;Lactococcus;Lactococcus raffinolactis	Lactococcus raffinolactis	0	0	0	0	0	0	0	0	0	0	0	0	0	2	0	0	0	0	0	0	0	0	0	0	0	0	0	0	0	0	0	0.003	0	0	0	0
Bacteria;Proteobacteria;Gammaproteobacteria;Enterobacterales;Enterobacteriaceae;Leclercia;Leclercia adecarboxylata group	Leclercia adecarboxylata group	47	47	26	0	0	3	0	0	0	0	0	0	0	0	0	0	0	0	0.0604	0.0604	0.0336	0	0	0.0036	0	0	0	0	0	0	0	0	0	0	0	0
Bacteria;Proteobacteria;Gammaproteobacteria;Enterobacterales;Enterobacteriaceae;Lelliottia;Lelliottia amnigena group	Lelliottia amnigena group	0	0	0	0	2	0	0	0	0	0	0	0	0	0	0	0	0	0	0	0	0	0	0.0028	0	0	0	0	0	0	0	0	0	0	0	0	0
Bacteria;Firmicutes;Bacilli;Lactobacillales;Leuconostocaceae;Leuconostoc;Leuconostoc carnosum	Leuconostoc carnosum	0	0	0	0	0	0	0	0	0	0	0	0	0	0	0	0	4	7	0	0	0	0	0	0	0	0	0	0	0	0	0	0	0	0	0.0055	0.0096
Bacteria;Firmicutes;Bacilli;Lactobacillales;Leuconostocaceae;Leuconostoc;Leuconostoc citreum group	Leuconostoc citreum group	6	10	7	0	0	0	0	0	1	0	0	0	0	0	0	0	0	5	0.0077	0.0128	0.009	0	0	0	0	0	0.0013	0	0	0	0	0	0	0	0	0.0068
Bacteria;Firmicutes;Bacilli;Lactobacillales;Leuconostocaceae;Leuconostoc;Leuconostoc gelidum group	Leuconostoc gelidum group	0	0	0	0	0	0	0	0	0	0	0	0	0	0	0	0	8	1	0	0	0	0	0	0	0	0	0	0	0	0	0	0	0	0	0.0109	0.0014
Bacteria;Firmicutes;Bacilli;Lactobacillales;Leuconostocaceae;Leuconostoc;Leuconostoc lactis	Leuconostoc lactis	5	2	0	0	12	0	8	0	0	0	0	0	0	0	0	0	0	8	0.0064	0.0026	0	0	0.0165	0	0.01	0	0	0	0	0	0	0	0	0	0	0.011
Bacteria;Firmicutes;Bacilli;Lactobacillales;Leuconostocaceae;Leuconostoc;Leuconostoc mesenteroides group	Leuconostoc mesenteroides group	1	14	28	0	7	6	0	0	0	0	0	0	0	0	0	1	3	12	0.0013	0.018	0.0362	0	0.0096	0.0072	0	0	0	0	0	0	0	0	0	0.0013	0.0041	0.0164
Bacteria;Firmicutes;Bacilli;Lactobacillales;Leuconostocaceae;Leuconostoc;Leuconostoc rapi	Leuconostoc rapi	3	3	0	0	0	0	0	0	0	0	0	0	0	0	0	0	0	0	0.0039	0.0039	0	0	0	0	0	0	0	0	0	0	0	0	0	0	0	0
Bacteria;Firmicutes;Clostridia;Clostridiales;Ruminococcaceae;Massilioclostridium;Massilioclostridium coli	Massilioclostridium coli	11	0	4	5	8	0	0	0	0	3	4	0	0	9	0	0	3	8	0.0141	0	0.0052	0.007	0.011	0	0	0	0	0.0044	0.0047	0	0	0.0136	0	0	0.0041	0.011
Bacteria;Firmicutes;Negativicutes;Veillonellales;Veillonellaceae;Megasphaera;Megasphaera micronuciformis	Megasphaera micronuciformis	0	0	0	0	0	0	0	0	14	0	0	0	0	0	30	21	0	0	0	0	0	0	0	0	0	0	0.0186	0	0	0	0	0	0.0399	0.0276	0	0
Bacteria;Firmicutes;Erysipelotrichi;Erysipelotrichales;Erysipelotrichaceae;Merdibacter;Merdibacter massiliensis	Merdibacter massiliensis	0	0	0	0	0	0	0	0	0	1	0	0	0	0	0	0	0	0	0	0	0	0	0	0	0	0	0	0.0015	0	0	0	0	0	0	0	0
Bacteria;Firmicutes;Clostridia;Clostridiales;Lachnospiraceae;Merdimonas;Merdimonas faecis	Merdimonas faecis	0	0	0	0	0	0	0	0	0	0	0	0	0	3	0	0	0	0	0	0	0	0	0	0	0	0	0	0	0	0	0	0.0045	0	0	0	0
Bacteria;Proteobacteria;Alphaproteobacteria;Rhizobiales;Bradyrhizobiaceae;Rhodopseudomonas;Metalliresistens boonkerdii	Metalliresistens boonkerdii	0	0	1	0	0	6	0	0	0	0	0	0	0	0	0	0	0	0	0	0	0.0013	0	0	0.0072	0	0	0	0	0	0	0	0	0	0	0	0
Bacteria;Proteobacteria;Alphaproteobacteria;Rhizobiales;Methylobacteriaceae;Methylobacterium;Methylobacterium extorquens group	Methylobacterium extorquens group	0	0	0	0	0	0	0	0	0	0	0	0	0	0	1	0	0	0	0	0	0	0	0	0	0	0	0	0	0	0	0	0	0.0013	0	0	0
Bacteria;Proteobacteria;Alphaproteobacteria;Rhizobiales;Methylobacteriaceae;Methylobacterium;Methylobacterium goesingense	Methylobacterium goesingense	0	0	0	0	2	0	0	0	0	0	0	0	0	0	0	4	0	0	0	0	0	0	0.0028	0	0	0	0	0	0	0	0	0	0	0.0053	0	0
Bacteria;Proteobacteria;Alphaproteobacteria;Rhizobiales;Methylobacteriaceae;Methylobacterium;Methylobacterium jeotgali	Methylobacterium jeotgali	0	0	2	0	0	0	2	0	0	0	0	0	0	0	0	0	0	0	0	0	0.0026	0	0	0	0.0025	0	0	0	0	0	0	0	0	0	0	0
Bacteria;Proteobacteria;Alphaproteobacteria;Rhizobiales;Methylobacteriaceae;Methylobacterium;Methylobacterium oryzae group	Methylobacterium oryzae group	0	2	0	0	1	0	0	0	0	0	0	0	0	0	0	0	0	0	0	0.0026	0	0	0.0014	0	0	0	0	0	0	0	0	0	0	0	0	0
Bacteria;Actinobacteria;Actinobacteria_c;Actinomycetales;Actinomycetaceae;Mobiluncus;Mobiluncus curtisii	Mobiluncus curtisii	0	0	0	0	0	4	19	0	0	0	0	0	0	0	0	0	0	0	0	0	0	0	0	0.0048	0.0238	0	0	0	0	0	0	0	0	0	0	0
Bacteria;Firmicutes;Clostridia;Clostridiales;Mogibacterium_f;Mogibacterium;Mogibacterium diversum	Mogibacterium diversum	2	0	0	0	0	0	0	0	6	0	0	0	0	0	2	7	0	1	0.0026	0	0	0	0	0	0	0	0.008	0	0	0	0	0	0.0027	0.0092	0	0.0014
Bacteria;Firmicutes;Clostridia;Clostridiales;Mogibacterium_f;Mogibacterium;Mogibacterium neglectum	Mogibacterium neglectum	0	0	0	0	0	0	0	0	1	0	0	0	0	0	0	1	0	0	0	0	0	0	0	0	0	0	0.0013	0	0	0	0	0	0	0.0013	0	0
Bacteria;Firmicutes;Clostridia;Clostridiales;Mogibacterium_f;Mogibacterium;Mogibacterium timidum	Mogibacterium timidum	0	0	0	0	0	0	6	0	0	0	0	0	0	0	0	0	0	0	0	0	0	0	0	0	0.0075	0	0	0	0	0	0	0	0	0	0	0
Bacteria;Firmicutes;Clostridia;Clostridiales;Ruminococcaceae;Pseudoflavonifractor;NFIQ_s	NFIQ_s	0	0	0	0	0	0	0	3	0	0	0	0	0	8	0	0	0	0	0	0	0	0	0	0	0	0.0037	0	0	0	0	0	0.0121	0	0	0	0
Bacteria;Firmicutes;Clostridia;Clostridiales;Ruminococcaceae;LN868538_g;NFJK_s	NFJK_s	6	0	1	9	0	0	0	0	0	2	0	0	0	0	0	0	0	0	0.0077	0	0.0013	0.0126	0	0	0	0	0	0.0029	0	0	0	0	0	0	0	0
Bacteria;Firmicutes;Clostridia;Clostridiales;Ruminococcaceae;Pseudoflavonifractor;NFKI_s	NFKI_s	0	1	0	15	2	0	0	0	0	8	1	3	1	16	0	0	1	0	0	0.0013	0	0.021	0.0028	0	0	0	0	0.0118	0.0012	0.0037	0.0012	0.0242	0	0	0.0014	0
Bacteria;Firmicutes;Erysipelotrichi;Erysipelotrichales;Erysipelotrichaceae;Coprobacillus;NFLD_s	NFLD_s	0	0	0	0	0	0	0	0	0	0	0	0	0	7	0	0	0	0	0	0	0	0	0	0	0	0	0	0	0	0	0	0.0106	0	0	0	0
Bacteria;Firmicutes;Clostridia;Clostridiales;Lachnospiraceae;Frisingicoccus;NFLI_s	NFLI_s	0	0	0	1	2	0	0	0	0	2	0	0	0	0	0	0	0	0	0	0	0	0.0014	0.0028	0	0	0	0	0.0029	0	0	0	0	0	0	0	0
Bacteria;Firmicutes;Erysipelotrichi;Erysipelotrichales;Erysipelotrichaceae;Coprobacillus;NFLJ_s	NFLJ_s	0	0	0	1	0	0	0	0	0	2	0	0	0	1	6	8	0	6	0	0	0	0.0014	0	0	0	0	0	0.0029	0	0	0	0.0015	0.008	0.0105	0	0.0082
Bacteria;Firmicutes;Clostridia;Clostridiales;Ruminococcaceae;NFLN_g;NFLN_g_uc	NFLN_g_uc	0	0	0	0	0	36	89	55	0	0	0	0	0	0	0	0	2	0	0	0	0	0	0	0.0434	0.1117	0.0672	0	0	0	0	0	0	0	0	0.0027	0
Bacteria;Firmicutes;Clostridia;Clostridiales;Ruminococcaceae;Pseudoflavonifractor;NFMA_s	NFMA_s	0	1	0	0	16	1	0	0	0	7	0	0	4	0	0	0	3	11	0	0.0013	0	0	0.022	0.0012	0	0	0	0.0103	0	0	0.0048	0	0	0	0.0041	0.0151
Bacteria;Firmicutes;Clostridia;Clostridiales;Ruminococcaceae;Pseudoflavonifractor;NFMB_s	NFMB_s	0	0	0	0	2	0	0	0	0	0	0	3	1	0	0	0	0	0	0	0	0	0	0.0028	0	0	0	0	0	0	0.0037	0.0012	0	0	0	0	0
Bacteria;Firmicutes;Clostridia;Clostridiales;Ruminococcaceae;Faecalibacterium;NMTZ_s	NMTZ_s	1114	1092	1232	2062	206	711	519	498	62	1973	4013	3655	3942	1875	64	64	260	203	1.4309	1.4022	1.5926	2.8882	0.2833	0.8567	0.6511	0.6087	0.0822	2.9082	4.7371	4.46	4.6813	2.8339	0.0851	0.0841	0.3557	0.2781
Bacteria;Bacteroidetes;Bacteroidia;Bacteroidales;Bacteroidaceae;Bacteroides;NQMG_s	NQMG_s	0	0	0	1	1	0	0	0	0	0	0	0	0	0	0	0	1	0	0	0	0	0.0014	0.0014	0	0	0	0	0	0	0	0	0	0	0	0.0014	0
Bacteria;Firmicutes;Clostridia;Clostridiales;Lachnospiraceae;Blautia;NQOF_s	NQOF_s	0	0	0	0	0	0	0	0	22	0	0	0	0	0	26	30	0	0	0	0	0	0	0	0	0	0	0.0292	0	0	0	0	0	0.0346	0.0394	0	0
Bacteria;Firmicutes;Clostridia;Clostridiales;Ruminococcaceae;OCTT_g;OCTT_s	OCTT_s	0	0	0	6	1	0	0	0	0	1	0	13	0	0	0	0	2	1	0	0	0	0.0084	0.0014	0	0	0	0	0.0015	0	0.0159	0	0	0	0	0.0027	0.0014
Bacteria;Proteobacteria;Gammaproteobacteria;Enterobacterales;Hafniaceae;Hafnia;Obesumbacterium proteus	Obesumbacterium proteus	0	0	0	0	1	0	0	0	0	0	0	0	0	0	0	0	6	8	0	0	0	0	0.0014	0	0	0	0	0	0	0	0	0	0	0	0.0082	0.011
Bacteria;Bacteroidetes;Bacteroidia;Bacteroidales;Odoribacteraceae;Odoribacter;Odoribacter laneus	Odoribacter laneus	0	0	0	0	2	0	0	0	0	0	0	0	0	0	0	0	0	5	0	0	0	0	0.0028	0	0	0	0	0	0	0	0	0	0	0	0	0.0068
Bacteria;Bacteroidetes;Bacteroidia;Bacteroidales;Odoribacteraceae;Odoribacter;Odoribacter splanchnicus	Odoribacter splanchnicus	197	211	180	88	106	32	36	68	0	26	635	589	542	72	0	0	81	110	0.253	0.2709	0.2327	0.1233	0.1458	0.0386	0.0452	0.0831	0	0.0383	0.7496	0.7187	0.6437	0.1088	0	0	0.1108	0.1507
Bacteria;Bacteroidetes;Bacteroidia;Bacteroidales;Odoribacteraceae;Odoribacter;Odoribacter_uc	Odoribacter_uc	2	0	0	2	0	0	0	0	0	3	0	0	0	4	0	0	0	0	0.0026	0	0	0.0028	0	0	0	0	0	0.0044	0	0	0	0.006	0	0	0	0
Bacteria;Actinobacteria;Coriobacteriia;Coriobacteriales;Coriobacteriaceae;Olsenella;Olsenella uli	Olsenella uli	0	0	0	0	0	0	0	0	2	0	0	0	0	0	0	0	0	0	0	0	0	0	0	0	0	0	0.0027	0	0	0	0	0	0	0	0	0
Bacteria;Firmicutes;Clostridia;Clostridiales;Lachnospiraceae;Oribacterium;Oribacterium parvum	Oribacterium parvum	2	0	0	0	0	0	0	0	0	0	0	0	0	0	0	0	0	0	0.0026	0	0	0	0	0	0	0	0	0	0	0	0	0	0	0	0	0
Bacteria;Firmicutes;Clostridia;Clostridiales;Lachnospiraceae;Oribacterium;Oribacterium sinus	Oribacterium sinus	0	0	0	0	0	0	0	0	0	0	0	0	0	0	0	0	1	0	0	0	0	0	0	0	0	0	0	0	0	0	0	0	0	0	0.0014	0
Bacteria;Firmicutes;Clostridia;Clostridiales;Ruminococcaceae;Oscillibacter;Oscillibacter_uc	Oscillibacter_uc	2	4	2	0	11	17	25	14	0	2	0	7	0	4	0	0	12	14	0.0026	0.0051	0.0026	0	0.0151	0.0205	0.0314	0.0171	0	0.0029	0	0.0085	0	0.006	0	0	0.0164	0.0192
Bacteria;Firmicutes;Clostridia;Clostridiales;Lachnospiraceae;Clostridium_g24;PAC000191_s	PAC000191_s	67	45	48	93	27	0	0	0	0	97	166	220	243	76	0	0	31	41	0.0861	0.0578	0.0621	0.1303	0.0371	0	0	0	0	0.143	0.196	0.2685	0.2886	0.1149	0	0	0.0424	0.0562
Bacteria;Firmicutes;Clostridia;Clostridiales;Lachnospiraceae;PAC000194_g;PAC000194_s	PAC000194_s	34	22	27	64	24	117	127	138	0	51	183	270	156	21	0	0	40	36	0.0437	0.0282	0.0349	0.0896	0.033	0.141	0.1593	0.1687	0	0.0752	0.216	0.3295	0.1853	0.0317	0	0	0.0547	0.0493
Bacteria;Firmicutes;Clostridia;Clostridiales;Lachnospiraceae;PAC000195_g;PAC000195_g_uc	PAC000195_g_uc	2	0	0	0	0	0	0	0	0	0	0	0	0	0	0	0	0	0	0.0026	0	0	0	0	0	0	0	0	0	0	0	0	0	0	0	0	0
Bacteria;Firmicutes;Clostridia;Clostridiales;Lachnospiraceae;PAC000195_g;PAC000195_s	PAC000195_s	1162	1106	1003	719	136	47	98	117	0	687	755	527	405	692	0	0	128	186	1.4925	1.4202	1.2966	1.0071	0.187	0.0566	0.1229	0.143	0	1.0126	0.8912	0.6431	0.481	1.0459	0	0	0.1751	0.2548
Bacteria;Firmicutes;Clostridia;Clostridiales;Lachnospiraceae;PAC000196_g;PAC000196_s	PAC000196_s	0	0	0	28	0	11	3	0	0	34	0	0	0	16	0	0	0	0	0	0	0	0.0392	0	0.0133	0.0038	0	0	0.0501	0	0	0	0.0242	0	0	0	0
Bacteria;Firmicutes;Clostridia;Clostridiales;Lachnospiraceae;Dorea;PAC000479_s	PAC000479_s	9	1	25	31	86	178	187	143	0	18	71	69	76	25	0	0	36	43	0.0116	0.0013	0.0323	0.0434	0.1183	0.2145	0.2346	0.1748	0	0.0265	0.0838	0.0842	0.0903	0.0378	0	0	0.0492	0.0589
Bacteria;Firmicutes;Clostridia;Clostridiales;Ruminococcaceae;Ruminococcus;PAC000655_s	PAC000655_s	0	0	0	0	0	37	52	45	0	0	0	0	0	0	0	0	0	0	0	0	0	0	0	0.0446	0.0652	0.055	0	0	0	0	0	0	0	0	0	0
Bacteria;Firmicutes;Clostridia;Clostridiales;Ruminococcaceae;PAC000661_g;PAC000661_g_uc	PAC000661_g_uc	0	0	0	19	4	5	9	2	0	16	6	0	6	13	0	0	3	5	0	0	0	0.0266	0.0055	0.006	0.0113	0.0024	0	0.0236	0.0071	0	0.0071	0.0196	0	0	0.0041	0.0068
Bacteria;Firmicutes;Clostridia;Clostridiales;Lachnospiraceae;PAC000671_g;PAC000671_g_uc	PAC000671_g_uc	0	0	6	0	0	0	0	0	0	0	0	0	0	0	0	0	0	0	0	0	0.0078	0	0	0	0	0	0	0	0	0	0	0	0	0	0	0
Bacteria;Firmicutes;Clostridia;Clostridiales;Ruminococcaceae;PAC000672_g;PAC000672_g_uc	PAC000672_g_uc	0	2	0	0	2	0	0	0	2	3	0	0	0	0	2	6	0	0	0	0.0026	0	0	0.0028	0	0	0	0.0027	0.0044	0	0	0	0	0.0027	0.0079	0	0
Bacteria;Firmicutes;Clostridia;Clostridiales;Ruminococcaceae;Sporobacter;PAC000739_s	PAC000739_s	0	0	0	2	449	72	126	122	0	1	1	0	0	11	0	0	448	412	0	0	0	0.0028	0.6174	0.0868	0.1581	0.1491	0	0.0015	0.0012	0	0	0.0166	0	0	0.6129	0.5643
Bacteria;Firmicutes;Clostridia;Clostridiales;Lachnospiraceae;PAC000740_g;PAC000740_g_uc	PAC000740_g_uc	0	0	0	0	0	0	0	0	0	0	0	0	4	0	0	0	0	0	0	0	0	0	0	0	0	0	0	0	0	0	0.0048	0	0	0	0	0
Bacteria;Firmicutes;Clostridia;Clostridiales;Lachnospiraceae;PAC000740_g;PAC000740_s	PAC000740_s	102	127	73	381	262	0	8	2	0	348	1340	1318	1524	379	0	0	261	232	0.131	0.1631	0.0944	0.5337	0.3603	0	0.01	0.0024	0	0.513	1.5818	1.6083	1.8098	0.5728	0	0	0.3571	0.3178
Bacteria;Firmicutes;Clostridia;Clostridiales;Ruminococcaceae;PAC000742_g;PAC000742_g_uc	PAC000742_g_uc	0	0	0	0	0	0	0	0	0	0	0	0	0	0	0	0	0	2	0	0	0	0	0	0	0	0	0	0	0	0	0	0	0	0	0	0.0027
Bacteria;Firmicutes;Clostridia;Clostridiales;Ruminococcaceae;PAC000742_g;PAC000742_s	PAC000742_s	0	0	0	0	0	0	0	7	0	0	0	0	0	0	0	0	3	4	0	0	0	0	0	0	0	0.0086	0	0	0	0	0	0	0	0	0.0041	0.0055
Bacteria;Firmicutes;Clostridia;Clostridiales;Ruminococcaceae;PAC000743_g;PAC000743_g_uc	PAC000743_g_uc	0	0	2	0	5	4	0	0	0	3	0	6	0	3	0	0	0	0	0	0	0.0026	0	0.0069	0.0048	0	0	0	0.0044	0	0.0073	0	0.0045	0	0	0	0
Bacteria;Firmicutes;Clostridia;Clostridiales;Ruminococcaceae;PAC000743_g;PAC000743_s	PAC000743_s	0	0	0	4	0	0	0	0	0	3	71	34	15	3	0	0	0	0	0	0	0	0.0056	0	0	0	0	0	0.0044	0.0838	0.0415	0.0178	0.0045	0	0	0	0
Bacteria;Firmicutes;Clostridia;Clostridiales;Ruminococcaceae;PAC000744_g;PAC000744_s	PAC000744_s	0	0	0	0	3	0	0	4	0	0	0	0	0	1	0	0	6	0	0	0	0	0	0.0041	0	0	0.0049	0	0	0	0	0	0.0015	0	0	0.0082	0
Bacteria;Firmicutes;Clostridia;Clostridiales;Ruminococcaceae;PAC000748_g;PAC000748_g_uc	PAC000748_g_uc	0	0	0	0	11	0	0	0	0	0	0	0	0	0	0	0	6	9	0	0	0	0	0.0151	0	0	0	0	0	0	0	0	0	0	0	0.0082	0.0123
Bacteria;Firmicutes;Clostridia;Clostridiales;Ruminococcaceae;PAC000748_g;PAC000748_s	PAC000748_s	0	0	0	0	19	0	0	0	0	0	0	0	0	0	0	0	13	8	0	0	0	0	0.0261	0	0	0	0	0	0	0	0	0	0	0	0.0178	0.011
Bacteria;Firmicutes;Clostridia;Clostridiales;Lachnospiraceae;Anaerotignum;PAC001031_s	PAC001031_s	0	0	0	66	16	45	1	15	0	66	2617	2713	2721	64	0	0	7	26	0	0	0	0.0924	0.022	0.0542	0.0013	0.0183	0	0.0973	3.0892	3.3106	3.2313	0.0967	0	0	0.0096	0.0356
Bacteria;Firmicutes;Clostridia;Clostridiales;Lachnospiraceae;Eubacterium_g24;PAC001033_s	PAC001033_s	0	0	0	0	0	89	30	69	0	0	0	0	0	0	0	0	0	0	0	0	0	0	0	0.1072	0.0376	0.0843	0	0	0	0	0	0	0	0	0	0
Bacteria;Firmicutes;Clostridia;Clostridiales;Ruminococcaceae;Eubacterium_g23;PAC001035_s	PAC001035_s	0	0	0	747	600	1761	1651	2002	0	649	0	0	0	761	0	0	569	578	0	0	0	1.0463	0.825	2.1219	2.0712	2.4472	0	0.9566	0	0	0	1.1502	0	0	0.7784	0.7917
Bacteria;Firmicutes;Clostridia;Clostridiales;Ruminococcaceae;PAC000661_g;PAC001036_s	PAC001036_s	0	0	0	0	0	2158	1679	1736	0	0	1	0	0	0	0	0	0	0	0	0	0	0	0	2.6003	2.1064	2.1221	0	0	0.0012	0	0	0	0	0	0	0
Bacteria;Firmicutes;Clostridia;Clostridiales;Ruminococcaceae;Oscillibacter;PAC001037_s	PAC001037_s	0	0	0	1	54	0	4	12	0	23	820	669	696	7	0	0	66	38	0	0	0	0.0014	0.0743	0	0.005	0.0147	0	0.0339	0.968	0.8164	0.8265	0.0106	0	0	0.0903	0.0521
Bacteria;Firmicutes;Clostridia;Clostridiales;Ruminococcaceae;Pseudoflavonifractor;PAC001038_s	PAC001038_s	150	138	159	86	9	937	933	1102	0	104	746	695	605	67	0	0	2	3	0.1927	0.1772	0.2055	0.1205	0.0124	1.129	1.1705	1.3471	0	0.1533	0.8806	0.8481	0.7185	0.1013	0	0	0.0027	0.0041
Bacteria;Firmicutes;Negativicutes;Veillonellales;Veillonellaceae;Dialister;PAC001040_s	PAC001040_s	538	439	562	0	0	0	0	0	1	0	0	0	0	0	0	0	0	0	0.691	0.5637	0.7265	0	0	0	0	0	0.0013	0	0	0	0	0	0	0	0	0
Bacteria;Actinobacteria;Coriobacteriia;Coriobacteriales;Coriobacteriaceae;PAC001041_g;PAC001041_s	PAC001041_s	0	0	0	0	52	97	89	111	0	0	30	37	30	0	0	0	32	50	0	0	0	0	0.0715	0.1169	0.1117	0.1357	0	0	0.0354	0.0451	0.0356	0	0	0	0.0438	0.0685
Bacteria;Bacteroidetes;Bacteroidia;Bacteroidales;Prevotellaceae;Prevotella;PAC001042_s	PAC001042_s	0	0	0	0	0	21	23	36	0	0	0	0	0	0	0	0	0	0	0	0	0	0	0	0.0253	0.0289	0.044	0	0	0	0	0	0	0	0	0	0
Bacteria;Firmicutes;Clostridia;Clostridiales;Lachnospiraceae;PAC001043_g;PAC001043_s	PAC001043_s	69	69	62	61	54	4	1	2	0	56	119	169	123	82	0	0	65	56	0.0886	0.0886	0.0801	0.0854	0.0743	0.0048	0.0013	0.0024	0	0.0825	0.1405	0.2062	0.1461	0.1239	0	0	0.0889	0.0767
Bacteria;Firmicutes;Clostridia;Clostridiales;Lachnospiraceae;Eubacterium_g17;PAC001044_s	PAC001044_s	0	0	0	28	48	0	8	9	0	49	0	0	0	39	0	0	29	30	0	0	0	0.0392	0.066	0	0.01	0.011	0	0.0722	0	0	0	0.0589	0	0	0.0397	0.0411
Bacteria;Firmicutes;Clostridia;Clostridiales;Lachnospiraceae;Eubacterium_g20;PAC001045_s	PAC001045_s	0	0	0	103	0	0	0	0	881	113	0	0	0	84	852	892	1	7	0	0	0	0.1443	0	0	0	0	1.1686	0.1666	0	0	0	0.127	1.1325	1.1716	0.0014	0.0096
Bacteria;Firmicutes;Clostridia;Clostridiales;Lachnospiraceae;PAC001046_g;PAC001046_g_uc	PAC001046_g_uc	0	0	0	0	2	0	0	0	0	0	0	0	0	0	0	0	0	0	0	0	0	0	0.0028	0	0	0	0	0	0	0	0	0	0	0	0	0
Bacteria;Firmicutes;Clostridia;Clostridiales;Lachnospiraceae;PAC001046_g;PAC001046_s	PAC001046_s	154	101	95	31	75	21	16	24	0	34	198	145	141	36	0	0	58	70	0.1978	0.1297	0.1228	0.0434	0.1031	0.0253	0.0201	0.0293	0	0.0501	0.2337	0.1769	0.1674	0.0544	0	0	0.0793	0.0959
Bacteria;Firmicutes;Clostridia;Clostridiales;Lachnospiraceae;LLKB_g;PAC001047_s	PAC001047_s	4	4	4	114	7	0	0	0	30	102	0	0	0	120	37	24	4	4	0.0051	0.0051	0.0052	0.1597	0.0096	0	0	0	0.0398	0.1503	0	0	0	0.1814	0.0492	0.0315	0.0055	0.0055
Bacteria;Firmicutes;Clostridia;Clostridiales;Ruminococcaceae;PAC000672_g;PAC001048_s	PAC001048_s	339	292	251	230	112	85	103	31	863	200	452	349	320	232	681	725	117	128	0.4354	0.375	0.3245	0.3222	0.154	0.1024	0.1292	0.0379	1.1447	0.2948	0.5336	0.4259	0.38	0.3506	0.9052	0.9522	0.1601	0.1753
Bacteria;Firmicutes;Clostridia;Clostridiales;Ruminococcaceae;Eubacterium_g23;PAC001051_s	PAC001051_s	212	327	259	0	0	0	0	0	0	0	0	0	0	0	0	0	0	0	0.2723	0.4199	0.3348	0	0	0	0	0	0	0	0	0	0	0	0	0	0	0
Bacteria;Firmicutes;Clostridia;Clostridiales;Ruminococcaceae;PAC000661_g;PAC001052_s	PAC001052_s	0	0	0	118	140	0	4	0	0	112	254	136	232	102	0	0	120	166	0	0	0	0.1653	0.1925	0	0.005	0	0	0.1651	0.2998	0.166	0.2755	0.1542	0	0	0.1642	0.2274
Bacteria;Firmicutes;Clostridia;Clostridiales;Ruminococcaceae;Ruminococcus;PAC001054_s	PAC001054_s	0	0	0	176	0	0	0	0	0	128	0	0	0	165	0	0	0	0	0	0	0	0.2465	0	0	0	0	0	0.1887	0	0	0	0.2494	0	0	0	0
Bacteria;Firmicutes;Clostridia;Clostridiales;Ruminococcaceae;Sporobacter;PAC001055_s	PAC001055_s	0	0	0	0	119	210	221	163	0	0	0	0	0	0	0	0	83	86	0	0	0	0	0.1636	0.253	0.2773	0.1992	0	0	0	0	0	0	0	0	0.1135	0.1178
Bacteria;Firmicutes;Clostridia;Clostridiales;Ruminococcaceae;Sporobacter;PAC001056_s	PAC001056_s	0	0	0	0	24	28	5	59	0	0	0	0	0	0	0	0	9	5	0	0	0	0	0.033	0.0337	0.0063	0.0721	0	0	0	0	0	0	0	0	0.0123	0.0068
Bacteria;Tenericutes;Mollicutes;PAC001057_o;PAC001057_f;PAC001057_g;PAC001058_s	PAC001058_s	0	0	0	0	0	9	1	9	0	0	0	0	0	0	0	0	0	0	0	0	0	0	0	0.0108	0.0013	0.011	0	0	0	0	0	0	0	0	0	0
Bacteria;Firmicutes;Erysipelotrichi;Erysipelotrichales;Erysipelotrichaceae;Turicibacter;PAC001078_s	PAC001078_s	20	24	13	0	0	0	0	0	0	0	0	0	0	0	0	0	0	0	0.0257	0.0308	0.0168	0	0	0	0	0	0	0	0	0	0	0	0	0	0	0
Bacteria;Firmicutes;Clostridia;Clostridiales;Ruminococcaceae;PAC000748_g;PAC001099_s	PAC001099_s	0	0	0	0	0	0	0	0	0	0	0	0	0	0	0	0	0	1	0	0	0	0	0	0	0	0	0	0	0	0	0	0	0	0	0	0.0014
Bacteria;Firmicutes;Clostridia;Clostridiales;Ruminococcaceae;PAC001100_g;PAC001100_s	PAC001100_s	55	69	46	39	137	4	34	14	0	40	88	69	95	47	0	0	180	202	0.0706	0.0886	0.0595	0.0546	0.1884	0.0048	0.0427	0.0171	0	0.059	0.1039	0.0842	0.1128	0.071	0	0	0.2462	0.2767
Bacteria;Firmicutes;Clostridia;Clostridiales;Christensenellaceae;PAC001115_g;PAC001115_s	PAC001115_s	0	0	0	0	0	105	86	88	0	0	0	0	0	0	0	0	0	0	0	0	0	0	0	0.1265	0.1079	0.1076	0	0	0	0	0	0	0	0	0	0
Bacteria;Firmicutes;Clostridia;Clostridiales;Ruminococcaceae;Oscillibacter;PAC001129_s	PAC001129_s	0	0	0	0	208	643	686	618	0	0	0	0	0	0	0	0	278	281	0	0	0	0	0.286	0.7748	0.8606	0.7554	0	0	0	0	0	0	0	0	0.3803	0.3849
Bacteria;Firmicutes;Clostridia;Clostridiales;Ruminococcaceae;Oscillibacter;PAC001130_s	PAC001130_s	0	0	0	0	25	39	50	88	0	0	0	0	0	0	0	0	36	25	0	0	0	0	0.0344	0.047	0.0627	0.1076	0	0	0	0	0	0	0	0	0.0492	0.0342
Bacteria;Bacteroidetes;Bacteroidia;Bacteroidales;Bacteroidaceae;Bacteroides;PAC001133_s	PAC001133_s	135	231	193	0	3	11	0	4	0	0	0	0	1	0	0	0	1	0	0.1734	0.2966	0.2495	0	0.0041	0.0133	0	0.0049	0	0	0	0	0.0012	0	0	0	0.0014	0
Bacteria;Firmicutes;Clostridia;Clostridiales;Clostridiaceae;Clostridium;PAC001136_s	PAC001136_s	14	2	8	0	70	461	407	367	16	0	54	14	0	0	35	22	65	52	0.018	0.0026	0.0103	0	0.0963	0.5555	0.5106	0.4486	0.0212	0	0.0637	0.0171	0	0	0.0465	0.0289	0.0889	0.0712
Bacteria;Firmicutes;Clostridia;Clostridiales;Lachnospiraceae;PAC001138_g;PAC001138_g_uc	PAC001138_g_uc	0	0	0	0	0	0	0	0	2	0	0	0	0	0	2	0	0	0	0	0	0	0	0	0	0	0	0.0027	0	0	0	0	0	0.0027	0	0	0
Bacteria;Firmicutes;Clostridia;Clostridiales;Lachnospiraceae;PAC001138_g;PAC001138_s	PAC001138_s	0	0	0	0	41	16	15	5	0	0	69	99	104	0	0	0	46	39	0	0	0	0	0.0564	0.0193	0.0188	0.0061	0	0	0.0814	0.1208	0.1235	0	0	0	0.0629	0.0534
Bacteria;Firmicutes;Clostridia;Clostridiales;Lachnospiraceae;Lachnospira;PAC001142_s	PAC001142_s	183	192	204	0	166	0	0	0	0	0	0	0	0	0	0	0	132	139	0.2351	0.2465	0.2637	0	0.2283	0	0	0	0	0	0	0	0	0	0	0	0.1806	0.1904
Bacteria;Firmicutes;Clostridia;Clostridiales;Lachnospiraceae;Eisenbergiella;PAC001143_s	PAC001143_s	164	167	158	339	417	0	0	0	0	319	35	37	145	346	0	0	456	372	0.2106	0.2144	0.2043	0.4748	0.5734	0	0	0	0	0.4702	0.0413	0.0451	0.1722	0.523	0	0	0.6238	0.5096
Bacteria;Firmicutes;Clostridia;Clostridiales;Ruminococcaceae;PAC001144_g;PAC001144_g_uc	PAC001144_g_uc	0	0	0	0	0	6	0	3	0	0	0	0	0	0	0	0	2	0	0	0	0	0	0	0.0072	0	0.0037	0	0	0	0	0	0	0	0	0.0027	0
Bacteria;Firmicutes;Clostridia;Clostridiales;Ruminococcaceae;PAC001144_g;PAC001144_s	PAC001144_s	15	5	8	0	1	0	0	0	0	0	0	0	0	0	0	0	3	2	0.0193	0.0064	0.0103	0	0.0014	0	0	0	0	0	0	0	0	0	0	0	0.0041	0.0027
Bacteria;Firmicutes;Clostridia;Clostridiales;Lachnospiraceae;Clostridium_g24;PAC001148_s	PAC001148_s	0	0	0	0	0	0	0	0	113	0	0	0	0	0	103	102	0	0	0	0	0	0	0	0	0	0	0.1499	0	0	0	0	0	0.1369	0.134	0	0
Bacteria;Firmicutes;Clostridia;Clostridiales;Lachnospiraceae;PAC000196_g;PAC001150_s	PAC001150_s	61	44	33	20	25	18	24	8	0	51	10	15	55	29	0	0	23	11	0.0784	0.0565	0.0427	0.028	0.0344	0.0217	0.0301	0.0098	0	0.0752	0.0118	0.0183	0.0653	0.0438	0	0	0.0315	0.0151
Bacteria;Firmicutes;Clostridia;Clostridiales;Ruminococcaceae;Eubacterium_g23;PAC001151_s	PAC001151_s	0	0	0	8	11	23	25	21	0	3	0	0	0	1	0	0	1	8	0	0	0	0.0112	0.0151	0.0277	0.0314	0.0257	0	0.0044	0	0	0	0.0015	0	0	0.0014	0.011
Bacteria;Firmicutes;Clostridia;Clostridiales;Ruminococcaceae;PAC000661_g;PAC001153_s	PAC001153_s	0	0	0	0	0	111	134	154	0	0	0	0	0	0	0	0	0	0	0	0	0	0	0	0.1337	0.1681	0.1882	0	0	0	0	0	0	0	0	0	0
Bacteria;Firmicutes;Clostridia;Clostridiales;Ruminococcaceae;PAC000661_g;PAC001155_s	PAC001155_s	0	0	0	0	0	10	0	0	0	0	0	0	0	0	0	0	0	0	0	0	0	0	0	0.012	0	0	0	0	0	0	0	0	0	0	0	0
Bacteria;Firmicutes;Clostridia;Clostridiales;Ruminococcaceae;Oscillibacter;PAC001157_s	PAC001157_s	271	344	400	107	82	241	294	316	0	100	1097	902	988	113	0	0	74	95	0.3481	0.4417	0.5171	0.1499	0.1128	0.2904	0.3688	0.3863	0	0.1474	1.2949	1.1007	1.1733	0.1708	0	0	0.1012	0.1301
Bacteria;Firmicutes;Clostridia;Clostridiales;Ruminococcaceae;Ruminococcus_g2;PAC001160_s	PAC001160_s	0	0	0	0	4256	46	30	35	0	0	0	0	0	0	0	0	4264	4257	0	0	0	0	5.8521	0.0554	0.0376	0.0428	0	0	0	0	0	0	0	0	5.8332	5.8311
Bacteria;Firmicutes;Clostridia;Clostridiales;Ruminococcaceae;Sporobacter;PAC001161_s	PAC001161_s	0	0	0	0	0	2	0	0	0	0	0	0	0	0	0	0	0	0	0	0	0	0	0	0.0024	0	0	0	0	0	0	0	0	0	0	0	0
Bacteria;Firmicutes;Clostridia;Clostridiales;Ruminococcaceae;Sporobacter;PAC001162_s	PAC001162_s	73	97	88	83	166	37	17	39	0	62	25	36	2	59	0	0	201	225	0.0938	0.1246	0.1138	0.1163	0.2283	0.0446	0.0213	0.0477	0	0.0914	0.0295	0.0439	0.0024	0.0892	0	0	0.275	0.3082
Bacteria;Firmicutes;Clostridia;Clostridiales;Lachnospiraceae;Clostridium_g24;PAC001164_s	PAC001164_s	120	145	147	228	105	14	0	0	49	188	96	208	139	177	60	29	114	44	0.1541	0.1862	0.19	0.3194	0.1444	0.0169	0	0	0.065	0.2771	0.1133	0.2538	0.1651	0.2675	0.0798	0.0381	0.156	0.0603
Bacteria;Firmicutes;Clostridia;Clostridiales;Lachnospiraceae;Eubacterium_g4;PAC001167_s	PAC001167_s	0	0	0	9	0	0	0	0	0	5	142	119	88	3	0	0	0	0	0	0	0	0.0126	0	0	0	0	0	0.0074	0.1676	0.1452	0.1045	0.0045	0	0	0	0
Bacteria;Firmicutes;Clostridia;Clostridiales;Mogibacterium_f;PAC001168_g;PAC001168_g_uc	PAC001168_g_uc	2	0	0	0	0	0	2	0	0	0	0	0	0	0	0	0	0	0	0.0026	0	0	0	0	0	0.0025	0	0	0	0	0	0	0	0	0	0	0
Bacteria;Firmicutes;Clostridia;Clostridiales;Mogibacterium_f;PAC001168_g;PAC001168_s	PAC001168_s	11	12	13	0	15	315	333	294	0	0	0	0	0	0	0	0	13	22	0.0141	0.0154	0.0168	0	0.0206	0.3796	0.4178	0.3594	0	0	0	0	0	0	0	0	0.0178	0.0301
Bacteria;Firmicutes;Clostridia;Clostridiales;Ruminococcaceae;Subdoligranulum;PAC001173_s	PAC001173_s	663	846	729	3097	1941	2	30	7	0	3161	496	626	565	3235	0	0	2218	1867	0.8516	1.0863	0.9424	4.338	2.6689	0.0024	0.0376	0.0086	0	4.6594	0.5855	0.7639	0.671	4.8894	0	0	3.0342	2.5574
Bacteria;Firmicutes;Clostridia;Clostridiales;Lachnospiraceae;Eubacterium_g4;PAC001174_s	PAC001174_s	0	0	0	0	0	0	0	0	0	0	37	17	9	0	0	0	0	0	0	0	0	0	0	0	0	0	0	0	0.0437	0.0207	0.0107	0	0	0	0	0
Bacteria;Firmicutes;Clostridia;Clostridiales;Ruminococcaceae;Eubacterium_g23;PAC001175_s	PAC001175_s	0	0	0	0	267	3185	2918	2792	0	0	0	1	0	0	0	0	333	329	0	0	0	0	0.3671	3.8377	3.6607	3.4129	0	0	0	0.0012	0	0	0	0	0.4555	0.4507
Bacteria;Firmicutes;Clostridia;Clostridiales;Lachnospiraceae;PAC001177_g;PAC001177_g_uc	PAC001177_g_uc	4	5	0	0	0	0	0	0	0	0	0	0	0	0	0	0	0	0	0.0051	0.0064	0	0	0	0	0	0	0	0	0	0	0	0	0	0	0	0
Bacteria;Firmicutes;Clostridia;Clostridiales;Lachnospiraceae;PAC001177_g;PAC001177_s	PAC001177_s	202	247	200	0	179	172	100	213	0	0	0	0	0	0	0	0	168	154	0.2595	0.3172	0.2585	0	0.2461	0.2072	0.1255	0.2604	0	0	0	0	0	0	0	0	0.2298	0.2109
Bacteria;Firmicutes;Clostridia;Clostridiales;Lachnospiraceae;Epulopiscium;PAC001178_s	PAC001178_s	0	0	0	0	0	0	0	0	0	0	0	0	0	0	0	3	0	0	0	0	0	0	0	0	0	0	0	0	0	0	0	0	0	0.0039	0	0
Bacteria;Firmicutes;Clostridia;Clostridiales;Lachnospiraceae;Lachnospira;PAC001179_s	PAC001179_s	31	46	33	1	0	0	0	0	111	0	0	1	0	1	114	115	0	0	0.0398	0.0591	0.0427	0.0014	0	0	0	0	0.1472	0	0	0.0012	0	0.0015	0.1515	0.151	0	0
Bacteria;Firmicutes;Clostridia;Clostridiales;Ruminococcaceae;Oscillibacter;PAC001187_s	PAC001187_s	0	0	0	0	131	698	625	711	0	0	0	0	0	0	0	0	133	140	0	0	0	0	0.1801	0.841	0.7841	0.8691	0	0	0	0	0	0	0	0	0.1819	0.1918
Bacteria;Firmicutes;Negativicutes;Acidaminococcales;Acidaminococcaceae;Phascolarctobacterium;PAC001191_s	PAC001191_s	0	0	0	0	0	145	147	196	0	0	0	0	0	0	0	0	0	0	0	0	0	0	0	0.1747	0.1844	0.2396	0	0	0	0	0	0	0	0	0	0
Bacteria;Firmicutes;Clostridia;Clostridiales;Lachnospiraceae;PAC001200_g;PAC001200_g_uc	PAC001200_g_uc	0	0	0	0	0	2	0	11	0	2	0	6	6	2	0	0	0	0	0	0	0	0	0	0.0024	0	0.0134	0	0.0029	0	0.0073	0.0071	0.003	0	0	0	0
Bacteria;Firmicutes;Clostridia;Clostridiales;Lachnospiraceae;PAC001200_g;PAC001200_s	PAC001200_s	12	31	11	28	27	60	25	68	0	25	8	20	11	24	0	0	16	15	0.0154	0.0398	0.0142	0.0392	0.0371	0.0723	0.0314	0.0831	0	0.0369	0.0094	0.0244	0.0131	0.0363	0	0	0.0219	0.0205
Bacteria;Firmicutes;Clostridia;Clostridiales;Lachnospiraceae;PAC001201_g;PAC001201_g_uc	PAC001201_g_uc	0	0	0	0	21	0	0	0	0	0	0	0	0	0	0	0	14	10	0	0	0	0	0.0289	0	0	0	0	0	0	0	0	0	0	0	0.0192	0.0137
Bacteria;Bacteroidetes;Bacteroidia;Bacteroidales;Bacteroidaceae;Bacteroides;PAC001204_s	PAC001204_s	1	1	1	69	2	0	0	0	0	32	7	7	9	50	0	0	2	3	0.0013	0.0013	0.0013	0.0966	0.0028	0	0	0	0	0.0472	0.0083	0.0085	0.0107	0.0756	0	0	0.0027	0.0041
Bacteria;Firmicutes;Clostridia;Clostridiales;Christensenellaceae;PAC001207_g;PAC001207_g_uc	PAC001207_g_uc	4	0	2	0	4	2	0	0	0	0	0	0	0	0	0	0	2	0	0.0051	0	0.0026	0	0.0055	0.0024	0	0	0	0	0	0	0	0	0	0	0.0027	0
Bacteria;Firmicutes;Clostridia;Clostridiales;Christensenellaceae;PAC001207_g;PAC001207_s	PAC001207_s	0	0	0	0	228	24	72	30	0	0	0	0	0	0	0	0	207	192	0	0	0	0	0.3135	0.0289	0.0903	0.0367	0	0	0	0	0	0	0	0	0.2832	0.263
Bacteria;Firmicutes;Clostridia;Clostridiales;Christensenellaceae;PAC001207_g;PAC001211_s	PAC001211_s	283	229	224	74	216	410	507	458	0	105	135	104	137	99	0	0	220	227	0.3635	0.2941	0.2896	0.1037	0.297	0.494	0.636	0.5599	0	0.1548	0.1594	0.1269	0.1627	0.1496	0	0	0.301	0.3109
Bacteria;Lentisphaerae;Lentisphaeria;Victivallales;Victivallaceae;Victivallis;PAC001213_s	PAC001213_s	0	0	0	0	78	78	47	77	0	9	0	0	0	12	0	0	56	73	0	0	0	0	0.1073	0.094	0.059	0.0941	0	0.0133	0	0	0	0.0181	0	0	0.0766	0.1
Bacteria;Firmicutes;Clostridia;Clostridiales;Christensenellaceae;PAC001207_g;PAC001216_s	PAC001216_s	0	0	0	0	27	54	6	11	0	0	0	0	0	0	0	0	5	13	0	0	0	0	0.0371	0.0651	0.0075	0.0134	0	0	0	0	0	0	0	0	0.0068	0.0178
Bacteria;Firmicutes;Clostridia;Clostridiales;Christensenellaceae;PAC001217_g;PAC001217_s	PAC001217_s	10	21	9	2	3	9	1	0	0	11	5	0	0	3	0	0	1	6	0.0128	0.027	0.0116	0.0028	0.0041	0.0108	0.0013	0	0	0.0162	0.0059	0	0	0.0045	0	0	0.0014	0.0082
Bacteria;Firmicutes;Clostridia;Clostridiales;Christensenellaceae;PAC001115_g;PAC001220_s	PAC001220_s	0	0	0	0	0	65	92	129	0	0	0	0	0	0	0	0	1	1	0	0	0	0	0	0.0783	0.1154	0.1577	0	0	0	0	0	0	0	0	0.0014	0.0014
Bacteria;Firmicutes;Clostridia;Clostridiales;Lachnospiraceae;Anaerotignum;PAC001224_s	PAC001224_s	4	7	4	4	0	0	0	0	0	0	0	0	0	4	0	0	0	0	0.0051	0.009	0.0052	0.0056	0	0	0	0	0	0	0	0	0	0.006	0	0	0	0
Bacteria;Firmicutes;Clostridia;Clostridiales;Lachnospiraceae;PAC000692_g;PAC001229_s	PAC001229_s	96	80	72	42	101	15	10	6	0	64	207	227	264	48	0	0	101	117	0.1233	0.1027	0.0931	0.0588	0.1389	0.0181	0.0125	0.0073	0	0.0943	0.2443	0.277	0.3135	0.0725	0	0	0.1382	0.1603
Bacteria;Firmicutes;Clostridia;Clostridiales;Lachnospiraceae;LLKB_g;PAC001233_s	PAC001233_s	0	0	0	0	0	68	55	26	0	0	0	0	0	0	0	0	0	0	0	0	0	0	0	0.0819	0.069	0.0318	0	0	0	0	0	0	0	0	0	0
Bacteria;Firmicutes;Clostridia;Clostridiales;Lachnospiraceae;LLKB_g;PAC001234_s	PAC001234_s	27	13	22	0	15	0	0	0	0	0	9	29	16	0	0	0	15	21	0.0347	0.0167	0.0284	0	0.0206	0	0	0	0	0	0.0106	0.0354	0.019	0	0	0	0.0205	0.0288
Bacteria;Firmicutes;Clostridia;Clostridiales;Mogibacterium_f;PAC001236_g;PAC001236_s	PAC001236_s	25	11	19	25	39	0	0	0	0	13	63	68	23	23	0	0	67	34	0.0321	0.0141	0.0246	0.035	0.0536	0	0	0	0	0.0192	0.0744	0.083	0.0273	0.0348	0	0	0.0917	0.0466
Bacteria;Firmicutes;Clostridia;Clostridiales;Ruminococcaceae;PAC000748_g;PAC001238_s	PAC001238_s	0	0	0	0	0	11	34	25	0	0	0	0	0	0	0	0	0	0	0	0	0	0	0	0.0133	0.0427	0.0306	0	0	0	0	0	0	0	0	0	0
Bacteria;Firmicutes;Clostridia;Clostridiales;Ruminococcaceae;Eubacterium_g23;PAC001243_s	PAC001243_s	0	0	0	0	1	0	0	0	0	0	0	0	0	0	0	0	0	0	0	0	0	0	0.0014	0	0	0	0	0	0	0	0	0	0	0	0	0
Bacteria;Firmicutes;Clostridia;Clostridiales;Ruminococcaceae;PAC001247_g;PAC001247_s	PAC001247_s	0	0	0	0	0	224	238	258	0	0	0	0	0	0	0	0	0	0	0	0	0	0	0	0.2699	0.2986	0.3154	0	0	0	0	0	0	0	0	0	0
Bacteria;Firmicutes;Clostridia;Clostridiales;Ruminococcaceae;PAC000661_g;PAC001248_s	PAC001248_s	0	0	0	3	256	244	248	182	0	11	0	0	0	1	0	0	287	280	0	0	0	0.0042	0.352	0.294	0.3111	0.2225	0	0.0162	0	0	0	0.0015	0	0	0.3926	0.3835
Bacteria;Firmicutes;Clostridia;Clostridiales;Ruminococcaceae;Oscillibacter;PAC001253_s	PAC001253_s	9	27	17	0	4	14	0	0	0	3	49	24	5	5	0	0	5	2	0.0116	0.0347	0.022	0	0.0055	0.0169	0	0	0	0.0044	0.0578	0.0293	0.0059	0.0076	0	0	0.0068	0.0027
Bacteria;Firmicutes;Clostridia;Clostridiales;Ruminococcaceae;Pseudoflavonifractor;PAC001254_s	PAC001254_s	0	0	0	0	108	0	0	0	0	0	0	0	0	0	0	0	69	112	0	0	0	0	0.1485	0	0	0	0	0	0	0	0	0	0	0	0.0944	0.1534
Bacteria;Firmicutes;Clostridia;Clostridiales;Ruminococcaceae;Pseudoflavonifractor;PAC001255_s	PAC001255_s	0	0	0	0	0	0	0	0	0	0	29	0	7	0	0	0	0	2	0	0	0	0	0	0	0	0	0	0	0.0342	0	0.0083	0	0	0	0	0.0027
Bacteria;Firmicutes;Clostridia;Clostridiales;Ruminococcaceae;Sporobacter;PAC001259_s	PAC001259_s	0	0	0	0	0	30	41	34	0	0	0	0	0	0	0	0	0	0	0	0	0	0	0	0.0361	0.0514	0.0416	0	0	0	0	0	0	0	0	0	0
Bacteria;Firmicutes;Clostridia;Clostridiales;Ruminococcaceae;Sporobacter;PAC001260_s	PAC001260_s	11	31	19	0	4	84	53	38	0	4	0	0	0	4	0	0	1	7	0.0141	0.0398	0.0246	0	0.0055	0.1012	0.0665	0.0465	0	0.0059	0	0	0	0.006	0	0	0.0014	0.0096
Bacteria;Firmicutes;Clostridia;Clostridiales;Lachnospiraceae;PAC001269_g;PAC001269_s	PAC001269_s	0	0	0	0	0	33	28	17	0	0	0	0	0	0	0	0	0	0	0	0	0	0	0	0.0398	0.0351	0.0208	0	0	0	0	0	0	0	0	0	0
Bacteria;Firmicutes;Clostridia;Clostridiales;Lachnospiraceae;PAC001270_g;PAC001270_s	PAC001270_s	0	0	0	14	14	5	0	10	0	13	0	0	0	0	0	0	2	6	0	0	0	0.0196	0.0193	0.006	0	0.0122	0	0.0192	0	0	0	0	0	0	0.0027	0.0082
Bacteria;Bacteroidetes;Bacteroidia;Bacteroidales;Odoribacteraceae;Butyricimonas;PAC001275_s	PAC001275_s	0	0	0	0	41	6	5	12	0	0	0	0	0	0	0	0	33	26	0	0	0	0	0.0564	0.0072	0.0063	0.0147	0	0	0	0	0	0	0	0	0.0451	0.0356
Bacteria;Bacteroidetes;Bacteroidia;Bacteroidales;Muribaculaceae;PAC001276_g;PAC001276_s	PAC001276_s	0	0	0	0	1230	1	1	0	0	0	0	0	0	0	0	0	1375	1459	0	0	0	0	1.6913	0.0012	0.0013	0	0	0	0	0	0	0	0	0	1.881	1.9985
Bacteria;Firmicutes;Clostridia;Clostridiales;Lachnospiraceae;Clostridium_g24;PAC001282_s	PAC001282_s	1	10	0	0	0	0	0	0	0	0	0	0	0	0	0	0	0	0	0.0013	0.0128	0	0	0	0	0	0	0	0	0	0	0	0	0	0	0	0
Bacteria;Firmicutes;Clostridia;Clostridiales;Lachnospiraceae;PAC001283_g;PAC001283_s	PAC001283_s	0	0	0	0	0	0	0	0	0	0	0	0	0	0	0	0	1	0	0	0	0	0	0	0	0	0	0	0	0	0	0	0	0	0	0.0014	0
Bacteria;Firmicutes;Clostridia;Clostridiales;Lachnospiraceae;Ruminococcus_g4;PAC001289_s	PAC001289_s	0	0	0	0	38	0	0	0	0	1	32	82	11	0	0	0	6	13	0	0	0	0	0.0523	0	0	0	0	0.0015	0.0378	0.1001	0.0131	0	0	0	0.0082	0.0178
Bacteria;Firmicutes;Clostridia;Clostridiales;Ruminococcaceae;Oscillibacter;PAC001290_s	PAC001290_s	0	0	0	0	0	791	828	560	0	0	0	0	0	0	0	0	0	0	0	0	0	0	0	0.9531	1.0388	0.6845	0	0	0	0	0	0	0	0	0	0
Bacteria;Proteobacteria;Alphaproteobacteria;Rhodospirillales;Rhodospirillaceae;LARJ_g;PAC001291_s	PAC001291_s	0	0	0	4	0	0	0	0	0	12	0	0	0	13	0	0	0	0	0	0	0	0.0056	0	0	0	0	0	0.0177	0	0	0	0.0196	0	0	0	0
Bacteria;Firmicutes;Clostridia;Clostridiales;Christensenellaceae;PAC001207_g;PAC001293_s	PAC001293_s	0	0	0	1	4	23	27	38	0	0	0	0	0	4	0	0	14	10	0	0	0	0.0014	0.0055	0.0277	0.0339	0.0465	0	0	0	0	0	0.006	0	0	0.0192	0.0137
Bacteria;Firmicutes;Clostridia;Clostridiales;Lachnospiraceae;Clostridium_g24;PAC001295_s	PAC001295_s	40	35	45	117	37	0	0	0	85	92	308	216	256	121	82	58	52	35	0.0514	0.0449	0.0582	0.1639	0.0509	0	0	0	0.1127	0.1356	0.3636	0.2636	0.304	0.1829	0.109	0.0762	0.0711	0.0479
Bacteria;Firmicutes;Clostridia;Clostridiales;Lachnospiraceae;PAC001296_g;PAC001296_s	PAC001296_s	0	0	0	0	12	0	0	0	0	0	0	0	0	0	0	0	19	14	0	0	0	0	0.0165	0	0	0	0	0	0	0	0	0	0	0	0.026	0.0192
Bacteria;Firmicutes;Clostridia;Clostridiales;Ruminococcaceae;FTRU_g;PAC001297_s	PAC001297_s	0	0	0	98	67	0	0	0	0	53	65	12	48	90	0	0	69	81	0	0	0	0.1373	0.0921	0	0	0	0	0.0781	0.0767	0.0146	0.057	0.136	0	0	0.0944	0.111
Bacteria;Bacteroidetes;Bacteroidia;Bacteroidales;Prevotellaceae;Prevotella;PAC001304_s	PAC001304_s	0	0	0	0	0	172	139	167	0	0	0	0	0	0	0	0	0	0	0	0	0	0	0	0.2072	0.1744	0.2041	0	0	0	0	0	0	0	0	0	0
Bacteria;Firmicutes;Clostridia;Clostridiales;Lachnospiraceae;PAC001138_g;PAC001305_s	PAC001305_s	135	105	173	255	52	9	7	11	476	256	415	416	348	237	450	480	73	67	0.1734	0.1348	0.2236	0.3572	0.0715	0.0108	0.0088	0.0134	0.6314	0.3773	0.4899	0.5076	0.4133	0.3582	0.5982	0.6304	0.0999	0.0918
Bacteria;Firmicutes;Clostridia;Clostridiales;Ruminococcaceae;Sporobacter;PAC001306_s	PAC001306_s	334	342	405	56	70	358	316	270	0	77	118	156	405	56	1	0	58	52	0.429	0.4392	0.5236	0.0784	0.0963	0.4314	0.3964	0.33	0	0.1135	0.1393	0.1904	0.481	0.0846	0.0013	0	0.0793	0.0712
Bacteria;Firmicutes;Clostridia;Clostridiales;Ruminococcaceae;PAC000661_g;PAC001312_s	PAC001312_s	0	0	0	5	0	9	14	0	0	7	20	1	14	9	0	0	0	0	0	0	0	0.007	0	0.0108	0.0176	0	0	0.0103	0.0236	0.0012	0.0166	0.0136	0	0	0	0
Bacteria;Firmicutes;Clostridia;Clostridiales;Ruminococcaceae;Eubacterium_g8;PAC001314_s	PAC001314_s	0	0	0	0	0	29	0	0	0	0	0	0	0	0	0	0	0	0	0	0	0	0	0	0.0349	0	0	0	0	0	0	0	0	0	0	0	0
Bacteria;Firmicutes;Clostridia;Clostridiales;Ruminococcaceae;Oscillibacter;PAC001316_s	PAC001316_s	0	0	0	135	57	0	0	0	0	129	64	25	25	111	0	0	47	49	0	0	0	0.1891	0.0784	0	0	0	0	0.1901	0.0755	0.0305	0.0297	0.1678	0	0	0.0643	0.0671
Bacteria;Firmicutes;Clostridia;Clostridiales;Lachnospiraceae;Blautia;PAC001326_s	PAC001326_s	0	0	0	208	41	115	81	135	0	219	74	54	140	178	0	0	41	44	0	0	0	0.2913	0.0564	0.1386	0.1016	0.165	0	0.3228	0.0874	0.0659	0.1663	0.269	0	0	0.0561	0.0603
Bacteria;Firmicutes;Clostridia;Clostridiales;Lachnospiraceae;PAC000196_g;PAC001335_s	PAC001335_s	92	68	91	197	70	17	30	43	0	228	53	95	74	215	0	0	78	89	0.1182	0.0873	0.1176	0.2759	0.0963	0.0205	0.0376	0.0526	0	0.3361	0.0626	0.1159	0.0879	0.325	0	0	0.1067	0.1219
Bacteria;Saccharibacteria_TM7;Saccharimonas_c;Saccharimonas_o;Saccharimonas_f;Saccharimonas;PAC001343_s	PAC001343_s	0	0	0	0	0	0	3	10	0	0	0	0	0	0	0	0	0	0	0	0	0	0	0	0	0.0038	0.0122	0	0	0	0	0	0	0	0	0	0
Bacteria;Firmicutes;Clostridia;Clostridiales;Christensenellaceae;PAC001360_g;PAC001360_g_uc	PAC001360_g_uc	0	0	0	0	0	0	0	0	0	0	0	0	0	5	0	0	2	4	0	0	0	0	0	0	0	0	0	0	0	0	0	0.0076	0	0	0.0027	0.0055
Bacteria;Actinobacteria;Coriobacteriia;Coriobacteriales;Coriobacteriaceae;LT821227_g;PAC001394_s	PAC001394_s	52	25	50	38	12	0	0	0	0	26	0	4	0	41	0	0	5	3	0.0668	0.0321	0.0646	0.0532	0.0165	0	0	0	0	0.0383	0	0.0049	0	0.062	0	0	0.0068	0.0041
Bacteria;Bacteroidetes;Bacteroidia;Bacteroidales;Rikenellaceae;Alistipes;PAC001397_s	PAC001397_s	0	0	0	0	0	9	5	4	0	2	0	0	0	2	0	0	0	0	0	0	0	0	0	0.0108	0.0063	0.0049	0	0.0029	0	0	0	0.003	0	0	0	0
Bacteria;Firmicutes;Clostridia;Clostridiales;Lachnospiraceae;PAC001398_g;PAC001398_s	PAC001398_s	0	0	0	19	8	2	1	0	0	18	44	28	13	16	0	0	21	8	0	0	0	0.0266	0.011	0.0024	0.0013	0	0	0.0265	0.0519	0.0342	0.0154	0.0242	0	0	0.0287	0.011
Bacteria;Firmicutes;Clostridia;Clostridiales;Ruminococcaceae;PAC001402_g;PAC001402_g_uc	PAC001402_g_uc	0	0	0	0	0	0	0	0	0	0	0	0	0	0	0	0	0	5	0	0	0	0	0	0	0	0	0	0	0	0	0	0	0	0	0	0.0068
Bacteria;Firmicutes;Clostridia;Clostridiales;Ruminococcaceae;Pseudoflavonifractor;PAC001405_s	PAC001405_s	0	0	0	13	0	0	0	0	0	2	100	183	175	9	0	0	4	11	0	0	0	0.0182	0	0	0	0	0	0.0029	0.118	0.2233	0.2078	0.0136	0	0	0.0055	0.0151
Bacteria;Lentisphaerae;Lentisphaeria;Victivallales;PAC001406_f;PAC001406_g;PAC001406_s	PAC001406_s	0	0	0	0	3	0	0	9	0	0	0	0	0	0	0	0	0	1	0	0	0	0	0.0041	0	0	0.011	0	0	0	0	0	0	0	0	0	0.0014
Bacteria;Firmicutes;Clostridia;Clostridiales;Ruminococcaceae;PAC000748_g;PAC001412_s	PAC001412_s	0	0	0	0	3	0	0	0	0	0	0	0	0	0	0	0	0	1	0	0	0	0	0.0041	0	0	0	0	0	0	0	0	0	0	0	0	0.0014
Bacteria;Firmicutes;Clostridia;Clostridiales;Christensenellaceae;Christensenella;PAC001413_s	PAC001413_s	0	0	0	0	2	4	2	0	0	0	0	0	0	0	0	0	3	4	0	0	0	0	0.0028	0.0048	0.0025	0	0	0	0	0	0	0	0	0	0.0041	0.0055
Bacteria;Firmicutes;Clostridia;Clostridiales;Lachnospiraceae;Anaerotignum;PAC001414_s	PAC001414_s	0	0	0	0	5	0	0	0	0	0	0	0	0	0	0	0	7	0	0	0	0	0	0.0069	0	0	0	0	0	0	0	0	0	0	0	0.0096	0
Bacteria;Firmicutes;Clostridia;Clostridiales;Ruminococcaceae;Oscillibacter;PAC001415_s	PAC001415_s	4	17	9	2	0	0	0	0	0	7	64	29	57	5	0	0	8	6	0.0051	0.0218	0.0116	0.0028	0	0	0	0	0	0.0103	0.0755	0.0354	0.0677	0.0076	0	0	0.0109	0.0082
Bacteria;Firmicutes;Clostridia;Clostridiales;Ruminococcaceae;PAC000748_g;PAC001416_s	PAC001416_s	0	0	0	0	0	5	0	0	0	0	0	0	0	0	0	0	0	0	0	0	0	0	0	0.006	0	0	0	0	0	0	0	0	0	0	0	0
Bacteria;Bacteroidetes;Bacteroidia;Bacteroidales;Rikenellaceae;Alistipes;PAC001423_s	PAC001423_s	0	0	0	0	0	5	14	5	0	0	0	0	0	0	0	0	0	0	0	0	0	0	0	0.006	0.0176	0.0061	0	0	0	0	0	0	0	0	0	0
Bacteria;Bacteroidetes;Bacteroidia;Bacteroidales;Rikenellaceae;Alistipes;PAC001424_s	PAC001424_s	0	0	0	21	0	0	0	0	0	16	0	0	0	12	0	0	0	0	0	0	0	0.0294	0	0	0	0	0	0.0236	0	0	0	0.0181	0	0	0	0
Bacteria;Firmicutes;Clostridia;Clostridiales;Christensenellaceae;AY442821_g;PAC001426_s	PAC001426_s	0	0	0	2	19	0	0	7	0	8	0	0	0	6	0	0	19	16	0	0	0	0.0028	0.0261	0	0	0.0086	0	0.0118	0	0	0	0.0091	0	0	0.026	0.0219
Bacteria;Firmicutes;Clostridia;Clostridiales;Christensenellaceae;Christensenella;PAC001427_s	PAC001427_s	0	0	0	0	5	8	4	0	0	0	0	0	0	0	0	0	9	9	0	0	0	0	0.0069	0.0096	0.005	0	0	0	0	0	0	0	0	0	0.0123	0.0123
Bacteria;Firmicutes;Clostridia;Clostridiales;Ruminococcaceae;Sporobacter;PAC001428_s	PAC001428_s	0	0	0	0	16	1	12	0	0	0	9	66	76	0	0	0	23	25	0	0	0	0	0.022	0.0012	0.0151	0	0	0	0.0106	0.0805	0.0903	0	0	0	0.0315	0.0342
Bacteria;Proteobacteria;Betaproteobacteria;Burkholderiales;Sutterellaceae;Sutterella;PAC001429_s	PAC001429_s	0	0	0	0	0	0	0	0	321	0	0	0	0	0	342	333	0	0	0	0	0	0	0	0	0	0	0.4258	0	0	0	0	0	0.4546	0.4374	0	0
Bacteria;Firmicutes;Clostridia;Clostridiales;Ruminococcaceae;Faecalibacterium;PAC001430_s	PAC001430_s	118	116	137	828	391	378	419	392	0	755	848	956	807	736	0	0	307	346	0.1516	0.149	0.1771	1.1598	0.5376	0.4555	0.5256	0.4792	0	1.1129	1.001	1.1666	0.9584	1.1124	0	0	0.42	0.4739
Bacteria;Firmicutes;Clostridia;Clostridiales;Christensenellaceae;PAC001207_g;PAC001432_s	PAC001432_s	0	0	0	0	0	29	43	17	0	0	0	0	0	0	0	0	0	0	0	0	0	0	0	0.0349	0.0539	0.0208	0	0	0	0	0	0	0	0	0	0
Bacteria;Firmicutes;Clostridia;Clostridiales;Christensenellaceae;PAC001433_g;PAC001433_s	PAC001433_s	0	0	0	0	0	0	0	0	0	0	0	0	0	0	0	0	0	2	0	0	0	0	0	0	0	0	0	0	0	0	0	0	0	0	0	0.0027
Bacteria;Firmicutes;Clostridia;Clostridiales;Christensenellaceae;PAC001217_g;PAC001434_s	PAC001434_s	0	0	0	0	7	16	0	0	0	0	0	0	0	0	0	0	0	6	0	0	0	0	0.0096	0.0193	0	0	0	0	0	0	0	0	0	0	0	0.0082
Bacteria;Firmicutes;Clostridia;Clostridiales;Christensenellaceae;PAC001435_g;PAC001435_g_uc	PAC001435_g_uc	0	0	0	0	0	5	3	0	0	0	0	0	0	0	0	0	0	0	0	0	0	0	0	0.006	0.0038	0	0	0	0	0	0	0	0	0	0	0
Bacteria;Firmicutes;Clostridia;Clostridiales;Christensenellaceae;PAC001435_g;PAC001435_s	PAC001435_s	0	0	0	0	0	82	72	62	0	0	0	0	0	0	0	0	0	0	0	0	0	0	0	0.0988	0.0903	0.0758	0	0	0	0	0	0	0	0	0	0
Bacteria;Firmicutes;Clostridia;Clostridiales;Christensenellaceae;PAC001437_g;PAC001437_g_uc	PAC001437_g_uc	0	0	0	3	4	9	5	12	0	0	0	0	0	0	0	0	3	0	0	0	0	0.0042	0.0055	0.0108	0.0063	0.0147	0	0	0	0	0	0	0	0	0.0041	0
Bacteria;Firmicutes;Clostridia;Clostridiales;Christensenellaceae;PAC001437_g;PAC001438_s	PAC001438_s	0	0	0	0	0	120	106	87	0	0	0	0	0	0	0	0	0	0	0	0	0	0	0	0.1446	0.133	0.1063	0	0	0	0	0	0	0	0	0	0
Bacteria;Firmicutes;Clostridia;Clostridiales;Christensenellaceae;PAC001360_g;PAC001442_s	PAC001442_s	15	0	10	0	15	0	0	0	0	0	0	0	0	0	0	0	1	8	0.0193	0	0.0129	0	0.0206	0	0	0	0	0	0	0	0	0	0	0	0.0014	0.011
Bacteria;Firmicutes;Clostridia;Clostridiales;Christensenellaceae;PAC001115_g;PAC001445_s	PAC001445_s	0	0	0	0	0	12	2	9	0	0	0	0	0	0	0	0	0	0	0	0	0	0	0	0.0145	0.0025	0.011	0	0	0	0	0	0	0	0	0	0
Bacteria;Firmicutes;Clostridia;Clostridiales;Christensenellaceae;PAC001446_g;PAC001446_s	PAC001446_s	0	0	0	0	0	131	95	101	0	0	0	0	0	0	0	0	0	0	0	0	0	0	0	0.1578	0.1192	0.1235	0	0	0	0	0	0	0	0	0	0
Bacteria;Firmicutes;Clostridia;Clostridiales;Dehalobacterium_f;PAC001447_g;PAC001447_s	PAC001447_s	0	0	0	0	5	0	0	21	0	0	0	0	0	0	0	0	2	2	0	0	0	0	0.0069	0	0	0.0257	0	0	0	0	0	0	0	0	0.0027	0.0027
Bacteria;Firmicutes;Clostridia;Clostridiales;Lachnospiraceae;PAC001043_g;PAC001449_s	PAC001449_s	38	38	31	13	46	1	1	6	0	25	15	52	63	28	0	0	56	25	0.0488	0.0488	0.0401	0.0182	0.0633	0.0012	0.0013	0.0073	0	0.0369	0.0177	0.0635	0.0748	0.0423	0	0	0.0766	0.0342
Bacteria;Firmicutes;Clostridia;Clostridiales;Lachnospiraceae;Blautia;PAC001450_s	PAC001450_s	0	11	0	0	0	0	0	0	0	0	0	0	0	0	0	0	0	0	0	0.0141	0	0	0	0	0	0	0	0	0	0	0	0	0	0	0	0
Bacteria;Firmicutes;Clostridia;Clostridiales;Lachnospiraceae;Lachnoclostridium;PAC001453_s	PAC001453_s	0	0	0	1	0	0	0	0	0	0	0	0	0	0	0	0	3	0	0	0	0	0.0014	0	0	0	0	0	0	0	0	0	0	0	0	0.0041	0
Bacteria;Firmicutes;Clostridia;Clostridiales;Lachnospiraceae;Anaerotignum;PAC001454_s	PAC001454_s	0	0	0	0	0	0	0	0	10	0	0	0	0	0	18	15	0	0	0	0	0	0	0	0	0	0	0.0133	0	0	0	0	0	0.0239	0.0197	0	0
Bacteria;Firmicutes;Clostridia;Clostridiales;Lachnospiraceae;Anaerotignum;PAC001455_s	PAC001455_s	0	0	0	0	0	0	0	0	0	0	0	0	0	0	0	0	2	3	0	0	0	0	0	0	0	0	0	0	0	0	0	0	0	0	0.0027	0.0041
Bacteria;Firmicutes;Clostridia;Clostridiales;Lachnospiraceae;PAC001457_g;PAC001457_g_uc	PAC001457_g_uc	0	0	0	3	2	0	0	0	0	0	0	0	0	0	0	0	0	0	0	0	0	0.0042	0.0028	0	0	0	0	0	0	0	0	0	0	0	0	0
Bacteria;Firmicutes;Clostridia;Clostridiales;Lachnospiraceae;PAC001457_g;PAC001457_s	PAC001457_s	0	0	0	0	20	18	8	8	0	0	0	0	0	0	0	0	16	9	0	0	0	0	0.0275	0.0217	0.01	0.0098	0	0	0	0	0	0	0	0	0.0219	0.0123
Bacteria;Firmicutes;Clostridia;Clostridiales;Mogibacterium_f;PAC001168_g;PAC001460_s	PAC001460_s	77	58	40	17	54	618	379	358	0	8	136	158	173	19	0	0	33	40	0.0989	0.0745	0.0517	0.0238	0.0743	0.7447	0.4755	0.4376	0	0.0118	0.1605	0.1928	0.2054	0.0287	0	0	0.0451	0.0548
Bacteria;Firmicutes;Clostridia;Clostridiales;Mogibacterium_f;PAC001168_g;PAC001461_s	PAC001461_s	0	0	0	0	9	107	60	90	0	0	0	0	0	0	0	0	17	11	0	0	0	0	0.0124	0.1289	0.0753	0.11	0	0	0	0	0	0	0	0	0.0233	0.0151
Bacteria;Firmicutes;Clostridia;Clostridiales;Ruminococcaceae;PAC000748_g;PAC001462_s	PAC001462_s	0	0	0	0	4	0	0	0	0	0	0	0	0	0	0	0	3	10	0	0	0	0	0.0055	0	0	0	0	0	0	0	0	0	0	0	0.0041	0.0137
Bacteria;Firmicutes;Clostridia;Clostridiales;Lachnospiraceae;PAC001465_g;PAC001465_s	PAC001465_s	0	0	0	2	0	0	0	0	0	3	0	0	0	0	0	0	0	0	0	0	0	0.0028	0	0	0	0	0	0.0044	0	0	0	0	0	0	0	0
Bacteria;Firmicutes;Clostridia;Clostridiales;Ruminococcaceae;PAC000748_g;PAC001466_s	PAC001466_s	0	0	0	0	1	0	0	0	0	0	0	0	0	0	0	0	0	0	0	0	0	0	0.0014	0	0	0	0	0	0	0	0	0	0	0	0	0
Bacteria;Firmicutes;Clostridia;Clostridiales;Lachnospiraceae;PAC000692_g;PAC001467_s	PAC001467_s	48	48	43	50	72	19	4	7	0	92	58	54	53	89	0	0	103	83	0.0617	0.0616	0.0556	0.07	0.099	0.0229	0.005	0.0086	0	0.1356	0.0685	0.0659	0.0629	0.1345	0	0	0.1409	0.1137
Bacteria;Firmicutes;Clostridia;Clostridiales;Ruminococcaceae;PAC001468_g;PAC001468_g_uc	PAC001468_g_uc	0	0	0	0	0	0	0	4	0	0	0	0	0	0	0	0	0	0	0	0	0	0	0	0	0	0.0049	0	0	0	0	0	0	0	0	0	0
Bacteria;Firmicutes;Clostridia;Clostridiales;Ruminococcaceae;PAC001468_g;PAC001468_s	PAC001468_s	0	0	0	0	17	91	70	49	0	0	0	0	0	0	0	0	2	6	0	0	0	0	0.0234	0.1096	0.0878	0.0599	0	0	0	0	0	0	0	0	0.0027	0.0082
Bacteria;Firmicutes;Clostridia;Clostridiales;Ruminococcaceae;Oscillibacter;PAC001469_s	PAC001469_s	7	8	5	20	5	0	0	0	0	25	28	0	42	25	0	0	15	16	0.009	0.0103	0.0065	0.028	0.0069	0	0	0	0	0.0369	0.0331	0	0.0499	0.0378	0	0	0.0205	0.0219
Bacteria;Firmicutes;Clostridia;Clostridiales;Ruminococcaceae;Sporobacter;PAC001470_s	PAC001470_s	0	0	0	0	0	19	13	15	0	0	0	0	0	0	0	0	0	0	0	0	0	0	0	0.0229	0.0163	0.0183	0	0	0	0	0	0	0	0	0	0
Bacteria;Bacteroidetes;Bacteroidia;Bacteroidales;Odoribacteraceae;Butyricimonas;PAC001510_s	PAC001510_s	22	49	41	0	0	0	0	0	0	0	0	0	0	0	0	0	0	0	0.0283	0.0629	0.053	0	0	0	0	0	0	0	0	0	0	0	0	0	0	0
Bacteria;Firmicutes;Clostridia;Clostridiales;Ruminococcaceae;Sporobacter;PAC001556_s	PAC001556_s	0	0	0	5	7	0	17	6	0	3	0	0	0	2	0	0	12	11	0	0	0	0.007	0.0096	0	0.0213	0.0073	0	0.0044	0	0	0	0.003	0	0	0.0164	0.0151
Bacteria;Firmicutes;Clostridia;Clostridiales;Christensenellaceae;PAC001217_g;PAC001576_s	PAC001576_s	0	0	0	0	0	0	0	9	0	0	0	0	0	0	0	0	0	0	0	0	0	0	0	0	0	0.011	0	0	0	0	0	0	0	0	0	0
Bacteria;Firmicutes;Clostridia;Clostridiales;Ruminococcaceae;PAC001592_g;PAC001592_s	PAC001592_s	0	0	0	0	0	14	8	22	0	0	0	0	0	0	0	0	0	0	0	0	0	0	0	0.0169	0.01	0.0269	0	0	0	0	0	0	0	0	0	0
Bacteria;Firmicutes;Clostridia;Clostridiales;Ruminococcaceae;PAC001144_g;PAC001593_s	PAC001593_s	7	9	8	0	3	0	0	0	0	0	0	0	0	0	0	0	2	8	0.009	0.0116	0.0103	0	0.0041	0	0	0	0	0	0	0	0	0	0	0	0.0027	0.011
Bacteria;Firmicutes;Clostridia;Clostridiales;Ruminococcaceae;PAC000661_g;PAC001595_s	PAC001595_s	0	0	0	1	0	0	0	0	0	0	0	0	0	0	0	0	0	0	0	0	0	0.0014	0	0	0	0	0	0	0	0	0	0	0	0	0	0
Bacteria;Firmicutes;Clostridia;Clostridiales;Ruminococcaceae;Caproiciproducens;PAC001597_s	PAC001597_s	15	26	23	23	2	0	0	0	24	40	0	0	0	18	32	33	1	7	0.0193	0.0334	0.0297	0.0322	0.0028	0	0	0	0.0318	0.059	0	0	0	0.0272	0.0425	0.0433	0.0014	0.0096
Bacteria;Firmicutes;Clostridia;Clostridiales;Peptococcaceae;PAC001400_g;PAC001598_s	PAC001598_s	0	0	0	0	15	0	0	0	0	0	0	0	0	0	0	0	5	0	0	0	0	0	0.0206	0	0	0	0	0	0	0	0	0	0	0	0.0068	0
Bacteria;Firmicutes;Clostridia;Clostridiales;Ruminococcaceae;PAC001599_g;PAC001599_s	PAC001599_s	0	0	1	0	0	0	0	0	0	0	0	0	14	0	0	0	0	0	0	0	0.0013	0	0	0	0	0	0	0	0	0	0.0166	0	0	0	0	0
Bacteria;Firmicutes;Clostridia;Clostridiales;Lachnospiraceae;PAC001600_g;PAC001600_s	PAC001600_s	304	277	253	0	0	0	0	0	0	0	0	0	0	0	0	0	0	0	0.3905	0.3557	0.3271	0	0	0	0	0	0	0	0	0	0	0	0	0	0	0
Bacteria;Firmicutes;Clostridia;Clostridiales;Mogibacterium_f;PAC001606_g;PAC001606_s	PAC001606_s	0	0	0	0	0	124	105	117	0	0	0	0	0	0	0	0	0	4	0	0	0	0	0	0.1494	0.1317	0.143	0	0	0	0	0	0	0	0	0	0.0055
Bacteria;Firmicutes;Clostridia;Clostridiales;Ruminococcaceae;Pseudoflavonifractor;PAC001608_s	PAC001608_s	0	0	0	0	1	0	0	0	0	0	0	0	0	0	0	0	1	4	0	0	0	0	0.0014	0	0	0	0	0	0	0	0	0	0	0	0.0014	0.0055
Bacteria;Firmicutes;Clostridia;Clostridiales;Mogibacterium_f;PAC001609_g;PAC001609_g_uc	PAC001609_g_uc	0	0	0	0	0	7	0	9	0	0	0	0	0	0	0	0	0	0	0	0	0	0	0	0.0084	0	0.011	0	0	0	0	0	0	0	0	0	0
Bacteria;Firmicutes;Clostridia;Clostridiales;Mogibacterium_f;PAC001609_g;PAC001609_s	PAC001609_s	0	0	0	24	1	131	135	130	0	12	0	0	0	2	0	0	0	6	0	0	0	0.0336	0.0014	0.1578	0.1694	0.1589	0	0.0177	0	0	0	0.003	0	0	0	0.0082
Bacteria;Firmicutes;Clostridia;Clostridiales;Mogibacterium_f;PAC001609_g;PAC001611_s	PAC001611_s	0	0	0	0	4	2	15	18	0	0	0	0	0	0	0	0	3	7	0	0	0	0	0.0055	0.0024	0.0188	0.022	0	0	0	0	0	0	0	0	0.0041	0.0096
Bacteria;Firmicutes;Clostridia;Clostridiales;Ruminococcaceae;PAC000748_g;PAC001613_s	PAC001613_s	0	0	0	0	81	0	0	0	0	0	0	0	0	0	0	0	78	82	0	0	0	0	0.1114	0	0	0	0	0	0	0	0	0	0	0	0.1067	0.1123
Bacteria;Firmicutes;Clostridia;Clostridiales;Ruminococcaceae;Caproiciproducens;PAC001616_s	PAC001616_s	0	0	0	0	0	0	0	0	0	0	0	0	0	0	0	0	4	3	0	0	0	0	0	0	0	0	0	0	0	0	0	0	0	0	0.0055	0.0041
Bacteria;Firmicutes;Clostridia;Clostridiales;Ruminococcaceae;Acutalibacter;PAC001618_s	PAC001618_s	0	0	0	0	0	0	0	0	0	3	0	0	0	0	0	0	0	4	0	0	0	0	0	0	0	0	0	0.0044	0	0	0	0	0	0	0	0.0055
Bacteria;Firmicutes;Clostridia;Clostridiales;Ruminococcaceae;Acutalibacter;PAC001619_s	PAC001619_s	0	0	0	6	7	0	0	0	0	5	0	0	0	3	0	0	5	2	0	0	0	0.0084	0.0096	0	0	0	0	0.0074	0	0	0	0.0045	0	0	0.0068	0.0027
Bacteria;Firmicutes;Clostridia;Clostridiales;Ruminococcaceae;PAC001144_g;PAC001620_s	PAC001620_s	15	13	7	0	5	0	0	0	0	0	0	0	0	0	0	0	18	6	0.0193	0.0167	0.009	0	0.0069	0	0	0	0	0	0	0	0	0	0	0	0.0246	0.0082
Bacteria;Tenericutes;Mollicutes;PAC001057_o;PAC001057_f;PAC001109_g;PAC001622_s	PAC001622_s	0	0	0	0	63	0	0	0	0	0	0	0	0	0	0	0	67	77	0	0	0	0	0.0866	0	0	0	0	0	0	0	0	0	0	0	0.0917	0.1055
Bacteria;Firmicutes;Clostridia;Clostridiales;Ruminococcaceae;PAC001625_g;PAC001625_s	PAC001625_s	1	0	0	0	0	0	0	0	0	0	0	0	0	0	0	0	0	0	0.0013	0	0	0	0	0	0	0	0	0	0	0	0	0	0	0	0	0
Bacteria;Firmicutes;Clostridia;Clostridiales;Ruminococcaceae;PAC001144_g;PAC001626_s	PAC001626_s	0	0	0	0	2	96	35	101	0	0	0	0	0	0	0	0	3	5	0	0	0	0	0.0028	0.1157	0.0439	0.1235	0	0	0	0	0	0	0	0	0.0041	0.0068
Bacteria;Firmicutes;Clostridia;Clostridiales;Ruminococcaceae;Paludicola;PAC001632_s	PAC001632_s	0	0	0	0	2	5	0	7	0	0	0	0	0	0	0	0	0	3	0	0	0	0	0.0028	0.006	0	0.0086	0	0	0	0	0	0	0	0	0	0.0041
Bacteria;Firmicutes;Clostridia;Clostridiales;Ruminococcaceae;Pseudoflavonifractor;PAC001634_s	PAC001634_s	0	0	0	7	9	0	0	0	0	8	0	0	3	9	0	0	4	7	0	0	0	0.0098	0.0124	0	0	0	0	0.0118	0	0	0.0036	0.0136	0	0	0.0055	0.0096
Bacteria;Firmicutes;Clostridia;Clostridiales;Ruminococcaceae;Phocea;PAC001635_s	PAC001635_s	5	0	0	0	6	0	0	0	0	2	0	0	0	3	0	0	3	1	0.0064	0	0	0	0.0083	0	0	0	0	0.0029	0	0	0	0.0045	0	0	0.0041	0.0014
Bacteria;Firmicutes;Clostridia;Clostridiales;Ruminococcaceae;PAC001637_g;PAC001637_s	PAC001637_s	13	50	28	26	57	0	0	0	0	29	32	58	90	21	0	0	32	41	0.0167	0.0642	0.0362	0.0364	0.0784	0	0	0	0	0.0427	0.0378	0.0708	0.1069	0.0317	0	0	0.0438	0.0562
Bacteria;Firmicutes;Clostridia;Clostridiales;Ruminococcaceae;Oscillibacter;PAC001639_s	PAC001639_s	46	49	39	0	21	0	0	0	0	0	0	0	0	0	0	0	32	11	0.0591	0.0629	0.0504	0	0.0289	0	0	0	0	0	0	0	0	0	0	0	0.0438	0.0151
Bacteria;Lentisphaerae;Lentisphaeria;Victivallales;Victivallaceae;PAC001640_g;PAC001640_s	PAC001640_s	0	0	0	0	0	0	10	16	0	0	0	0	0	0	0	0	0	0	0	0	0	0	0	0	0.0125	0.0196	0	0	0	0	0	0	0	0	0	0
Bacteria;Firmicutes;Clostridia;Clostridiales;Lachnospiraceae;PAC001643_g;PAC001643_s	PAC001643_s	0	1	0	0	0	0	0	0	0	0	0	0	0	0	0	0	0	0	0	0.0013	0	0	0	0	0	0	0	0	0	0	0	0	0	0	0	0
Bacteria;Firmicutes;Clostridia;Clostridiales;Mogibacterium_f;PAC001236_g;PAC001644_s	PAC001644_s	0	0	0	0	0	11	0	10	0	0	0	0	0	0	0	0	0	0	0	0	0	0	0	0.0133	0	0.0122	0	0	0	0	0	0	0	0	0	0
Bacteria;Firmicutes;Clostridia;Clostridiales;Ruminococcaceae;PAC000748_g;PAC001645_s	PAC001645_s	0	0	0	0	0	0	0	0	0	0	0	0	0	0	0	0	1	13	0	0	0	0	0	0	0	0	0	0	0	0	0	0	0	0	0.0014	0.0178
Bacteria;Firmicutes;Clostridia;Clostridiales;Ruminococcaceae;Ruthenibacterium;PAC001646_s	PAC001646_s	0	0	0	3	6	4	0	5	0	5	0	0	0	2	0	0	6	1	0	0	0	0.0042	0.0083	0.0048	0	0.0061	0	0.0074	0	0	0	0.003	0	0	0.0082	0.0014
Bacteria;Proteobacteria;Deltaproteobacteria;Desulfovibrionales;Desulfovibrionaceae;LT706945_g;PAC001648_s	PAC001648_s	0	0	0	0	0	0	0	0	0	0	0	0	0	0	0	0	3	1	0	0	0	0	0	0	0	0	0	0	0	0	0	0	0	0	0.0041	0.0014
Bacteria;Firmicutes;Clostridia;Clostridiales;Ruminococcaceae;PAC001313_g;PAC001649_s	PAC001649_s	0	0	0	11	18	3	1	0	0	7	0	0	0	5	0	0	13	18	0	0	0	0.0154	0.0248	0.0036	0.0013	0	0	0.0103	0	0	0	0.0076	0	0	0.0178	0.0247
Bacteria;Firmicutes;Clostridia;Clostridiales;Ruminococcaceae;PAC000661_g;PAC001654_s	PAC001654_s	0	0	0	0	0	538	432	470	0	0	0	0	0	0	0	0	0	0	0	0	0	0	0	0.6483	0.542	0.5745	0	0	0	0	0	0	0	0	0	0
Bacteria;Firmicutes;Clostridia;Clostridiales;Ruminococcaceae;Oscillibacter;PAC001655_s	PAC001655_s	1	0	0	26	8	0	0	0	0	16	0	0	0	14	0	0	11	9	0.0013	0	0	0.0364	0.011	0	0	0	0	0.0236	0	0	0	0.0212	0	0	0.015	0.0123
Bacteria;Firmicutes;Clostridia;Clostridiales;Ruminococcaceae;Pseudoflavonifractor;PAC001656_s	PAC001656_s	0	0	0	0	0	0	13	0	0	0	0	0	0	0	0	0	0	0	0	0	0	0	0	0	0.0163	0	0	0	0	0	0	0	0	0	0	0
Bacteria;Firmicutes;Clostridia;Clostridiales;Ruminococcaceae;Ruminococcus;PAC001658_s	PAC001658_s	0	0	0	0	151	0	0	0	0	0	0	0	0	0	0	0	158	118	0	0	0	0	0.2076	0	0	0	0	0	0	0	0	0	0	0	0.2161	0.1616
Bacteria;Firmicutes;Clostridia;Clostridiales;Ruminococcaceae;Sporobacter;PAC001660_s	PAC001660_s	0	0	0	12	4	0	0	0	0	11	16	0	0	8	0	0	1	4	0	0	0	0.0168	0.0055	0	0	0	0	0.0162	0.0189	0	0	0.0121	0	0	0.0014	0.0055
Bacteria;Firmicutes;Clostridia;Clostridiales;Ruminococcaceae;Sporobacter;PAC001661_s	PAC001661_s	0	0	0	0	18	45	24	17	0	0	0	0	0	0	0	0	19	12	0	0	0	0	0.0248	0.0542	0.0301	0.0208	0	0	0	0	0	0	0	0	0.026	0.0164
Bacteria;Firmicutes;Clostridia;Clostridiales;Ruminococcaceae;Sporobacter;PAC001662_s	PAC001662_s	8	0	1	0	6	0	8	5	0	0	0	0	0	2	0	0	2	8	0.0103	0	0.0013	0	0.0083	0	0.01	0.0061	0	0	0	0	0	0.003	0	0	0.0027	0.011
Bacteria;Firmicutes;Clostridia;Clostridiales;Ruminococcaceae;PAC001663_g;PAC001663_g_uc	PAC001663_g_uc	0	0	0	0	0	17	0	23	0	0	0	0	0	0	0	0	0	0	0	0	0	0	0	0.0205	0	0.0281	0	0	0	0	0	0	0	0	0	0
Bacteria;Firmicutes;Clostridia;Clostridiales;Ruminococcaceae;Sporobacter;PAC001685_s	PAC001685_s	0	0	0	0	0	1	3	0	0	0	0	0	0	0	0	0	3	0	0	0	0	0	0	0.0012	0.0038	0	0	0	0	0	0	0	0	0	0.0041	0
Bacteria;Firmicutes;Clostridia;Clostridiales;Ruminococcaceae;PAC001686_g;PAC001686_s	PAC001686_s	0	0	0	0	2	0	0	0	0	0	0	0	0	0	0	0	2	0	0	0	0	0	0.0028	0	0	0	0	0	0	0	0	0	0	0	0.0027	0
Bacteria;Firmicutes;Clostridia;Clostridiales;Ruminococcaceae;Sporobacter;PAC001698_s	PAC001698_s	0	0	0	0	0	3	0	10	0	0	0	0	0	0	0	0	0	0	0	0	0	0	0	0.0036	0	0.0122	0	0	0	0	0	0	0	0	0	0
Bacteria;Lentisphaerae;Lentisphaeria;Victivallales;PAC001406_f;PAC001699_g;PAC001699_s	PAC001699_s	0	0	0	0	0	305	347	419	0	0	0	0	0	0	0	0	0	0	0	0	0	0	0	0.3675	0.4353	0.5122	0	0	0	0	0	0	0	0	0	0
Bacteria;Firmicutes;Clostridia;Clostridiales;Mogibacterium_f;PAC001609_g;PAC001700_s	PAC001700_s	0	0	0	0	2	0	0	0	0	0	0	0	0	0	0	0	4	2	0	0	0	0	0.0028	0	0	0	0	0	0	0	0	0	0	0	0.0055	0.0027
Bacteria;Firmicutes;Clostridia;Clostridiales;Lachnospiraceae;PAC001723_g;PAC001723_s	PAC001723_s	0	0	0	0	0	0	0	0	1	0	0	0	0	0	3	4	0	0	0	0	0	0	0	0	0	0	0.0013	0	0	0	0	0	0.004	0.0053	0	0
Bacteria;Bacteroidetes;Bacteroidia;Bacteroidales;Porphyromonadaceae;Parabacteroides;PAC001783_s	PAC001783_s	0	0	0	13	3	0	0	0	0	23	0	0	0	10	0	0	3	1	0	0	0	0.0182	0.0041	0	0	0	0	0.0339	0	0	0	0.0151	0	0	0.0041	0.0014
Bacteria;Bacteroidetes;Bacteroidia;Bacteroidales;Bacteroidaceae;Bacteroides;PAC001805_s	PAC001805_s	0	0	0	0	0	0	0	0	0	0	1	1	2	0	0	0	0	0	0	0	0	0	0	0	0	0	0	0	0.0012	0.0012	0.0024	0	0	0	0	0
Bacteria;Firmicutes;Clostridia;Clostridiales;Ruminococcaceae;PAC000661_g;PAC001812_s	PAC001812_s	0	0	0	0	59	30	6	20	0	0	0	4	0	0	0	0	66	66	0	0	0	0	0.0811	0.0361	0.0075	0.0244	0	0	0	0.0049	0	0	0	0	0.0903	0.0904
Bacteria;Firmicutes;Clostridia;Clostridiales;Ruminococcaceae;PAC001778_g;PAC001915_s	PAC001915_s	0	0	0	2	21	0	0	0	0	0	7	0	0	0	0	0	21	20	0	0	0	0.0028	0.0289	0	0	0	0	0	0.0083	0	0	0	0	0	0.0287	0.0274
Bacteria;Firmicutes;Clostridia;Clostridiales;Mogibacterium_f;PAC001168_g;PAC001917_s	PAC001917_s	0	1	0	7	9	0	0	0	0	0	0	0	0	1	0	0	5	3	0	0.0013	0	0.0098	0.0124	0	0	0	0	0	0	0	0	0.0015	0	0	0.0068	0.0041
Bacteria;Proteobacteria;Alphaproteobacteria;Rhodospirillales;Rhodospirillaceae;LARJ_g;PAC001927_s	PAC001927_s	0	0	0	0	47	23	28	10	0	0	865	1069	1011	0	0	0	41	50	0	0	0	0	0.0646	0.0277	0.0351	0.0122	0	0	1.0211	1.3045	1.2006	0	0	0	0.0561	0.0685
Bacteria;Firmicutes;Clostridia;Clostridiales;Ruminococcaceae;Eubacterium_g23;PAC001982_s	PAC001982_s	0	0	0	0	2	11	18	12	0	0	0	0	0	0	0	0	2	2	0	0	0	0	0.0028	0.0133	0.0226	0.0147	0	0	0	0	0	0	0	0	0.0027	0.0027
Bacteria;Firmicutes;Clostridia;Clostridiales;Lachnospiraceae;Anaerotignum;PAC001998_s	PAC001998_s	0	0	2	0	0	0	0	0	0	0	0	0	0	0	0	0	0	0	0	0	0.0026	0	0	0	0	0	0	0	0	0	0	0	0	0	0	0
Bacteria;Firmicutes;Clostridia;Clostridiales;Lachnospiraceae;Frisingicoccus;PAC002014_s	PAC002014_s	0	0	0	21	0	16	0	7	0	24	0	0	0	12	0	0	0	0	0	0	0	0.0294	0	0.0193	0	0.0086	0	0.0354	0	0	0	0.0181	0	0	0	0
Bacteria;Firmicutes;Clostridia;Clostridiales;Lachnospiraceae;PAC001201_g;PAC002029_s	PAC002029_s	0	0	0	24	4	0	0	0	0	5	0	0	0	5	0	0	21	7	0	0	0	0.0336	0.0055	0	0	0	0	0.0074	0	0	0	0.0076	0	0	0.0287	0.0096
Bacteria;Firmicutes;Clostridia;Clostridiales;Lachnospiraceae;PAC002046_g;PAC002046_s	PAC002046_s	0	0	0	0	0	0	0	0	0	1	0	0	0	0	0	0	0	0	0	0	0	0	0	0	0	0	0	0.0015	0	0	0	0	0	0	0	0
Bacteria;Firmicutes;Clostridia;Clostridiales;Mogibacterium_f;PAC001573_g;PAC002060_s	PAC002060_s	5	13	6	10	0	0	0	0	0	9	0	0	0	21	0	0	0	2	0.0064	0.0167	0.0078	0.014	0	0	0	0	0	0.0133	0	0	0	0.0317	0	0	0	0.0027
Bacteria;Firmicutes;Clostridia;Clostridiales;Ruminococcaceae;PAC001686_g;PAC002070_s	PAC002070_s	0	0	0	1	0	0	0	0	0	0	0	0	0	0	0	0	0	4	0	0	0	0.0014	0	0	0	0	0	0	0	0	0	0	0	0	0	0.0055
Bacteria;Firmicutes;Clostridia;Clostridiales;Ruminococcaceae;CCYH_g;PAC002071_s	PAC002071_s	0	3	0	0	4	5	0	0	0	0	0	0	0	0	0	0	0	0	0	0.0039	0	0	0.0055	0.006	0	0	0	0	0	0	0	0	0	0	0	0
Bacteria;Firmicutes;Clostridia;Clostridiales;Ruminococcaceae;Paludicola;PAC002097_s	PAC002097_s	0	0	0	0	0	0	0	0	0	0	0	0	0	0	0	0	6	1	0	0	0	0	0	0	0	0	0	0	0	0	0	0	0	0	0.0082	0.0014
Bacteria;Firmicutes;Clostridia;Clostridiales;Ruminococcaceae;Pseudoflavonifractor;PAC002117_s	PAC002117_s	0	0	0	0	137	107	68	66	0	0	0	0	0	0	0	0	132	119	0	0	0	0	0.1884	0.1289	0.0853	0.0807	0	0	0	0	0	0	0	0	0.1806	0.163
Bacteria;Firmicutes;Clostridia;Clostridiales;Ruminococcaceae;Pseudoflavonifractor;PAC002119_s	PAC002119_s	0	0	0	23	13	0	0	0	0	17	0	0	0	51	0	0	8	9	0	0	0	0.0322	0.0179	0	0	0	0	0.0251	0	0	0	0.0771	0	0	0.0109	0.0123
Bacteria;Firmicutes;Negativicutes;Hydrogenispora_o;Hydrogenispora_f;PAC002129_g;PAC002129_s	PAC002129_s	0	0	0	0	4	0	5	0	0	0	0	0	0	0	0	0	5	0	0	0	0	0	0.0055	0	0.0063	0	0	0	0	0	0	0	0	0	0.0068	0
Bacteria;Firmicutes;Clostridia;Clostridiales;Lachnospiraceae;PAC002138_g;PAC002138_s	PAC002138_s	0	1	0	0	0	0	0	0	0	0	0	0	0	0	0	0	0	0	0	0.0013	0	0	0	0	0	0	0	0	0	0	0	0	0	0	0	0
Bacteria;Verrucomicrobia;Opitutae;Puniceicoccales;PAC002143_f;PAC002143_g;PAC002143_s	PAC002143_s	0	0	0	9	62	0	0	0	0	7	0	0	0	8	0	0	59	86	0	0	0	0.0126	0.0853	0	0	0	0	0.0103	0	0	0	0.0121	0	0	0.0807	0.1178
Bacteria;Firmicutes;Clostridia;Clostridiales;Christensenellaceae;Christensenella;PAC002145_s	PAC002145_s	0	0	0	0	0	0	0	2	0	0	0	0	0	0	0	0	2	0	0	0	0	0	0	0	0	0.0024	0	0	0	0	0	0	0	0	0.0027	0
Bacteria;Firmicutes;Clostridia;Clostridiales;Ruminococcaceae;PAC002148_g;PAC002148_g_uc	PAC002148_g_uc	0	0	0	0	3	0	0	0	0	0	0	0	0	0	0	0	4	0	0	0	0	0	0.0041	0	0	0	0	0	0	0	0	0	0	0	0.0055	0
Bacteria;Firmicutes;Clostridia;Clostridiales;Lachnospiraceae;PAC002152_g;PAC002152_g_uc	PAC002152_g_uc	0	0	0	0	0	0	0	0	0	0	0	0	0	0	0	0	2	0	0	0	0	0	0	0	0	0	0	0	0	0	0	0	0	0	0.0027	0
Bacteria;Firmicutes;Clostridia;Clostridiales;Lachnospiraceae;PAC002152_g;PAC002152_s	PAC002152_s	0	0	0	0	5	0	0	0	0	0	0	0	0	0	0	0	3	3	0	0	0	0	0.0069	0	0	0	0	0	0	0	0	0	0	0	0.0041	0.0041
Bacteria;Firmicutes;Clostridia;Clostridiales;Ruminococcaceae;PAC002155_g;PAC002155_s	PAC002155_s	0	0	0	0	0	0	5	0	0	0	0	0	0	0	0	5	0	0	0	0	0	0	0	0	0.0063	0	0	0	0	0	0	0	0	0.0066	0	0
Bacteria;Firmicutes;Clostridia;Clostridiales;Christensenellaceae;Christensenella;PAC002166_s	PAC002166_s	0	0	0	0	0	0	0	12	0	1	0	0	0	0	0	0	0	0	0	0	0	0	0	0	0	0.0147	0	0.0015	0	0	0	0	0	0	0	0
Bacteria;Firmicutes;Clostridia;Clostridiales;Lachnospiraceae;Eisenbergiella;PAC002175_s	PAC002175_s	0	0	0	2	0	0	0	0	0	3	0	0	0	3	0	0	0	0	0	0	0	0.0028	0	0	0	0	0	0.0044	0	0	0	0.0045	0	0	0	0
Bacteria;Firmicutes;Clostridia;Clostridiales;Ruminococcaceae;Sporobacter;PAC002191_s	PAC002191_s	0	0	0	0	0	0	0	0	0	0	0	0	0	0	0	0	0	7	0	0	0	0	0	0	0	0	0	0	0	0	0	0	0	0	0	0.0096
Bacteria;Firmicutes;Clostridia;Clostridiales;Ruminococcaceae;Sporobacter;PAC002192_s	PAC002192_s	0	0	0	0	3	0	0	0	0	0	0	0	0	0	0	0	4	1	0	0	0	0	0.0041	0	0	0	0	0	0	0	0	0	0	0	0.0055	0.0014
Bacteria;Firmicutes;Clostridia;Clostridiales;Ruminococcaceae;Eubacterium_g23;PAC002193_s	PAC002193_s	0	0	0	0	0	0	0	0	0	0	0	0	0	0	0	0	1	0	0	0	0	0	0	0	0	0	0	0	0	0	0	0	0	0	0.0014	0
Bacteria;Firmicutes;Clostridia;Clostridiales;Ruminococcaceae;PAC000743_g;PAC002198_s	PAC002198_s	0	0	0	0	0	0	0	0	0	0	0	0	0	0	0	0	0	2	0	0	0	0	0	0	0	0	0	0	0	0	0	0	0	0	0	0.0027
Bacteria;Firmicutes;Clostridia;Clostridiales;Ruminococcaceae;PAC001468_g;PAC002200_s	PAC002200_s	0	0	0	0	0	0	10	0	0	0	0	0	0	2	0	0	0	0	0	0	0	0	0	0	0.0125	0	0	0	0	0	0	0.003	0	0	0	0
Bacteria;Firmicutes;Clostridia;Clostridiales;Ruminococcaceae;PAC002201_g;PAC002201_s	PAC002201_s	0	0	0	0	0	0	0	0	0	0	0	0	0	0	0	0	3	0	0	0	0	0	0	0	0	0	0	0	0	0	0	0	0	0	0.0041	0
Bacteria;Firmicutes;Clostridia;Clostridiales;Ruminococcaceae;Oscillibacter;PAC002206_s	PAC002206_s	0	0	0	0	1	0	4	0	0	0	0	0	0	3	0	0	0	0	0	0	0	0	0.0014	0	0.005	0	0	0	0	0	0	0.0045	0	0	0	0
Bacteria;Firmicutes;Clostridia;Clostridiales;Ruminococcaceae;PAC002194_g;PAC002207_s	PAC002207_s	0	0	0	0	0	0	0	0	0	3	0	0	0	0	0	0	3	5	0	0	0	0	0	0	0	0	0	0.0044	0	0	0	0	0	0	0.0041	0.0068
Bacteria;Firmicutes;Clostridia;Clostridiales;Ruminococcaceae;Subdoligranulum;PAC002209_s	PAC002209_s	0	0	0	8	0	0	0	0	0	0	9	40	25	0	0	0	2	4	0	0	0	0.0112	0	0	0	0	0	0	0.0106	0.0488	0.0297	0	0	0	0.0027	0.0055
Bacteria;Firmicutes;Clostridia;Clostridiales;Christensenellaceae;Christensenella;PAC002297_s	PAC002297_s	0	0	0	0	1	11	0	15	0	0	0	0	0	0	0	0	5	0	0	0	0	0	0.0014	0.0133	0	0.0183	0	0	0	0	0	0	0	0	0.0068	0
Bacteria;Firmicutes;Clostridia;Clostridiales;Christensenellaceae;PAC001437_g;PAC002303_s	PAC002303_s	0	0	0	0	0	0	0	0	0	3	0	0	0	0	0	0	0	0	0	0	0	0	0	0	0	0	0	0.0044	0	0	0	0	0	0	0	0
Bacteria;Firmicutes;Clostridia;Clostridiales;Christensenellaceae;PAC001437_g;PAC002305_s	PAC002305_s	0	0	0	0	2	3	0	1	0	2	0	0	0	0	0	0	7	5	0	0	0	0	0.0028	0.0036	0	0.0012	0	0.0029	0	0	0	0	0	0	0.0096	0.0068
Bacteria;Bacteroidetes;Bacteroidia;Bacteroidales;Odoribacteraceae;Butyricimonas;PAC002312_s	PAC002312_s	30	26	22	0	3	0	1	4	0	0	91	141	89	0	0	0	6	12	0.0385	0.0334	0.0284	0	0.0041	0	0.0013	0.0049	0	0	0.1074	0.1721	0.1057	0	0	0	0.0082	0.0164
Bacteria;Firmicutes;Clostridia;Clostridiales;Lachnospiraceae;Syntrophococcus;PAC002313_s	PAC002313_s	8	18	6	0	5	18	30	30	0	5	1	0	6	2	0	0	3	13	0.0103	0.0231	0.0078	0	0.0069	0.0217	0.0376	0.0367	0	0.0074	0.0012	0	0.0071	0.003	0	0	0.0041	0.0178
Bacteria;Firmicutes;Clostridia;Clostridiales;Christensenellaceae;PAC001437_g;PAC002325_s	PAC002325_s	0	0	0	0	0	1	6	0	0	0	0	0	0	0	0	0	6	0	0	0	0	0	0	0.0012	0.0075	0	0	0	0	0	0	0	0	0	0.0082	0
Bacteria;Firmicutes;Clostridia;Clostridiales;Christensenellaceae;PAC001437_g;PAC002327_s	PAC002327_s	0	0	0	0	17	14	18	20	0	0	0	0	0	0	0	0	4	9	0	0	0	0	0.0234	0.0169	0.0226	0.0244	0	0	0	0	0	0	0	0	0.0055	0.0123
Bacteria;Firmicutes;Clostridia;Clostridiales;Christensenellaceae;PAC001446_g;PAC002328_s	PAC002328_s	0	0	0	0	0	0	0	0	0	4	0	0	0	4	0	0	0	0	0	0	0	0	0	0	0	0	0	0.0059	0	0	0	0.006	0	0	0	0
Bacteria;Firmicutes;Clostridia;Clostridiales;Christensenellaceae;PAC001446_g;PAC002329_s	PAC002329_s	0	0	0	0	27	0	0	0	0	0	0	0	0	0	0	0	9	13	0	0	0	0	0.0371	0	0	0	0	0	0	0	0	0	0	0	0.0123	0.0178
Bacteria;Firmicutes;Clostridia;Clostridiales;Lachnospiraceae;Clostridium_g24;PAC002341_s	PAC002341_s	0	0	0	0	0	0	0	0	0	0	0	10	0	0	0	0	0	0	0	0	0	0	0	0	0	0	0	0	0	0.0122	0	0	0	0	0	0
Bacteria;Firmicutes;Clostridia;Clostridiales;Lachnospiraceae;PAC001457_g;PAC002343_s	PAC002343_s	7	4	4	0	8	0	0	0	0	1	0	0	0	4	0	0	13	0	0.009	0.0051	0.0052	0	0.011	0	0	0	0	0.0015	0	0	0	0.006	0	0	0.0178	0
Bacteria;Firmicutes;Clostridia;Clostridiales;Lachnospiraceae;PAC001138_g;PAC002349_s	PAC002349_s	0	0	1	7	0	0	7	15	66	1	910	728	930	2	39	44	0	0	0	0	0.0013	0.0098	0	0	0.0088	0.0183	0.0875	0.0015	1.0742	0.8883	1.1044	0.003	0.0518	0.0578	0	0
Bacteria;Firmicutes;Clostridia;Clostridiales;Ruminococcaceae;Ruthenibacterium;PAC002353_s	PAC002353_s	0	0	0	1	0	0	0	2	0	3	0	0	0	0	0	0	1	2	0	0	0	0.0014	0	0	0	0.0024	0	0.0044	0	0	0	0	0	0	0.0014	0.0027
Bacteria;Firmicutes;Clostridia;Clostridiales;Ruminococcaceae;PAC001468_g;PAC002356_s	PAC002356_s	0	0	0	0	0	0	0	0	0	0	0	0	0	4	0	0	0	0	0	0	0	0	0	0	0	0	0	0	0	0	0	0.006	0	0	0	0
Bacteria;Firmicutes;Clostridia;Clostridiales;Ruminococcaceae;PAC000661_g;PAC002358_s	PAC002358_s	0	0	0	0	0	0	0	0	0	0	58	50	30	0	0	0	0	0	0	0	0	0	0	0	0	0	0	0	0.0685	0.061	0.0356	0	0	0	0	0
Bacteria;Firmicutes;Clostridia;Clostridiales;Ruminococcaceae;PAC001144_g;PAC002359_s	PAC002359_s	0	0	0	0	2	0	0	0	0	0	0	0	0	0	0	0	0	0	0	0	0	0	0.0028	0	0	0	0	0	0	0	0	0	0	0	0	0
Bacteria;Firmicutes;Clostridia;Clostridiales;Ruminococcaceae;PAC002360_g;PAC002360_s	PAC002360_s	0	0	0	0	0	0	0	2	0	0	0	0	0	0	0	0	0	0	0	0	0	0	0	0	0	0.0024	0	0	0	0	0	0	0	0	0	0
Bacteria;Firmicutes;Erysipelotrichi;Erysipelotrichales;Erysipelotrichaceae;Merdibacter;PAC002362_s	PAC002362_s	38	52	41	7	0	0	0	0	0	6	7	0	0	3	0	0	0	0	0.0488	0.0668	0.053	0.0098	0	0	0	0	0	0.0088	0.0083	0	0	0.0045	0	0	0	0
Bacteria;Firmicutes;Clostridia;Clostridiales;Lachnospiraceae;Frisingicoccus;PAC002365_s	PAC002365_s	12	8	21	5	21	0	0	6	0	18	177	208	215	20	0	0	11	20	0.0154	0.0103	0.0271	0.007	0.0289	0	0	0.0073	0	0.0265	0.2089	0.2538	0.2553	0.0302	0	0	0.015	0.0274
Bacteria;Firmicutes;Clostridia;Clostridiales;Ruminococcaceae;Sporobacter;PAC002366_s	PAC002366_s	0	0	0	0	0	4	0	6	0	0	0	0	0	0	0	0	0	0	0	0	0	0	0	0.0048	0	0.0073	0	0	0	0	0	0	0	0	0	0
Bacteria;Firmicutes;Clostridia;Clostridiales;Ruminococcaceae;Oscillibacter;PAC002370_s	PAC002370_s	0	0	0	0	2	0	0	0	0	4	0	0	0	6	0	0	15	16	0	0	0	0	0.0028	0	0	0	0	0.0059	0	0	0	0.0091	0	0	0.0205	0.0219
Bacteria;Firmicutes;Clostridia;Clostridiales;Lachnospiraceae;Marvinbryantia;PAC002376_s	PAC002376_s	0	0	0	27	5	0	12	0	0	13	0	0	0	22	0	0	9	8	0	0	0	0.0378	0.0069	0	0.0151	0	0	0.0192	0	0	0	0.0333	0	0	0.0123	0.011
Bacteria;Firmicutes;Clostridia;Clostridiales;Ruminococcaceae;KE993550_g;PAC002377_s	PAC002377_s	0	0	1	0	0	0	0	0	0	0	0	27	0	0	0	0	0	0	0	0	0.0013	0	0	0	0	0	0	0	0	0.0329	0	0	0	0	0	0
Bacteria;Firmicutes;Clostridia;Clostridiales;Christensenellaceae;PAC001207_g;PAC002382_s	PAC002382_s	0	0	0	6	21	0	0	0	0	0	0	0	0	3	0	0	7	11	0	0	0	0.0084	0.0289	0	0	0	0	0	0	0	0	0.0045	0	0	0.0096	0.0151
Bacteria;Firmicutes;Clostridia;Clostridiales;Mogibacterium_f;Emergencia;PAC002385_s	PAC002385_s	0	0	0	0	6	0	0	0	0	0	0	0	0	0	0	0	0	0	0	0	0	0	0.0083	0	0	0	0	0	0	0	0	0	0	0	0	0
Bacteria;Firmicutes;Clostridia;Clostridiales;Ruminococcaceae;PAC000748_g;PAC002386_s	PAC002386_s	0	0	0	0	0	15	0	1	0	0	0	0	0	0	0	0	0	0	0	0	0	0	0	0.0181	0	0.0012	0	0	0	0	0	0	0	0	0	0
Bacteria;Firmicutes;Clostridia;Clostridiales;Ruminococcaceae;PAC001468_g;PAC002387_s	PAC002387_s	0	0	0	0	11	0	0	0	0	0	0	0	0	0	0	0	0	6	0	0	0	0	0.0151	0	0	0	0	0	0	0	0	0	0	0	0	0.0082
Bacteria;Firmicutes;Clostridia;Clostridiales;Lachnospiraceae;Anaerotignum;PAC002392_s	PAC002392_s	0	0	0	0	25	10	0	2	0	0	102	49	77	0	0	0	11	11	0	0	0	0	0.0344	0.012	0	0.0024	0	0	0.1204	0.0598	0.0914	0	0	0	0.015	0.0151
Bacteria;Firmicutes;Clostridia;Clostridiales;Lachnospiraceae;PAC001201_g;PAC002393_s	PAC002393_s	0	0	0	15	0	17	13	19	0	4	0	0	0	2	0	0	0	0	0	0	0	0.021	0	0.0205	0.0163	0.0232	0	0.0059	0	0	0	0.003	0	0	0	0
Bacteria;Firmicutes;Clostridia;Clostridiales;Ruminococcaceae;Pseudoflavonifractor;PAC002395_s	PAC002395_s	0	0	0	0	0	5	6	9	0	0	0	0	0	0	0	0	0	0	0	0	0	0	0	0.006	0.0075	0.011	0	0	0	0	0	0	0	0	0	0
Bacteria;Firmicutes;Clostridia;Clostridiales;Ruminococcaceae;PAC002409_g;PAC002409_s	PAC002409_s	0	0	0	0	8	0	0	3	0	0	0	0	0	0	0	0	11	5	0	0	0	0	0.011	0	0	0.0037	0	0	0	0	0	0	0	0	0.015	0.0068
Bacteria;Actinobacteria;Coriobacteriia;Coriobacteriales;Coriobacteriaceae;AX003092_g;PAC002418_s	PAC002418_s	1	0	2	0	0	0	0	0	0	0	0	0	3	0	0	0	0	1	0.0013	0	0.0026	0	0	0	0	0	0	0	0	0	0.0036	0	0	0	0	0.0014
Bacteria;Firmicutes;Clostridia;Clostridiales;Dehalobacterium_f;PAC002423_g;PAC002423_g_uc	PAC002423_g_uc	0	0	0	0	2	0	0	0	0	0	0	0	0	0	0	0	7	0	0	0	0	0	0.0028	0	0	0	0	0	0	0	0	0	0	0	0.0096	0
Bacteria;Actinobacteria;Coriobacteriia;Coriobacteriales;Coriobacteriaceae;PAC002509_g;PAC002509_s	PAC002509_s	0	0	0	0	0	23	19	16	0	0	0	0	0	0	0	0	0	0	0	0	0	0	0	0.0277	0.0238	0.0196	0	0	0	0	0	0	0	0	0	0
Bacteria;Firmicutes;Clostridia;Clostridiales;Christensenellaceae;PAC002510_g;PAC002510_s	PAC002510_s	0	0	0	0	0	0	0	0	0	0	0	0	0	0	0	0	2	0	0	0	0	0	0	0	0	0	0	0	0	0	0	0	0	0	0.0027	0
Bacteria;Tenericutes;Mollicutes;PAC001057_o;PAC001057_f;PAC001107_g;PAC002516_s	PAC002516_s	0	0	0	0	0	58	26	52	0	0	0	0	0	0	0	0	0	0	0	0	0	0	0	0.0699	0.0326	0.0636	0	0	0	0	0	0	0	0	0	0
Bacteria;Firmicutes;Clostridia;Clostridiales;Lachnospiraceae;PAC002518_g;PAC002518_s	PAC002518_s	0	0	0	0	0	2	10	6	0	0	0	0	0	0	0	0	0	0	0	0	0	0	0	0.0024	0.0125	0.0073	0	0	0	0	0	0	0	0	0	0
Bacteria;Firmicutes;Clostridia;Clostridiales;Lachnospiraceae;PAC001201_g;PAC002549_s	PAC002549_s	0	0	0	0	0	0	1	0	0	0	0	0	0	0	0	0	0	0	0	0	0	0	0	0	0.0013	0	0	0	0	0	0	0	0	0	0	0
Bacteria;Firmicutes;Clostridia;Clostridiales;Ruminococcaceae;Paludicola;Paludicola_uc	Paludicola_uc	0	0	0	0	0	0	0	3	0	0	0	0	0	0	0	0	0	0	0	0	0	0	0	0	0	0.0037	0	0	0	0	0	0	0	0	0	0
Bacteria;Bacteroidetes;Bacteroidia;Bacteroidales;Porphyromonadaceae;Parabacteroides;Parabacteroides distasonis	Parabacteroides distasonis	151	224	137	53	73	93	55	124	0	95	387	350	364	64	0	0	100	96	0.194	0.2876	0.1771	0.0742	0.1004	0.1121	0.069	0.1516	0	0.14	0.4568	0.4271	0.4323	0.0967	0	0	0.1368	0.1315
Bacteria;Bacteroidetes;Bacteroidia;Bacteroidales;Porphyromonadaceae;Parabacteroides;Parabacteroides gordonii	Parabacteroides gordonii	0	0	0	0	0	0	0	0	0	0	0	0	0	2	0	0	0	0	0	0	0	0	0	0	0	0	0	0	0	0	0	0.003	0	0	0	0
Bacteria;Bacteroidetes;Bacteroidia;Bacteroidales;Porphyromonadaceae;Parabacteroides;Parabacteroides johnsonii	Parabacteroides johnsonii	0	0	0	0	0	0	0	0	0	0	102	197	164	0	0	0	0	0	0	0	0	0	0	0	0	0	0	0	0.1204	0.2404	0.1948	0	0	0	0	0
Bacteria;Bacteroidetes;Bacteroidia;Bacteroidales;Porphyromonadaceae;Parabacteroides;Parabacteroides merdae	Parabacteroides merdae	281	249	308	224	264	28	13	20	0	160	0	0	0	239	0	0	229	261	0.3609	0.3197	0.3982	0.3138	0.363	0.0337	0.0163	0.0244	0	0.2358	0	0	0	0.3612	0	0	0.3133	0.3575
Bacteria;Bacteroidetes;Bacteroidia;Bacteroidales;Porphyromonadaceae;Parabacteroides;Parabacteroides_uc	Parabacteroides_uc	0	0	0	4	0	0	0	0	0	1	0	0	0	2	0	0	0	0	0	0	0	0.0056	0	0	0	0	0	0.0015	0	0	0	0.003	0	0	0	0
Bacteria;Bacteroidetes;Bacteroidia;Bacteroidales;Prevotellaceae;Paraprevotella;Paraprevotella clara	Paraprevotella clara	0	0	0	0	197	9	20	3	0	0	0	0	0	0	0	0	206	206	0	0	0	0	0.2709	0.0108	0.0251	0.0037	0	0	0	0	0	0	0	0	0.2818	0.2822
Bacteria;Bacteroidetes;Bacteroidia;Bacteroidales;Prevotellaceae;Paraprevotella;Paraprevotella_uc	Paraprevotella_uc	0	0	0	0	2	0	0	0	0	0	0	0	0	0	0	0	0	0	0	0	0	0	0.0028	0	0	0	0	0	0	0	0	0	0	0	0	0
Bacteria;Proteobacteria;Betaproteobacteria;Burkholderiales;Sutterellaceae;Parasutterella;Parasutterella excrementihominis	Parasutterella excrementihominis	0	0	0	10	57	0	0	5	0	12	89	76	87	41	0	0	51	28	0	0	0	0.014	0.0784	0	0	0.0061	0	0.0177	0.1051	0.0927	0.1033	0.062	0	0	0.0698	0.0384
Bacteria;Proteobacteria;Betaproteobacteria;Burkholderiales;Sutterellaceae;Parasutterella;Parasutterella_uc	Parasutterella_uc	0	2	0	0	0	0	0	0	0	0	2	0	2	0	0	0	0	0	0	0.0026	0	0	0	0	0	0	0	0	0.0024	0	0.0024	0	0	0	0	0
Bacteria;Firmicutes;Tissierellia;Tissierellales;Peptoniphilaceae;Parvimonas;Parvimonas micra	Parvimonas micra	1	0	0	0	0	0	0	6	0	0	0	0	0	0	0	0	0	0	0.0013	0	0	0	0	0	0	0.0073	0	0	0	0	0	0	0	0	0	0
Bacteria;Firmicutes;Bacilli;Lactobacillales;Lactobacillaceae;Pediococcus;Pediococcus pentosaceus	Pediococcus pentosaceus	24	15	27	0	0	0	0	0	0	0	0	0	0	0	0	0	0	0	0.0308	0.0193	0.0349	0	0	0	0	0	0	0	0	0	0	0	0	0	0	0
Bacteria;Firmicutes;Tissierellia;Tissierellales;Peptoniphilaceae;Peptoniphilus;Peptoniphilus grossensis	Peptoniphilus grossensis	0	0	0	0	0	0	0	7	0	0	0	0	0	0	0	0	0	0	0	0	0	0	0	0	0	0.0086	0	0	0	0	0	0	0	0	0	0
Bacteria;Firmicutes;Tissierellia;Tissierellales;Peptoniphilaceae;Peptoniphilus;Peptoniphilus lacrimalis	Peptoniphilus lacrimalis	0	0	0	0	0	23	11	7	0	0	0	0	0	0	0	0	0	0	0	0	0	0	0	0.0277	0.0138	0.0086	0	0	0	0	0	0	0	0	0	0
Bacteria;Firmicutes;Tissierellia;Tissierellales;Peptoniphilaceae;Peptoniphilus;Peptoniphilus tyrrelliae group	Peptoniphilus tyrrelliae group	0	0	0	0	0	21	7	15	0	0	0	0	0	0	0	0	0	0	0	0	0	0	0	0.0253	0.0088	0.0183	0	0	0	0	0	0	0	0	0	0
Bacteria;Firmicutes;Tissierellia;Tissierellales;Peptoniphilaceae;Peptoniphilus;Peptoniphilus urinimassiliensis group	Peptoniphilus urinimassiliensis group	0	0	0	0	0	7	0	13	0	0	0	0	0	0	0	0	0	0	0	0	0	0	0	0.0084	0	0.0159	0	0	0	0	0	0	0	0	0	0
Bacteria;Firmicutes;Tissierellia;Tissierellales;Peptoniphilaceae;Peptoniphilus;Peptoniphilus_uc	Peptoniphilus_uc	0	0	0	0	0	2	0	0	0	0	0	0	0	0	0	0	0	0	0	0	0	0	0	0.0024	0	0	0	0	0	0	0	0	0	0	0	0
Bacteria;Firmicutes;Clostridia;Clostridiales;Peptostreptococcaceae;Peptostreptococcus;Peptostreptococcus anaerobius	Peptostreptococcus anaerobius	0	0	0	0	0	0	0	0	0	0	513	406	540	0	0	0	0	1	0	0	0	0	0	0	0	0	0	0	0.6056	0.4954	0.6413	0	0	0	0	0.0014
Bacteria;Firmicutes;Clostridia;Clostridiales;Peptostreptococcaceae;Peptostreptococcus;Peptostreptococcus stomatis group	Peptostreptococcus stomatis group	0	0	0	2	0	0	0	0	0	0	59	65	19	0	0	0	0	5	0	0	0	0.0028	0	0	0	0	0	0	0.0696	0.0793	0.0226	0	0	0	0	0.0068
Bacteria;Firmicutes;Negativicutes;Acidaminococcales;Acidaminococcaceae;Phascolarctobacterium;Phascolarctobacterium faecium	Phascolarctobacterium faecium	0	0	0	383	498	0	1	0	0	347	2012	1530	1709	417	0	0	575	647	0	0	0	0.5365	0.6848	0	0.0013	0	0	0.5115	2.375	1.867	2.0295	0.6303	0	0	0.7866	0.8862
Bacteria;Firmicutes;Clostridia;Clostridiales;Ruminococcaceae;Phocea;Phocea massiliensis	Phocea massiliensis	3	5	5	0	5	0	0	0	0	0	0	24	22	1	0	0	0	0	0.0039	0.0064	0.0065	0	0.0069	0	0	0	0	0	0	0.0293	0.0261	0.0015	0	0	0	0
Bacteria;Bacteroidetes;Bacteroidia;Bacteroidales;Porphyromonadaceae;Porphyromonas;Porphyromonas bennonis	Porphyromonas bennonis	0	0	0	0	0	0	0	0	0	0	0	0	0	0	0	0	1	0	0	0	0	0	0	0	0	0	0	0	0	0	0	0	0	0	0.0014	0
Bacteria;Bacteroidetes;Bacteroidia;Bacteroidales;Prevotellaceae;Prevotella;Prevotella bivia	Prevotella bivia	0	0	0	0	0	0	0	0	0	0	0	0	0	0	5	0	0	0	0	0	0	0	0	0	0	0	0	0	0	0	0	0	0.0066	0	0	0
Bacteria;Bacteroidetes;Bacteroidia;Bacteroidales;Prevotellaceae;Prevotella;Prevotella buccae	Prevotella buccae	0	0	0	0	0	0	0	0	506	0	0	0	0	0	406	436	0	0	0	0	0	0	0	0	0	0	0.6712	0	0	0	0	0	0.5397	0.5726	0	0
Bacteria;Bacteroidetes;Bacteroidia;Bacteroidales;Prevotellaceae;Prevotella;Prevotella buccalis	Prevotella buccalis	0	1	0	0	0	0	0	0	0	0	0	0	0	0	0	0	0	0	0	0.0013	0	0	0	0	0	0	0	0	0	0	0	0	0	0	0	0
Bacteria;Bacteroidetes;Bacteroidia;Bacteroidales;Prevotellaceae;Prevotella;Prevotella copri	Prevotella copri	0	0	0	0	0	61	44	88	0	0	0	0	0	0	0	0	0	0	0	0	0	0	0	0.0735	0.0552	0.1076	0	0	0	0	0	0	0	0	0	0
Bacteria;Bacteroidetes;Bacteroidia;Bacteroidales;Prevotellaceae;Prevotella;Prevotella corporis	Prevotella corporis	1	0	0	0	0	0	0	0	0	0	0	0	0	0	0	0	0	0	0.0013	0	0	0	0	0	0	0	0	0	0	0	0	0	0	0	0	0
Bacteria;Bacteroidetes;Bacteroidia;Bacteroidales;Prevotellaceae;Prevotella;Prevotella disiens	Prevotella disiens	0	0	0	0	8	0	0	0	0	0	0	19	0	0	0	0	0	0	0	0	0	0	0.011	0	0	0	0	0	0	0.0232	0	0	0	0	0	0
Bacteria;Bacteroidetes;Bacteroidia;Bacteroidales;Prevotellaceae;Prevotella;Prevotella_uc	Prevotella_uc	0	0	0	0	0	2	1	1	2	0	0	0	0	0	0	0	0	0	0	0	0	0	0	0.0024	0.0013	0.0012	0.0027	0	0	0	0	0	0	0	0	0
Bacteria;Actinobacteria;Actinobacteria_c;Propionibacteriales;Propionibacteriaceae;Propionibacterium;Propionibacterium acidifaciens	Propionibacterium acidifaciens	0	0	0	0	0	0	1	0	0	0	0	0	0	0	0	0	0	0	0	0	0	0	0	0	0.0013	0	0	0	0	0	0	0	0	0	0	0
Bacteria;Proteobacteria;Gammaproteobacteria;Enterobacterales;Enterobacteriaceae;Pseudocitrobacter;Pseudocitrobacter faecalis group	Pseudocitrobacter faecalis group	0	0	0	0	0	0	1	2	0	0	0	0	0	0	0	0	0	0	0	0	0	0	0	0	0.0013	0.0024	0	0	0	0	0	0	0	0	0	0
Bacteria;Firmicutes;Clostridia;Clostridiales;Ruminococcaceae;Pseudoflavonifractor;Pseudoflavonifractor capillosus	Pseudoflavonifractor capillosus	0	0	0	0	7	0	0	0	0	0	0	9	0	0	0	0	0	12	0	0	0	0	0.0096	0	0	0	0	0	0	0.011	0	0	0	0	0	0.0164
Bacteria;Firmicutes;Clostridia;Clostridiales;Ruminococcaceae;Pseudoflavonifractor;Pseudoflavonifractor_uc	Pseudoflavonifractor_uc	16	18	12	18	17	11	2	4	0	0	7	45	38	2	0	0	17	24	0.0206	0.0231	0.0155	0.0252	0.0234	0.0133	0.0025	0.0049	0	0	0.0083	0.0549	0.0451	0.003	0	0	0.0233	0.0329
Bacteria;Proteobacteria;Gammaproteobacteria;Pseudomonadales;Pseudomonadaceae;Pseudomonas;Pseudomonas fragi group	Pseudomonas fragi group	0	0	0	0	1	0	0	0	0	0	0	0	0	0	0	0	0	0	0	0	0	0	0.0014	0	0	0	0	0	0	0	0	0	0	0	0	0
Bacteria;Proteobacteria;Gammaproteobacteria;Pseudomonadales;Pseudomonadaceae;Pseudomonas;Pseudomonas putida group	Pseudomonas putida group	0	0	0	0	0	0	0	0	0	0	0	0	0	0	0	0	0	1	0	0	0	0	0	0	0	0	0	0	0	0	0	0	0	0	0	0.0014
Bacteria;Proteobacteria;Betaproteobacteria;Burkholderiales;Ralstonia_f;Ralstonia;Ralstonia insidiosa	Ralstonia insidiosa	4	4	4	0	0	0	0	0	17	4	0	0	0	0	4	12	0	0	0.0051	0.0051	0.0052	0	0	0	0	0	0.0225	0.0059	0	0	0	0	0.0053	0.0158	0	0
Bacteria;Proteobacteria;Gammaproteobacteria;Enterobacterales;Enterobacteriaceae;Raoultella;Raoultella planticola group	Raoultella planticola group	0	3	0	0	0	0	0	0	0	0	0	0	0	0	0	0	0	0	0	0.0039	0	0	0	0	0	0	0	0	0	0	0	0	0	0	0	0
Bacteria;Firmicutes;Clostridia;Clostridiales;Peptostreptococcaceae;Romboutsia;Romboutsia ilealis	Romboutsia ilealis	2	0	5	0	0	0	0	0	0	0	0	0	0	0	1	0	0	0	0.0026	0	0.0065	0	0	0	0	0	0	0	0	0	0	0	0.0013	0	0	0
Bacteria;Firmicutes;Clostridia;Clostridiales;Peptostreptococcaceae;Romboutsia;Romboutsia lituseburensis	Romboutsia lituseburensis	0	0	0	8	0	0	0	0	0	0	0	0	0	0	0	0	0	0	0	0	0	0.0112	0	0	0	0	0	0	0	0	0	0	0	0	0	0
Bacteria;Firmicutes;Clostridia;Clostridiales;Peptostreptococcaceae;Romboutsia;Romboutsia timonensis	Romboutsia timonensis	111	122	146	203	142	10	28	20	245	121	209	170	195	154	222	194	132	168	0.1426	0.1567	0.1887	0.2843	0.1953	0.012	0.0351	0.0244	0.325	0.1784	0.2467	0.2074	0.2316	0.2328	0.2951	0.2548	0.1806	0.2301
Bacteria;Firmicutes;Clostridia;Clostridiales;Peptostreptococcaceae;Romboutsia;Romboutsia_uc	Romboutsia_uc	1	0	0	0	0	0	0	0	0	1	0	0	0	0	2	0	5	5	0.0013	0	0	0	0	0	0	0	0	0.0015	0	0	0	0	0.0027	0	0.0068	0.0068
Bacteria;Firmicutes;Clostridia;Clostridiales;Lachnospiraceae;Roseburia;Roseburia cecicola	Roseburia cecicola	3	1	1	0	0	0	0	0	0	0	0	0	0	3	0	0	0	0	0.0039	0.0013	0.0013	0	0	0	0	0	0	0	0	0	0	0.0045	0	0	0	0
Bacteria;Firmicutes;Clostridia;Clostridiales;Lachnospiraceae;Roseburia;Roseburia faecis	Roseburia faecis	2796	2829	2718	645	10	0	0	0	1	604	0	45	0	504	1	0	15	7	3.5913	3.6327	3.5136	0.9034	0.0138	0	0	0	0.0013	0.8903	0	0.0549	0	0.7618	0.0013	0	0.0205	0.0096
Bacteria;Firmicutes;Clostridia;Clostridiales;Lachnospiraceae;Roseburia;Roseburia hominis	Roseburia hominis	18	10	23	124	7	14	8	5	17	88	0	4	0	83	15	11	3	0	0.0231	0.0128	0.0297	0.1737	0.0096	0.0169	0.01	0.0061	0.0225	0.1297	0	0.0049	0	0.1254	0.0199	0.0144	0.0041	0
Bacteria;Firmicutes;Clostridia;Clostridiales;Lachnospiraceae;Roseburia;Roseburia intestinalis	Roseburia intestinalis	118	122	127	1493	1493	10	28	18	5527	1643	117	86	65	1560	5701	5574	1532	1408	0.1516	0.1567	0.1642	2.0912	2.0529	0.012	0.0351	0.022	7.331	2.4218	0.1381	0.1049	0.0772	2.3578	7.578	7.3209	2.0958	1.9286
Bacteria;Firmicutes;Clostridia;Clostridiales;Lachnospiraceae;Roseburia;Roseburia inulinivorans	Roseburia inulinivorans	507	680	591	110	76	5	0	6	2499	111	1120	1423	1382	143	2362	2482	64	73	0.6512	0.8732	0.764	0.1541	0.1045	0.006	0	0.0073	3.3147	0.1636	1.3221	1.7364	1.6412	0.2161	3.1397	3.2599	0.0876	0.1
Bacteria;Firmicutes;Clostridia;Clostridiales;Lachnospiraceae;Roseburia;Roseburia_uc	Roseburia_uc	3	4	6	6	0	0	0	0	29	2	0	0	2	0	30	35	0	0	0.0039	0.0051	0.0078	0.0084	0	0	0	0	0.0385	0.0029	0	0	0.0024	0	0.0399	0.046	0	0
Bacteria;Actinobacteria;Actinobacteria_c;Micrococcales;Micrococcaceae;Rothia;Rothia dentocariosa	Rothia dentocariosa	4	0	2	0	0	0	0	0	0	0	0	0	0	0	0	0	0	0	0.0051	0	0.0026	0	0	0	0	0	0	0	0	0	0	0	0	0	0	0
Bacteria;Actinobacteria;Actinobacteria_c;Micrococcales;Micrococcaceae;Rothia;Rothia mucilaginosa group	Rothia mucilaginosa group	2	0	12	0	0	0	0	0	0	0	0	0	0	0	0	0	0	0	0.0026	0	0.0155	0	0	0	0	0	0	0	0	0	0	0	0	0	0	0
Bacteria;Firmicutes;Clostridia;Clostridiales;Ruminococcaceae;Ruminococcus_g2;Ruminococcus bromii	Ruminococcus bromii	2276	2280	2141	1050	0	0	0	0	6539	935	0	0	0	935	6464	6495	0	0	2.9234	2.9277	2.7677	1.4707	0	0	0	0	8.6733	1.3782	0	0	0	1.4132	8.5922	8.5306	0	0
Bacteria;Firmicutes;Clostridia;Clostridiales;Ruminococcaceae;Ruminococcus;Ruminococcus callidus	Ruminococcus callidus	0	0	0	3	0	0	0	0	0	5	0	0	0	0	0	0	0	0	0	0	0	0.0042	0	0	0	0	0	0.0074	0	0	0	0	0	0	0	0
Bacteria;Firmicutes;Clostridia;Clostridiales;Lachnospiraceae;Ruminococcus_g4;Ruminococcus faecis	Ruminococcus faecis	1060	1001	1024	514	419	1593	1447	1409	1708	527	2361	2275	2621	543	1555	1536	406	388	1.3615	1.2854	1.3237	0.72	0.5761	1.9195	1.8153	1.7223	2.2655	0.7768	2.787	2.7761	3.1126	0.8207	2.067	2.0174	0.5554	0.5315
Bacteria;Firmicutes;Clostridia;Clostridiales;Lachnospiraceae;Lactonifactor;Ruminococcus gauvreauii	Ruminococcus gauvreauii	0	2	2	0	0	0	3	0	0	0	0	0	0	0	0	0	0	0	0	0.0026	0.0026	0	0	0	0.0038	0	0	0	0	0	0	0	0	0	0	0
Bacteria;Firmicutes;Clostridia;Clostridiales;Lachnospiraceae;Ruminococcus_g5;Ruminococcus gnavus	Ruminococcus gnavus	6	32	21	0	0	0	0	0	857	0	178	66	46	3	857	970	0	0	0.0077	0.0411	0.0271	0	0	0	0	0	1.1367	0	0.2101	0.0805	0.0546	0.0045	1.1392	1.274	0	0
Bacteria;Firmicutes;Clostridia;Clostridiales;Lachnospiraceae;Ruminococcus_g4;Ruminococcus lactaris	Ruminococcus lactaris	0	0	0	480	0	205	191	224	0	440	0	0	0	439	0	0	1	0	0	0	0	0.6723	0	0.247	0.2396	0.2738	0	0.6486	0	0	0	0.6635	0	0	0.0014	0
Bacteria;Firmicutes;Clostridia;Clostridiales;Lachnospiraceae;Ruminococcus_g4;Ruminococcus torques	Ruminococcus torques	3	8	0	56	95	3615	3447	3860	0	33	104	136	129	50	0	0	101	62	0.0039	0.0103	0	0.0784	0.1306	4.3558	4.3244	4.7184	0	0.0486	0.1228	0.166	0.1532	0.0756	0	0	0.1382	0.0849
Bacteria;Firmicutes;Clostridia;Clostridiales;Ruminococcaceae;Ruminococcus_g2;Ruminococcus_g2_uc	Ruminococcus_g2_uc	4	7	0	0	4	0	0	0	27	0	0	0	0	0	35	25	0	2	0.0051	0.009	0	0	0.0055	0	0	0	0.0358	0	0	0	0	0	0.0465	0.0328	0	0.0027
Bacteria;Firmicutes;Clostridia;Clostridiales;Lachnospiraceae;Ruminococcus_g4;Ruminococcus_g4_uc	Ruminococcus_g4_uc	18	11	10	2	5	12	29	12	0	9	8	9	14	10	0	0	3	8	0.0231	0.0141	0.0129	0.0028	0.0069	0.0145	0.0364	0.0147	0	0.0133	0.0094	0.011	0.0166	0.0151	0	0	0.0041	0.011
Bacteria;Firmicutes;Clostridia;Clostridiales;Ruminococcaceae;Ruminococcus;Ruminococcus_uc	Ruminococcus_uc	0	0	0	0	0	0	0	0	0	0	0	0	0	0	0	0	2	0	0	0	0	0	0	0	0	0	0	0	0	0	0	0	0	0	0.0027	0
Bacteria;Firmicutes;Clostridia;Clostridiales;Ruminococcaceae;Ruthenibacterium;Ruthenibacterium lactatiformans	Ruthenibacterium lactatiformans	1	10	23	1	0	6	16	22	44	7	71	48	109	3	69	57	3	8	0.0013	0.0128	0.0297	0.0014	0	0.0072	0.0201	0.0269	0.0584	0.0103	0.0838	0.0586	0.1294	0.0045	0.0917	0.0749	0.0041	0.011
Bacteria;Firmicutes;Clostridia;Clostridiales;Ruminococcaceae;Ruthenibacterium;Ruthenibacterium_uc	Ruthenibacterium_uc	6	9	0	0	0	0	0	0	0	0	0	0	0	0	0	0	0	0	0.0077	0.0116	0	0	0	0	0	0	0	0	0	0	0	0	0	0	0	0
Bacteria;Proteobacteria;Gammaproteobacteria;Enterobacterales;Enterobacteriaceae;Salmonella;Salmonella bongori	Salmonella bongori	0	0	0	0	0	0	2	0	0	0	0	0	0	0	0	0	0	0	0	0	0	0	0	0	0.0025	0	0	0	0	0	0	0	0	0	0	0
Bacteria;Proteobacteria;Gammaproteobacteria;Enterobacterales;Enterobacteriaceae;Salmonella;Salmonella enterica group	Salmonella enterica group	0	0	0	0	0	2	0	1	0	0	0	0	0	0	0	0	0	0	0	0	0	0	0	0.0024	0	0.0012	0	0	0	0	0	0	0	0	0	0
Bacteria;Firmicutes;Negativicutes;Selenomonadales;Selenomonadaceae;Selenomonas;Selenomonas noxia	Selenomonas noxia	0	0	1	0	0	0	0	0	0	0	0	0	0	0	0	0	0	0	0	0	0.0013	0	0	0	0	0	0	0	0	0	0	0	0	0	0	0
Bacteria;Firmicutes;Clostridia;Clostridiales;Lachnospiraceae;Sellimonas;Sellimonas intestinalis	Sellimonas intestinalis	0	0	0	0	0	0	0	0	606	0	0	4	0	0	504	569	0	3	0	0	0	0	0	0	0	0	0.8038	0	0	0.0049	0	0	0.6699	0.7473	0	0.0041
Bacteria;Actinobacteria;Coriobacteriia;Coriobacteriales;Coriobacteriaceae;Senegalimassilia;Senegalimassilia anaerobia	Senegalimassilia anaerobia	0	0	0	24	16	168	143	137	0	39	39	15	23	25	0	0	23	19	0	0	0	0.0336	0.022	0.2024	0.1794	0.1675	0	0.0575	0.046	0.0183	0.0273	0.0378	0	0	0.0315	0.026
Bacteria;Actinobacteria;Coriobacteriia;Coriobacteriales;Coriobacteriaceae;Slackia;Slackia exigua	Slackia exigua	0	0	0	0	0	0	0	1	0	0	0	0	0	0	0	0	0	0	0	0	0	0	0	0	0	0.0012	0	0	0	0	0	0	0	0	0	0
Bacteria;Actinobacteria;Coriobacteriia;Coriobacteriales;Coriobacteriaceae;Slackia;Slackia isoflavoniconvertens	Slackia isoflavoniconvertens	25	16	35	0	0	53	57	57	0	0	16	19	19	0	0	0	0	0	0.0321	0.0205	0.0452	0	0	0.0639	0.0715	0.0697	0	0	0.0189	0.0232	0.0226	0	0	0	0	0
Bacteria;Firmicutes;Erysipelotrichi;Erysipelotrichales;Erysipelotrichaceae;Bulleidia;Solobacterium moorei	Solobacterium moorei	1	0	0	0	0	1	0	0	12	0	0	38	0	0	0	0	1	0	0.0013	0	0	0	0	0.0012	0	0	0.0159	0	0	0.0464	0	0	0	0	0.0014	0
Bacteria;Bacteroidetes;Cytophagia;Cytophagales;Cytophagaceae;Spirosoma;Spirosoma luteolum group	Spirosoma luteolum group	0	0	0	0	0	0	0	0	0	0	0	0	0	0	0	0	0	2	0	0	0	0	0	0	0	0	0	0	0	0	0	0	0	0	0	0.0027
Bacteria;Firmicutes;Clostridia;Clostridiales;Ruminococcaceae;Sporobacter;Sporobacter_uc	Sporobacter_uc	0	0	0	0	10	2	3	2	0	5	0	0	0	0	0	0	4	6	0	0	0	0	0.0138	0.0024	0.0038	0.0024	0	0.0074	0	0	0	0	0	0	0.0055	0.0082
Bacteria;Firmicutes;Bacilli;Bacillales;Staphylococcaceae;Staphylococcus;Staphylococcus epidermidis	Staphylococcus epidermidis	10	0	0	0	0	0	8	0	4	0	10	6	0	0	6	0	1	0	0.0128	0	0	0	0	0	0.01	0	0.0053	0	0.0118	0.0073	0	0	0.008	0	0.0014	0
Bacteria;Firmicutes;Bacilli;Bacillales;Staphylococcaceae;Staphylococcus;Staphylococcus pettenkoferi	Staphylococcus pettenkoferi	0	0	0	0	0	0	0	0	0	0	0	0	0	1	0	0	0	0	0	0	0	0	0	0	0	0	0	0	0	0	0	0.0015	0	0	0	0
Bacteria;Firmicutes;Bacilli;Lactobacillales;Streptococcaceae;Streptococcus;Streptococcus anginosus group	Streptococcus anginosus group	7	0	0	0	0	251	181	225	0	0	11	0	19	0	2	0	0	0	0.009	0	0	0	0	0.3024	0.2271	0.275	0	0	0.013	0	0.0226	0	0.0027	0	0	0
Bacteria;Firmicutes;Bacilli;Lactobacillales;Streptococcaceae;Streptococcus;Streptococcus australis	Streptococcus australis	1	1	0	0	2	0	16	10	12	6	0	0	14	6	18	12	3	2	0.0013	0.0013	0	0	0.0028	0	0.0201	0.0122	0.0159	0.0088	0	0	0.0166	0.0091	0.0239	0.0158	0.0041	0.0027
Bacteria;Firmicutes;Bacilli;Lactobacillales;Streptococcaceae;Streptococcus;Streptococcus constellatus group	Streptococcus constellatus group	0	0	0	0	0	1	0	0	0	0	0	0	0	0	0	0	0	0	0	0	0	0	0	0.0012	0	0	0	0	0	0	0	0	0	0	0	0
Bacteria;Firmicutes;Bacilli;Lactobacillales;Streptococcaceae;Streptococcus;Streptococcus equinus group	Streptococcus equinus group	0	0	0	0	0	0	0	10	0	0	0	0	0	0	0	0	2	0	0	0	0	0	0	0	0	0.0122	0	0	0	0	0	0	0	0	0.0027	0
Bacteria;Firmicutes;Bacilli;Lactobacillales;Streptococcaceae;Streptococcus;Streptococcus gallolyticus group	Streptococcus gallolyticus group	0	0	0	0	0	0	0	0	0	0	0	0	0	0	2	0	0	0	0	0	0	0	0	0	0	0	0	0	0	0	0	0	0.0027	0	0	0
Bacteria;Firmicutes;Bacilli;Lactobacillales;Streptococcaceae;Streptococcus;Streptococcus gordonii group	Streptococcus gordonii group	5	16	8	0	0	0	0	0	0	0	0	0	0	0	0	0	0	0	0.0064	0.0205	0.0103	0	0	0	0	0	0	0	0	0	0	0	0	0	0	0
Bacteria;Firmicutes;Bacilli;Lactobacillales;Streptococcaceae;Streptococcus;Streptococcus infantis group	Streptococcus infantis group	2	4	0	9	0	11	9	5	2	5	0	0	0	3	9	2	0	0	0.0026	0.0051	0	0.0126	0	0.0133	0.0113	0.0061	0.0027	0.0074	0	0	0	0.0045	0.012	0.0026	0	0
Bacteria;Firmicutes;Bacilli;Lactobacillales;Streptococcaceae;Streptococcus;Streptococcus intermedius	Streptococcus intermedius	0	0	2	0	0	6	0	0	0	0	0	0	9	0	0	0	0	0	0	0	0.0026	0	0	0.0072	0	0	0	0	0	0	0.0107	0	0	0	0	0
Bacteria;Firmicutes;Bacilli;Lactobacillales;Streptococcaceae;Streptococcus;Streptococcus lactarius	Streptococcus lactarius	0	1	1	1	0	0	0	0	0	0	0	0	0	0	0	0	0	0	0	0.0013	0.0013	0.0014	0	0	0	0	0	0	0	0	0	0	0	0	0	0
Bacteria;Firmicutes;Bacilli;Lactobacillales;Streptococcaceae;Streptococcus;Streptococcus mutans	Streptococcus mutans	8	9	2	0	0	14	26	29	0	0	0	0	0	0	0	0	0	0	0.0103	0.0116	0.0026	0	0	0.0169	0.0326	0.0354	0	0	0	0	0	0	0	0	0	0
Bacteria;Firmicutes;Bacilli;Lactobacillales;Streptococcaceae;Streptococcus;Streptococcus parasanguinis	Streptococcus parasanguinis	8	29	18	14	0	6	5	0	8	2	0	0	0	4	3	11	0	0	0.0103	0.0372	0.0233	0.0196	0	0.0072	0.0063	0	0.0106	0.0029	0	0	0	0.006	0.004	0.0144	0	0
Bacteria;Firmicutes;Bacilli;Lactobacillales;Streptococcaceae;Streptococcus;Streptococcus pneumoniae group	Streptococcus pneumoniae group	0	2	14	2	0	0	10	23	8	0	0	0	11	10	40	18	4	1	0	0.0026	0.0181	0.0028	0	0	0.0125	0.0281	0.0106	0	0	0	0.0131	0.0151	0.0532	0.0236	0.0055	0.0014
Bacteria;Firmicutes;Bacilli;Lactobacillales;Streptococcaceae;Streptococcus;Streptococcus rubneri	Streptococcus rubneri	1	1	0	38	4	0	0	0	7	37	0	0	1	57	2	15	4	0	0.0013	0.0013	0	0.0532	0.0055	0	0	0	0.0093	0.0545	0	0	0.0012	0.0862	0.0027	0.0197	0.0055	0
Bacteria;Firmicutes;Bacilli;Lactobacillales;Streptococcaceae;Streptococcus;Streptococcus salivarius group	Streptococcus salivarius group	2863	2607	2581	857	132	590	520	629	131	772	99	121	117	663	114	98	121	126	3.6773	3.3476	3.3365	1.2004	0.1815	0.7109	0.6524	0.7689	0.1738	1.1379	0.1169	0.1477	0.1389	1.0021	0.1515	0.1287	0.1655	0.1726
Bacteria;Firmicutes;Bacilli;Lactobacillales;Streptococcaceae;Streptococcus;Streptococcus sanguinis group	Streptococcus sanguinis group	12	19	11	0	0	0	0	0	0	5	0	4	0	1	0	0	5	0	0.0154	0.0244	0.0142	0	0	0	0	0	0	0.0074	0	0.0049	0	0.0015	0	0	0.0068	0
Bacteria;Firmicutes;Bacilli;Lactobacillales;Streptococcaceae;Streptococcus;Streptococcus sobrinus	Streptococcus sobrinus	11	10	2	0	0	0	0	0	0	0	0	0	0	0	0	0	0	0	0.0141	0.0128	0.0026	0	0	0	0	0	0	0	0	0	0	0	0	0	0	0
Bacteria;Firmicutes;Bacilli;Lactobacillales;Streptococcaceae;Streptococcus;Streptococcus_uc	Streptococcus_uc	29	15	11	0	0	1	0	0	0	2	0	0	0	2	1	1	0	0	0.0372	0.0193	0.0142	0	0	0.0012	0	0	0	0.0029	0	0	0	0.003	0.0013	0.0013	0	0
Bacteria;Firmicutes;Clostridia;Clostridiales;Ruminococcaceae;Subdoligranulum;Subdoligranulum variabile	Subdoligranulum variabile	25	32	51	17	115	51	70	93	0	32	12	8	17	24	0	0	130	148	0.0321	0.0411	0.0659	0.0238	0.1581	0.0615	0.0878	0.1137	0	0.0472	0.0142	0.0098	0.0202	0.0363	0	0	0.1778	0.2027
Bacteria;Firmicutes;Clostridia;Clostridiales;Ruminococcaceae;Subdoligranulum;Subdoligranulum_uc	Subdoligranulum_uc	11	9	5	19	57	22	27	19	0	15	6	2	2	11	0	0	64	51	0.0141	0.0116	0.0065	0.0266	0.0784	0.0265	0.0339	0.0232	0	0.0221	0.0071	0.0024	0.0024	0.0166	0	0	0.0876	0.0699
Bacteria;Proteobacteria;Betaproteobacteria;Burkholderiales;Sutterellaceae;Sutterella;Sutterella wadsworthensis	Sutterella wadsworthensis	180	215	241	402	203	0	0	0	0	487	954	1158	901	505	0	0	235	218	0.2312	0.2761	0.3115	0.5631	0.2791	0	0	0	0	0.7178	1.1261	1.4131	1.07	0.7633	0	0	0.3215	0.2986
Bacteria;Proteobacteria;Betaproteobacteria;Burkholderiales;Sutterellaceae;Sutterella;Sutterella_uc	Sutterella_uc	0	0	0	0	0	0	0	2	0	0	0	0	0	0	0	0	0	0	0	0	0	0	0	0	0	0.0024	0	0	0	0	0	0	0	0	0	0
Bacteria;Firmicutes;Clostridia;Clostridiales;Lachnospiraceae;Syntrophococcus;Syntrophococcus_uc	Syntrophococcus_uc	0	0	2	0	0	0	0	0	0	3	0	0	0	0	0	0	0	0	0	0	0.0026	0	0	0	0	0	0	0.0044	0	0	0	0	0	0	0	0
Bacteria;Saccharibacteria_TM7;Saccharimonas_c;Saccharimonas_o;Saccharimonas_f;Saccharimonas;TM7_s	TM7_s	0	0	0	0	0	6	0	0	1	0	0	0	0	0	0	0	0	0	0	0	0	0	0	0.0072	0	0	0.0013	0	0	0	0	0	0	0	0	0
Bacteria;Firmicutes;Clostridia;Clostridiales;Peptostreptococcaceae;Terrisporobacter;Terrisporobacter glycolicus	Terrisporobacter glycolicus	0	0	0	0	0	0	0	0	3	0	0	0	0	0	1	1	0	0	0	0	0	0	0	0	0	0	0.004	0	0	0	0	0	0.0013	0.0013	0	0
Bacteria;Firmicutes;Clostridia;Clostridiales;Peptostreptococcaceae;Terrisporobacter;Terrisporobacter mayombei	Terrisporobacter mayombei	26	4	10	5	15	0	11	0	32	0	25	0	17	0	10	22	18	12	0.0334	0.0051	0.0129	0.007	0.0206	0	0.0138	0	0.0424	0	0.0295	0	0.0202	0	0.0133	0.0289	0.0246	0.0164
Bacteria;Proteobacteria;Gammaproteobacteria;Enterobacterales;Enterobacteriaceae;Trabulsiella;Trabulsiella odontotermitis	Trabulsiella odontotermitis	0	0	0	0	0	0	3	2	0	0	0	0	0	0	0	0	0	1	0	0	0	0	0	0	0.0038	0.0024	0	0	0	0	0	0	0	0	0	0.0014
Bacteria;Firmicutes;Erysipelotrichi;Erysipelotrichales;Erysipelotrichaceae;Traorella;Traorella massiliensis	Traorella massiliensis	0	0	0	3	4	18	2	10	0	2	0	0	0	12	0	0	1	4	0	0	0	0.0042	0.0055	0.0217	0.0025	0.0122	0	0.0029	0	0	0	0.0181	0	0	0.0014	0.0055
Bacteria;Firmicutes;Erysipelotrichi;Erysipelotrichales;Erysipelotrichaceae;Turicibacter;Turicibacter sanguinis	Turicibacter sanguinis	242	284	267	19	33	178	98	115	363	16	19	0	32	17	331	406	56	43	0.3108	0.3647	0.3452	0.0266	0.0454	0.2145	0.1229	0.1406	0.4815	0.0236	0.0224	0	0.038	0.0257	0.44	0.5332	0.0766	0.0589
Bacteria;Actinobacteria;Actinobacteria_c;Actinomycetales;Actinomycetaceae;Actinomyces;Varibaculum cambriense	Varibaculum cambriense	0	0	0	0	0	1	0	12	0	0	0	0	0	0	0	1	0	0	0	0	0	0	0	0.0012	0	0.0147	0	0	0	0	0	0	0	0.0013	0	0
Bacteria;Firmicutes;Negativicutes;Veillonellales;Veillonellaceae;Veillonella;Veillonella atypica	Veillonella atypica	21	15	33	0	0	0	0	0	79	0	0	0	0	0	107	87	0	0	0.027	0.0193	0.0427	0	0	0	0	0	0.1048	0	0	0	0	0	0.1422	0.1143	0	0
Bacteria;Firmicutes;Negativicutes;Veillonellales;Veillonellaceae;Veillonella;Veillonella dispar	Veillonella dispar	44	72	90	1	0	0	0	3	132	0	0	0	0	0	170	227	0	0	0.0565	0.0925	0.1163	0.0014	0	0	0	0.0037	0.1751	0	0	0	0	0	0.226	0.2981	0	0
Bacteria;Firmicutes;Negativicutes;Veillonellales;Veillonellaceae;Veillonella;Veillonella parvula	Veillonella parvula	37	36	47	5	0	0	0	0	99	10	0	0	0	6	48	93	3	0	0.0475	0.0462	0.0608	0.007	0	0	0	0	0.1313	0.0147	0	0	0	0.0091	0.0638	0.1221	0.0041	0
Bacteria;Firmicutes;Negativicutes;Veillonellales;Veillonellaceae;Veillonella;Veillonella ratti group	Veillonella ratti group	0	0	0	0	0	0	0	0	213	0	0	0	0	0	288	247	0	0	0	0	0	0	0	0	0	0	0.2825	0	0	0	0	0	0.3828	0.3244	0	0
Bacteria;Firmicutes;Negativicutes;Veillonellales;Veillonellaceae;Veillonella;Veillonella rodentium	Veillonella rodentium	4	6	4	0	0	0	0	0	16	2	0	0	0	2	13	16	1	0	0.0051	0.0077	0.0052	0	0	0	0	0	0.0212	0.0029	0	0	0	0.003	0.0173	0.021	0.0014	0
Bacteria;Firmicutes;Negativicutes;Veillonellales;Veillonellaceae;Veillonella;Veillonella rogosae	Veillonella rogosae	7	1	9	16	0	0	0	0	116	17	0	0	0	23	83	61	0	0	0.009	0.0013	0.0116	0.0224	0	0	0	0	0.1539	0.0251	0	0	0	0.0348	0.1103	0.0801	0	0
Bacteria;Firmicutes;Negativicutes;Veillonellales;Veillonellaceae;Veillonella;Veillonella tobetsuensis	Veillonella tobetsuensis	0	0	0	1	0	0	0	0	72	6	0	0	0	0	68	97	0	0	0	0	0	0.0014	0	0	0	0	0.0955	0.0088	0	0	0	0	0.0904	0.1274	0	0
Bacteria;Firmicutes;Negativicutes;Veillonellales;Veillonellaceae;Veillonella;Veillonella_uc	Veillonella_uc	2	0	3	1	0	0	0	0	1	2	0	0	0	0	3	5	0	0	0.0026	0	0.0039	0.0014	0	0	0	0	0.0013	0.0029	0	0	0	0	0.004	0.0066	0	0
Bacteria;Lentisphaerae;Lentisphaeria;Victivallales;Victivallaceae;Victivallis;Victivallis vadensis	Victivallis vadensis	0	0	0	0	0	15	17	0	0	0	0	0	0	0	0	0	0	0	0	0	0	0	0	0.0181	0.0213	0	0	0	0	0	0	0	0	0	0	0
Bacteria;Lentisphaerae;Lentisphaeria;Victivallales;Victivallaceae;Victivallis;Victivallis_uc	Victivallis_uc	0	0	0	0	0	0	0	0	0	0	0	0	0	0	0	0	89	19	0	0	0	0	0	0	0	0	0	0	0	0	0	0	0	0	0.1218	0.026
Bacteria;Firmicutes;Bacilli;Lactobacillales;Leuconostocaceae;Weissella;Weissella cibaria	Weissella cibaria	127	178	139	0	2	0	0	3	0	0	0	20	0	0	0	0	0	0	0.1631	0.2286	0.1797	0	0.0028	0	0	0.0037	0	0	0	0.0244	0	0	0	0	0	0
Bacteria;Firmicutes;Bacilli;Lactobacillales;Leuconostocaceae;Weissella;Weissella confusa	Weissella confusa	0	4	9	0	0	0	0	6	0	0	0	0	0	0	0	0	0	0	0	0.0051	0.0116	0	0	0	0	0.0073	0	0	0	0	0	0	0	0	0	0
Bacteria;Firmicutes;Bacilli;Lactobacillales;Leuconostocaceae;Weissella;Weissella_uc	Weissella_uc	2	0	0	0	0	0	0	0	0	0	0	0	0	0	0	0	0	0	0.0026	0	0	0	0	0	0	0	0	0	0	0	0	0	0	0	0	0
Unclassified in higher taxonomic rank	Unclassified in higher taxonomic rank	14	52	26	23	154	191	92	136	11	37	4	13	2	28	14	8	76	180	0.018	0.0668	0.0336	0.0322	0.2118	0.2301	0.1154	0.1662	0.0146	0.0545	0.0047	0.0159	0.0024	0.0423	0.0186	0.0105	0.104	0.2466
																				0.2466
