# Supplementary material for: Nanopore Is Preferable over Illumina for 16S Amplicon Sequencing of the Gut Microbiota When Species-Level Taxonomic Classification, Accurate Estimation of Richness, or Focus on Rare Taxa Is Required
Source: Microorganisms. 2023 Mar 21;11(3):804. doi: 10.3390/microorganisms11030804 (PMC10059749; doi:10.3390/microorganisms11030804)
Supplement: Supplementary file 1 [file microorganisms-11-00804-s001.zip › Nanopore_MTP_set_mock_community.xlsx]

## Sheet: phylum
phylum
		Count			Ratio
Taxonomy	Taxon Name	library1_barcode02_filt_maxEE25	library1_barcode03_filt_maxEE25	library1_barcode01_filt_maxEE25	library1_barcode02_filt_maxEE25	library1_barcode03_filt_maxEE25	library1_barcode01_filt_maxEE25
Bacteria;Actinobacteria	Actinobacteria	6100	5428	5754	7.2788	6.9905	6.7459
Bacteria;Bacteroidetes	Bacteroidetes	17348	15864	17605	20.7004	20.4307	20.6399
Bacteria;Firmicutes	Firmicutes	43538	41357	44799	51.9516	53.2622	52.5218
Bacteria;Fusobacteria	Fusobacteria	6185	5509	6514	7.3802	7.0948	7.6369
Bacteria;Proteobacteria	Proteobacteria	9221	8266	9251	11.0029	10.6455	10.8458
Bacteria;Verrucomicrobia	Verrucomicrobia	1413	1224	1373	1.6861	1.5763	1.6097

## Sheet: class
class
		Count			Ratio
Taxonomy	Taxon Name	library1_barcode02_filt_maxEE25	library1_barcode03_filt_maxEE25	library1_barcode01_filt_maxEE25	library1_barcode02_filt_maxEE25	library1_barcode03_filt_maxEE25	library1_barcode01_filt_maxEE25
Bacteria;Actinobacteria;Actinobacteria_c	Actinobacteria_c	6100	5428	5754	7.2788	6.9905	6.7459
Bacteria;Proteobacteria;Alphaproteobacteria	Alphaproteobacteria	1	0	0	0.0012	0	0
Bacteria;Firmicutes;Bacilli	Bacilli	4752	4669	4849	5.6703	6.013	5.6849
Bacteria;Bacteroidetes;Bacteroidia	Bacteroidia	17348	15864	17605	20.7004	20.4307	20.6399
Bacteria;Proteobacteria;Betaproteobacteria	Betaproteobacteria	4	0	0	0.0048	0	0
Bacteria;Firmicutes;Clostridia	Clostridia	22429	21110	23536	26.7633	27.1868	27.5933
Bacteria;Firmicutes;Erysipelotrichi	Erysipelotrichi	0	0	3	0	0	0.0035
Bacteria;Fusobacteria;Fusobacteria_c	Fusobacteria_c	6185	5509	6514	7.3802	7.0948	7.6369
Bacteria;Proteobacteria;Gammaproteobacteria	Gammaproteobacteria	9216	8266	9251	10.997	10.6455	10.8458
Bacteria;Firmicutes;Negativicutes	Negativicutes	16357	15578	16411	19.5179	20.0623	19.2401
Bacteria;Verrucomicrobia;Verrucomicrobiae	Verrucomicrobiae	1413	1224	1373	1.6861	1.5763	1.6097

## Sheet: order
order
		Count			Ratio
Taxonomy	Taxon Name	library1_barcode02_filt_maxEE25	library1_barcode03_filt_maxEE25	library1_barcode01_filt_maxEE25	library1_barcode02_filt_maxEE25	library1_barcode03_filt_maxEE25	library1_barcode01_filt_maxEE25
Bacteria;Firmicutes;Bacilli;Bacillales	Bacillales	0	0	4	0	0	0.0047
Bacteria;Bacteroidetes;Bacteroidia;Bacteroidales	Bacteroidales	17348	15864	17605	20.7004	20.4307	20.6399
Bacteria;Actinobacteria;Actinobacteria_c;Bifidobacteriales	Bifidobacteriales	6100	5428	5754	7.2788	6.9905	6.7459
Bacteria;Proteobacteria;Betaproteobacteria;Burkholderiales	Burkholderiales	4	0	0	0.0048	0	0
Bacteria;Firmicutes;Clostridia;Clostridiales	Clostridiales	22429	21110	23536	26.7633	27.1868	27.5933
Bacteria;Proteobacteria;Gammaproteobacteria;Enterobacterales	Enterobacterales	9216	8266	9250	10.997	10.6455	10.8446
Bacteria;Firmicutes;Erysipelotrichi;Erysipelotrichales	Erysipelotrichales	0	0	3	0	0	0.0035
Bacteria;Fusobacteria;Fusobacteria_c;Fusobacteriales	Fusobacteriales	6185	5509	6514	7.3802	7.0948	7.6369
Bacteria;Firmicutes;Bacilli;Lactobacillales	Lactobacillales	4752	4669	4845	5.6703	6.013	5.6802
Bacteria;Proteobacteria;Gammaproteobacteria;Pasteurellales	Pasteurellales	0	0	1	0	0	0.0012
Bacteria;Proteobacteria;Alphaproteobacteria;Sphingomonadales	Sphingomonadales	1	0	0	0.0012	0	0
Bacteria;Firmicutes;Negativicutes;Veillonellales	Veillonellales	16357	15578	16411	19.5179	20.0623	19.2401
Bacteria;Verrucomicrobia;Verrucomicrobiae;Verrucomicrobiales	Verrucomicrobiales	1413	1224	1373	1.6861	1.5763	1.6097

## Sheet: family
family
		Count			Ratio
Taxonomy	Taxon Name	library1_barcode02_filt_maxEE25	library1_barcode03_filt_maxEE25	library1_barcode01_filt_maxEE25	library1_barcode02_filt_maxEE25	library1_barcode03_filt_maxEE25	library1_barcode01_filt_maxEE25
Bacteria;Verrucomicrobia;Verrucomicrobiae;Verrucomicrobiales;Akkermansiaceae	Akkermansiaceae	1413	1224	1373	1.6861	1.5763	1.6097
Bacteria;Bacteroidetes;Bacteroidia;Bacteroidales;Bacteroidaceae	Bacteroidaceae	11955	10835	11989	14.2653	13.954	14.0558
Bacteria;Bacteroidetes;Bacteroidia;Bacteroidales;Barnesiellaceae	Barnesiellaceae	0	0	1	0	0	0.0012
Bacteria;Actinobacteria;Actinobacteria_c;Bifidobacteriales;Bifidobacteriaceae	Bifidobacteriaceae	6100	5428	5754	7.2788	6.9905	6.7459
Bacteria;Proteobacteria;Gammaproteobacteria;Enterobacterales;Enterobacteriaceae	Enterobacteriaceae	9216	8266	9250	10.997	10.6455	10.8446
Bacteria;Firmicutes;Erysipelotrichi;Erysipelotrichales;Erysipelotrichaceae	Erysipelotrichaceae	0	0	3	0	0	0.0035
Bacteria;Fusobacteria;Fusobacteria_c;Fusobacteriales;Fusobacteriaceae	Fusobacteriaceae	6185	5509	6514	7.3802	7.0948	7.6369
Bacteria;Firmicutes;Clostridia;Clostridiales;Lachnospiraceae	Lachnospiraceae	5965	5528	6104	7.1177	7.1193	7.1563
Bacteria;Firmicutes;Bacilli;Lactobacillales;Lactobacillaceae	Lactobacillaceae	4752	4669	4845	5.6703	6.013	5.6802
Bacteria;Proteobacteria;Gammaproteobacteria;Pasteurellales;Pasteurellaceae	Pasteurellaceae	0	0	1	0	0	0.0012
Bacteria;Firmicutes;Clostridia;Clostridiales;Peptostreptococcaceae	Peptostreptococcaceae	4244	4214	4628	5.0641	5.4271	5.4258
Bacteria;Bacteroidetes;Bacteroidia;Bacteroidales;Prevotellaceae	Prevotellaceae	5393	5029	5615	6.4352	6.4767	6.583
Bacteria;Proteobacteria;Betaproteobacteria;Burkholderiales;Ralstonia_f	Ralstonia_f	3	0	0	0.0036	0	0
Bacteria;Firmicutes;Clostridia;Clostridiales;Ruminococcaceae	Ruminococcaceae	12220	11368	12804	14.5815	14.6404	15.0113
Bacteria;Proteobacteria;Alphaproteobacteria;Sphingomonadales;Sphingomonadaceae	Sphingomonadaceae	1	0	0	0.0012	0	0
Bacteria;Firmicutes;Bacilli;Bacillales;Staphylococcaceae	Staphylococcaceae	0	0	4	0	0	0.0047
Bacteria;Proteobacteria;Betaproteobacteria;Burkholderiales;Sutterellaceae	Sutterellaceae	1	0	0	0.0012	0	0
Bacteria;Firmicutes;Negativicutes;Veillonellales;Veillonellaceae	Veillonellaceae	16357	15578	16411	19.5179	20.0623	19.2401

## Sheet: genus
genus
		Count			Ratio
Taxonomy	Taxon Name	library1_barcode02_filt_maxEE25	library1_barcode03_filt_maxEE25	library1_barcode01_filt_maxEE25	library1_barcode02_filt_maxEE25	library1_barcode03_filt_maxEE25	library1_barcode01_filt_maxEE25
Bacteria;Firmicutes;Clostridia;Clostridiales;Lachnospiraceae;Agathobacter	Agathobacter	1	0	0	0.0012	0	0
Bacteria;Verrucomicrobia;Verrucomicrobiae;Verrucomicrobiales;Akkermansiaceae;Akkermansia	Akkermansia	1413	1224	1373	1.6861	1.5763	1.6097
Bacteria;Firmicutes;Clostridia;Clostridiales;Lachnospiraceae;Anaerostipes	Anaerostipes	2	0	1	0.0024	0	0.0012
Bacteria;Bacteroidetes;Bacteroidia;Bacteroidales;Bacteroidaceae;Bacteroides	Bacteroides	11955	10835	11989	14.2653	13.954	14.0558
Bacteria;Bacteroidetes;Bacteroidia;Bacteroidales;Barnesiellaceae;Barnesiella	Barnesiella	0	0	1	0	0	0.0012
Bacteria;Actinobacteria;Actinobacteria_c;Bifidobacteriales;Bifidobacteriaceae;Bifidobacterium	Bifidobacterium	6100	5428	5754	7.2788	6.9905	6.7459
Bacteria;Firmicutes;Clostridia;Clostridiales;Lachnospiraceae;Blautia	Blautia	0	0	4	0	0	0.0047
Bacteria;Firmicutes;Erysipelotrichi;Erysipelotrichales;Erysipelotrichaceae;CCMM_g	CCMM_g	0	0	2	0	0	0.0023
Bacteria;Proteobacteria;Gammaproteobacteria;Enterobacterales;Enterobacteriaceae;Citrobacter	Citrobacter	1	0	0	0.0012	0	0
Bacteria;Firmicutes;Clostridia;Clostridiales;Peptostreptococcaceae;Clostridioides	Clostridioides	4244	4214	4628	5.0641	5.4271	5.4258
Bacteria;Firmicutes;Erysipelotrichi;Erysipelotrichales;Erysipelotrichaceae;Clostridium_g6	Clostridium_g6	0	0	1	0	0	0.0012
Bacteria;Firmicutes;Clostridia;Clostridiales;Lachnospiraceae;Dorea	Dorea	0	1	0	0	0.0013	0
Bacteria;Proteobacteria;Gammaproteobacteria;Enterobacterales;Enterobacteriaceae;Enterobacteriaceae_uc	Enterobacteriaceae_uc	2	0	2	0.0024	0	0.0023
Bacteria;Proteobacteria;Gammaproteobacteria;Enterobacterales;Enterobacteriaceae;Escherichia	Escherichia	9193	8257	9233	10.9695	10.6339	10.8247
Bacteria;Firmicutes;Clostridia;Clostridiales;Lachnospiraceae;Eubacterium_g20	Eubacterium_g20	0	1	0	0	0.0013	0
Bacteria;Firmicutes;Clostridia;Clostridiales;Ruminococcaceae;Faecalibacterium	Faecalibacterium	12215	11366	12796	14.5755	14.6379	15.0019
Bacteria;Firmicutes;Clostridia;Clostridiales;Lachnospiraceae;Frisingicoccus	Frisingicoccus	1	0	0	0.0012	0	0
Bacteria;Fusobacteria;Fusobacteria_c;Fusobacteriales;Fusobacteriaceae;Fusobacterium	Fusobacterium	6185	5509	6514	7.3802	7.0948	7.6369
Bacteria;Proteobacteria;Gammaproteobacteria;Pasteurellales;Pasteurellaceae;Haemophilus	Haemophilus	0	0	1	0	0	0.0012
Bacteria;Firmicutes;Bacilli;Lactobacillales;Lactobacillaceae;Lactobacillus	Lactobacillus	4752	4669	4845	5.6703	6.013	5.6802
Bacteria;Firmicutes;Clostridia;Clostridiales;Ruminococcaceae;Oscillibacter	Oscillibacter	1	0	0	0.0012	0	0
Bacteria;Firmicutes;Clostridia;Clostridiales;Ruminococcaceae;PAC000672_g	PAC000672_g	1	0	0	0.0012	0	0
Bacteria;Bacteroidetes;Bacteroidia;Bacteroidales;Prevotellaceae;Prevotella	Prevotella	5393	5029	5615	6.4352	6.4767	6.583
Bacteria;Proteobacteria;Betaproteobacteria;Burkholderiales;Ralstonia_f;Ralstonia	Ralstonia	3	0	0	0.0036	0	0
Bacteria;Firmicutes;Clostridia;Clostridiales;Lachnospiraceae;Roseburia	Roseburia	5961	5526	6099	7.1129	7.1167	7.1504
Bacteria;Firmicutes;Clostridia;Clostridiales;Ruminococcaceae;Ruminococcaceae_uc	Ruminococcaceae_uc	2	0	6	0.0024	0	0.007
Bacteria;Firmicutes;Clostridia;Clostridiales;Ruminococcaceae;Ruminococcus_g2	Ruminococcus_g2	0	0	1	0	0	0.0012
Bacteria;Proteobacteria;Gammaproteobacteria;Enterobacterales;Enterobacteriaceae;Salmonella	Salmonella	20	9	15	0.0239	0.0116	0.0176
Bacteria;Proteobacteria;Alphaproteobacteria;Sphingomonadales;Sphingomonadaceae;Sphingomonas	Sphingomonas	1	0	0	0.0012	0	0
Bacteria;Firmicutes;Bacilli;Bacillales;Staphylococcaceae;Staphylococcus	Staphylococcus	0	0	4	0	0	0.0047
Bacteria;Firmicutes;Clostridia;Clostridiales;Ruminococcaceae;Subdoligranulum	Subdoligranulum	1	2	1	0.0012	0.0026	0.0012
Bacteria;Proteobacteria;Betaproteobacteria;Burkholderiales;Sutterellaceae;Sutterella	Sutterella	1	0	0	0.0012	0	0
Bacteria;Firmicutes;Negativicutes;Veillonellales;Veillonellaceae;Veillonella	Veillonella	16357	15578	16409	19.5179	20.0623	19.2377
Bacteria;Firmicutes;Negativicutes;Veillonellales;Veillonellaceae;Veillonellaceae_uc	Veillonellaceae_uc	0	0	2	0	0	0.0023

## Sheet: species
species
		Count			Ratio
Taxonomy	Taxon Name	library1_barcode02_filt_maxEE25	library1_barcode03_filt_maxEE25	library1_barcode01_filt_maxEE25	library1_barcode02_filt_maxEE25	library1_barcode03_filt_maxEE25	library1_barcode01_filt_maxEE25
Bacteria;Firmicutes;Clostridia;Clostridiales;Lachnospiraceae;Agathobacter;Agathobacter rectalis	Agathobacter rectalis	1	0	0	0.0012	0	0
Bacteria;Verrucomicrobia;Verrucomicrobiae;Verrucomicrobiales;Akkermansiaceae;Akkermansia;Akkermansia muciniphila	Akkermansia muciniphila	1411	1224	1371	1.6837	1.5763	1.6073
Bacteria;Verrucomicrobia;Verrucomicrobiae;Verrucomicrobiales;Akkermansiaceae;Akkermansia;Akkermansia_uc	Akkermansia_uc	2	0	2	0.0024	0	0.0023
Bacteria;Firmicutes;Clostridia;Clostridiales;Lachnospiraceae;Anaerostipes;Anaerostipes hadrus	Anaerostipes hadrus	2	0	1	0.0024	0	0.0012
Bacteria;Bacteroidetes;Bacteroidia;Bacteroidales;Bacteroidaceae;Bacteroides;Bacteroides fragilis	Bacteroides fragilis	11909	10776	11920	14.2104	13.878	13.9749
Bacteria;Bacteroidetes;Bacteroidia;Bacteroidales;Bacteroidaceae;Bacteroides;Bacteroides ovatus	Bacteroides ovatus	1	0	0	0.0012	0	0
Bacteria;Bacteroidetes;Bacteroidia;Bacteroidales;Bacteroidaceae;Bacteroides;Bacteroides vulgatus	Bacteroides vulgatus	0	2	1	0	0.0026	0.0012
Bacteria;Bacteroidetes;Bacteroidia;Bacteroidales;Bacteroidaceae;Bacteroides;Bacteroides xylanisolvens	Bacteroides xylanisolvens	0	1	0	0	0.0013	0
Bacteria;Bacteroidetes;Bacteroidia;Bacteroidales;Bacteroidaceae;Bacteroides;Bacteroides_uc	Bacteroides_uc	44	56	68	0.0525	0.0721	0.0797
Bacteria;Bacteroidetes;Bacteroidia;Bacteroidales;Barnesiellaceae;Barnesiella;Barnesiella intestinihominis	Barnesiella intestinihominis	0	0	1	0	0	0.0012
Bacteria;Actinobacteria;Actinobacteria_c;Bifidobacteriales;Bifidobacteriaceae;Bifidobacterium;Bifidobacterium adolescentis	Bifidobacterium adolescentis	6033	5370	5683	7.1989	6.9158	6.6627
Bacteria;Actinobacteria;Actinobacteria_c;Bifidobacteriales;Bifidobacteriaceae;Bifidobacterium;Bifidobacterium faecale	Bifidobacterium faecale	47	39	47	0.0561	0.0502	0.0551
Bacteria;Actinobacteria;Actinobacteria_c;Bifidobacteriales;Bifidobacteriaceae;Bifidobacterium;Bifidobacterium longum group	Bifidobacterium longum group	1	1	0	0.0012	0.0013	0
Bacteria;Actinobacteria;Actinobacteria_c;Bifidobacteriales;Bifidobacteriaceae;Bifidobacterium;Bifidobacterium_uc	Bifidobacterium_uc	19	18	24	0.0227	0.0232	0.0281
Bacteria;Firmicutes;Clostridia;Clostridiales;Lachnospiraceae;Blautia;Blautia wexlerae	Blautia wexlerae	0	0	3	0	0	0.0035
Bacteria;Firmicutes;Erysipelotrichi;Erysipelotrichales;Erysipelotrichaceae;CCMM_g;CCMM_s	CCMM_s	0	0	2	0	0	0.0023
Bacteria;Proteobacteria;Gammaproteobacteria;Enterobacterales;Enterobacteriaceae;Citrobacter;Citrobacter koseri	Citrobacter koseri	1	0	0	0.0012	0	0
Bacteria;Firmicutes;Clostridia;Clostridiales;Peptostreptococcaceae;Clostridioides;Clostridioides difficile group	Clostridioides difficile group	4229	4202	4610	5.0462	5.4116	5.4047
Bacteria;Firmicutes;Clostridia;Clostridiales;Peptostreptococcaceae;Clostridioides;Clostridioides_uc	Clostridioides_uc	15	12	18	0.0179	0.0155	0.0211
Bacteria;Firmicutes;Erysipelotrichi;Erysipelotrichales;Erysipelotrichaceae;Clostridium_g6;Clostridium ramosum	Clostridium ramosum	0	0	1	0	0	0.0012
Bacteria;Firmicutes;Clostridia;Clostridiales;Lachnospiraceae;Frisingicoccus;Coprococcus catus	Coprococcus catus	1	0	0	0.0012	0	0
Bacteria;Firmicutes;Clostridia;Clostridiales;Lachnospiraceae;Dorea;Dorea longicatena	Dorea longicatena	0	1	0	0	0.0013	0
Bacteria;Proteobacteria;Gammaproteobacteria;Enterobacterales;Enterobacteriaceae;Escherichia;Escherichia albertii	Escherichia albertii	1	3	2	0.0012	0.0039	0.0023
Bacteria;Proteobacteria;Gammaproteobacteria;Enterobacterales;Enterobacteriaceae;Escherichia;Escherichia coli group	Escherichia coli group	7366	6609	7434	8.7895	8.5115	8.7155
Bacteria;Proteobacteria;Gammaproteobacteria;Enterobacterales;Enterobacteriaceae;Escherichia;Escherichia marmotae	Escherichia marmotae	2	2	5	0.0024	0.0026	0.0059
Bacteria;Proteobacteria;Gammaproteobacteria;Enterobacterales;Enterobacteriaceae;Escherichia;Escherichia_uc	Escherichia_uc	150	147	144	0.179	0.1893	0.1688
Bacteria;Firmicutes;Clostridia;Clostridiales;Lachnospiraceae;Blautia;FMEU_s	FMEU_s	0	0	1	0	0	0.0012
Bacteria;Firmicutes;Clostridia;Clostridiales;Ruminococcaceae;Faecalibacterium;FP929045_s	FP929045_s	269	289	335	0.321	0.3722	0.3927
Bacteria;Firmicutes;Clostridia;Clostridiales;Ruminococcaceae;Faecalibacterium;Faecalibacterium prausnitzii	Faecalibacterium prausnitzii	4	3	3	0.0048	0.0039	0.0035
Bacteria;Firmicutes;Clostridia;Clostridiales;Ruminococcaceae;Faecalibacterium;Faecalibacterium_uc	Faecalibacterium_uc	364	325	376	0.4343	0.4186	0.4408
Bacteria;Fusobacteria;Fusobacteria_c;Fusobacteriales;Fusobacteriaceae;Fusobacterium;Fusobacterium nucleatum group	Fusobacterium nucleatum group	6144	5459	6461	7.3313	7.0304	7.5748
Bacteria;Fusobacteria;Fusobacteria_c;Fusobacteriales;Fusobacteriaceae;Fusobacterium;Fusobacterium_uc	Fusobacterium_uc	40	46	48	0.0477	0.0592	0.0563
Bacteria;Firmicutes;Clostridia;Clostridiales;Ruminococcaceae;Faecalibacterium;GG697149_s	GG697149_s	3806	3430	3745	4.5415	4.4174	4.3906
Bacteria;Firmicutes;Clostridia;Clostridiales;Ruminococcaceae;Faecalibacterium;GL538271_s	GL538271_s	105	91	129	0.1253	0.1172	0.1512
Bacteria;Firmicutes;Clostridia;Clostridiales;Ruminococcaceae;Subdoligranulum;Gemmiger formicilis	Gemmiger formicilis	0	1	0	0	0.0013	0
Bacteria;Proteobacteria;Gammaproteobacteria;Pasteurellales;Pasteurellaceae;Haemophilus;Haemophilus parainfluenzae group	Haemophilus parainfluenzae group	0	0	1	0	0	0.0012
Bacteria;Bacteroidetes;Bacteroidia;Bacteroidales;Bacteroidaceae;Bacteroides;JH815484_s	JH815484_s	1	0	0	0.0012	0	0
Bacteria;Fusobacteria;Fusobacteria_c;Fusobacteriales;Fusobacteriaceae;Fusobacterium;JQ477059_s	JQ477059_s	1	4	5	0.0012	0.0052	0.0059
Bacteria;Proteobacteria;Gammaproteobacteria;Enterobacterales;Enterobacteriaceae;Escherichia;KE701379_s	KE701379_s	272	224	217	0.3246	0.2885	0.2544
Bacteria;Proteobacteria;Gammaproteobacteria;Enterobacterales;Enterobacteriaceae;Escherichia;LFHY_s	LFHY_s	1402	1272	1431	1.6729	1.6382	1.6777
Bacteria;Firmicutes;Bacilli;Lactobacillales;Lactobacillaceae;Lactobacillus;Lactobacillus fermentum	Lactobacillus fermentum	4738	4660	4840	5.6536	6.0014	5.6744
Bacteria;Firmicutes;Bacilli;Lactobacillales;Lactobacillaceae;Lactobacillus;Lactobacillus_uc	Lactobacillus_uc	14	9	5	0.0167	0.0116	0.0059
Bacteria;Firmicutes;Clostridia;Clostridiales;Ruminococcaceae;Faecalibacterium;NMTZ_s	NMTZ_s	7667	7228	8208	9.1486	9.3087	9.623
Bacteria;Firmicutes;Clostridia;Clostridiales;Lachnospiraceae;Eubacterium_g20;PAC001045_s	PAC001045_s	0	1	0	0	0.0013	0
Bacteria;Firmicutes;Clostridia;Clostridiales;Ruminococcaceae;PAC000672_g;PAC001048_s	PAC001048_s	1	0	0	0.0012	0	0
Bacteria;Firmicutes;Clostridia;Clostridiales;Ruminococcaceae;Oscillibacter;PAC001157_s	PAC001157_s	1	0	0	0.0012	0	0
Bacteria;Firmicutes;Clostridia;Clostridiales;Ruminococcaceae;Subdoligranulum;PAC001173_s	PAC001173_s	1	1	1	0.0012	0.0013	0.0012
Bacteria;Bacteroidetes;Bacteroidia;Bacteroidales;Prevotellaceae;Prevotella;Prevotella corporis	Prevotella corporis	5383	5020	5603	6.4232	6.4651	6.5689
Bacteria;Bacteroidetes;Bacteroidia;Bacteroidales;Prevotellaceae;Prevotella;Prevotella_uc	Prevotella_uc	10	9	12	0.0119	0.0116	0.0141
Bacteria;Proteobacteria;Betaproteobacteria;Burkholderiales;Ralstonia_f;Ralstonia;Ralstonia insidiosa	Ralstonia insidiosa	3	0	0	0.0036	0	0
Bacteria;Firmicutes;Clostridia;Clostridiales;Lachnospiraceae;Roseburia;Roseburia cecicola	Roseburia cecicola	36	36	37	0.043	0.0464	0.0434
Bacteria;Firmicutes;Clostridia;Clostridiales;Lachnospiraceae;Roseburia;Roseburia faecis	Roseburia faecis	0	1	1	0	0.0013	0.0012
Bacteria;Firmicutes;Clostridia;Clostridiales;Lachnospiraceae;Roseburia;Roseburia hominis	Roseburia hominis	5921	5485	6059	7.0652	7.0639	7.1035
Bacteria;Firmicutes;Clostridia;Clostridiales;Lachnospiraceae;Roseburia;Roseburia_uc	Roseburia_uc	4	4	2	0.0048	0.0052	0.0023
Bacteria;Firmicutes;Clostridia;Clostridiales;Ruminococcaceae;Ruminococcus_g2;Ruminococcus bromii	Ruminococcus bromii	0	0	1	0	0	0.0012
Bacteria;Proteobacteria;Gammaproteobacteria;Enterobacterales;Enterobacteriaceae;Salmonella;Salmonella enterica group	Salmonella enterica group	20	9	15	0.0239	0.0116	0.0176
Bacteria;Proteobacteria;Alphaproteobacteria;Sphingomonadales;Sphingomonadaceae;Sphingomonas;Sphingomonas aquatilis group	Sphingomonas aquatilis group	1	0	0	0.0012	0	0
Bacteria;Firmicutes;Bacilli;Bacillales;Staphylococcaceae;Staphylococcus;Staphylococcus epidermidis	Staphylococcus epidermidis	0	0	4	0	0	0.0047
Bacteria;Proteobacteria;Betaproteobacteria;Burkholderiales;Sutterellaceae;Sutterella;Sutterella wadsworthensis	Sutterella wadsworthensis	1	0	0	0.0012	0	0
Bacteria;Firmicutes;Negativicutes;Veillonellales;Veillonellaceae;Veillonella;Veillonella dispar	Veillonella dispar	364	302	385	0.4343	0.3889	0.4514
Bacteria;Firmicutes;Negativicutes;Veillonellales;Veillonellaceae;Veillonella;Veillonella parvula	Veillonella parvula	0	2	0	0	0.0026	0
Bacteria;Firmicutes;Negativicutes;Veillonellales;Veillonellaceae;Veillonella;Veillonella rodentium	Veillonella rodentium	276	203	255	0.3293	0.2614	0.299
Bacteria;Firmicutes;Negativicutes;Veillonellales;Veillonellaceae;Veillonella;Veillonella rogosae	Veillonella rogosae	15660	15032	15732	18.6862	19.3592	18.444
Bacteria;Firmicutes;Negativicutes;Veillonellales;Veillonellaceae;Veillonella;Veillonella tobetsuensis	Veillonella tobetsuensis	3	2	1	0.0036	0.0026	0.0012
Bacteria;Firmicutes;Negativicutes;Veillonellales;Veillonellaceae;Veillonella;Veillonella_uc	Veillonella_uc	54	37	36	0.0644	0.0477	0.0422
Unclassified in higher taxonomic rank	Unclassified in higher taxonomic rank	4	0	10	0.0048	0	0.0117
